# Supplementary material for: A ratiometric catalog of protein isoform shifts in the cardiac fetal gene program
Source: JCI Insight. 2025 Aug 7;10(18):e184309. doi: 10.1172/jci.insight.184309 (PMC12487847; doi:10.1172/jci.insight.184309)
Supplement: Supplemental table 1 [file jciinsight-10-184309-s164.txt]

collapsed_uniprot	E_4	P_3	P_1	E_5	E_1	E_3	P_4	P_5	E_2	P_2
A0A1W2P872	260602.736	110670.759	75732.491	303662.017	206764.66	213550.97	94742.195	111444.13	231727.021	95388.225
A2A432	1172.981	797.06	884.831	1505.325	1301.177	1159.911	882.929	1009.331	1391.587	976.528
A2A699	45807.319	68067.135	51789.686	50089.38	50224.613	57342.264	74489.89	49525.853	44598.413	66759.61
A2A6A1	5543.478	6655.5	5916.972	6435.667	4016.166	4408.755	6178.355	6416.373	5418.071	6502.162
A2A884	211.677	152.092	280.397	180.149	250.174	205.477	168.141	169.717	257.41	164.752
A2A8U2	115016.353	123881.991	104256.194	131868.302	132316.004	129930.323	111243.903	110886.355	128815.177	116799.327
A2A8Z1	10191.366	6538.165	6113.848	13166.894	13398.888	9995.913	7355.864	4984.438	9485.677	35282.802
A2A935	384176.136	219740.77	231153.048	404901.618	349072.898	332894.714	226505.452	220173.084	415393.345	226887.917
A2AAJ9	255133.679	393312.156	385892.686	272761.941	286997.007	282497.536	425770.745	461545.091	287607.606	412862.316
A2ADY9	43223.489	34090.462	35265.62	38303.033	35585.907	40851.978	39800.386	35153.568	40962.339	34258.867
A2AGT5	1847119.094	1345753.427	1382895.4	2101591.341	1911774.581	1909787.312	1498405.584	1382201.05	1860590.304	1379088.498
A2AIV2	8370.994	3030.534	3103.069	9647.912	6660.249	6502.48	3259.216	3879.783	7428.523	3002.172
A2AJI0	290201.096	276913.932	306400.047	302194.563	256825.081	252655.985	262643.731	279035.687	315561.839	271861.704
A2AM05	8997.653	5156.113	7252.275	11604.684	8386.895	9748.006	5252.244	6115.33	9879.521	5733.774
A2AMM0	156107.007	253786.071	293239.999	166725.44	160258.022	156510.512	258972.826	250532.261	180473.573	269401.457
A2AN08	112581.184	96750.101	101718.114	118673.673	119343.801	110760.945	100752.416	101061.867	118535.787	93603.472
A2APY7	10893.799	11689.284	9231.957	10102.082	10909.462	10918.258	11062.349	11451.082	11089.706	11566.525
A2AR02	40647.258	21166.218	18428.059	37246.399	35792.176	37481.864	14818.219	16386.968	33250.428	19012.247
A2ARZ3	19983.988	10403.639	9634.573	18089.294	31972.322	24216.844	11642.02	10836.132	23614.083	10152.634
A2ASQ1	299680.83	188268.38	170193.781	300342.963	269754.139	276680.124	177299.292	190714.447	284111.245	194216.155
A2ASS6	2181755.366	2141275.146	1880281.715	2185484.088	2546214.129	2614701.895	2261057.22	2467578.598	2334756.873	2474913.74
A2ASS6-3	1610.685	3467.981	1632.632	1395.218	1667.021	1567.253	1785.744	1887.852	2570.801	1936.98
A2AUC9	190129.501	217120.906	205045.495	205516.01	214944.67	222771.181	228510.228	217478.864	219576.589	216486.247
A2AUU0-5	7083.318	8259.236	8835.176	9177.405	7778.995	6484.371	6334.951	9086.819	9621.582	7840.41
A2AWA9	7057.553	4610.857	5331.267	6772.635	5712.698	6003.774	4953.878	4987.85	6015.487	4482.426
A2BH40	14088.24	7423.742	6465.522	14442.551	10426.614	11169.788	6568.895	7405.497	12041.435	6318.232
A2RSY6	19613.564	17068.969	19534.217	26358.537	25026.372	23367.708	16770.162	17440.845	19360.531	16290.769
A3KMP2	15462.719	11512.818	9236.013	16798.999	18760.983	16823.991	12575.221	11355.992	16088.006	11685.809
A6H5Y3	3263.201	2369.216	2213.816	3581.431	2714.21	2887.622	2052.767	2369.029	3195.344	1698.256
A6H611	168578.369	222831.706	226396.301	175017.333	229568.43	190598.433	207666.878	205404.479	213585.48	206908.817
A6H630	32747.588	19986.225	21947.066	34585.102	29278.423	27089.549	19648.465	18735.152	31071.267	20848.679
A6H6E2	11929.365	10907.785	12861.319	10556.21	9495.288	10767.866	11912.598	11885.812	13037.443	11735.855
A6H6T1	30538.464	31783.353	26315.254	35701.529	37469.474	36155.96	39458.788	27303.292	31087.504	29339.266
A6X8Z5	140728.466	366179.993	209010.873	92165.606	106278.911	189693.346	221236.872	252994.584	181238.251	303001.432
A6X935	139680.046	170833.538	164023.598	134046.234	117092.42	118984.639	177373.078	184127.334	122266.131	156773.139
A7TZE6	99738.532	163465.859	152346.678	114629.028	123670.919	120150.488	176753.233	182541.547	121039.946	180158.212
A8VU90	463627.733	324651.179	338297.826	499105.942	452244.613	404663.823	326028.348	344653.96	419087.093	329419.592
B1AR13	946012.953	938418.84	965587.119	928265.268	902873.678	869691.296	947948.133	936812.51	927760.766	913665.163
B1AXP6	1733718.257	1993768.328	2177042.521	1646229.007	1917472.498	1872923.803	1877610.636	1831252.469	2052186.628	1941214.179
B1AZA5	3476.167	3318.447	2799.152	3661.647	3699.144	3412.653	2862.276	3720.952	3789.579	3388.677
B1AZI6	302862.45	168248.913	155705.66	328150.472	257305.693	226793.53	146806.059	153292.147	285873.781	147889.886
B1AZP2	14430.481	9106.363	11716.687	10049.635	12987.303	11954.303	11341.894	9237.715	11908.113	9876.179
B2RQC6	101258.366	65252.542	58350.809	113489.449	87101.048	90501.686	62892.072	59823.69	93090.79	59883.657
B2RR83	477957.677	165412.384	128892.116	719310.643	300315.488	240968.951	93051.385	135576.286	484282.111	115648.578
B2RRE7	13898.989	11238.606	12225.877	16809.91	15858.056	14435.704	11712.428	11097.312	14325.946	10818.554
B2RSH2	28712.129	23819.255	20072.606	42966.849	36258.533	30523.195	15454.503	20251.269	34591.166	17984.722
B2RXS4	26796.848	21175.182	22159.43	28268.547	25414.409	26552.245	21459.247	22108.482	30367.999	20173.837
B2RY56	69219.748	53432.3	53006.501	70997.558	62856.077	63790.437	52475.291	52505.162	66536.925	51287.658
B8JK39	1818.39	1795.058	1709.377	1932.804	1550.357	1741.319	1693.693	1510.787	2056.451	1856.201
B9EJ86	384807.39	288287.118	267561.312	382336.578	436196.047	409410.661	287250.349	274158.647	468463.241	270638.898
D3YXG0	58366.268	56328.541	55136.266	63949.461	75020.51	73447.013	66186.801	50267.337	67368.051	54601.105
D3YXK2	247401.496	150983.702	153412	277530.806	210201.138	207861.328	145121.825	152160.717	227600.823	150303.82
D3YYU8	206590.319	141724.916	138987.261	195795.132	207741.168	227958.184	134866.758	132084.026	230531.335	142239.136
D3YZG8	27.428	51.459	34.149	36.254	24.836	30.718	39.077	43.413	30.895	51.835
D3YZP9	28638.46	18357.473	23789.525	34319.209	26120.923	23490.632	20011.421	21401.12	33616.758	20794.61
D3YZV8	22113.341	11933.526	16910.883	28033.45	22976.669	18802.179	9348.627	13978.728	31863.134	10662.752
D3Z6Q9	421.082	305.524	345.506	665.948	263.206	295.091	296.146	286.249	402.7	284.077
D3Z7P3	43454.538	36177.287	34463.97	52039.608	31324.186	41904.331	35797.784	32010.853	48241.048	36283.611
D3Z7P3-2	144582.954	79223.607	83300.107	209588.235	138778.055	143849.577	55291.177	95805.934	147064.214	58894.696
D3Z7Q2	149195.427	168861.185	159704.619	140073.024	154662.437	145477.491	154897.953	164168.089	179010.326	144652.167
E0CYV9	57663.096	53965.937	60756.672	64675.094	69426.309	63088.253	63806.162	58258.507	58499.754	59135.921
E9PV24	1798936.195	1208033.637	1157227.712	1958138.918	1573857.414	1740522.691	1215468.004	1289417.355	1444122.205	1213894.927
E9PVA8	32099.29	25778.576	27008.747	30236.997	34201.755	34269.607	26674.525	24486.422	34439.148	26370.155
E9PVX6	2144.266	840.851	897.869	7246.079	1417.233	1461.856	738.88	828.089	2223.161	741.332
E9Q0S6	471151.164	433445.441	437674.652	395610.522	409861.062	416343.478	423687.563	435766.618	418835.887	423652.501
E9Q1P8	6219.21	6076.64	4869.671	9186.457	7186.847	7529.058	4171.074	5053.979	6574.868	4315.467
E9Q394	743.346	531.162	731.115	808.121	643.014	546.685	417.546	518.869	914.304	416.685
E9Q3L2	5818.232	5740.193	5594.427	6670.127	5846.745	6276.317	5062.29	6723.437	7918.272	5874.654
E9Q401	159806.385	242417.814	239104.804	152974.808	157773.038	164551.122	240711.552	244356.074	189219.444	243101.691
E9Q414	76918.207	45206.405	70329.67	68823.279	64425.249	41101.947	41651.787	56106.508	75992.13	42721.572
E9Q4P1	7413.204	5924.831	6574.239	5698.804	6068.887	8294.15	5250.738	5467.302	4564.615	5632.311
E9Q4Z2	51558.668	48327.856	49588.516	66980.838	53475.636	59665.494	46476.33	49211.85	52200.655	48247.643
E9Q557	418359.971	438617.857	364453.426	477771.86	510336.48	492108.096	398270.262	450381.126	462074.649	450265.734
E9Q5C9	233756.377	129106.036	135099.481	298173.419	195878.387	192173.415	126313.646	124467.155	212446.302	118829.518
E9Q634	1190.066	463.759	651.981	571.969	812.653	942.206	642.186	531.444	713.836	538.558
E9Q7G0	175843.757	111634.652	114911.451	188813.91	140044.386	141990.323	105071.217	114756.984	164777.749	105781.24
E9Q7M2	62398.287	34447.529	38185.764	87044.396	55904.381	50540.369	33450.209	32458.243	61228.354	30815.534
E9Q7X6	4958.867	4186.454	4467.536	4776.148	5905.33	5229.726	4228.546	4032.396	5246.869	4159.662
E9Q876	2088.528	2117.529	1622.14	2431.095	2312.079	2578.453	1995.007	1914.413	2302.73	1876.922
E9Q8I9	18146.409	16984.782	17825.767	18924.681	19985.56	19097.937	17968.078	18070.421	22680.981	17621.435
E9Q912	161580.032	122554.85	122975.569	159941.112	173315.015	172176.56	135013.342	125206.712	168979.574	122168.809
E9Q9K5	92388.988	128459.135	138430.439	94024.32	106504.696	104133.015	120976.451	127296.474	100509.931	120163.081
E9QAT4	27011.916	18176.187	19604.799	25801.537	22827.041	23730.5	19808.064	19709.512	25764.715	18139.95
E9QMW4	18505.932	20772.574	15489.282	15297.171	24210.157	21712.347	23826.452	28032.374	15787.344	27713.589
F6XLV1	78947.726	84135.635	74730.932	92273.279	61949.41	64055.824	78339.422	92625.449	68626.185	76132.078
F6ZDS4	190592.165	122678.593	121964.582	213525.617	155589.288	148827.1	110342.417	119934.445	177583.819	112666.01
F8VPK0	4859.16	4010.832	3521.406	4186.127	3967.463	4548.565	4960.132	3501.083	3641.574	4832.647
F8VPU2	17077.716	7307.804	6649.945	10997.361	14127.68	13897.079	8191.826	6971.465	17850.862	7451.792
G3X8U3	246366.897	194978.097	196216.879	224517.097	250094.451	233606.164	189004.568	188659.758	250361.538	191996.722
G3X9K3	12299.627	6571.404	6912.196	9878.694	6775.81	8409.374	7114.439	8028.012	12299.378	5805.826
G5E829	45515.449	32202.999	28014.124	35479.483	36446.989	38289.497	32802.175	29998.264	41381.869	28558.1
G5E870	25397.275	17390.871	16694.011	28016.512	20698.47	21203.086	15341.249	17430.045	25204.245	16576.187
G5E8K5	242842.37	164727.748	165667.955	270988.526	209782.949	215581.689	153312.091	166549.838	264754.819	154699.231
G5E8Q8	2409.173	2237.849	2296.821	2071.088	2265.408	2296.942	2195.773	2183.378	1723.565	2510.171
O08528	229603.348	222945.989	232150.48	218762.105	224702.196	226959.066	214726.34	222052.792	239501.127	224049.752
O08529	245207.363	205101.026	207429.592	234875.89	191709.084	194534.035	225162.796	217302.28	204670.774	202598.977
O08532	112688.864	190849.682	166921.873	124579.92	102794.198	118549.051	178705.663	188222.145	107086.915	163941.997
O08539	58275.912	47192.934	46298.57	59503.264	56117.828	41846.775	40397.338	51078.284	47665.493	45963.771
O08547	173102.792	117460.846	124934.717	172950.364	147338.255	151836.92	116684.266	120125.307	173281.043	113628.261
O08553	1992685.453	1241165.553	1300897.43	1717274.548	1493101.308	1497980.932	1408375.714	1376745.852	1599352.767	1315103.491
O08573	26052.281	28878.492	26988.324	63041.731	16459.258	21763.876	22603.47	24620.287	23203.21	26682.095
O08579	68623.909	51912.834	53657.01	75266.172	70098.865	62379.631	45626.937	45694.715	69858.868	43534.132
O08582	143530.284	105858.504	113910.925	145619.384	146779.954	136131.28	110577.547	114335.299	130364.843	110022.961
O08583	913965.84	416695.684	480661.945	812667.464	699509.714	643666.129	505370.189	478571.598	644315.705	479388.012
O08585	1297309.78	716764.499	730317.615	1285043.539	1088415.221	1054023.274	669175.537	702937.652	1199661.19	671182.324
O08599	36580.762	33214.59	32242.487	37903.736	34694.087	35981.199	36698.531	38571.011	39459.264	37111.83
O08600	380229.817	357749.78	417088.265	325801.395	331852.999	286787.923	388652.202	378825.704	350562.194	390777.409
O08638	803662.323	538384.131	625564.043	769326.972	575560.267	516822.913	510017.456	561343.905	605951.083	585072.692
O08663	319641.434	284946.59	302054.265	345713.249	283341.466	284064.159	287936.15	279905.812	324913.404	270156.961
O08677-2	1960974.213	2568184.286	2517001.412	2066153.391	1682279.974	1684413.398	2767846.503	2505225.838	1506386.165	2139167.512
O08692	18569.524	19801.627	22146.831	17261.884	15429.304	14294.597	20066.132	19221.89	19011.052	13537.829
O08709	2206337.72	1976707.746	2140265.856	1814401.888	1859508.353	1866527.094	2009315.758	1998443.163	1925371.006	1816671.65
O08715	179128.427	199274.66	195958.326	197542.568	181903.719	174313.229	190998.201	189490.446	197706.879	191008.503
O08734	2726.629	1509.237	1789.428	3674.386	3524.712	2726.701	1301.625	1978.508	2778.132	1467.445
O08738	313.821	216.631	179.434	319.704	239.655	263.252	203.548	184.915	320.537	213.943
O08749	3287235.426	5843400.913	5671267.649	3244217.956	3498996.305	3561014.568	5569026.598	5857260.633	3581942.84	5900451.936
O08756	1228681.551	1300701.779	1155412.028	1141946.867	1457350.04	1336350.082	1397340.313	1301610.529	1413043.071	1309240.311
O08759	124622.376	92153.55	90358.875	133419.352	119360.509	125766.568	84373.626	90970.22	141681.649	83770.679
O08784	648779.738	458221.098	437280.033	879205.923	576196.336	562564.266	451619.914	469464.377	612549.96	459824.219
O08788	121821.356	95094.313	93879.367	123975.837	112389.102	110185.198	89766.938	97066.157	128468.154	87506.651
O08795	480571.45	263255.632	275499.253	449113.122	327008.831	335449.115	270134.48	271775.825	384992.89	256808.812
O08796	8885.028	5011.868	5364.974	11201.691	9188.523	6826.838	4209.431	5267.066	10536.072	4785.316
O08807	1451497.324	809781.476	867501.007	1251442.063	1212504.387	1260993.309	853998.08	820290.023	1350274.272	787392.334
O08808	2355.22	1402.744	1480.605	2409.269	2030.085	1706.069	1304.669	1344.242	1554.778	1349.971
O08810	254684.157	144583.979	146368.94	267211.719	206159.351	210564.21	141726.863	145678.721	230211.325	140599.75
O08848	29967.154	22141.352	18839.684	38182.476	32827.52	29155.58	18249.377	20771.901	29775.715	18736.564
O08901	170839.391	86100.642	130921.003	221941.639	315090.401	220383.206	78954.739	89565.106	210079.93	88700.41
O08911	1014099.681	1182750.482	1087046.377	1055247.468	1165283.594	1161953.099	1207109.494	1067925.925	1025906.888	1121297.835
O08912	1106.886	654.688	633.977	1317.058	713.667	953.059	617.253	613.666	1074.011	569.203
O08915	22612.502	13787.47	13722.698	26013.797	19144.751	18686.365	12656.36	13251.496	24747.682	13357.999
O08917	117998.616	126768.452	115095.325	133306.719	124437.329	131687.301	110790.074	122754.393	145698.353	110792.771
O08976	73913.35	70105.343	52818.622	70463.935	80587.691	84772.146	83730.75	56005.127	63114.251	73613.041
O08997	1452908.485	1110984.33	1248651.569	1134975.133	1094164.992	1128478.199	1271173.879	1167114.944	1211590.842	1196465.277
O09044	138029.539	96202.88	98221.566	126235.338	124329.623	131910.705	91795.798	92642.954	129049.081	94754.377
O09061	784528.239	613307.635	574516.256	858179.51	763991.181	781022.113	641918.984	604436.559	820149.722	586691.752
O09106	55157.513	24336.37	21099.967	64909.709	45752.36	41746.799	23457.496	22569.66	44675.904	21144.823
O09111	420592.692	763230.174	834643.88	460491.241	502011.627	468115.723	731244.693	736885.375	514238.695	728144.594
O09117	144082.544	142763.692	122990.89	200307.081	150588.471	159016.873	136662.095	144779.655	181670.194	128983.233
O09118	56337.489	89912.334	61581.463	81663.135	59627.732	59247.319	62505.883	95110.63	65432.362	64025.709
O09131	388111.759	484336.05	492697.484	392818.254	430662.585	358885.43	482208.398	451089.857	393829.971	473067.845
O09159	25577.577	14201.425	11737.709	26046.836	19262.574	19910.152	12972.982	13630.807	24849.898	11737.882
O09161	1257843.701	2699642.317	2585628.561	1371495.082	1483470.358	1675907.666	2492183.819	2573805.034	1572003.639	2671355.403
O09167	2747447.197	1338061.001	1649005.598	2580758.164	2418109.353	2424195.716	1392469.794	1198827.499	2318374.969	1373322.44
O09172	34602.858	26684.697	39031.881	36177.378	29153.179	25563.016	32216.406	40183.353	38268.563	27793.917
O09174	10449.188	11664.09	13511.31	9866.886	12339.899	9733.794	10956.314	11875.537	9650.038	11441.052
O35074	47574.802	43844.941	60265.126	46216.137	42282.729	41735.245	52186.366	48275.689	39720.808	50148.506
O35075	44821.394	29142.784	26417.57	39898.039	34401.851	37798.515	29037.437	26907.794	51532.32	29207.742
O35083	21259.622	18320.522	19077.566	21609.701	16363.555	16854.661	19176.745	17432.454	24655.962	16350.719
O35114	54173.921	37697.292	41568.007	58186.597	45345.226	41980.683	39971.402	44233.171	58479.37	41680.88
O35129	3598209.223	4613037.681	4842321.529	3585232.015	3712053.628	4118194.06	4463919.244	4592491.99	3822261.226	4713974.141
O35130	9320.825	6332.338	7143.584	13517.724	8636.327	7181.832	5475.055	6851.683	12262.18	5641.739
O35143	3342595.966	4874577.811	5365101.925	3461667.499	4219149.209	3722611.462	4424983.721	4997356.751	3929381.36	4429545.505
O35166	38138.077	26251.563	27471.941	34864.05	32405.324	29655.379	26300.589	25402.792	33683.757	25514.141
O35206	73213.104	77682.624	81047.984	78561.182	84023.807	77974.904	96232.6	100833.812	73388.949	94515.16
O35218	3439.912	1996.195	1932.429	3702.329	2930.32	2718.774	2023.429	1984.005	2913.079	2206.368
O35226	1203216.864	843819.997	960739.546	1208657.202	1005579.113	999105.529	880918.272	872406.386	1157630.889	860390.574
O35242	47200.187	42800.416	54702.7	64330.275	60581.351	52564.069	43947.101	43889.747	59206.614	38772.181
O35286	316156.134	180277.267	175981.679	354462.127	275842.755	260970.917	179322.098	179667.831	271486.146	173369.393
O35295	853380.581	714781.356	758646.732	911620.309	869265.191	862405.602	747061.588	745361.433	819397.613	746663.853
O35326	338773.726	178687.574	171938.416	326370.946	269913.353	256404.477	174037.32	170874.07	272607.063	167756.43
O35343	139488.515	85333.29	86420.134	138715.349	120886.929	123370.102	86763.008	90467.526	155527.993	83897.211
O35344	71913.631	47958.826	61564.334	88131.197	64391.085	63526.564	56258.071	51592.622	76163.878	54441.075
O35345	1438.166	811.442	824.031	1325.732	1070.736	1208.594	865.5	760.255	1280.736	730.602
O35350	99458.071	98868.308	103449.662	113056.514	84069.222	87081.783	96765.762	101365.666	91595.067	90510.759
O35381	1953444.907	1182605.073	1201412.442	1970633.546	1712301.695	1668550.527	1206469.982	1184786.039	1674094.145	1287169.955
O35382	8672.946	4381.529	2904.142	10132.024	12406.445	11966.569	3607.351	3445.227	10084.373	3428.036
O35386	33935.498	21078.832	19040.399	32917.885	29210.499	30647.765	19238.169	23017.651	32732.49	21687.699
O35393	3046.743	2823.657	3138.977	3760.587	3229.262	3418.855	2567.315	3270.383	3457.984	3443.713
O35435	83381.225	54595.032	60145.373	92136.745	70630.594	73062.499	49965.27	49665.551	81347.032	47402.801
O35459	1533144.343	4348850.516	4667006.676	1371721.86	1368273.857	1422702.228	4628810.492	4296848.637	1334246.153	4444238.551
O35465	827396.378	797054.663	1210744.507	960273.228	1248622.245	953187.603	895933.482	861216.539	973880.14	698346.748
O35551	3726.649	5311.857	4620.642	4162.831	4335.551	3908.438	4257.336	4439.563	4518.995	4095.002
O35566	952205.571	947739.414	851551.963	875231.344	963682.368	977832.6	975518.299	941686.549	1054903.708	1078815.158
O35593	208238.335	214151.347	189483.34	234506.95	237634.517	201642.879	212492.644	224247.201	210094.023	191901.152
O35598	123053.592	96988.349	92290.175	121581.509	93437.465	106462.751	104251.163	106262.911	118634.314	104421.383
O35604	2137.153	1567.144	1446.1	1668.51	1602.374	1640.47	1263.521	1245.463	2231.106	1257.337
O35609	121789.676	78752.571	81910.079	121238.054	117629.565	101432.067	76483.594	73592.09	113545.199	76098.507
O35638	20059.486	10230.282	10455.171	24039.878	18092.681	14886.284	9085.967	10524.809	16193.971	9241.14
O35639	1007214.729	822546.637	848433.896	752543.399	665299.445	687767.732	837531.101	841315.962	715717.583	776756.744
O35643	248057.497	169040.385	172851.428	238370.144	229866.426	225012.201	174876.873	166214.917	269843.908	160677.244
O35646	60651.234	20761.495	16394.822	58509.857	54694.217	60208.306	15183.983	15135.738	49986.539	20723.777
O35654	424.661	121.511	137.72	243.18	163.265	187.356	110.368	106.565	367.36	124.021
O35658	619474.976	621242.082	633376.803	603881.64	534501.834	579206.499	584305.754	618556.006	670763.112	625875.517
O35678	53375.729	61604.178	72162.535	56197.182	54315.778	49596.542	58503.851	59172.826	63965.027	61285.945
O35682	484344.682	465898.761	400696.84	491934.895	534611.301	543174.627	420804.471	427284.945	515188.787	402303.26
O35685	489967.763	311288.239	327738.325	539753.753	447441.376	421630.824	294583.372	313735.671	503737.092	294610.898
O35691	81488.135	55281.803	52517.618	92581.022	72833.232	72535.477	50744.543	51217.579	80607.879	52592.056
O35737	1526494.121	1160742.392	807386.092	1591824.716	1308686.102	1308724.503	1038877.446	1052284.264	1039312.351	1002901.071
O35841	365142.422	211473.574	221956.865	369406.125	290713.385	290017.984	214345.851	225233.055	316398.406	215752.375
O35855	514311.253	541812.919	519708.53	542790.946	616815.758	576682.106	510475.078	560912.893	605469.109	500155.927
O35857	434602.838	528306.529	535000.586	504061.322	484547.206	473065.589	481949.949	491676.71	525869.518	504685.184
O35864	94966.313	76876.835	71922.173	97882.228	82552.918	87612.161	74843.771	78813.208	89556.536	70507.475
O35887	2040721.092	1423648.356	1551871.345	1765854.146	1587784.079	1660336.37	1419740.545	1458278.849	1789369.662	1446901.578
O35900	570257.321	427670.917	468770.546	620330.504	445380.137	472494.373	400880.293	446003.758	500778.843	373206.568
O35927	93336.524	194455.241	223992.059	87275.893	80646.238	83609.666	180276.236	166813.662	59520.735	186793.95
O35943	198107.623	241086.302	230751.934	212869.383	215782.066	204851.655	247911.306	240336.694	191088.778	233016.101
O35955	4708.781	25186.619	9123.974	9215.658	5572.062	5576.948	24765.759	23537.623	3680.941	19327.899
O35963	724793.337	699257.506	758343.686	767252.223	725688.541	804777.568	703645.471	769302.717	788108.449	736424.624
O35969	53703.406	49669.584	54092.438	59603.748	59577.866	53518.438	49480.848	50453.771	57890.682	48705.308
O35972	1026243.413	662584.136	676227.94	1033761.497	756498.718	706999.937	668501.388	754433.8	1051314.978	561730.252
O54692	52.597	45.318	28.769	57.326	42.961	48.114	34.084	48.817	57.192	33.841
O54724	2195752.496	2886902.401	3029829.205	1623221.577	1514859.741	2076262.423	3101455.09	3125660.293	1741593.409	3264816.792
O54734	825279.838	510251.825	535970.734	697950.124	641341.961	666254.727	522463.246	501975.783	674526.559	482295.926
O54774	20800.618	13758.104	14620.439	19504.828	16173.124	16843.752	14173.481	14152.912	19311.531	14747.429
O54781	50053.605	36366.821	32285.738	45735.028	45772.71	45834.693	35961.899	36462.857	48915.384	35753.191
O54825	79.175	73.59	80.127	79.785	74.597	75.375	70.856	72.412	76.524	73.738
O54833	80231.236	41891.34	49217.308	86036.758	76117.844	71315.876	42535.852	43739.227	89956.639	42092.819
O54865	7213.904	5089.139	5718.364	5269.205	4265.498	4249.216	5282.811	4813.341	5292.608	5109.695
O54879	637137.334	448522.807	462498.789	621053.15	567655.716	567867.299	433296.978	441852.55	583543.972	442521.085
O54901	10093.746	13881.239	14008.99	11890.173	9919.789	8974.554	17555.413	15144.934	9582.437	13608.111
O54916	48196.507	19813.6	20345.591	57775.09	33699.799	30124.053	20043.18	18826.448	42475.91	19969.265
O54931-3	476531.293	239141.855	284900.941	504655.611	429762.856	354097.273	228581.54	265387.503	491574.161	224787.246
O54941	18600.046	11626.112	11565.956	25477.934	17331.401	16963.858	12671.558	11681.193	16827.709	12107.676
O54946	25525.851	26571.893	24192.462	37768.551	25289.55	30454.655	21877.345	24574.008	30212.194	21393.174
O54962	2722771.441	1395353.591	839547.082	3193785.917	3089650.088	2535205.212	928026.187	1229424.868	3140797.964	1062779.485
O54967	2112528.794	1627401.091	1570015.275	1748494.676	1848917.474	1859319.273	1800076.936	1716723.834	1676648.024	1879690.832
O54984	374914.298	289666.561	275698.857	370645.957	384918.078	376252.829	290402.194	301413.795	389730.091	284007.608
O54988	496394.383	416922.994	427344.797	521210.459	430878.834	440145.777	379778.313	395405.333	522052.822	400515.055
O54998	56432.807	61468.85	70246.129	47126.268	53761.594	56169.231	58348.191	60603.082	56922.004	62234.271
O55013	163291.531	154500.618	148187.24	185643.581	176480.387	166983.938	133821.432	138017.039	161782.416	142532.114
O55022	413706.113	237715.853	233972.778	414629.368	397745.926	402361.461	248656.4	255061.4	375867.126	230371.93
O55023	242686.175	194960.286	194358.833	276691.797	229213.404	226166.894	209362.12	216324.661	232388.123	213487.274
O55028	53859.778	60027.783	55338.539	62024.681	67111.023	68756.087	56868.63	56250.298	72549.627	55960.21
O55029	249313.889	175100.525	179616.754	241879.489	213462.756	216007.665	182294.028	184671.347	217897.565	176863.746
O55042	1175355.981	741877.381	944678.79	1158934.91	1218805.69	1089552.134	949351.287	944193.833	940610.235	905323.134
O55060	13209.151	11928.333	11932.433	13991.394	14200.161	11770.72	11362.915	10061.93	16670.188	12546.372
O55101	3375.457	4771.183	5076.106	4199.895	4317.987	3256.741	4424.845	4117.827	3347.477	4578.427
O55106	87657.626	71628.718	67855.866	101734.546	90591.029	91515.761	61352.995	68197.461	106825.503	60834.829
O55111	30699.885	33020.851	30776.21	33281.548	33719.77	33778.141	31095.054	34306.913	33450.033	32571.354
O55126	850395.043	1490126.295	1544348.021	819302.169	931464.451	935897.697	1405397.726	1400457.322	909065.967	1366628.559
O55128	52697.004	27173.121	31794.976	68346.607	47246.733	38744.101	25537.472	30624.781	45527.628	26358.35
O55131	1087061.614	784364.125	813843.575	1139986.139	943489.673	931312.144	770788.496	800267.957	970924.246	760899.871
O55135	70081.118	49013.896	47713.778	86567.273	71694.016	66287.305	40291.206	43120.138	75236.701	43164.929
O55137	149241.844	158460.828	155753.4	138716.817	139295.875	138963.354	132152.858	150938.116	158392.51	130055.757
O55142	3539576.1	1798127.655	1955976.527	3413351.302	3098918.405	3070148.341	1754405.627	1719648.279	3145132.314	1630900.041
O55143	529551.681	540391.121	644249.743	499623.189	478161.377	460176.142	546181.802	488828.851	468973.353	537929.696
O55143-2	3725305.044	12795766.93	11860292.56	5386913.015	4126194.663	5393141.923	10969069.47	11337856.01	5078268.157	12252674.65
O55201	22331.933	15663.446	16121.659	23921.88	18112.859	16845.697	12725.264	16014.896	21342.909	14579.901
O55222	267993.057	210632.419	234417.544	253848.127	275916.56	247901.989	217173.157	210399.727	268214.667	214334.934
O55234	648596.711	479663.781	569865.903	666698.87	655028.445	656709.599	537316.403	522695.677	667201.402	518582.199
O70133-2	370124.414	301752.262	259868.672	358014.666	236844.954	302255.596	268824.379	323898.875	325547.39	255315.419
O70139	282968.42	375833.189	341561.547	362183.426	307125.788	352961.897	289081.396	347083.5	310940.964	313708.03
O70194	315389.954	226381.133	197990.364	372882.798	291701.026	287979.218	203794.43	218660.463	321346.495	198969.89
O70209	392134.455	243603.032	292416.109	372210.806	334756.682	361330.774	288531.317	264579.909	397574.716	259691.413
O70228	15871.111	18950.247	20291.189	13325.263	9197.903	8415.095	14889.458	20192.464	19121.297	16369.484
O70250	6186949.589	7626505.722	7989276.316	5655395.128	6241953.952	7083714.223	8749335.845	8297411.696	6575004.199	8528363.247
O70251	4459091.065	2855767.7	3069603.031	4344537.67	4113165.013	4258527.296	3138809.716	2922989.406	4275617.982	2976929.26
O70252	75857.508	50289.469	54115.084	75598.751	70655.149	60066.784	45725.935	44226.124	69856.026	42836.36
O70258	19555.418	25914.512	17941.93	22783.001	21265.005	24048.733	23921.19	24983.038	22461.574	23237.625
O70274	48290.616	35581.769	30161.111	54769.278	44279.349	41973.394	29571.18	29038.729	47700.745	26826.731
O70305	178612.437	138129.039	132226.296	202404.177	183761.379	172507.126	129415.095	137504.74	234847.054	132731.567
O70309	91658.052	55001.769	68482.463	102924.444	92771.702	82092.582	50184.924	64473.792	98750.754	53720.438
O70310	69132.001	66490.58	58614.749	79861.944	72691.757	73139.123	64863.27	70119.713	70226.596	66622.308
O70318	247196.848	145880.217	158118.989	237725.288	170629.495	172847.2	154426.33	155179.288	204052.582	147229.084
O70325	387277.741	382272.63	378707.46	459944.008	387440.23	356997.416	403183.881	382353.331	344687.928	337716.695
O70361	33980.659	21486.811	20620.075	56393.551	34459.619	28419.045	17105.952	19893.997	36469.955	18550.812
O70373	760157.761	533695.787	494381.145	846548.332	904232.927	908229.154	496525.359	502814.394	1005417.116	464665.53
O70378	364106.606	264893.874	289850.954	366499.052	319869.167	315628.704	255591.096	266793.257	382964.712	258292.873
O70400	768784.248	707245.289	721554.348	912374.334	758302.262	764121.918	656713.873	687588.571	800633.177	687624.364
O70404	117596.851	97433.503	91880.631	110593.465	111231.077	105096.584	88119.368	90282.571	124722.035	90174.646
O70423	59617.422	113684.918	108107.728	66298.571	56233.747	56649.721	112561.829	113166.443	61206.818	110705.223
O70433	1620374.408	2761675.622	2388097.458	1522348.806	1777130.443	1829923.721	3104070.236	3296613.919	1684853.931	3182614.277
O70435	1363221.352	1029762.575	1033863.56	1493547.47	1275442.242	1211255.031	1020059.218	1047294.126	1293657.259	985161.735
O70439	78360.83	67161.497	72071.902	74280.883	70260.379	72344.651	68091.008	58301.925	68390.13	63075.826
O70456	46209.773	35397.438	40486.503	46581.258	51942.269	48615.489	41098.281	34419.688	49326.525	39834.089
O70468	5258819.626	5515681.074	3787138.335	5346628.951	6455490.029	6758199.727	3940622.982	4463550.132	6688279.198	4427908.28
O70475	53790.244	33445.784	37966.08	55053.072	47248.252	49219.781	35643.291	35132.592	46394.152	36281.461
O70481	2739.037	2606.609	2690.692	3227.731	3031.915	3224.811	2400.832	2637.877	3309.55	2530.728
O70492	352630.152	301704.563	300748.132	348247.813	334247.902	342995.445	271675.455	300151.729	391852.339	245411.017
O70493	564854.501	407850.5	515298.143	519135.965	525474.475	459358.042	493920.784	464396.072	438493.337	434105.388
O70503	215284.616	131104.489	149818.523	191190.952	187567.973	169594.504	120390.909	131741.624	212254.46	125489.138
O70548	38372.268	111957.123	72911.974	41284.439	29874.382	45708.573	116762.266	138208.867	7653.784	142882.606
O70572	218862.669	229588.204	218889.016	254466.291	245307.493	254026.661	235568.982	236865.12	251916.342	213450.285
O70589	7073.292	4905.87	5330.511	9950.04	6379.683	4682.563	4363.979	4953.405	7837.335	4044.473
O70591	985902.365	718213.339	691312.852	1139366.695	975804.747	874189.912	648024.294	674692.304	1045003.403	661217.85
O70622	51520.659	90669.836	99767.579	47078.5	52268.533	58865.126	110415.677	108715.161	48344.318	110723.837
O70624	30813.94	24695.256	25993.131	26041.509	30026.151	42415.239	25959.178	22841.566	31434.417	22687.778
O88207	37357.959	14592.376	13400.805	40740.228	34369.616	31987.695	12664.204	14585.827	34331.203	14309.187
O88271	63973.396	32490.327	34632.418	62904.564	49043.537	40273.82	29799.829	33607.024	66732.606	31565.603
O88286	364.891	366.954	210.185	410.869	401.115	330.347	223.927	288.557	404.715	312.119
O88291	63102.37	39887.672	39371.272	69081.591	57988.117	54415.632	37243.808	37600.133	71631.427	38555.997
O88322	103419.511	145872.751	128904.603	102728.748	107774.439	110720.832	138642.15	149510.173	111427.113	146984.072
O88342	1217784.885	1152429.186	1146719.731	1243132.418	1185120.575	1194764.45	1113540.503	1119662.814	1153981.148	1095744.123
O88343	54946.682	53659.476	41488.221	69181.681	54936.445	48994.657	48883.549	43660.448	50018.791	48043.158
O88384	21610.834	18054.467	19944.065	22516.962	23891.109	22541.921	17809.219	17068.722	27141.945	17156.414
O88441	1502389.267	563412.361	443882.172	1496528.448	1165025.349	1066876.375	466532.074	524570.382	924851.984	542034.024
O88447	160731.315	117741.132	121045.621	161056.924	146406.131	146114.985	115732.137	113446.626	174319.518	112913.165
O88455	11409.557	7173.033	6305.151	13282.665	14522.722	12532.642	7626.479	7269.127	11273.184	6430.086
O88456	178646.39	145802.705	128515.66	173584.093	147502.41	147068.169	142310.823	146813.986	151950.481	146640.852
O88477	111532.108	45305.315	45040.393	119908.863	104437.519	104635.98	40023.414	42949.144	121228.169	39486.652
O88487	286440.253	219114.597	248537.646	285342.116	254339.842	249458.318	196519.491	214531.482	308685.067	195707.342
O88492	130221.519	260259.452	260902.081	140862.384	161623.24	147725.256	300585.399	292511.366	132426.258	277350.874
O88508	60159.207	36406.018	33915.948	59183.246	58972.975	56786.175	38524.036	38946.806	59040.039	36457.664
O88531	45868.29	32823.183	40810.46	49836.392	41003.057	37808.055	38479.168	37584.614	39725.935	38135.668
O88532	32765.081	24267.032	24779.101	35012.979	32537.318	31250.678	24082.789	26003.326	32253.695	22958.618
O88533	431305.539	430251.105	492818.066	425777.602	452434.784	465852.081	438884.562	417660.404	536381.498	406320.321
O88543	136029.635	94586.349	86769.635	127372.312	120881.449	128205.012	95321.959	89716.919	128107.084	87562.091
O88544	871082.996	644715.112	667808.773	852676.983	793732.15	763734.055	633919.99	655538.735	868799.34	612285.641
O88545	203142.017	174703.404	161659.361	206897.468	200567.178	190602.237	184119.171	187712.012	195302.363	163698.574
O88569	10347113.94	6647469.302	6662261.228	10707242.17	8362222.747	8805387.04	6854045.995	6703718.659	8735210.783	6800755.507
O88587	220457.037	260493.908	280827.878	225325.194	231943.579	220420.585	256978.603	271676.559	218792.194	265936.061
O88622	301371.361	206823.759	205763.579	372089.953	315110.784	286394.515	219710.592	176095.458	280228.306	196325.891
O88667	106396.841	89882.271	88388.613	97531.714	113944.835	119182.338	95765.986	91560.159	108862.714	87263.332
O88685	721899.325	561694.623	579626.294	813839.997	706794.058	670660.843	537349.49	541167.525	701154.011	527655.247
O88696	72353.362	72971.868	67699.185	67789.356	64044.27	68329.064	74104.055	71226.797	71222.876	65603.681
O88712	219488.108	184593.466	185679.432	224518.563	216246.101	217626.122	206543.702	186434.523	206811.121	183144.967
O88738	4168.673	3328.639	3514.684	4307.571	3711.365	3858.947	3298.111	3510.657	4403.422	3354.482
O88746	265070.281	282109.914	268780.939	307700.545	297959.987	294893.425	258601.87	281832.799	280409.066	260414.019
O88792	73850.178	62168.841	54846.738	62485.037	51103.013	57780.935	61740.127	66160.299	58059.433	66787.873
O88844	734270.988	560586.032	578473.1	696949.774	693742.338	566531.545	624763.621	639713.353	647851.4	583970.996
O88848	32492.721	24887.921	11384.757	50853.331	46885.307	27637.476	14597.663	12165.453	43945.676	14090.366
O88851	237414.654	93461.221	95402.612	209742.594	176711.195	234197.008	142304.443	106827.908	191349.398	94689.815
O88874	32375.666	17794.409	19116.722	41240.422	24554.978	29908.384	17285.329	19427.947	30562.408	16057.788
O88947	22777.835	20710.287	22685.12	23541.016	21917.396	21310.097	20907.389	19043.617	22877.115	19855.262
O88952	165843.037	144647.825	128358.778	174932.995	166905.617	165966.81	142977.667	149831.698	184434.861	138569.896
O88958	32921.585	31151.29	36268.492	38416.446	39630.056	34497.59	32906.643	34364.611	37910.697	31107.587
O88967	16876.754	12360.59	14141.72	14734.632	18361.359	15071.691	13661.966	11868.59	16516.316	12979.852
O88986	2599.019	2063.1	2325.932	3745.445	2647.834	2448.852	2369.376	2880.571	3943.659	2425.496
O89017	23582.992	19999.278	19280.263	24280.619	17279.922	21600.313	18355.19	20246.144	21765.169	19718.725
O89020	85410.934	108785.167	119831.42	82393.33	81295.978	71668.842	127425.096	120457.207	84605.009	121860.66
O89051	27224.641	31908.921	26999.842	31731.952	26189.135	29801.796	30084.469	28849.438	30023.268	29917.585
O89053	121998.352	116919.923	122271.284	639044.601	89868.582	76029.576	121800.08	108401.904	101965.164	101609.981
O89079	267126.539	231907.784	224460.738	308310.014	241593.704	244545.427	229580.067	228775.744	302910.913	191774.764
O89086	740229.737	815639.367	698034.975	906611.568	668233.866	600163.916	751285.361	824279.808	720977.962	755696.989
O89090	182953.733	107901.593	100486.116	218324.262	143880.821	123076.499	93435.243	103480.896	157375.158	101081.852
O89103	290264.859	272022.828	267692.283	273722.208	246001.22	269277.805	258056.212	250835.471	275923.463	280156.122
O89106	44732.656	28078.384	26869.406	62554.949	48013.706	43535.771	26191.87	26129.573	49759.006	26915.048
O89110	2129.785	1177.4	1388.323	1926.937	1420.511	1423.812	1167.379	1451.927	1872.664	1278.498
O89112	218044.627	161596.356	144228.11	255482.043	199667.262	210629.41	157201.572	152625.052	211378.978	158101.744
P00015	50518.202	71570.601	69116.412	63517.444	55848.805	40557.97	60972.059	74033.887	71796.427	66720.172
P00158	54173.339	120675.223	106909.651	53051.639	65951.912	78462.019	127400.209	125836.113	53625.903	98275.269
P00329	369309.475	42032.439	17146.078	55697.567	36168.143	42219.915	46625.605	45204.339	49381.206	44399.359
P00375	558081.068	341400.122	367833.959	645169.747	532022.125	465522.853	347559.021	374073.87	520470.938	321871.491
P00405	2325375.101	6295778.266	5725781.037	2355115.28	2966817.368	2828922.895	5735532.24	6126052.612	2674026.282	6236659.609
P00493	1085901.351	667860.041	754466.933	1297909.378	1191822.782	1146015.449	653269.314	627673.468	1194567.791	633681.995
P00920	2066891.911	1451412.284	1852548.315	1567514.608	1813093.835	1639753.916	1965720.101	1840121.4	1433805.997	1667664.491
P01027	561132.111	896067.938	922457.394	540835.572	524821.952	505340.345	1066199.453	1000811.095	458474.8	892211.875
P01029	57.536	43.91	70.789	74.707	52.586	41.005	57.09	53.385	49.565	37.537
P01631	67903.28	169324.093	183232.872	74586.21	65222.031	70073.197	189086.026	185993.661	60194.192	153557.699
P01635	29216	87208.062	124508.987	43007.811	21122.835	26258.528	148124.526	122711.161	31450.601	132784.587
P01636	379580.584	940672.208	1118399.609	376532.87	232706.833	298195.627	1206198.882	990490.859	299341.83	928262.033
P01831	250433.988	222077.288	233360.845	1101089.286	202269.974	217224.516	204025.269	210313.588	244736.303	205953.925
P01837	2765088.81	5137606.558	7106091.164	3020147.599	2293368.387	2473438.367	6204815.924	5310746.544	2298163.003	5437736.868
P01867	552839.392	1188504.454	1443762.055	583833.052	471591.602	493327.14	1439633.294	1179287.58	544559.342	1219259.48
P01887	30937.018	42004.01	38297.804	42583.263	28175.761	30334.255	47556.697	48399.311	30022.013	45463.447
P01902	53.065	76.087	82.553	80.727	40.673	41.184	87.015	89.295	46.875	87.26
P01942	50667544.68	44032154.51	55820737.03	40694405.71	58330165.75	45162168.52	67190735.86	57487816.01	38035054.18	54152370.97
P02088	158627500.2	74791909.6	118401479.7	153276142.7	158108839.1	126715005	118263735.6	104692183.6	112955550.3	98227686.15
P02089	99756629.92	3829542.906	1841015.011	101482186.3	67164318.69	47696682.75	2965049.61	2735459.615	44595298.23	3611800.761
P02104	5686359.783	611003.271	438225.798	4232954.952	5570213.121	3725685.117	499903.197	587388.354	6055785.011	592591.15
P02463	82090.512	76595.452	77606.943	81781.944	82433.244	80329.704	77537.56	81555.682	73925.776	79671.798
P02468	838917.801	798136.316	781593.611	784187.499	803312.492	851146.253	818876.208	849192.515	853557.992	837844.967
P02469	669797.621	554933.371	586959.238	667297.553	626596.486	636138.805	551419.955	588812.879	669032.065	592142.592
P02535	169749.044	196865.483	280059.607	289525.973	372602.388	312276.536	145696.188	143122.161	490380.029	116292.085
P02772	23036869.83	5104889.517	4712190.255	20506282.8	20393370.78	21277388.26	5284471.822	4840329.163	20297173.78	4677304.514
P02798	276410.07	47578.562	38905.868	263845.704	175420.913	187897.681	49103.314	49043.671	209435.807	56270.42
P02802	507527.264	108117.462	106741.661	509704.433	426694.419	363646.863	110434.895	91462.97	501764.287	118551.626
P03888	22455.554	68332.765	51409.262	30111.682	41760.729	39621.999	74609.135	70315.629	24923.182	67593.746
P03893	315465.333	568888.291	565732.662	332704.099	408777.185	364067.074	305441.616	343910.887	376417.504	330230.604
P03899	323130.565	713730.348	600474.136	330943.447	331961.147	346076.173	502835.363	526795.049	341794.842	538777.698
P03903	818460.873	400665.166	364991.434	275820.707	253363.643	243230.37	396902.363	419325.731	270588.098	392634.363
P03911	121326.064	155010.854	127291.836	121675.604	177959.447	133585.822	79317.123	83205.635	175405.114	85940.405
P03921	55048.4	196462.448	190196.508	37988.219	70579.912	65961.64	183120.828	177890.049	49102.024	183915.202
P03930	7423334.556	7556175.856	8757631.061	7363149.298	11590363.62	8213777.154	8259971.117	8411258.463	8931605.731	7939246.068
P03953	8186.276	19455.749	23180.399	8647.231	9778.767	8334.934	29103.2	25924.706	7398.49	27561.784
P03975	29035.019	27608.763	21251.837	28538.47	26052.983	24382.006	24285.257	27547.405	29609.992	27122.332
P04104	138628.565	112473.155	180841.435	159701.286	181423.027	207242.194	105253.438	139050.271	248362.461	89858.276
P04117	5011625.564	12479937.14	13789785.16	5176846.836	5442753.245	5564209.311	13452797.65	12722493.02	5335921.745	13579552.77
P04186	368141.225	338588.93	348875.181	348003.931	350520.181	330315.703	404882.813	376588.555	322064.18	343905.403
P04213	460253.318	918307.35	745493.656	395935.243	371775.538	385621.018	908060.582	1033015.933	211630.425	1068910.202
P04247	8347160.955	26859955.26	32640612.81	7568139.115	8494815.34	8854562.695	30456574.64	26237789.71	8690292.611	31140159.03
P04444	1936745.676	232669.264	184904.694	1428275.111	1994152.935	1393546.083	226282.535	234465.145	2289372.108	255738.696
P04919	288658.949	307085.37	366804.939	376061.752	374443.469	414409.006	343752.805	351617.863	332938.561	297232.273
P04925	37628.315	23389.162	26816.647	39817.44	31375.203	25154.501	24935.661	26944.745	32895.665	26112.853
P05064	16633281.27	16146255.72	17129144.96	17268861.91	19906999.97	19071001.45	15616402.39	15254799.63	20401693.41	15643872.57
P05125	6123316.504	1958284.017	3709216.91	5685165.2	2256373.242	8902085.447	9221229.827	6886687.356	7815406.943	5737999.888
P05132	1282561.536	1398261.749	1491448.95	1151819.535	1243697.472	1416538.768	1428731.723	1368861.05	1354777.962	1317860.493
P05201	3367414.573	5891201.614	5908059.923	3804332.251	3884155.155	3824099.261	5843444.178	5717703.847	4023426.887	5723767.414
P05202	8954091.908	13972999.75	15592808.7	8393477.179	9997916.429	9870401.095	14785469.03	14892492.18	9575159.026	14794099.33
P05622	207551.082	552291.689	565524.459	190873.327	293769.717	274560.645	509188.057	535598.023	250362.083	534882.558
P05784	289554.59	71558.788	65967.867	1017639.781	72663.646	49763.279	62666.417	76395.401	98661.629	69523.687
P05977	575778.261	323303.055	296686.646	703657.655	1722343.729	652183.288	328684.198	377875.575	702898.733	312285.621
P06151	15024555.63	10734543.77	11586379.54	15647440.2	16364743.43	16889325.54	10615418.28	10037885.91	17230010.94	10973249.32
P06327	130159.802	398584.363	585860.74	120573.997	104989.829	118015.886	515596.674	513021.86	132342.077	445480.565
P06330	72315.875	87996.789	75408.888	104082.794	111165.113	114838.796	67581.651	82763.742	73107.049	81936.82
P06467	2834503.035	254325.644	141955.773	2274130.303	3187948.509	1903648.778	157764.945	179255.813	3207453.267	185367.955
P06537	6742.661	7732.222	6998.033	9939.868	6909.194	5821.333	6355.318	7689.683	9438.428	6884.404
P06684	9535.528	11326.986	12499.965	10646.065	9356.268	7156.752	12656.538	11699.246	9298.9	11006.38
P06728	1751607.64	3554678.191	3928976.937	1814320.045	1686466.146	1534511.348	4229519.294	3485659.591	1542907.509	3416841.54
P06745	3076687.869	2398815.921	2737411.531	3085721.244	3798587.777	3460525.672	2624571.684	2586540.186	3760531.595	2585511.109
P06801	53788.12	34908.032	41166.659	41456.819	37601.128	40327.036	41317.549	38527.678	42996.209	35009.438
P06837	2156.273	477.288	245.772	1390.267	1352.29	1129.089	620.497	695.297	1397.245	752.389
P06909	75742.26	71010.541	80288.524	84674.432	59162.035	53999.542	80115.855	80397.938	62475.518	70353.08
P07214	323584.917	258120.232	289063.995	270774.905	247533.162	277347.02	248928.929	251608.484	295417.578	226189.158
P07309	602881.146	711229.25	1152585.209	577719.996	496687.692	579557.426	867413.696	793774.775	597067.253	717374.694
P07310	10350116.05	16669617.67	16700769.81	10099200.93	12624137.44	13190444.48	16049591.29	16133593.03	12712368.1	17665729.16
P07356	5303805.617	2224753.081	2643776.213	4856890.415	4130506.671	4234381.952	2233335.752	2366019.253	4360435.88	2201152.124
P07724	30032705.44	50634779.83	60528815.94	28213932.45	28937370.45	29605543.14	67670103.51	58491208.96	23323206.34	55585019.04
P07742	159874.479	78343.589	81316.521	232047.337	169785.443	149397.004	75531.948	74340.021	171367.147	73424.869
P07759	107949.491	171338.173	168133.797	114069.667	87701.339	98427.109	203649.616	213092.392	100083.202	177520.963
P07901	2078067.919	1180287.11	1205681.339	2416461.836	2042750.545	1999836.592	1258044.66	1202635.608	1997618.477	1242071.108
P08003	1849789.159	704274.083	733317.013	1350282.252	1224356.513	1299637.698	701848.849	720387.593	1438067.396	671494.594
P08030	350642.881	173183.908	153597.641	384832.788	431044.225	355978.008	175718.554	163539.755	390500.245	157802.994
P08032	66778.473	72664.718	93323.02	93276.135	70850.619	83062.838	72731.779	80075.665	81233.185	78248.989
P08071	126146.232	63657.921	74331.638	134493.928	125201.633	119337.538	70452.027	54682.682	131773.336	63383.962
P08074	130858.773	67479.701	67375.515	71699.122	52495.213	58288.501	78317.598	100348.974	43078.984	64606.343
P08103	133878.586	100408.867	92829.115	172280.917	98720.306	101488.746	84316.322	101875.647	158003.965	97138.045
P08113	3949687.618	1761641.611	1740779.53	3040516.768	2739070.122	2966913.935	1787385.497	1790183.085	3054663.578	1681918.607
P08121	10523.223	11105.918	12223.299	8109.333	8393.194	7895.025	10708.532	12097.631	9548.121	10775.451
P08122	86771.059	79190.773	72930.738	101241.416	100170.032	93661.742	75193.385	86042.052	88263.27	78103.695
P08207	1041978.695	790025.681	894396.591	977201.935	847005.375	867979.529	819888.272	860331.123	858262.465	774503.473
P08226	1013806.337	1027376.694	1094967.761	1068189.343	1061985.461	979572.712	1153206.975	1164272.003	927878.196	1054147.026
P08228	1412549.011	1253308.705	1245086.743	1572751.395	1459061.75	1450736.374	1288305.129	1239368.598	1516122.576	1253878.239
P08249	15924468.46	36687329.41	37092991.79	15056873.82	19443760.02	19694393.7	36563211.38	36146686.86	18535126.48	37063201.35
P08556	192229.399	151879.453	142612.061	189206.324	169982.701	184705.477	158822.376	167289.484	176908.529	157122.827
P08752	1463297.893	1244071.189	1296974.863	1462523.178	1403942.019	1357049.82	1196272.705	1257206.846	1474665.589	1257152.516
P08775	24467.83	16118.54	17709.783	26501.255	22739.849	21313.361	16674.362	15458.952	24247.188	16089.435
P09055	1211857.642	667602.595	628366.802	1019031.685	1203154.245	1146297.61	607720.663	639554.601	1145397.744	661691.963
P09055-2	99842.341	165572.456	177894.351	96702	120802.469	113701.805	152425.854	158003.121	105377.299	160351.312
P09103	4033288.047	2215248.108	2381797.99	3029558.516	2690054.312	2751904.469	2290737.829	2317476.581	2670712.657	2090706.255
P09405	3966797.761	1974118.59	2022257.686	5376385.527	3224851.735	3264677.113	1963441.587	1940208.798	3301083.016	1916832.654
P09411	10731642.21	8425783.69	8511924.151	10706650.96	13001952.32	12799681.64	8513558.267	8196558.674	12412942.43	8951534.59
P09470	15231.763	10333.691	11323.894	11303.627	6874.859	8163.22	12088.839	11809.527	7552.089	11381.036
P09528	487882.834	617585.95	585830.3	498954.655	494865.442	537421.486	624476.342	602978.245	482608.531	608343.492
P09535	18714.34	11119.142	11375.261	18916.915	16737.341	20690.922	10068.45	10795.8	20722.08	10295.811
P09541	17984720.5	1927954.758	1489476.111	15869468.22	13907944.76	22511262.92	3353359.182	3450036.46	24658244.63	2977273.653
P09542	43496130.33	57263369.94	33528323.61	47658606.97	62301932.81	59319497.6	36374743.76	45622726.41	60036034.15	45946853.01
P09602	4808875.187	2148935.973	1251475.343	5409562.954	3410780.739	3225805.902	1344151.385	1669745.183	4015807.968	1500338.518
P09671	1284915.536	3235336.129	3397122.16	1383532.263	1629315.225	1531409.42	3395139.893	3458358.733	1406813.757	3344052.364
P09813	696328.46	704723.252	832015.082	4137963.862	2719187.527	510768.864	583057.3	696890.977	2616333.094	588685.789
P0C0A3	22759.44	19935.302	17493.212	28175.03	20436.852	20098.373	17752.459	22394.136	22928.701	17919.225
P0C605	115322.337	83284.708	90209.781	107623.315	104348.434	94332.342	97035.302	85268.401	99837.342	91580.915
P0C7N9	34106.965	30311.178	24624.533	32242.887	29963.676	26647.809	29772.153	26448.797	35135.055	30568.952
P0C7T6	39111.028	41850.643	38569.855	51210.406	43624.494	38861.444	42840.018	40504.437	44262.611	38998.249
P0C8B4	90945.113	56257.689	52316.791	104474.759	82675.339	71056.508	53490.896	66317.376	83816.833	52263.479
P0CW02	158102.43	226814.945	176495.187	148582.869	142184.241	128593.388	226859.9	181075.024	143912.55	194793.683
P0DN34	1769288.177	2196817.697	2558432.335	1840474.426	2011258.79	1694497.975	2182566.022	2192585.691	1989979.255	2239237.619
P0DOY1	248.207	154.038	554.91	180.002	376.411	187.873	176.432	149.824	170.464	173.291
P0DW87	1431395.624	1243500.869	1602370.482	1497734.374	1311078.27	1318242.406	1023460.84	1157029.869	1510950.202	1057581.972
P10107	2407381.866	1736162.482	1870132.603	1638773.18	1347007.681	1435662.364	1681768.763	1778647.76	1617295.464	1621356.651
P10126	23263682.21	11676038.41	12653023.49	24928835.82	24146179.92	22615346.47	11551767.9	11101138.32	22408661.92	11276067.71
P10404	1367.111	1286.841	1874.953	1586.01	1132.366	1247.154	1637.085	1601.296	1463.49	1249.895
P10493	431943.583	369651.227	360829.343	419383.186	408817.102	417768.723	397481.09	410526.361	423999.578	409956.049
P10518	390103.309	323710.202	343491.649	294364.631	312774.633	283549.959	342080.197	342632.831	303247.636	320654.145
P10605	324757.311	285045.705	328976.2	341242.221	281937.046	281422.269	311194.913	297089.878	295165.769	303422.535
P10630	1884125.108	1217366.049	1164926.555	1859025.098	1504493.325	1569148.254	1253369.671	1244317.016	1646201.596	1149316.418
P10637	2178.292	2684.083	2927.45	2513.177	2399.942	2056.404	2959.117	3344.736	1876.159	3375.574
P10639	7299307.149	4393668.816	4791705.996	7509072.239	5450427.579	5115277.324	4252463.811	4129646.983	6150478.508	3945226.952
P10649	755823.198	585209.279	548786.677	728077.744	696619.023	694358.437	687858.839	650511.003	615687.885	645444.085
P10711	463251.544	249865.406	252754.069	501648.061	360886.538	345256.46	252789.753	251332.407	386708.051	238402.124
P10833	556753.705	486108.371	526515.551	566594.96	553403.112	553617.717	492105.209	500848.714	549973.736	498916.701
P10852	90306.642	54347.185	59531.358	114401.168	90800.088	87766.312	55665.136	57972.079	97345.749	55682.545
P10922	4229036.026	3131879.148	1838003.232	3380407.299	2630418.008	2747615.648	1972268.664	2452496.79	2997244.379	2292103.777
P11031	454849.136	213920.203	169502.515	539746.846	285444.853	332868.855	195615.176	219145.938	335375.076	230067.26
P11087	602628.737	430328.522	417713.765	747445.324	599293.933	644515.889	418791.669	596745.321	513759.675	513762.773
P11103	796872.502	394473.042	332198.58	854481.989	736061.069	718421.261	325829.292	339796.081	751518.441	315946.832
P11152	51398.507	61423.475	65321.039	60164.862	52492.654	56091.415	57443.082	63193.235	62558.633	61639.077
P11276	992166.784	575280.1	555425.052	962008.673	893025.92	1011822.915	574471.822	609442.858	822653.55	580157.475
P11352	441899.538	371408.877	395016.832	508446.183	506917.412	433584.839	402757.721	382879.227	448828.577	351598.48
P11404	8211689.401	41584938.58	44295587.78	6586940.434	8792429.214	8834051.767	37976517.77	37084290.35	7888888.679	41266802.65
P11438	45814.257	46586.61	40737.18	46731.088	43075.447	40857.874	43344.242	45356.195	43137.253	33849.375
P11440	121191.986	47794.843	51293.312	129712.708	92616.395	91604.138	47210.369	49061.876	118715.235	45081.512
P11499	6542277.978	4196471.199	4289674.14	6805242.347	5962247.188	6208259.542	4156458.513	4031842.381	6375785.072	4101659.97
P11531	82031.317	115037.867	113997.366	82641.536	83402.849	86051.576	104802.928	116677.925	89658.506	113383.481
P11679	695179.104	123149.354	104261.767	1838383.473	98313.385	100010.623	108503.525	127971.642	181060.975	118484.814
P11688	109423.675	101106.489	102055.934	125657.509	130163.495	122220.1	103026.298	105185.645	128832.825	104426.886
P11798	107133.575	119670.933	95427.969	108408.71	122968.483	109349.586	105595.928	107442.442	129422.618	100753.079
P11859	51411.173	45375.835	37090.715	49637.893	47587.943	46182.624	48745.306	47727.234	45341.471	42448.769
P11930	16569.482	11134.196	5328.772	23900.138	16803.066	15408.354	8478.299	11724.616	16605.45	10078.36
P11983	3547224.475	1805787.471	1881748.418	3768561.542	3220361.144	3296756.945	1778948.786	1755141.153	3492928.598	1772331.399
P12025	243595.931	109422.681	136245.591	277160.562	221274.57	309502.203	127091.208	132425.523	239620.13	131794.521
P12242	4311.388	3432.999	3182.253	5068.451	3821.898	3952.52	7571.113	5133.175	4175.456	3619.509
P12246	28307.202	34075.236	30181.117	28461.716	25850.65	25004.011	34627.209	37680.929	35919.775	30578.225
P12367	97603.542	79051.417	83333.305	93145.008	78418.237	85322.342	72663.461	75404.254	108163.338	75160.1
P12382	363708.232	194345.529	204902.432	359718.602	401405.01	369016.162	195714.385	181096.504	385851.111	188183.196
P12787	2420540.302	5550539.458	4866225.019	2041325.447	2459777.253	2766884.339	5379973.774	5606730.664	2646139.536	5532509.331
P12804	31795.133	47260.349	54903.229	37388.681	29209.716	32285.587	48488.832	47749.079	35775.308	52543.767
P12970	4795489.855	2746035.639	3183664.523	4659144.571	4272425.812	4248774.034	2786026.453	2703746.75	4386532.784	2652542.509
P13020	3341476.598	1355014.82	1030960.989	3506951.91	4132490.551	3798595.659	1119627.417	1266609.438	3698289.923	1267185.388
P13439	16741.866	13302.684	12068.823	21183.503	15893.96	16738.277	14623.274	12785.749	16532.131	12720.015
P13541	1287429.968	1592566.994	1095241.017	1582451.919	1545681.739	1196468.407	1179874.04	1247795.218	1509552.884	1392524.31
P13595	312027.994	103922.848	98381.353	295223.169	365562.674	350820.686	102547.924	112246.922	361832.504	103613.881
P13634	132166.743	246715.146	281797.876	157217.012	106660.515	111351.423	307309.911	295300.315	137348.941	227084.388
P13707	105251.191	163021.272	162083.838	87985.271	85553.643	86328.241	204134.782	190862.246	76511.263	168441.363
P13864	17938.289	10292.729	9504.486	31787.615	16384.223	15521.717	8499.845	9344.685	16121.602	8913.892
P14069	309039.202	340733.201	369128.621	254462.735	148584.228	150213.326	352292.795	366266.538	163090.971	333157.392
P14094	2836576.47	2654566.836	2601757.426	2555884.757	3083269.556	3103157.268	2816664.642	2721549.046	3034309.791	2714822.152
P14106	96704.235	129332.849	140065.703	126336.341	142293.86	113521.081	145752.638	153162.758	115760.635	131764.849
P14115	3510491.621	2029258.449	2083303.81	3412731.552	3363569.428	3263185.6	2103768.662	2084920.749	2927459.583	2017975.035
P14131	4713651.803	2318939.177	2556703.202	4335048.624	3988546.725	4611221.333	2558185.577	2379776.566	3838849.325	2331989.525
P14142	88945.43	121836.774	109526.892	82022.282	89984.207	91406.48	144171.492	132370.449	83666.225	121820.705
P14148	5576898.904	3350236.309	3602894.102	5323598.683	5437787.455	5020999.471	3456892.083	3275610.379	5498075.866	3404160.179
P14152	12917179.26	21118449.89	22145103.05	13494893.87	15063785.41	14793824.97	21056294.04	20668841.07	15016063.95	21106938.18
P14206	3353986.986	2502834.245	2242495.737	3772321.154	3681771.401	3424641.844	2462997.791	2465862.236	3251856.092	2404584.667
P14211	7856506.977	3610453.834	4114650.636	5930486.593	5510729.898	6209945.023	3996927.462	3775659.608	5978775.339	3702891.163
P14220	476630.525	550255.175	310798.804	384774.585	504236.025	566993.484	217992.764	410386.898	651945.496	254963.433
P14576	67416.862	29827.157	38297.007	74243.678	60999.077	51147.786	33285.014	31636.115	65510.628	34130.321
P14602	22283566.09	13062924.96	13107000.06	21946022.52	27776245.16	26667031.78	12550043.12	12014436.28	29324211.9	12606694.58
P14685	331899.392	244057.161	278994.292	340088.212	284997.732	285023.225	249818.022	246991.604	315564.842	245521.166
P14733	3777229.331	1973236.086	1990068.872	3612598.884	2859257.763	2810351.414	1952941.771	1993682.892	3007206.745	1968726.794
P14824	3345758.449	1644671.19	1551395.339	2700643.804	2834116.198	3052514.153	1413002.695	1534928.309	3169565.63	1456288.765
P14869	4052545.388	2330162.631	2319318.094	4060288.302	3762594.519	3988903.393	2475553.271	2278069.16	3724587.877	2264362.639
P14873	138795.943	83424.491	87405.34	120116.409	110902.321	120107.35	85513.61	84156.704	135371.55	79765.388
P15116	330243.282	354441.108	334850.577	353825.038	352474.694	366226.403	335499.524	357450.031	396726.812	361956.889
P15208	17111.712	16027.768	16612.398	19400.992	13643.953	13465.143	14783.326	16325.603	17822.472	15875.881
P15327	244164.261	211406.945	260596.902	253412.667	257799.62	215831.178	267799.765	243839.868	240230.844	216548.733
P15331	65653.757	47028.227	45302.358	56842.379	42097.262	44774.133	60385.027	55994.157	47090.939	52165.486
P15508	443446.977	454954.914	448620.793	522062.087	484642.225	552184.453	451937.873	477338.469	503631.302	475454.684
P15626	153272.272	82735.626	92664.904	116856.782	137368.927	145456.622	121327.581	103732.174	89502.652	91002.809
P15864	25204607.02	13935726.26	8454166.548	28743947.36	26733957.42	21411444.42	10782392.26	12185480.3	21851916.05	12160838.71
P16015	19801.774	14829.237	21504.268	25568.563	30375.765	19849.884	26916.915	38775.65	19619.479	16530.3
P16045	12694566.19	11705369.66	13700476.74	12080827.48	11789905.53	12394347.47	13636123.86	12999898.6	9883269.62	13104322.7
P16125	8727478.167	12745017.32	12806430.74	9298659.922	11311213.17	10914016.93	12041851	12433737.08	9860575.978	13035537.71
P16254	91805.908	42812.568	47398.723	93287.539	78281.173	71541.22	46716.06	42364.564	78048.382	43772.318
P16301	2922.341	2605.737	2803.901	1810.615	2005.513	1722.718	2735.904	2704.32	2249.502	2342.119
P16332	151180.202	161364.196	161709.151	170709.712	163088.754	161579.811	154624.055	160911.891	168826.261	170014.738
P16406	11714.266	6368.128	6231.596	9566.625	7241.742	7697.325	6235.899	6188.212	10062.694	6280.495
P16460	43999.585	11437.579	9448.059	18737.154	14089.765	12698.059	12318.332	11463.844	14992.576	9709.731
P16546	1352897.164	1349750.135	1104660.178	1561553.664	1448193.664	1506487.931	1052121.792	1409957.546	1519925.736	1344682.633
P16546-2	272901.936	167500.594	186779.586	221255.826	199224.842	228529.494	173369.21	192669.625	265790.929	162865.249
P16627	24173.204	17237.212	18193.959	29237.101	22211.764	20976.745	17696.026	15258.064	22045.101	14585.832
P16675	25440.613	12102.013	12796.97	22126.481	12824.954	15535.426	12361.684	12843.673	26539.317	11108.358
P16858	31088634.59	26197204.67	26825280.25	30604898.98	33957654.2	33117810.35	25897137.32	24044993.02	34645061.44	26306726.59
P17095	6214202.013	3739375.783	3026295.867	10439704.88	5829250.16	5252418.899	2760038.123	3242327.542	5747197.986	2689409.094
P17156	101091.924	72202.477	76499.884	108002.127	98028.441	98306.228	73874.43	75081.295	103325.028	74644.228
P17182	11393350.7	6139895.748	6517761.255	11679302.31	11304452.43	11265491.39	6368305.236	6407829.155	11684027.45	6645114.827
P17183	136102.163	288454.012	320686.981	109606.953	109117.384	105819.437	359436.198	326771.215	121975.033	338770.836
P17225	1640654.378	836651.458	900752.517	1581674.439	1113047.546	1153685.167	975636.847	851534.05	1149181.192	838665.149
P17426	486086.097	373675.162	388703.05	487779.807	535374.127	504015.417	394843.162	387295.078	488818.599	369095.647
P17427	144843.673	103550.529	111829.601	137816.231	129060.908	136853.363	113490.424	103628.999	129597.942	106054.922
P17563	1266108.107	706613.131	679002.275	726751.109	748329.028	723990.562	828646.756	796416.333	672013.074	773490.965
P17665	6829605.455	12045709.87	12928665.74	6064642.316	8783245.375	8357145.974	12282216.06	12262077.16	7152627.816	12497236.44
P17710	2828811.491	2932221.971	2553872.02	2834327.531	3440739.629	3475013.61	2650637.956	2754672.367	3383885.513	2854202.347
P17742	25903776.1	16392474.11	16224786.27	28686065.5	24588774.34	22439477.12	16597499.09	16239763.97	23606204.6	16984852.6
P17751	40287757.97	32925060.88	35353717.4	37045647.92	39285885.28	39356408.79	33969717.59	31899359.05	43007679.39	31835642.96
P17809	176877.769	54210.514	55285.779	217561.939	216350.21	244117.221	49477.651	52623.849	218442.758	54122.136
P17918	971866.622	460784.458	417574.945	1765341.133	843771.819	808460.648	400157.032	424848.88	935705.495	386035.481
P18052	333.727	424.33	325.969	414.017	341.993	354.888	229.908	395.384	479.146	312.198
P18242	649098.975	715738.111	800789.63	591869.781	611928.643	609275.975	714902.622	750779.846	649404.482	746427.554
P18572	2168360.15	1843738.723	1982966.501	2445814.433	2329666.122	2201705.578	1750037.435	1771050.534	2445601.678	1825435.374
P18608	1431912.001	526076.039	281167.248	1514588.676	756483.054	1185606.967	461699.5	535166.395	1311129.986	498848.502
P18654	129575.796	89496.12	88632.169	143896.439	121376.444	123310.757	85799.938	89721.157	116739.61	87699.839
P18760	11703872.92	6138724.368	6358496.493	12203176.6	7950982.891	8678546.52	6548623.555	6370397.48	9266027.448	6410208.695
P18826	12860.805	15531.716	15243.43	12683.156	11936.767	12805.662	13175.584	15937.146	14632.729	14841.712
P18872	248761.021	187581.041	167331.903	235531.673	168534.006	198806.984	185552.402	194834.13	308019.443	161879.857
P19001	13004133.16	795580.957	383642.529	2642407.07	1395187.274	1920467.77	1024987.599	1260147.259	2017363.361	935170.112
P19096	693019.39	228794.814	216884.509	622079.116	472202.749	449567.087	226344.274	229013.647	523941.839	218763.952
P19123	11175662.55	18399531.54	16228978.38	10642152.69	10150984.73	14357485.19	16825148.5	17423113.21	14519167.07	17732785.19
P19221	890399.058	753104.183	793988.862	916224.779	900516.273	899327.816	911727.133	798803.447	869620.882	781136.799
P19253	1441982.862	1044792.467	1116405.619	1564513.262	1437671.786	1394134.389	1007725.547	1000450.864	1460986.101	988243.802
P19258	102569.892	150087.696	136286.751	119907.26	129556.334	137682.677	145274.693	135813.8	141122.145	138285.616
P19324	7190465.681	4089687.652	4199430.638	4918515.122	5581724.183	5709880.928	4375181.599	4389833.572	5754545.15	4395178.206
P19536	5151745.313	8196812.186	9513764.323	5317905.593	5122633.607	5264457.494	8418597.416	8091193.673	5393580.068	8593211.594
P19783	4693842.749	9081960.365	8928027.554	4707527.003	5706383.581	5477916.864	8483304.168	8942771.087	5697469.486	9085442.358
P19973	389413.244	314720.539	355663.973	1711858.926	296393.254	296116.585	302665.152	305656.637	320564.544	297056.646
P20029	6928526.159	4242470.56	4242401.213	5658675.938	4996779.832	5763218.072	4017496.587	4362250.732	6164738.597	3871271.335
P20108	1554079.92	2539280.614	2594889.652	1737834.317	1616942.381	1741929.642	2443524.655	2490400.138	1705097.79	2494477.636
P20152	15660654.38	9643841.972	9863936.156	12260892.93	13232838.36	15014302.98	10203188.8	10714310.93	13135926.12	10288693.96
P20444	6979.195	5590.021	5470.692	7508.895	6530.426	6244.73	4999.8	5022.858	7650.907	4838.549
P20782	163356.974	128614.957	140708.052	186814.912	154983.802	168855.594	127515.707	114886.473	164077.883	123912.276
P20918	535813.26	540124.365	546496.563	594129.977	508840.797	572807.741	611116.379	579323.453	472518.101	549861.871
P21107-2	2138314.412	1066898.546	1052374.245	2521075.031	1396483.035	1360420.24	747392.227	930052.441	2001615.64	926819.389
P21126	40613.831	23894.494	22459.705	36188.758	26953.889	26748.606	20230.285	23597.541	37355.16	23431.504
P21278	138459.293	93321.518	87070.336	135041.426	108775.654	109683.793	86819.701	96537.23	124006.685	89007.358
P21279	7847.13	6587.563	5597.478	8054.298	7159.597	7433.678	5620.262	6913.875	6482.636	5629.331
P21300	1088636.031	1065957.196	1501622.891	1136216.804	1546388.63	1299950.529	1171083.922	1198885.548	1519035.616	1176997.643
P21440	30953.196	24836.647	39958.385	33578.827	44133	34688.002	27552.299	28778.344	32896.513	25001.836
P21460	98862.252	93767.251	116076.156	97020.645	87512.779	80930.661	97351.08	94989.228	104680.345	88368.471
P21550	4541543.67	11253821.21	12074938.84	4327271.335	5509607.257	5536101.125	10796887.2	11011964.34	5442738.836	11683305.29
P21614	1113183.771	1441465.692	1398931.19	1104524.415	1185237.277	1038515.291	1702675.903	1533416.071	934987.318	1431064.592
P21619	898948.678	744940.97	786154.802	974040.078	828071.099	784506.533	733165.53	762636.389	829229.599	795511.826
P21956	78448.124	67524.106	61817.152	66099.2	76785.943	49415.794	58281.737	63726.991	58034.183	70625.567
P21981	1281220.412	783164.481	745504.495	1295017.295	1848453.788	1777573.113	707473.854	707750.591	1750988.347	726709.711
P22315	175566.43	166895.613	176622.661	159984.149	174581.403	185442.899	191162.69	169329.303	171546.634	167527.031
P22599	560304.979	487443.774	568952.302	575433.2	630855.253	557654.401	558554.457	486286.297	595654.05	479124.357
P22892	25900.838	17373.075	18381.318	24454.615	25889.014	25820.731	18652.617	18590.446	26095.19	18865.012
P22907	980360.639	614559.976	701503.438	998177.846	989558.37	874800.571	577604.332	623589.771	1064395.64	601441.42
P23116	247772.517	165716.152	162594.405	293308.184	256179.189	237009.186	162386.094	158177.122	256491.043	153803.203
P23198	892902.999	350760.868	324491.737	922484.314	562798.074	640914.329	303769.97	323626.142	738497.288	324582.02
P23242	231024.639	388515.806	391077.232	285473.656	290411.666	245039.079	382615.171	354270.364	269985.599	372386.795
P23475	3892.574	2364.262	2161.845	4612.251	3192.998	3177.191	2346.939	2133.619	3453.21	2078.548
P23492	84057.214	62286.426	63705.751	93518.228	69487.142	67694.196	71036.338	65980.324	92073.136	62739.067
P23506	871295.382	996504.684	1136061.064	869140.522	843632.302	815679.642	1000676.327	1035805.471	903730.583	923628.072
P23591	277108.018	231840.409	226559.791	303678.638	249767.709	269986.694	232660.525	237973.821	300707.575	221000.73
P23927	2192578.001	2559369.845	2799195.222	2041410.32	2258565.711	2019311.788	2645251.36	2515051.915	2505339.779	2932288.31
P23953	34100.819	102415.332	132671.428	39219.533	32807.83	34885.646	151613.573	125620.994	26654.707	121195.667
P24270	522495.204	415232.476	490192.494	473171.983	478819.141	420792.151	423020.869	456320.792	426533.613	430498.421
P24369	2103530.769	1802987.476	1909282.535	1817600.507	1667615.816	1663751.674	1928103.703	1911858.96	1653860.122	1807650.537
P24452	227794.073	182591.336	196040.774	186576.948	192757	145752.149	175217.517	204377.285	100650.822	179961.851
P24472	1658555.009	1432169.017	1596508.775	1396479.786	1405821.843	1436772.805	1506873.251	1474036.108	1382535.821	1270131
P24527	913806.479	471851.932	513521.092	999058.279	859060.739	856812.144	494480.9	479744.312	980757.776	462558.609
P24547	200475.6	133523.018	147310.305	250269.044	180767.012	189251.315	133160.042	132127.733	201328.092	126956.505
P24638	21891.881	15207.642	18432.159	21441.381	18302.568	17144.828	15406.668	18526.426	18492.452	14004.241
P24668	189099.315	126223.868	125502.689	197498.798	165054.834	160428.479	116196.855	120961.912	176199.044	118976.729
P25206	357730.551	186873.149	162573.016	513653.713	304909.4	329117.653	161383.161	175411.521	364796.766	160738.559
P25444	5189628.636	2688562.208	2728224.357	4940920.906	5226984.297	5244703.187	2870099.747	2647676.363	4803888.42	2675576.705
P25799	29761.354	21159.487	19052.129	33363.105	28256.78	29241.759	21838.283	21368.736	27933.928	19601.897
P25976	295998.016	204676.52	202186.409	367103.472	283388.185	263860.021	184369.434	186028.114	277306.857	194880.615
P26039	1311778.256	860305.395	920037.4	1230343.66	1062140.269	1034002.898	868209.467	910119.339	1178538.733	857219.484
P26040	1954556.319	1626583.239	1575596.123	2690144.343	1861742.076	1799569.724	1435336.435	1603577.511	2007615.762	1512148.718
P26041	2227710.864	1608959.462	1718822.389	2102084.593	1962079.886	1915716.068	1581321.675	1644621.051	2040687.559	1557934.443
P26043	1562676.532	929955.761	1083776.999	1599097.637	1429187.501	1421634.483	947213.59	940596.43	1546216.804	895880.384
P26231	1203961.026	835843.904	829488.213	1017632.358	1098678.3	1095998.636	791865.212	820461.863	1188408.543	820643.824
P26262	23375.04	24853.286	26802.15	30375.471	25952.462	26378.61	30511.658	26943.325	27411.477	22434.898
P26350	1855618.581	885432.756	811902.364	2702031.272	805613.265	915037.605	791553.1	807606.689	964910.147	805244.005
P26369	346836.753	181826.205	175540.82	373552.113	296457.531	299350.078	199990.716	189805.847	290041.388	184627.226
P26443	828182.062	864819.552	894585.689	791821.696	735604.978	746478.497	848343.58	856149.712	784222.21	844584.086
P26450	2271.821	2044.554	1840.147	3297.714	2244.744	2062.377	1790.375	1969.178	2530.96	2022.606
P26516	67176.006	57587.074	54353.123	76431.565	65701.03	63832.704	49459.925	58209.672	66288.844	55864.58
P26638	246722.781	168606.424	178263.279	297795.137	237337.621	229428.883	193671.795	173090.312	248016.209	169111.408
P26645	1416483.954	709757.432	787864.041	1240364.908	991119.27	1012617.954	768418.504	784464.461	1166364.989	726447.236
P26883	119143.571	106186.156	127023.899	313901.523	86566.096	117403.07	133195.128	131356.37	114315.97	136537.448
P27546	1089231.442	961187.51	1044244.89	1030315.544	927669.235	967721.442	885253.44	909880.519	1201388.364	912539.246
P27546-4	75805.85	93166.045	68830.149	114858.996	91890.316	82603.324	90618.601	89190.529	77556.844	80470.93
P27601	428208.487	310502.031	324757.68	431272.94	319736.1	334439.468	286708.919	341537.84	508724.142	301866.114
P27612	71856.059	53091.592	55272.449	79877.727	62175.513	61385.332	50694.655	52466.143	70488.701	51264.498
P27641	786219.101	637294.434	573401.551	1066703.871	814838.019	738703.571	632670.421	644014.181	802418.338	578100.824
P27659	1997636.025	1428657.23	1508515.689	2059277.577	1879541.582	1842330.848	1386948.197	1334670.644	1902429.837	1412838.508
P27661	65576517.24	22263962.3	8247411.96	104439620	50785749.5	49626942.15	15113293.35	18399514.14	54649521.93	16409206.65
P27773	5492033.872	2326278.249	2511427.036	4126195.225	4040982.809	4231342.731	2504319.71	2471557.76	4197796.636	2321275.273
P28063	11646.997	14523.063	13616.858	30645.872	9591.062	9300.048	15038.547	15979.83	9797.847	12317.301
P28271	265842.123	212939.012	217295.64	259102.689	246609.548	252807.867	229703.328	226178.679	253980.692	211746.325
P28352	272096.635	176154.196	151865.058	281513.729	216217.254	223936.072	148785.358	152507.004	293610.718	149856.773
P28474	1095789.265	860313.183	901718.597	1007236.172	931055.64	918275.615	843272.337	866131.072	1049650.491	860954.384
P28650	918753.081	1259869.939	1293391.03	882352.867	886804.534	993894.649	1310198.3	1280739.744	1112479.99	1277225.975
P28653	219500.69	168695.414	171948.929	155446.653	159222.014	161636.887	165230.998	185117.448	152283.272	176957.631
P28654	113963.874	122242.715	119232.146	112893.362	92275.984	109104.342	132048.025	148902.578	97113.565	139809.546
P28656	609646.434	217112.303	232831.259	670531.682	486043.702	476258.595	228430.514	216101.356	519454.479	222072.352
P28658	79072.814	52336.362	47181.657	74214.074	63569.919	69455.938	43818.55	45591.499	75985.689	42969.703
P28659	235951.918	208281.231	187680.456	315341.383	220293.078	244315.284	256314.459	205493.005	216527.713	225548.31
P28660	73368.041	45404.396	44120.915	56575.15	61040.818	58376.474	41531.132	42745.382	56778.712	40495.446
P28667	388565.843	200239.918	184692.012	441278.886	304387.416	298161.05	200447.708	193939.181	337541.364	184430.265
P28740	10051.137	5507.563	5437.047	11476.095	9820.18	9391.933	4704.087	4866.697	10013.189	4850.613
P28798	61236.44	34345.088	33761.749	61134.84	45640.918	52623.691	40244.424	33173.56	59994.505	36959.657
P28828	3295.17	2031.205	2038.713	3512.012	2722.377	3065.792	1923.284	2104.037	3937.711	1825.317
P28867	6859.182	3561.835	4409.979	7314.745	7666.548	8381.494	4911.286	4647.106	8212.925	4124.782
P29268	3046.338	2782.811	2751.125	4045.03	2877.386	3795.629	2974.681	2650.367	3919.378	2290.307
P29341	1100489.72	642257.052	600337.907	1139308.46	970090.435	996581.337	658160.524	625461.476	950969.18	636361.163
P29387	56371.654	31129.493	35120.762	42190.557	37835.691	41477.242	35014.529	34082.693	42064.418	41074.668
P29533	227459.087	102143.829	103099.013	243636.538	246833.356	229978.905	101109.284	107222.39	257037.493	100629.796
P29595	465451.964	375478.536	389279.256	551844.19	396363.767	376918.106	372467.427	395252.563	521182.079	365598.439
P29699	1390510.779	1771839.288	1961566.83	1289322.618	1283998.97	1359069.993	2153377.703	1869199.923	1206375.668	1690549.069
P29758	722589.115	417142.275	411285.559	615590.481	632991.701	639782.772	381936.838	377251.935	735571.253	397914.13
P29788	27097.249	36648.241	34859.066	31991.728	22820.297	27918.642	40316.38	40057.12	27232.331	34973.383
P30282	5698.965	4544.612	5569.743	8278.608	6900.305	6294.809	3805.125	4762.514	6722.165	4657.198
P30412	417005.867	209801.698	286990.959	282596.275	260057.036	292203.747	268183.105	219705.354	344557.176	225772.572
P30416	852347.782	616547.354	639852.031	942999.003	736052.574	659914.043	601619.407	625285.552	704354.692	581836.414
P30681	2817981.993	1258846.145	1383285.756	3631591.931	2269406.338	2187142.609	1324919.007	1271421.315	2157158.476	1193547.601
P30999	684552.234	436311.986	438536.557	660400.735	588080.177	600778.231	419866.026	444078.302	722330.504	435850.458
P31001	4156933.591	4955286.509	4625787.791	3970211.164	4321987.343	4633152.565	5577633.242	6012679.372	4357574.054	6700119.479
P31230	979451.637	852595.946	907805.24	961111.106	962779.632	950959.487	869695.386	803726.926	954511.036	803829.047
P31750	313769.452	181650.199	228250.584	255484.179	214455.008	195734.551	171448.951	170845.453	414931.741	177252.598
P31786	3185296.159	3388795.803	4191775.512	3246349.704	2982987.151	2812663.211	3543609.645	3585554.902	3393371.448	3466528.472
P31938	108688.471	102326.793	104767.535	116728.722	104299.342	107380.435	116712.044	110705.614	110368.557	110388.769
P32020	351803.049	386472.574	442327.55	296772.937	277073.606	288149.507	415752.925	418496.072	291696.547	414927.282
P32067	369545.701	187267.61	185755.62	435348.379	314145.118	304467.279	176172.901	180085.822	330216.749	175331.414
P32233	72687.355	50485.321	43892.193	55784.572	48636.525	91669.188	33386.103	38224.936	68699.123	39324.066
P32261	462914.631	478859.08	478340.035	602275.351	630342.551	586175.986	583290.652	584585.228	641890.088	495098.966
P32507	16503.148	13818.96	13035.442	17874.481	18990.495	17546.996	11154.644	13833.429	18507.614	14069.203
P32883	93558.403	51169.824	60220.441	83583.46	76249.52	66185.658	42598.916	48692.673	94105.643	48004.748
P32921	353711.798	288603.244	265347.662	389154.319	319351.035	322672.085	267385.77	280060.228	382517.61	257175.128
P33175	19908.272	13545.108	14622.301	21724.951	19047.86	17318.359	13191.692	13570.159	18936.557	12867.678
P33434	3242.513	2660.091	3391.154	2243.218	2497.812	2499.438	2985.693	3547.784	2192.477	3002.718
P33609	7600.896	12382.758	14402.61	8353.272	13228.986	10407.153	16384.478	14285.798	9878.217	14410.083
P33622	338861.862	474970.882	437041.334	326016.88	280607.127	258607.47	459184.108	442732.475	358072.802	421936.763
P34022	1540011.164	899246.176	866523.737	1764643.693	1516747.471	1422688.775	822888.386	887659.974	1508842.521	822521.331
P34152	31947.785	23758.867	23448.736	29472.893	25502.509	27112.798	21357.026	21254.989	28239.679	19744.931
P34884	13510469.69	8922404.036	8448016.88	14869554.46	17014560.25	15030632.11	8751549.669	8521950.163	14510273.11	9111977.79
P34914	316461.602	504661.815	517995.857	326111.811	343119.443	317771.825	542697.422	493510.391	363783.399	506015.178
P34928	202340.763	355887.266	386707.065	210732.825	179710.79	196992.656	416306.769	382979.342	231701.18	384519.523
P35123	10875.251	9389.623	8524.884	10125.645	10123.061	10072.644	8093.51	8771.208	11447.894	8380.877
P35235-1	196656.738	193390.355	175168.405	248472.789	219415.958	181969.937	164777.802	131135.588	214748.203	185881.789
P35278	423355.144	378789.883	343663.967	553248.585	404860.674	348412.476	335882.653	335703.013	391503.398	319950.185
P35279-2	1456119.206	981990.163	955402.803	1215491.348	822377.759	1265281.492	1023914.711	777865.75	1263229.868	950111.933
P35282	107949.096	90052.054	94558.23	114769.02	102956.658	116680.546	99798.524	91098.518	118403.723	95654.447
P35283	195441.634	174956.615	183599.659	170436.718	162445.068	180384.022	174382.368	179350.882	176456.867	169244.732
P35288	59321.61	48429.594	46398.587	66835.275	39502.424	50546.188	41433.179	45341.445	68154.978	48971.283
P35290	158899.706	140389.82	137105.465	153330.089	144130.047	157706.431	143700.317	159327.65	187667.306	132589.764
P35292	148.302	134.681	123.116	177.369	142.888	120.791	115.122	140.804	193.424	130.326
P35293	539192.835	483862.027	512348.434	527340.335	485284.411	505621.433	459360.058	467760.149	521433.4	459675.696
P35330	230862.929	206680.177	266444.139	227277.729	231392.994	215265.864	228308.07	219724.541	215507.43	221161.929
P35385	1112387.164	794693.928	876939.813	1228657.64	1423855.85	1384080.879	616901.718	769378.038	1579411.9	731809.321
P35441	130001.41	95899.463	122334.561	112352.472	109336.513	110843.8	111477.414	115149.126	128013.553	82581.658
P35486	2723500.731	5299117.33	5200555.915	2708049.657	2897957.644	3039175.913	5343549.173	5336025.378	2843749.206	5414783.349
P35505	263637.475	216918.135	224310.55	238335.055	213722.651	195575.118	229090.633	242748.76	210395.635	214602.807
P35550	454812.062	197200.355	192959.112	533444.193	368416.984	357791.628	192082.632	188462.322	377480.957	183031.044
P35564	1830682.557	1160547.194	1324878.672	1683949.099	1560823.816	1695819.019	1112503.956	1136569.923	1901734.527	1088139.545
P35569	5589.711	9537.048	8326.509	6181.188	5933.373	5612.033	10993.133	10259.556	4773.979	10472.095
P35585	285305.87	173253.313	190885.752	285268.182	259858.696	257408.769	178422.302	176909.228	263766.007	173474.637
P35601	297553.886	39886.036	15638.189	431072.605	143505.443	136382.375	31897.866	28337.612	281587.681	29403.101
P35700	9072761.115	6783859.145	7084913.032	8744930.672	7812772.768	7640823.063	6789582.077	6913032.943	7939495.179	6383316.879
P35762	403789.898	371923.59	290199.088	431644.05	446837.574	379787.981	240614.634	298201.248	625570.749	292348.226
P35831	941.693	588.192	678.491	619.47	648.341	579.117	617.796	573.674	645.181	600.542
P35922	166782.565	95944.08	92194.839	199347.129	164258.536	167126.34	78575.331	81446.433	177822.609	81996.83
P35979	5599554.314	3271727.981	3539537.72	5673264.138	4857418.828	4860649.211	3484123.995	3230597.98	5210950.812	3322162.504
P35980	3823922.361	2678251.422	2462716.354	4062708.59	3259909.849	3324619.38	2593666.534	2755580.127	3427895.733	2494322.083
P36536	455155.381	289241.74	385101.001	465232.974	403518.412	389928.195	262563.083	268345.132	441060.832	250960.148
P36552	65207.143	50089.512	48889.925	69839.615	53417.509	68614.871	52103.026	53490.714	67457.539	52837.177
P36916	22132.033	9877.565	10689.161	21548.27	19411.425	16998.547	9749.566	13770.993	16981.568	10911.433
P36993	122188.004	97153.1	105009.457	112699.161	104695.21	104236.199	99281.175	98999.031	114915.787	82767.418
P37040	174197.751	153331.782	159080.101	149961.682	133468.355	132600.465	153535.838	151916.31	140036.462	155183.478
P37804	624904.677	398441.537	534396.289	599929.246	431256.96	347720.249	400683.315	414054.207	735753.71	372475.754
P37889	93255.535	58771.459	68782.996	91466.196	61632.61	65688.918	67143.04	68079.921	60517.173	65802.489
P38060	234511.23	251891.391	226592.282	231605.116	232521.986	219428.088	238069.749	248725.779	313353.174	251391.676
P38532	284443.752	240141.791	339992.775	316064.529	486804.869	308619.447	230400.464	221225.905	367746.707	167906.04
P38647	4669692.474	5734759.625	5835170.931	5012114.546	5421325.049	5060027.983	5256127.949	5546195.693	5516549.832	5617552.375
P39054	200549.887	169029.003	175334.941	212746.951	192421.26	189332.823	166824.178	176027.604	204886.128	166840.346
P39061	140786.778	82477.795	76666.901	125100.951	119476.929	129195.539	86108.25	86506.387	125382.911	81764.437
P39447	192650.979	134953.013	130751.792	151933.979	143835.821	142825.518	124454.306	134706.163	168882.668	130442.278
P39688	35912.853	40270.254	32431.63	57380.261	31576	33807.095	37407.275	46875.461	37178.749	44726.893
P39749	26473.947	14388.424	14130.018	40155.778	24217.18	21689.839	14795.932	14778.846	23313.857	15572.164
P40124	757909.058	451988.889	513539.543	818781.566	545653.437	527571.716	502596.155	496338.954	585262.651	449647.757
P40142	1006077.357	492724.683	532437.523	1190049.665	606954.624	563529.631	481797.123	545564.489	597833.095	489646.867
P40336	236191.906	210464.596	215695.684	222647.912	197882.665	218591.182	208286.769	227802.829	246491.513	212754.237
P40630	473909.386	580435.961	572082.125	487643.825	465536.918	453950.571	576043.028	548960.291	455903.724	567675.601
P41105	6410581.72	4057193.52	4530168.633	6254257.59	5778174.889	5648836.69	4414778.002	4267749.733	5708646.086	4232864.899
P41216	1235427.913	3641716.93	3764934.038	1123664.045	1334939.617	1295446.099	3579135.909	3530986.386	1353146.435	3814591.816
P41241	9358.387	4476.081	5145.294	13809.002	7342.365	7084.425	4315.483	4777.133	8235.918	4117.373
P42125	1246144.386	2989187.818	3052179.813	1193467.458	1551347.177	1673241.75	3577508.93	3398894.248	1488590.776	3152719.822
P42208	1263449.348	813539.049	851592.072	1070157.765	1109110.602	1130435.676	821141.552	803312.714	1211357.252	813880.731
P42225	4617.788	3951.24	2982.076	7493.103	5090.627	6557.102	4605.798	4022.374	5164.837	3136.271
P42227	69618.337	64394.642	68931.394	65142.598	52919.233	57225.32	64121.414	62106.024	66977.535	62762.928
P42567	23382.685	20672.051	23050.522	27642.161	26509.187	25523.256	21925.293	23971.062	26304.003	21463.39
P42669	149837.071	167475.794	205759.605	152000.985	143730.715	133314.093	190831.327	176283.733	138627.043	174880.203
P42932	2334002.705	1381120.288	1423328.681	2605531.137	2240947.189	2197313.975	1349556.709	1326746.757	2322938.519	1299830.965
P43023	1275750.158	1824313.42	1899034.656	1873011.225	1591718.172	1336649.186	1610544.38	1809685.296	1784229.416	1783121.202
P43025	76377.72	60438.918	63677.441	69239.151	64681.102	64320.058	68298.52	74378.421	54536.502	63443.806
P43247	3946.837	2778.013	2317.736	6162.784	3540.412	3214.023	2104.103	2120.117	4065.377	2109.988
P43274	31980517.38	14859208.24	8357828.569	34112384.11	23530916.51	21515348.52	9971599.635	12621727.08	25076348.6	11686989.71
P43275	13208360.05	4076016.132	1734893.333	22434362.46	7350670.107	7113914.828	2106563.705	2788550.621	7064473.264	2570374.057
P43276	13742010.27	5483150.959	2777076.39	17372005.81	10493674.1	10152613.27	3114498.748	4072456.887	9335466.278	3705839.407
P43277	1679852.177	1351632.384	1405773.503	2164716.614	1451062.314	1163698.469	1004433.405	1327036.668	2007043.353	1193433.945
P43406	22587.043	14396.274	13735.061	25896.63	20474.815	19673.016	14214.44	15682.41	22228.35	14003.975
P45376	1224473.516	1432815.79	1561632.037	1275352.241	1250271.244	1177940.646	1522433.599	1439923.203	1167258.13	1452958.815
P45377	75595.524	74162.555	85846.997	71465.221	76679.25	85735.605	101200.103	77967.834	84208.693	82423.5
P45591	2088818.278	2533840.538	2562125.755	1860368.266	1824997.708	1965655.64	2253638.607	2453414.815	2239026.036	2304716.446
P45878	187389.467	133321.11	152723.59	187217.938	153372.031	148372.594	140950.874	156304.594	210963.422	137398.389
P45952	2775723.048	6469131.149	6559673.211	2746848.987	2907170.271	2851503.529	6162437.718	6288553.763	3085644.127	6304660.231
P46061	257367.658	161531.469	170613.075	298044.445	250223.487	234700.067	162479.282	161984.024	247795.969	157894.962
P46062	3858.761	3418.274	3006.509	3931.409	3909.361	3946.029	3161.123	3752.408	3862.294	3426.387
P46412	349699.588	271432.266	303686.094	302935.868	230064.223	293599.391	292178.011	294206.405	374186.828	285616.084
P46460	82911.198	62796.568	59894.712	89961.922	80153.228	76921.462	63984.694	67421.722	77252.24	59696.254
P46467	52258.188	24677.792	24095.944	54495.773	38368.051	42279.072	25501.286	26923.364	47400.606	24982.04
P46471	676358.799	489455.929	543437.731	705640.738	562981.07	588454.277	485025.024	494144.496	682540.781	467204.169
P46638	2431576.935	2601130.979	2087621.57	2778880.862	2858094.226	2553282.8	2353063.241	2371476.599	2367355.382	2372939.116
P46656	394823.737	486995.365	478977.39	398015.81	447251.944	420134.643	482621.289	484269.98	431692.85	456735.629
P46664	23188.731	10412.446	11189.469	23469.875	16360.06	14788.914	9176.996	9940.971	15014.674	9743.495
P46735	278836.374	223203.367	240177.894	264556.856	287564.891	248747.935	229356.122	216266.705	298100.213	250237.935
P46737	44970.296	30871.849	28169.455	47494.575	38707.682	38230.527	29822.469	24284.726	46564.043	32084.284
P46935	379747.531	185703.444	185185.053	339757.11	355491.859	354409.017	174706.253	177864.439	362950.434	171965.065
P46938	31674.359	25440.924	23767.15	29181.534	31701.507	29856.013	21816.889	21037.959	33742.149	20465.287
P46978	158312.759	110438.565	115563.065	149484.424	138459.05	136957.198	122138.278	115004.256	138541.515	114319.688
P47199	64005.987	63736.766	70243.853	58203.975	67507.782	63284.116	60624.877	61911.242	67386.99	63088.961
P47226	1981.857	1067.657	1001.26	1717.001	1244.172	1430.692	1070.118	1305.264	1354.599	1018.251
P47738	3081177.391	2000686.472	1911895.515	2286383.918	1927685.435	2029577.667	1762081.714	1782790.915	2037997.703	1568636.464
P47740	31834.677	22932.265	23016.951	26161.78	22446.103	24695.384	20642.518	21349.653	29591.995	20385.405
P47753	480254.233	267172.669	273847.741	527179.655	400075.478	417779.673	262969.995	275158.114	464108.307	262523.389
P47754	1979646.204	1431108.281	1376028.072	2117526.768	1762466.017	1833274.074	1380483.537	1413710.239	1855785.75	1426574.061
P47757	2685912.968	1327404.107	1263336.453	2607072.318	2393179.431	2391228.108	1236045.512	1300281.789	2535547.914	1292402.755
P47758	179567.864	123555.745	126389.182	170341.83	145223.98	161125.335	115678.943	115510.415	177157.434	120184.483
P47791	234926.5	167324.498	172067.365	247210.134	230387.51	225508.342	176336.252	180655.339	219723.895	183470.928
P47802	278221.22	264650.045	220231.589	340059.865	313947.529	293418.353	219337.487	258194.633	313061.385	244309.836
P47809	89408.259	70675.802	71620.17	88850.108	84111.789	88800.82	73883.278	77062.584	92279.582	69012.976
P47811	62087.938	41826.251	46687.198	53251.054	56501.888	53534.144	45630.314	44341.862	59339.727	38560.4
P47856	161153.911	69927.005	71924.98	129883.786	125957.346	115835.245	75435.07	70663.402	128981.043	67619.982
P47857	1914400.984	3230245.884	3556547.8	1841993.007	2109350.238	2105058.942	3326433.334	3265955.616	2085779.266	3187673.958
P47911	3678781.258	2462624.752	2482191.597	3489667.196	3620354.406	3522996.961	2653888.028	2553036.605	3331228.54	2562519.866
P47915	3177138.765	1843492.339	1978674.576	3521604.143	2885844.078	2795898.619	2110123.007	1914514.296	2680389.037	2041343.255
P47934	918630.648	2027400.965	2108291.258	848377.264	1060923.838	1018926.164	1863983.884	1897772.561	1002926.985	1902151.857
P47941	109610.423	89380.689	82349.776	113303.921	92998.007	99804.575	76318.211	80438.223	113421.276	81548.209
P47955	2787119.07	947890.157	589180.297	3255826.733	4163753.889	3805685.041	1270035.688	1107107.67	3334188.926	1030682.296
P47962	1902320.005	1195796.75	1234921.462	1988593.476	1815195.973	1678912.676	1193367.48	1142700.02	1719170.429	1185859.187
P47963	4546045.472	2591393.034	2875579.477	4575392.542	3612236.588	3456587.685	2439163.458	2459961.017	4890828.661	2409958.328
P47964	975215.638	491348.515	458299.951	1072085.045	812614.976	770005.904	544601.611	502138.161	944463.983	514133.017
P48025	7508.468	6847.452	5314.751	7479.098	6852.968	6959.798	6811.502	5910.025	6794.994	6941.837
P48036	5567608.334	3680264.59	3892814.821	5012797.396	5480067.714	5256366.636	3899542.605	3896981.134	4992065.922	3999371.295
P48193	174794.657	164043.37	176870.531	215877.644	210279.874	194332.901	160619.696	170138.775	177560.538	166724.084
P48428	1462027.458	903579.87	934913.025	1516379.091	1387053.943	1396052.79	834638.953	818538.552	1537626.657	843122.043
P48545	14116.421	11009.062	10683.107	12592.28	12278.284	12690.514	11404.225	13179.248	16103.138	12144.272
P48678	3693350.973	3726608.384	3826156.256	3424238.919	3157888.261	3265751.698	3587290.983	3975424.868	3163103.642	3648664.005
P48722	267826.028	199950.412	201600.936	273334.217	249938.037	247308.145	187105.068	193841.393	303625.396	195727.259
P48758	373157.812	254575.856	255588.101	326557.611	308105.249	309518.576	284810.58	264670.663	303513.758	256738.715
P48771	1327368.512	2739249.634	2574263.81	1341838.769	1972624.621	1502412.103	2547397.435	2682057.904	1282746.576	2871577.881
P48774	819719.999	680759.985	705270.711	904920.169	932014.18	803381.246	726503.226	678873.959	890988.428	713633.92
P48787	2191766.351	7944762.553	8473718.53	1975045.233	2543350.162	2988967.009	8389082.352	7815235.551	2189791.933	9106932.412
P48962	9086533.348	22120506.74	22020645.76	8006033.307	12769929.81	12189746.84	21195445.84	21465736.87	10783140.93	21323406.03
P49117	21461.091	10551.151	11982.207	18620.356	20046.243	22304.385	15756.319	9882.234	18627.705	13881.438
P49138	244653.8	211269.1	203147.029	228619.546	232601.306	219285.668	168152.501	167913.825	274801.905	166883.549
P49182	38284.673	34972.437	34122.242	32972.685	44467.276	44720.294	41656.569	37530.48	42399.38	34734.337
P49222	48920.699	46285.762	55307.793	64708.674	55499.584	64816.873	49925.474	48962.201	63024.431	47190.61
P49312	3173716.562	1563003.278	1669671.93	3182747.516	2672873.266	2783483.093	1606843.526	1629092.386	2745466.451	1591465.746
P49442	22441.027	19824.061	23301.778	24941.093	26116.436	25403.849	24486.791	25516.549	28292.539	24639.08
P49443	133429.414	142361.888	149211.676	139650.95	133345.845	127038.964	137504.917	140067.162	140583.613	139305.714
P49586	65025.989	66122.906	63099.89	61527.656	46643.168	54400.906	54572.384	56493.499	60859.009	65612.489
P49710	4919.964	3326.669	4777.618	10722.121	3279.925	2497.311	3357.046	3120.476	6151.753	3296.567
P49717	90856.14	43967.103	44909.085	143649.767	89406.203	85154.07	40619.972	41896.384	94526.482	43784.867
P49718	146054.893	65762.055	60035.469	223050.845	136374.751	128659.936	56713.417	61987.543	144372.264	60866.523
P49722	498582.133	217163.246	196696.26	449105.226	445432.585	421653.438	302094.142	249908.185	473561.474	218137.338
P49813	1808641.76	1366329.988	943464.244	1872596.512	2159175.763	2169364.141	957121.799	1137970.107	2356943.184	1097781.305
P49817	4232129.034	3763368.184	4144611.036	3040878.494	3495473.898	3405676.506	3263022.434	3363620.962	4052124.626	3656327.252
P49962	463075.819	306193.123	275219.188	515448.266	395395.694	367816.025	297434.79	312759.762	429111.575	299973.187
P50136	160550.299	172688.69	163956.232	167746.81	168606.391	163222.603	164395.556	174499.9	172157.789	174274.195
P50171	994257.871	1641223.719	1415764.705	1035674.548	1163760.962	1089101.141	1564339.605	1603992.206	1030270.021	1542118.571
P50247	572186.815	386187.699	391290.857	702192.059	552173.857	554280.752	412734.36	402305.899	500837.533	384720.373
P50396	376167.398	316978.83	325385.592	324469.803	317148.258	342505.148	325229.218	330678.371	366573.533	328613.487
P50431	494468.739	246620.625	246802.657	697431.159	516114.43	431107.546	229163.287	232170.035	537836.659	222030.164
P50462	8357533.349	9736859.479	10655789.38	8285433.286	8202600.111	8315540.659	10776794.32	10588364.12	9211358.574	10517466.58
P50516	374222.836	376844.032	370489.107	341161.826	362103.721	365581.656	400067.543	353910.33	372982.847	379575.096
P50518	592830.913	354303.315	380014.894	614909.276	521169.239	524815.704	394484.597	362553.309	656620.669	380504.027
P50543	2356743.657	1544395.179	1406833.958	2044657.471	1822650.538	1978024.309	1962965.182	1673704.082	1649006.969	1797382.206
P50544	2170138.133	6313198.566	6748866.116	2139163.207	2277647.902	2274392.966	6205783.679	6219901.438	2451254.53	6405146.575
P50580	2533954.325	1498010.622	1625304.177	3079471.696	2352366.073	2268982.833	1514578.284	1454714.828	2325307.516	1488520.8
P50637	77761.684	57167.944	62216.181	74960.764	84824.567	79018.328	55223.517	56185.375	72963.141	56575.587
P50752	11261697.04	20309630.1	20015635.31	10576200.53	15718331.85	16384321.49	19184054.84	19679930.25	14760861.02	21318838.79
P51125-3	85208.424	85073.623	108196.312	122517.068	71056.667	78183.708	85506.091	69259.75	87080.384	67723.435
P51150	2826948.364	2090557.332	2210468.418	2533085.22	2576636.643	2652319.643	2160677.376	2075292.236	2776271.308	2033775.668
P51174	4496543.733	12415897.36	11888946.74	4116284.278	4753273.395	4721714.331	11901782.37	11858166.11	4299699.127	12768008.91
P51410	2287328.895	1366060.16	1365812.796	2344699.053	2150599.357	2289047.926	1399348.336	1362707.033	2110351.848	1301738.536
P51637	290613.247	610918.948	690985.835	301350.534	380070.27	373880.72	522396.935	567481.017	357564.989	470868.782
P51655	98172.331	41862.615	49804.156	73990.302	83963.631	96083.459	49717.602	44311.969	95999.373	45036.151
P51660	485097.563	444922.096	461029.051	479097.245	470842.4	476894.206	419876.562	432674.608	484151.963	424732.643
P51667	19618607.28	34581094.1	24856146.34	21388784.47	30305506.4	28976240.95	25592091.11	29445370.56	27175477.62	31794496.8
P51807	230923.913	145387.248	159092.546	181826.424	231575.806	217451.948	173147.823	172150.494	251024.388	148360.845
P51855	110849.437	103541.725	115793.433	116322.159	117010.864	105017.504	101139.854	98240.005	119191.261	99560.272
P51859	954804.328	564152.655	598437.002	960947.04	664495.884	686864.883	563212.104	588530.522	742356.922	542308.154
P51863	36747.431	26373.081	24908.188	40172.736	35354.019	38880.384	27738.604	27523.757	39399.814	26121.639
P51881	12304457.98	15390803.16	14506330.48	11783035.21	14784201.37	14527421.24	15996745.85	15342911.1	12465742.58	15285932.54
P51885	2407648.527	1686134.366	1848515.514	1841694.649	1538291.976	1767291.089	2083530.69	2101942.923	1692797.537	1965338.284
P52196	255115.044	170561.43	173539.84	228792.119	197982.672	191540.703	177774.395	177926.872	199006.257	176745.923
P52293	160042.691	116894.618	119173.379	197541.061	188176.051	183773.956	118192.453	112725.192	186417.523	107817.799
P52431	865.142	766.797	680.379	1815.51	916.906	941.082	879.506	852.482	1236.703	521.638
P52432	17041.149	8053.794	6049.944	17391.874	27841.027	22938.702	13835.043	10713.494	17812.857	11536.663
P52479	229026.524	198101.538	169735.717	206693.785	195235.131	193316.537	169966.998	203472.749	177118.379	178297.112
P52480	11785101.55	4040089.46	3599823.003	11959963.83	7049463.083	8433298.947	3632367.735	3712592.829	9355813.236	3712528.092
P52480-2	3837607.026	5045035.767	4188132.505	3627741.599	4907865.286	5144510.83	4880289.654	4384606.517	4144382.634	4512552.245
P52503	2721624.379	6088368.727	5724859.81	3642489.349	2768681.793	2903033.53	5128272.247	5000244.226	3963983.879	5162662.693
P52624	546613.963	708247.718	608815.375	619311.335	608464.465	525921.47	605169.09	694048.314	664671.739	676571.958
P52633	20179.201	14695.077	15683.418	21085.988	20175.191	19631.274	16085.106	14211.762	18688.735	15599.859
P52785	24076.036	24014.37	12910.818	33848.429	29294.821	31593.124	12743.017	15078.306	33295.722	13451.891
P52795	17095.689	9647.563	10802.33	12156.251	12954.807	12476.904	8930.789	9799.419	19259.611	8178.344
P52825	634865.17	983611.374	1026515.546	614462.881	627197.957	613209.408	958758.125	991794.82	664304.755	982071.349
P52912	113536.426	57654.058	81896.147	128055.095	99913.718	88121.088	64136.189	57167.814	96970.637	57627.663
P52927	102662.589	31248.064	26560.744	89575.833	96289.86	90487.842	34068.283	30213.402	92478.844	31109.54
P53026	2885513.629	1746113.62	1768700.591	2871238.184	2555676.426	2546055.155	1695912.523	1744421.114	2799584.016	1655065.745
P53395	270943.221	256047.005	275286.759	266172.856	273968.129	265813.956	250770.975	263875.894	295624.249	256029.132
P53612	7540.456	6523.98	7855.74	10493.199	7591.976	6646.732	6138.056	6508.048	9632.397	7120.96
P53657	116910.499	91450.396	101501.426	118235.607	144533.296	117001.222	94642.521	98273.213	120159.36	86301.154
P53702	197384.608	261263.114	269474.144	232213.278	236143.418	231312.307	258581.916	256838.075	231697.345	268713.752
P53810	198833.985	152391.765	151048.651	207736.844	193762.722	184675.243	151080.623	151305.67	193999.289	145009.021
P53811	41469.721	31892.316	30613.65	50320.521	38633.917	36621.989	28205.949	30049.45	42721.323	29215.43
P53986	397858.335	403523.356	380966.957	417952.843	407783.277	387743.145	362744.169	374584.3	421477.928	371134.896
P53994	1244507.748	845146.828	988647.854	1123414.096	950916.288	1071894.151	863905.323	878791.528	1295650.657	864738.349
P53995	58441.425	39830.017	52248.358	59099.886	79353.011	56585.718	35675.173	41853.932	63863.44	37142.397
P53996	4654442.3	3086573.456	3371454.715	5630677.531	4458673.322	4299842.486	3150316.099	2829032.622	4412616.805	3172521.913
P54071	9066487.218	13646436.42	12757175.92	7986333.891	11096909.66	10770342.47	13168144.28	12989922.83	9958694.055	13307871.72
P54103	9135.061	8247.341	6951.312	12859.785	11031.655	9619.278	8120.131	9092.432	10932.056	7977.834
P54116	581507.13	595775.37	611618.524	538136.433	549708.681	576248.983	608476.139	641286.603	522314.126	579924.113
P54227	4068937.187	1596738.156	1533814.763	5167512.498	3850135.721	3467037.116	1539322.217	1547672.394	3955577.069	1560812.6
P54320	10320.03	11712.165	13323.795	9648.418	8139.301	7667.743	13548.331	13434.875	5711.98	11953.808
P54726	8508.216	4877.416	4881.033	7104.147	7834.027	8723.53	6524.531	4795.762	7787.387	5147.063
P54728	514362.161	357042.674	358654.443	580817.893	467116.91	453310.045	330377.58	351793.676	514840.16	342070.617
P54731	39715.826	36090.316	34007.068	47879.653	40406.711	37626.898	31957.693	33939.627	43479.118	32515.572
P54761	2556.285	2079.859	2286.38	2689.725	2480.9	3356.204	2030.161	2832.227	1973.492	2685.005
P54775	395859.077	293870.623	343404.881	415384.523	364527.16	365258.734	290550.487	301125.756	414234.59	299611.256
P54822	152241.975	139150.534	154001.663	166084.112	156153.059	154635.665	144593.958	143358.901	164635.458	141159.039
P54823	232734.536	153576.99	144347.932	255076.021	200830.168	195070.793	157690.842	158562.261	195223.01	151964.638
P54869	134723.403	668900.267	626970.852	137520.803	92806.046	108368.25	517666.776	580268.721	104766.119	409793.587
P54923	119386.695	56185.287	54512.541	131146.064	127670.304	105994.029	70701.625	64140.517	116742.636	55566.476
P55002	101169.146	68173.365	74544.234	107610.56	83551.414	85996.663	70789.75	87652.366	88542.002	75335.644
P55012	5320.233	3450.905	3109.23	2684.173	2480.187	2673.151	3307.227	3504.496	3081.728	3583.352
P55096	42821.669	37502.624	35135.79	43828.945	38252.993	40801.208	33771.367	35977.538	45528.255	36697.405
P55258	246193.917	261900.982	245048.604	271526.579	211898.668	212163.484	236596.946	278806.76	224801.246	246487.822
P55264	1770256.693	1290970.659	1354327.39	1569140.681	1816472.152	1673078.304	1315777.426	1254990.758	1747977.036	1264077.173
P55284	68595.778	62218.76	58932.286	57117.111	55030.952	56555.98	59522.391	59155.087	59863.21	57649.905
P55292	67648.713	86035.018	74056.939	99464.657	81879.287	75775.961	82496.678	87987.553	81609.019	85656.932
P55302	392329.595	237763.135	261924.572	341581.013	317885.402	309568.954	253444.731	242649.274	334738.123	241490.754
P55772	50232.676	35827.581	38905.773	40460.047	31311.759	38836.295	39494.098	36027.246	37086.694	36414.204
P55821	171044.789	49585.04	44451.301	237685.613	138041.266	139671.219	46815.067	54787.507	176494.768	46750.926
P55937	16357.656	12600.052	13580.701	16317.689	14800.686	13959.399	13818.984	12502.406	15670.871	11670.851
P56135	4418794.711	11324360.78	9674099.338	4278021.371	5529165.453	6019467.257	10777899.47	10899262.65	5617985.536	10765030.21
P56183	21810.607	20494.772	17248.891	31027.167	21235.702	18485.166	14657.322	18798.563	22933.006	17133.589
P56212	116866.587	117669.195	123882.198	112692.533	135701.923	127551.733	141468.132	106429.787	109261.069	125197.392
P56371	43670.205	27829.696	28943.263	38900.913	39119.944	38628.122	28828.077	25655.895	37489.948	26448.192
P56375	441834.376	920565.617	1026530.4	383388.534	362568.115	361315.474	923695.547	914286.926	421179.637	892721.229
P56376	455764.037	433294.649	437497.353	418415.404	472147.264	410804.346	584205.144	444186.438	452194.548	449731.838
P56379	4944519.874	3470727.067	5925277.846	4646919.778	4260195.064	4157167.544	3690060.932	3147594.065	3788710.383	3370179.737
P56380	651362.161	567466.873	637869.738	771141.442	683037.269	584612.098	589357.753	611663.978	729339.229	561465.395
P56382	4142367.804	13009357.65	14205429.6	3601686.376	4269650.248	4394579.452	12716241.22	13149516.77	3786691.655	13491893.26
P56389	585.273	1012.058	830.905	831.797	831.934	985.521	1355.097	1387.592	565.206	1080.412
P56391	14658303.08	43392251.27	39572080.77	14543628.88	18460477.48	18002140.73	43424045.92	39806706.66	15107812.83	41466479.26
P56392	1197623.687	2220560.273	2601181.7	1136655.513	1045414.566	1143051.568	2330434.555	2315057.282	1492772.817	2516667.937
P56393	219222.868	410085.906	596779.995	253536.537	237571.359	229202.237	386114.378	446265.656	198958.989	369206.305
P56394	512539.829	871303.522	812263.785	632342.683	517628.442	579877.7	868499.311	823358.577	691843.145	1007909.879
P56395	279305.94	214186.373	247747.457	283675.627	238506.772	241010.924	222250.605	232875.256	266289.931	238212.803
P56399	404384.221	335044.011	315868.32	424155.343	368118.409	380711.312	324395.563	331751.745	423464.048	316683.274
P56480	14998517.66	35885381.65	35079014.22	13668203.76	17120172.75	18327051.21	39314390.44	37012592.17	16354997.92	38376613.76
P56546	79905.185	50521.006	61284.612	79519.714	72613.718	62848.582	61553.634	60789.809	56850.39	60025.095
P56565	344041.28	822279.761	1057016.575	371537.277	416677.906	404298.823	953412.246	922500.77	440226.761	1040773.152
P56695	35162.71	24371.747	22547.452	22942.859	21174.302	21498.11	25299.188	31190.611	19945.913	29337.236
P56716	11072.299	6086.738	1838.376	23917.7	7269.55	7780.893	2793.728	3877.181	8665.501	2529.585
P56812	1862072.241	1012444.69	1153477.854	1748011.208	1705129.678	1688619.958	1102503.912	977251.355	1943358.967	1025775.58
P56873	3679.886	1483.065	1500.99	3540.74	2881.579	2649.74	1420.757	1307.246	4718.986	1133.339
P56959	701152.504	383848.089	412737.075	692117.23	478895.061	524350.981	379066.717	399835.355	591088.167	386213.916
P56960	9936.479	6462.65	6858.481	10933.364	11889.601	9775.34	6914.074	6952.773	10693.096	6059.009
P57080	2189.957	1591.794	1557.175	2512.885	2094.904	1621.218	1362.037	1673.176	2196.068	1405.156
P57716	41494.236	26337.193	26186.715	41766.74	42190.678	40255.003	26602.478	29793.828	40222.874	26260.496
P57759	374375.941	305650.376	322468.065	355688.556	377239.463	395417.895	344376.536	308121.339	361989.553	303571.957
P57776	2335287.738	1647465.802	1765175.259	2089599.635	1679664.099	1826144.88	1684339.815	1569880.341	2546946.227	1782362.062
P57776-2	266636.083	123828.143	250123.227	317271.324	218302.828	267992.234	206584.093	167769.671	213794.137	208458.525
P57780	1337258.719	598728.352	694224.894	1257639.88	1015757.104	1071773.71	622553.071	681173.634	1146307.61	590449.68
P57784	384762.979	237173.567	231559.244	456174.205	336598.475	331980.593	222848.753	244315.986	336701.391	232514.243
P58006	2639.981	4280.673	3490.324	3935.621	3253.422	3155.196	4366.668	4713.891	2817.171	4242.293
P58021	41253.421	28770.485	26518.239	39089.657	37845.354	39116.306	27899.936	27911.076	36621.084	26604.29
P58022	270867.106	228466.188	223392.251	270596.551	303604.77	296918.11	210085.995	197047.383	297261.103	230526.464
P58044	65955.481	36534.822	28789.848	95766.781	60141.636	46723.523	28227.6	27571.143	60087.33	30101.709
P58059	262555.677	360292.918	357012.308	316604.35	305949.18	282030.404	365261.769	401981.566	231852.332	391752.101
P58064	26271.822	34260.611	38174.124	23969.577	28495.108	27900.036	36243.416	34893.762	34056.956	34914.218
P58252	5219192.693	3074343.032	3129724.379	5359567.887	5012582.441	5254368.055	3331921.74	2977009.025	4916411.793	3066901.806
P58269	161688.342	185118.596	153360.202	182232.119	195396.748	193167.155	177862.448	162265.143	191700.338	164952.541
P58281-2	992597.654	985463.082	947687.127	1277995.298	1081446.356	918254.225	785837.402	1042465.155	1087451.011	849560.675
P58389	316652.531	257765.405	245012.286	313306.883	306803.453	302011.118	249461.294	286347.593	296824.264	237068.723
P58404	84858.408	66093.178	70686.988	93295.459	84431.588	79792.253	62351.591	68811.116	93529.112	60527.884
P58742	1477608.747	1498144.744	1734751.308	1476180.974	1680536.475	1843464.865	1841118.723	1461292.072	1955852.263	1509313.542
P58771	30942549.73	43576631.97	34674086.78	32400300.25	41038613.94	43197325.25	33793126.93	38598284.53	43004031.53	40488639.98
P58774	325990.31	109696.653	109593.107	417263.149	634047.336	375751.173	88460.049	100557.754	464386.57	101042.539
P58774-2	1797249.281	1000329.523	1218268.958	1860341.826	981941.468	1039441.376	912002.876	1146832.767	1318463.443	1039090.172
P58871	1455.565	1263.901	1437.091	1644.135	1248.572	1460.962	1211.026	1424.237	1784.524	1552.938
P59016	11510.538	9384.597	11097.142	12191.772	12949.683	10310.404	10022.005	9330.902	12579.546	10286.782
P59017	124493.249	161801.901	167707.124	127283.901	100782.33	112546.653	142179.276	154356.385	124993.23	154381.604
P59110	16280.99	12146.72	9305.941	19136.201	23696.614	24120.761	10398.587	11270.719	20685.566	11473.188
P59235	4520.555	2693.365	2605.853	4302.453	3651.592	3782.529	2648.627	2383.22	3780.654	2571.625
P59325	238084.122	162896.18	160848.392	253898.078	215171.11	229600.643	159074.964	161318.561	255897.846	163913.848
P59481	27192.035	20873.146	21137.599	26632.636	24310.319	26661.527	20898.538	20631.443	29355.704	23788.919
P59672	102.318	95.02	94.98	92.543	96.856	87.276	97.625	100.143	107.582	97.798
P59708	14338.883	13093.407	12459.189	17370.46	13864.437	15105.532	12687.813	15667.336	12831.671	11643.923
P59764	4730.55	3323.402	3195.929	3183.187	3141.945	3049.021	3176.773	3865.081	3286.855	3538.858
P59999	1595993.389	1189189.303	1245171.338	1648876.493	1410126.912	1396837.725	1278791.257	1290938.736	1461822.054	1271356.124
P60122	348737.357	171062.706	177882.029	369748.043	315091.992	314666.74	181067.305	175454.072	307823.362	172593.279
P60229	832733.251	576549.839	591882.223	894516.941	881019.823	838767.831	594937.534	549866.385	831928.842	560598.206
P60335	2436547.908	1645282.342	1569621.121	2659200.824	2394001.601	2181025.028	1725653.803	1842540.895	2305595.309	1589029.45
P60487	35898.7	19119.718	22459.572	39699.983	35689.83	31978.665	19640.859	17382.721	38086.025	16986.791
P60670	186690.836	133415.838	146807.732	187978.588	163990.14	152785.701	124327.515	129004.172	194287.129	140124.475
P60762	74802.85	69466.649	60240.776	85907.682	64076.121	78328.507	60373.489	53432.7	70389.801	57518.749
P60766	2103739.312	1351235.63	1379743.944	1847179.557	1255037.557	1444662.438	1500145.006	1415272.237	1487696.476	1575972.321
P60766-1	105849.426	114930.534	80198.688	105288.881	112580.586	122342.638	110095.953	108884.268	109357.431	101920.004
P60824	416887.546	439412.944	389299.795	565500.531	474479.301	475691.294	434543.873	474473.51	472442.231	440944.142
P60840	160487.816	124249.762	125652.681	138247.43	134522.594	116714.348	119993.479	120988.853	139872.466	110259.495
P60843	2212051.951	1453956.138	1518586.044	2374105.702	1931324.262	1952912.431	1517800.939	1464087.912	2001781.84	1445960.895
P60867	3377159.487	1847697.358	2054217.724	2997455.641	2590967.812	2656332.589	2015117.249	1737603.9	2815125.297	1934975.518
P60898	41701.882	21846.441	23880.303	45708.67	26809.25	35297.963	19921.056	22452.053	37563.228	19594.288
P60904	199980.069	174255.81	189381.587	179459.341	199558.199	197313.105	162491.399	185657.762	206330.304	160668.874
P61014	2545527.251	4025648.312	3159171.98	3102622.198	2495296.58	2595802.952	3780381.238	4728694.706	2997301.712	3842245.21
P61021	183804.273	160023.411	166437.747	179240.648	163627.363	158257.37	152097.338	177241.137	202563.638	140847.504
P61022	97456.714	160648.435	122607.659	120148.683	110938.149	97457.833	123132.938	113349.327	116163.433	117640.042
P61027	607269.519	534445.934	473194.535	522978.408	559123.983	611422.718	506829.63	532033.536	542718.881	475877.232
P61028	93975.292	73847.916	103250.802	98977.683	76910.899	94838.263	110221.715	108953.794	125197.21	74152.023
P61079	1621422.016	1318830.221	1314157.985	2194810.685	1672143.63	1647457.05	1246990.484	1385151.441	1773170.134	1295643.717
P61080	61981.222	33631.613	31231.384	50849.452	61522.821	56267.465	40376.482	39594.942	53198.826	37511.596
P61082	786601.14	647289.192	611007.335	848256.865	804723.099	757439.583	606787.852	647438.744	844381.976	616707.586
P61087	495317.669	327454.885	362139.82	543996.756	489699.456	462985.894	315332.958	312235.23	494770.42	306363.911
P61089	2544141.389	1747043.807	1835800.635	2416719.456	2313202.838	2360927.743	1960367.001	1854936.259	2453454.037	1711445.233
P61148	13868.397	31762.882	30703.156	11519.037	14524.503	13975.605	37932.666	31211.863	16467.06	27504.702
P61161	259372.847	173323.523	170864.422	256720.984	229325.548	231634.135	175514.002	177177.114	232703.024	167518.64
P61164	221976.431	184109.821	181034.609	227145.365	232910.625	238395.368	184906.685	207798.412	265205.316	173867.933
P61202	297561.096	225092.739	221524.455	279966.168	266694.287	257515.497	230726.828	224252.115	283857.913	222318.706
P61211	124600.105	68798.315	70126.369	98357.519	137324.328	119853.047	93330.557	84656.923	129198.77	76344.243
P61222	443657.491	290588.32	309398.618	461774.883	432009.732	432936.763	275981.812	288286.706	447680.315	278632.014
P61255	2439508.811	1528631.941	1506936.655	2505372.965	2297875.075	2275468.119	1672400.999	1548524.961	2027226.779	1578591.458
P61290	69282.283	42089.823	45614.797	87491.911	67779.376	63479.461	43835.387	53926.836	74986.096	40881.131
P61358	1558462.609	1038292.262	1117748.143	1674625.356	1404273.17	1507129.56	1083824.813	1029087.455	1434256.658	1105127.622
P61514	2561074.285	1271143.991	1186395.891	2457665.659	2207395.787	2232025.327	1381354.732	1196229.615	2170330.843	1303178.556
P61600	20481.984	13374.739	16087.54	22325.268	18876.339	19034.985	11901.275	12955.533	24307.877	14323.913
P61620	305171.996	193676.243	230568.863	281644.37	274739.265	240496.808	219788.134	247507.798	262741.357	203156.213
P61750	977920.289	646745.43	651009.593	868117.132	982430.295	883099.862	698941.031	685481.133	867890.057	654716.243
P61759	376696.449	293885.013	315276.908	444729.458	429901.709	382513.11	273082.001	271568.009	379825.188	269264.188
P61804	232242.098	178250.693	175975.517	214986.513	196738.869	215216.916	171411.134	194147.105	192426.133	194141.458
P61922	55100.475	21909.031	20652.624	55201.313	56908.309	64792.539	24105.314	25834.679	52202.936	22275.379
P61924	278660.133	150138.427	168964.136	255098.889	206911.533	225835.537	150249.287	165921.338	242374.846	163180.559
P61939	673.726	763.133	725.417	699.152	1026.953	908.753	833.107	626.635	786.22	860.014
P61957	1553921.886	797847.199	910928.689	1724429.379	1297705.228	1200156.769	845009.368	769784.125	1207015.785	837091.392
P61961	221415.317	207831.611	205839.845	215694.209	215890.403	219378.109	232823.638	227675.399	204350.387	200069.669
P61963	3347.154	2729.079	2700.769	4119.367	3282.435	3309.503	2658.339	2808.947	3615.899	2896.917
P61965	55408.964	41146.237	40956.543	59142.198	45144.277	45990.562	38935.796	41231.846	51917.389	38738.453
P61971	445535.497	335090.282	350662.01	424817.141	431194.843	413103.879	372592	340615.211	413982.633	354181.249
P61979-2	5296359.17	2979954.449	3453622.929	6373407.635	4732435.06	4226333.26	2508996.927	2968385.689	5298093.178	2451214.324
P61982	9271609.778	9034855.693	9187124.149	9069158.212	8495596.499	8925984.226	8355462.373	8569666.882	9917482.845	8643886.155
P62071	128141.095	106016.065	115888.323	152601.51	119752.75	111767.195	107257.398	114136.452	127460.443	106056.01
P62073	884183.7	977375.669	971749.294	959499.649	912309.187	801572.015	852303.535	939537.083	982739.125	933731.448
P62075	973687.273	1001312.961	994142.927	1063300.009	929296.904	950315.368	1119309.749	1041404.83	931065.977	1146244.969
P62077	271545.836	365852.209	354769.701	344879.643	358427.851	337441.799	313914.834	316160.308	338545.331	340629.443
P62082	4308091.804	2470132.215	2536513.906	4038409.488	3610405.894	3742428.419	2447125.497	2340880.594	3845775.501	2501950.086
P62137	763659.496	512749.428	524818.185	816193.47	670735.167	644770.164	526732.527	528269.499	678491.837	513905.854
P62141	481923.106	446382.292	408262.707	498375.26	458133.687	477716.582	477992.99	470409.836	485720.016	441891.187
P62192	587459.462	443816.547	482281.847	620712.253	584932.863	556542.647	443180.247	445372.196	567642.655	436819.622
P62196	729473.284	639018.081	625440.699	747251.26	682683.78	690029.388	606658.168	601172.259	698905.527	596782.335
P62242	4719237.533	3720163.705	3961652.096	4372706.928	4047494.759	4396936.724	3700823.271	3653859.63	4454161.276	3610907.986
P62245	5734921.002	3785981.404	3476053.132	6337335.495	6166941.186	5637392.973	4166273.146	3710220.686	5296321.106	3625449.237
P62254	370428.496	314314.581	254025.873	421189.944	383756.418	424823.093	251778.224	234536.68	377907.93	247253.758
P62257	272423.048	170411.43	200005.492	262132.531	273571.098	240417.531	170619.676	173824.53	245560.186	164100.334
P62259	7018803.256	5652290.243	5343925.908	6623181.056	6010383.843	6439954.577	5580731.565	5543840.16	6953778.954	5631606.315
P62264	2883392.1	1965872.597	2037328.961	2858215.21	2491136.019	2619611.38	1889786.1	1910998.83	2725929.543	1911767.218
P62267	1030056.201	675115.82	712260.844	927531.678	952553.13	926052.796	776513.879	711716.651	934331.483	754158.695
P62270	3527151.158	2153420.95	2119317.42	3669980.862	3581163.017	3328227.639	2107052.092	2102251.466	3546132.26	2008417.76
P62274	205.559	203.909	172.341	251.849	230.398	237.274	208.371	209.637	193.947	209.033
P62281	4400004.163	2699955.475	2919444.809	3841054.987	4447535.916	4328983.725	2788707.275	2586389.087	4018711.128	2739689.665
P62301	6572817.967	3700573.845	3865820.117	6414332.465	6156829.927	6396154.685	3488078.211	3390996.664	6142766.155	3286946.676
P62305	474419.844	351951.934	336007.023	555733.043	472177.286	522673.756	395339.338	396273.156	459693.039	377298.564
P62307	468578.172	222557.484	242526.278	495391.803	331005.699	323462.087	244342.276	214415.346	355347.849	227753.266
P62311	134212.858	81407.538	79900.55	151941.315	126045.661	127166.337	84747.95	74255.982	132676.059	82289.309
P62313	259498.534	280534.574	267089.154	269575.456	223795.809	220801.195	281601.847	286549.614	227253.403	268118.064
P62315	62084.376	32047.482	32082.721	75844.076	46731.964	77985.244	35310.175	37536.296	51463.686	41162.223
P62317	1290383.93	945368.58	981808.406	1502200.211	1062087.884	1048604.478	942774.357	1006535.907	1175445.299	968269.534
P62320	550208.491	486799.26	384973.933	682107.042	513195.519	539273.798	444290.295	471703.985	578365.209	446716.272
P62331	219839.261	119191.393	120336.524	212693.143	187126.308	163833.75	137051.577	129696.303	169387.908	111794.965
P62334	622730.02	485705.382	498061.048	667271.943	614238.8	591640.237	486335.37	474893.685	647879.899	470190.831
P62500-2	932929.587	1148196.354	1045208.731	1229617.547	946276.03	978721.657	1018208.133	1160361.896	1267224.347	979505.154
P62627	592665.154	501886.836	506918.254	625363.598	523838.625	504036.4	453043.355	517272.522	544414.916	466668.276
P62631	3168834.044	3793365.089	4248862.056	3491740.811	3857589.486	3817812.037	4277327.794	3773210.724	3575784.444	4030571.297
P62702	3407852.236	2270286.593	2217564.197	3435172.722	3423278.305	3313235.356	2303139.01	2169766.044	3301602.124	2149939.732
P62715	256096.986	163886.927	173535.884	259098.991	191327.757	194765.677	155202.806	170509.131	259498.067	162893.414
P62717	1355358.789	942729.214	1078716.777	1205381.744	1296942.522	1221799.632	968071.141	911854.02	1202422.917	980064.57
P62743	66457.825	55822.783	59341.315	74156.771	63713.403	56410.472	51956.911	55056.005	66650.127	58849.594
P62751	2440755.902	1508192.686	1617458.8	2547565.252	2035479.834	2094255.735	1397036.141	1484647.12	2295850.723	1413325.186
P62754	2258389.512	1465996.347	1523177.924	2146843.646	1674561.858	1844573.169	1464069.927	1452937.973	1939994.072	1432961.266
P62774	387805.91	242856.985	255722.778	393774.676	323389.824	343367.805	286648.023	259658.449	347376.881	255265.646
P62806	60651081.38	24679461.38	9907404.78	80769624.33	47937918.94	45545490.92	13264318.83	19514254.88	45324846.81	14908505.42
P62814	195414.435	157875.631	166103.633	212709.97	209127.332	198755.605	160975.267	160213.795	228174.779	152123.765
P62821	2418221.514	1720516.286	2105608.282	2256205.339	2167450.009	2044399.097	1783851.923	1828105.585	2176151.085	1722977.546
P62827	3487272.397	2037746.52	2161265.312	3639461.999	3270143.093	2962631.896	2086218.245	2055690.043	2900924.163	1976632.731
P62830	5672780.919	3633045.007	3439299.577	5999779.887	6147217.459	6226692.794	3722080.406	3242776.424	5178574.451	3671191.513
P62835	213143.302	177646.898	154041.988	205531.904	199268.19	195374.778	170306.226	158360.491	195670.256	172755.847
P62843	211016.079	112152.682	144760.287	191247.542	145373.545	168990.4	140950.128	133159.698	179692.431	151002.159
P62849	7784654.901	4668896.795	5182492.943	7326191.731	6841250.565	6441888.454	4705264.484	4424311.81	7211314.016	4155494.483
P62852	3025300.721	1421276.942	1552098.341	3120110.879	2843263.552	2642421.657	1485607.855	1453960.983	2824383.04	1434053.339
P62855	2227862.714	1666437.342	1561562.944	2420931.697	1954959.722	1990279.292	1554044.168	1576720.86	2027812.859	1505690.024
P62858	2985884.489	3447932.049	3439327.148	3264560.567	2780260.388	2351709.334	2912300.579	3026764.358	3526212.533	2876710.082
P62862	752901.622	671986.105	640730.356	1033714.503	772280.508	823252.679	742459.137	726569.442	848235.05	583361.246
P62869	1512298.179	1084809.541	1172818.533	1469076.746	1572756.188	1476215.791	1077212.865	1114811.544	1664562.324	1058862.09
P62874	814850.765	610325.716	553111.871	718303.255	628942.196	646605.909	593002.688	595441.6	704917.059	575078.248
P62878	415643.232	301209.101	303408.285	382133.101	355777.646	340702.283	311887.051	311110.588	360077.621	319896.328
P62880	940704.987	641537.436	690003.223	873285.179	912270.098	912581.542	661303.858	680564.583	810579.076	713681.26
P62889	2333189.537	1658066.469	1583733.647	2480653.736	1978709.59	2055630.415	1693792.69	1657071.763	2082329.778	1716414.844
P62892	525724.388	346177.233	372114	558402.382	422993.576	483946.15	409191.317	332528.003	449426.735	330685.291
P62897	11724511.39	26424083.72	29059359.33	9870056.166	13449714.85	12242151.74	28792230.8	27657790.43	12245543.47	26546816.16
P62900	2610026.778	1721424.341	1829717.88	2899860.433	2388514.249	2253195.626	1691058.551	1719721.11	2304665.478	1753885.655
P62908	4508663.047	2867350.798	2919205.444	4799718.081	4290161.941	4313645.982	2880321.811	2766169.747	4102136.885	2811771.4
P62911	3727914.924	2392421.872	2471841.788	3269706.806	3340067.064	3265634.145	2635007.934	2472603.238	2916155.71	2503697.834
P62918	4122228.067	2692256.817	2898514.495	4358984.021	3892062.108	3835325.951	2856788.013	2867944.756	4040621.105	2890181.2
P62960	597390.075	390231.024	431039.937	653098.519	578189.863	486601.653	370229.751	405175.736	555333.758	354395.966
P62962	9717713.812	4876367.555	5465023.65	8621465.307	7842095.015	7965498.904	6268265.393	5283875.814	8090664.979	5189633.929
P62983	21543906.01	11028518.27	11374907.59	16295880.49	12889715	15122246.92	10996570.2	8232229.915	16472282.11	9808996.523
P62996	733199.759	485579.314	437518.99	823642.607	662041.728	679085.624	459674.557	494250.046	692530.593	470879.894
P63001	1040275.303	672026.652	685677.421	915369.731	884502.683	883612.372	872658.852	629112.322	926853.574	692486.342
P63002	24012.245	27219.952	22548.992	28021.539	21210.226	20572.473	23699.235	25242.508	25281.167	24954.143
P63005	715430.288	575988.612	566752.74	723791.278	717905.152	694869.374	578392.905	593658.894	679320.091	579190.706
P63011	43378.097	57354.73	56796.574	43782.51	48403.099	46442.226	52289.885	53758.483	48172.904	51417.922
P63017	15298067.72	10219329.03	10868262.17	15864381.84	13466073	14705437.92	10895768.44	10887918.9	15043472.97	10939579.75
P63028	1516789.555	1235865.62	1406294.812	1663672.062	1572791.878	1567846.066	1169424.584	1191581.891	1747853.277	1165968.438
P63030	312690.264	747761.042	703665.206	323506.808	382185.849	371101.294	824686.148	754762.156	356415.992	849493.126
P63037	143416.745	70704.685	80437.458	166961.597	102824.599	107002.387	70730.404	71693.532	125509.591	73509.663
P63038	9523157.924	9623673.192	9796255.309	9796287.762	10484163.82	10422128.36	8978526.083	9455379.53	10644057.58	9402877.446
P63044	775300.175	890031.6	919898.538	682370.679	544794.652	630210.784	848596.002	827809.925	951749.831	729354.136
P63073	286144.984	240579.409	243614.475	340470.593	284650.637	278184.933	241671.648	229106.881	276742.548	235410.229
P63085	284290.479	167882.21	170942.162	286260.649	257242.667	242631.437	165322.879	166486.348	294610.754	162802.277
P63087	390783.491	309345.53	296867.524	465669.936	386065.169	374559.102	267834.372	291056.437	401039.906	265984.049
P63089	80069.761	41334.178	45936.151	108449.214	70633.208	81016.475	49414.466	55425.745	79235.187	45440.739
P63101	6697116.943	3391666.547	3314593.453	6413519.187	4904530.343	5498749.172	3355233.727	3257715.795	6000562.676	3099285.301
P63139	41172.465	24418.82	24301.109	55257.772	39164.555	30209.446	20395.498	18426.612	30830.108	22472.989
P63158	3613950.895	1978831.32	2089810.059	4222169.743	2788183.112	2807736.17	2303727.722	2124893.349	2268121.509	2224674.429
P63166	146702.76	100338.898	93501.444	199797.873	129026.908	125828.922	101165.593	99458.336	114721.223	93493.275
P63168	785614.501	333930.831	401034.481	603375.9	655022.81	706153.92	319800.129	322851.597	667636.684	321001.719
P63213	365211.46	194321.525	179905.522	348928.688	286072.048	351770.203	175413.311	208247.467	442599.437	175047.769
P63242	2836792.3	1657558.287	1880508.803	3389309.084	2557845.497	2541915.887	1618328.555	1728681.425	2699466.777	1476298.832
P63254	84760.9	124692.354	178323.296	115060.755	96173.046	82253.285	139138.866	143147.46	83402.215	159163.359
P63276	2397031.7	1156604.524	1236046.884	2285664.599	1743216.049	1980189.4	1043182.656	1062449.921	2356722.811	1112072.114
P63280	174500.817	91945.076	102978.165	166439.809	157630.618	141948.791	103454.251	105458.589	140453.046	91554.654
P63321	187159.497	148164.177	173979.946	192650.364	164319.903	160511.916	126932.033	143862.466	205866.889	127074.839
P63323	4815811.299	2351717.751	2310466.388	4389254.546	3983796.753	4104909.564	2275685.71	2276356.565	4612594.669	2242698.966
P63325	2127073.159	1378986.162	1334478.797	2187016.953	1935949.792	2125519.388	1308414.587	1254720.166	1984115.468	1339265.188
P63328	156434.114	114977.889	115383.118	138627.406	132021.812	130398.881	121804.658	125556.432	143999.844	121354.072
P63330	733571.49	550008.122	546896.343	753895.718	684447.687	644256.093	494037.637	513094.645	750671.745	521951.123
P67778	2194142.671	2979621.778	3136290.077	2246390.99	2351467.638	2254875.281	2879543.29	3113694.345	2255031.612	3062442.574
P67871	143000.315	94981.526	101141.998	143927.605	121406.538	123207.024	98696.721	97414.658	151372.316	95611.871
P67984	1684826.847	956461.778	1070620.658	1556744.224	1322350.477	1274380.518	965936.464	1025364.356	1620816.18	947546.697
P68037	1360058.969	917977.962	1120104.128	1439720.881	1262724.064	1223562.087	967434.736	938476.3	1496933.526	918507.346
P68040	5075275.19	3314882.523	3113970.626	5114854.455	4589002.017	4575465.928	3319707.879	3141141.066	4506372.468	3071582.122
P68181	108891.046	92932.025	103663.604	113060.804	112229.518	114268.922	92366.341	96183.574	118595.769	96837.048
P68254	4825477.894	2431309.263	2329131.73	4269722.778	3791931.518	4072641.028	2308321.003	2484882.914	4242606.274	2434745.587
P68368	3547658.295	13320629.2	14103282.92	4663497.943	4359359.206	3808541.23	12030494.71	12600148.2	4353872.471	12309237.51
P68372	3206155.734	2475730.173	3138600.883	3117994.063	2532227.306	2427247.13	2533983.167	2555843.316	2769145.975	2277294.095
P68510	2389347.101	1431257.542	1551149.432	2268342.221	1979254.448	2106219.898	1472817.675	1430488.303	2518116.096	1442069.304
P70122	424032.289	301819.662	297721.05	438052.405	353372.616	348157.732	256742.653	255566.498	415686.41	252728.152
P70168	1208147.384	580281.269	565833.577	1220828.761	1120479.063	1111130.753	606239.376	608799.392	1204992.494	569915.071
P70180	15284.763	4533.612	5854.838	14012.975	8355.633	18269.139	7084.844	6022.793	14672.776	5538.434
P70195	366264.274	295571.766	315554.984	363776.635	359750.802	386778.401	307875.091	310334.936	343609.665	331039.444
P70202	199622.045	121351.481	121649.58	203860.532	172502.798	176322.302	112990.572	108218.896	157171.248	101790.836
P70236	40420.213	31129.794	35348.134	46168.849	36591.261	38931.541	26068.885	30053.375	41129.749	29886.795
P70248	10627.509	6654.052	5955.261	11922.361	14177.387	11617.617	4669.843	6378.313	14103.784	5631.905
P70255	261764.283	207579.605	221214.168	231702.904	188198.777	236999.016	254126.44	197619.101	244594.641	170256.495
P70261	6217.112	8717.081	6675.562	7140.694	7807.973	6772.322	6253.372	5866.979	6818.857	6548.07
P70268	16892.444	13222.183	15302.462	20028.702	13960.835	12400.304	13095.811	11475.999	16363.772	14676.168
P70288	84060.476	60326.846	54775.392	84739.238	78637.788	82876.976	54934.484	57462.814	89072.386	55772.369
P70290	59838.121	56226.36	60119.148	88503.614	65631.004	70107.269	60705.18	61064.135	60271.847	56422.301
P70295	376.121	298.464	318.153	450.385	337.383	289.802	258.404	308.113	380.021	242.045
P70296	3494011.212	2713982.92	2895032.208	3536361.443	2943552.388	2899920.762	2719334.933	2778004.794	3641173.674	2699428.197
P70297	38639.135	27916.029	30027.672	41856.393	34270.817	33787.986	28040.707	29686.523	39415.314	27087.397
P70303	42174.782	20331.952	20509.896	46872.638	51543.106	40106.965	14666.046	15519.943	58584.96	17971.498
P70313	8665.522	6964.446	6660.665	9856.241	7536.097	7721.064	5797.03	6501.658	9098.283	6090.017
P70318	235358.444	129197.112	133425.326	282480.953	182484.499	186138.146	111827.034	121750.53	162915.479	119836.185
P70333	295010.632	214489.706	125547.132	329025.195	225794.058	178721.592	221104.246	209308.416	178014.189	157466.319
P70335	42264.587	34508.043	31356.653	57089.573	36245.255	34350.558	28623.171	33637.975	42898.7	30906.649
P70336	166252.97	146219.454	151187.601	170947.298	153593.274	147871.789	135523.997	147906.183	171347.027	138861.452
P70343	5095.973	6814.214	5626.769	7744.812	7381.015	8110.335	7423.645	6323.559	5670.141	7369.088
P70349	688694.178	1059216.787	1249938.823	950008.392	959191.412	875556.975	1169182.034	1344119.71	1103597.199	1383321.28
P70362	145665.151	128615.4	122309.43	162418.647	149387.699	146374.309	127264.874	140693.304	156014.488	121302.082
P70372	930909.371	534937.134	497569.247	892374.685	717353.365	760161.975	528556.747	512949.695	754119.697	509577.871
P70398	32002.702	22206.92	22993.971	33258.519	31349.747	28881.185	23058.421	22014.609	30916.892	21647.513
P70399	286386.738	184053.952	190848.397	303207.485	222353.703	220634.081	174262.845	183832.109	320096.395	176308.824
P70404	1527211.468	2482482.113	2250866.326	1534901.738	1581151.327	1611187.463	2418438.377	2492143.408	1591260.12	2467578.323
P70414	393109.461	316768.698	304983.188	406984.321	523893.923	524590.696	319578.144	294254.488	504024.439	303200.891
P70424	38.534	36.885	52.628	55.373	48.551	41.045	33.21	32.693	51.865	32.208
P70426	190096.254	406344.136	370012.971	137797.09	241731.679	206621.936	507059.385	526273.553	142150.475	544243.139
P70429	29021.974	27601.457	25495.479	35551.655	26977.376	28295.498	26810.32	27301.818	31782.369	29842.206
P70441	167801.825	123994.817	102377.424	271106.792	94743.863	108582.387	97255.847	127322.563	113958.444	109454.858
P70445	23728.98	56534.567	45091.717	24667.802	21352.066	33817.17	66829.72	41308.778	31957.62	55841.077
P70460	139108.959	102950.597	110740.774	122909.296	118644.886	121301.923	102707.512	99648.543	130078.272	104558.053
P70663	23141.015	17910.859	16740.941	17625.255	15305.213	15061.483	16861.759	17122.13	17698.574	16784.555
P70670	1366549.564	1743486.24	1735456.253	1505701.069	1609917.354	1541328.059	1651078.407	1677825.76	1771780.091	1671831.503
P70671	53844.15	41109.904	42558.404	65376.421	47382.564	48898.003	38814.51	43923.146	50007.52	32249
P70677	8076937.154	3653041.561	4288742.129	9291474.951	7467613.041	6619595.053	3581386.635	3514820.681	7872295.239	3309636.177
P70695	5654.795	8809.07	9395.816	6830.601	7068.858	6743.739	9266.208	9979.979	5751.509	9253.812
P70697	322443.739	214411.174	220263.807	299565.49	342881.119	321565.182	236458.849	230032.087	351838.968	228061.664
P70698	425734.655	221947.103	206656.233	468407.594	490983.064	447768	187666.608	182034.134	470836.464	184184.987
P70699	12127.775	4212.381	4838.002	8856.112	8612.963	9394.114	4320.811	4366.465	12263.66	4448.625
P80313	863970.375	444112.063	415749.201	833541.406	720301.643	796746.422	437386.159	419551.133	815308.762	421612.125
P80314	1444989.067	801656.456	817797.784	1591619.963	1398211.63	1336672.391	724337.085	761782.121	1529418.699	793046.213
P80315	1671528.885	1176507.987	1158475.499	1718022.712	1627437.782	1573639.235	1032643.085	1054197.958	1748288.796	1026225.655
P80316	997885.509	400693.499	416551.744	1029386.225	1012384.696	1028363.982	420792.846	393061.255	1002926.718	404193.166
P80317	1981186.143	986722.296	966673.714	2079317.759	1836306.333	1859155.755	948468.299	922116.087	1974927.553	932668.611
P80318	4788836.727	2748135.767	2995796.062	5150962.651	4719869.544	4637950.112	2802817.286	2730569.116	4936558.828	2817921.306
P80560	7437.587	10301.98	6931.513	8104.928	13488.418	9651.543	12007.551	17760.081	10975.02	14807.236
P81117	32966.199	28349.917	26180.169	29779.829	26389.499	23381.88	25951.427	30611.443	31627.532	26366.158
P82198	48428.181	21405.893	23960.505	32859.02	25041.061	23704.535	21361.583	23366.961	25544.782	23443.528
P82347	203011.989	208349.081	217252.933	208775.301	199472.568	209238.658	222103.14	216074.051	237427.451	217346.448
P82348	15615.208	21288.901	19183.388	16654.56	13372.93	14933.895	16393.619	20328.814	16655.396	16779.206
P82349	44668.233	51183.335	55931.161	44374.96	42111.124	43926.904	50327.645	53890.081	46319.454	49925.63
P82350	44437.869	51764.656	53745.381	50256.143	52476.797	47400.91	50238.986	50064.029	61986.97	53335.61
P83093	16465.129	6989.526	8580.492	16475.499	12509.796	9613.034	5792.415	7323.683	16911.704	5831.054
P83741	58933.42	38210.89	44805.576	56696.017	56704.002	50419.492	38511.75	38275.746	58797.177	37874.926
P83870	596764.156	391075.376	379062.988	596344.939	445603.365	418493.042	388354.874	386945.349	516628.874	363851.598
P83877	70527.409	54959.57	55841.838	70750.999	68125.375	55974.773	62886.401	54978.768	65741.394	53747.366
P83882	2150673.052	1134046.785	1181617.132	2256286.933	1961802.858	1799576.045	1087016.891	1124093.803	2098081.661	1120429.279
P83917	156202.514	93223.754	78630.578	179867.261	106840.362	122583.388	64317.804	81429.191	128439.619	82592.713
P83940	962788.271	575845.497	733460.602	913905.523	952414.105	960635.946	616033.208	620599.95	938096.791	670246.221
P84084	10369376.64	6919786.986	7878827.864	9299351.768	7799655.247	8062198.133	6712029.756	6260683.799	9082139.662	6494619.335
P84089	3030111.23	1772033.327	1619599.948	3549463.595	2544265.026	2326023.937	1544003.006	1512788.185	2609280.512	1603735.932
P84091	984674.408	675226.498	716227.235	908238.332	853738.377	854331.077	707195.901	694029.619	897214.263	677048.086
P84096	163263.884	107972.338	121333.304	176625.753	126199.697	128167.641	122544.025	113183.338	134860.507	108765.966
P84099	2772731.774	2215080.789	2110012.096	3371163.136	2765544.215	2819675.153	1978949.481	2096894.637	2727128.697	2022665.434
P84104	4208395.132	2347340.573	2221187.925	4492079.218	3604141.939	3541567.346	2279170.864	2328921.612	3787922.088	2326134.698
P85094	90360.609	84409.535	93853.478	83982.2	83097.676	77524.101	81571.22	84011.611	81308.338	78159.629
P97290	3667.254	2785.886	3126.343	3208.13	3075.337	2714.675	3268.128	3247.889	3447.564	3077.992
P97298	100382.776	64018.939	64576.579	102151.018	88063.977	72808.237	59183.661	64889.474	97035.686	59886.904
P97300	29036.006	20148.714	22437.11	29045.961	25347.602	22854.371	18028.437	21429.476	30139.126	17789.226
P97310	278927.582	126238.981	132474.783	401919.07	285988.551	272898.833	121537.49	131752.997	314469.846	123385.115
P97311	248383.285	154169.978	128745.256	380825.027	242400.129	222346.779	119006.289	123312.176	261634.309	119570.081
P97314	545103.602	558145.057	689763.265	548292.187	384458.29	427335.055	660923.516	577618.168	492073.467	563659.042
P97315	1256030.76	1121466.807	1236487.495	1184018.476	1085222.152	1052908.13	1107657.299	1123294.793	1390113.351	1113177.263
P97333	215077.927	167757.283	166216.752	237517.984	214918.758	203483.95	159028.114	165931.977	209070.707	168167.813
P97346	4089.553	2846.906	5982.934	4436.179	4872.032	4946.087	2408.291	2826.846	4568.826	2795.349
P97351	4738971.117	2634588.56	2823874.844	4897803.391	4141980.26	4036464.418	2538413.197	2610156.194	4692055.3	2570576.665
P97352	1737603.147	1751389.626	1908622.247	1856199.113	1853347.524	1747532.48	1786976.45	1783018.354	1873582.167	1814124.952
P97355	57390.509	38196.73	39953.242	63155.741	53329.756	53959.64	36363.651	39966.435	56400.034	37049.358
P97363	9216.992	4289.807	4784.824	8037.666	6678.018	6145.126	4461.84	4217.156	7521.214	4414.304
P97370	277704.076	228434.214	240610.412	294031.321	266814.405	269893.135	264169.759	240161.149	271260.635	227217.819
P97371	2392270.326	1843118.596	1883041.901	2260881.676	2197554.172	2198230.506	1798066.112	1842155.64	2398035.754	1815913.346
P97372	305351.312	150404.127	159121.707	307543.427	243355.316	275278.678	186982.293	237225.586	305660.683	208071.642
P97376	726124.327	579445.545	581535.298	1004677.293	698452.063	621347.395	521654.528	638181.48	779725.01	547001.127
P97379	163543.761	183421.867	157765.981	157008.077	162060.908	150574.085	135770.864	147101.548	199168.536	151874.327
P97384	104237.174	60359.708	81309.897	117697.74	94159.67	98549.559	71286.647	63933.33	96881.831	66475.744
P97386	48184.591	36969.29	38660.458	64086.448	52121.114	53063.803	40134.301	40098.07	51846.528	40199.3
P97393	8345.692	5413.897	5847.274	7320.07	7670.234	7628.369	5401.741	5736.799	8632.801	5672.901
P97429	210182.606	103400.68	116927.966	142247.994	133527.831	134383.016	106194.081	107428.819	132634.207	102596.692
P97443	1013059.853	1050151.281	937101.841	916371.51	1144541.781	1234085.246	1047207.544	1045505.037	1144310.003	1156880.373
P97447	2816545.217	1244450.722	1507742.877	1591942.51	1715529.28	1717814.978	1529062.455	1297583.485	1660213.155	1354733.529
P97449	67252.543	57647.635	69257.956	61046.871	49509.847	53090.809	69145.967	69233.115	58038.98	64398.36
P97450	6201752.531	14018885.66	14913331.38	5998251.659	6158804.178	6746845.012	13575359.27	13766348.6	6679696.613	14420252.66
P97457	42836.639	23069.819	23665.982	90400.284	296189.735	37411.583	16669.348	27762.05	60623.805	23920.741
P97461	3282221.281	1553625.185	1399448.494	3402352.866	2796633.726	3247486.41	1411867.682	1344768.88	3289461.212	1435985.625
P97467	222595.456	74965.687	96627.932	182023.865	99156.618	273080.768	145279.93	110496.003	264946.509	105193.056
P97470	17530.491	14910.894	13509.553	16137.975	14479.837	16553.302	13891.327	14286.645	17113.67	14830.857
P97478	104400.71	204013.862	204305.573	106814.747	134469.031	125918.182	188788.237	187289.762	123599.42	185595.534
P97493	360003.17	303053.965	341466.687	318696.19	318781.174	371457.412	358407.579	316385.419	353109.207	332479.45
P97496	172.283	107.084	106.529	221.209	137.317	136.632	106.225	99.953	159.726	100.185
P97742	118405.384	185953.717	194626.914	128525.551	127614.704	125803.646	174533.505	182876.707	117030.095	172547.613
P97760	6692.552	3735.505	5005.613	6802.213	4965.567	5922.635	4182.626	4901.466	6773.015	4546.349
P97765	228820.431	164181.506	170145.077	269723.548	241565.014	231440.402	171496.232	165665.033	236529.747	167047.109
P97769	8096.875	8036.508	6574.109	10745.463	11001.121	9944.104	6226.157	6358.369	9736.948	5617.241
P97770	36962.507	16098.362	12956.498	44570.667	45596.949	38619.232	12814.149	12146.701	45144.063	12761.055
P97789	6623.848	4067.714	3317.745	8584.687	5135.75	5227.788	4237.415	3616.932	5958.66	3795.095
P97792	82687.223	62408.457	60723.38	86925.374	79635.922	81957.992	66621.766	65185.813	99827.08	69197.094
P97798-4	97175.901	97427.902	87815.083	108910.573	119700.558	116805.782	110580.708	82084.423	87688.654	94321.388
P97801	1164249.96	504659.64	397875.102	1334805.478	1251830.515	1115476.415	450129.587	454612.152	1187697.525	429812.308
P97807	7309754.429	12840792.6	12354421.67	7618357.572	8575657.92	8152534.225	12564602.06	12821173.57	8422434.363	12768962.03
P97820	4846.542	4175.684	4226.405	5615.786	4875.246	4644.014	3874.489	4459.179	4814.62	4372.231
P97822	1188748.672	587641.34	566534.009	1742746.026	1001335.888	1068530.06	599331.48	573259.499	1179928.946	556663.258
P97823	773612.276	786780.942	811350.762	780578.545	750040.644	721027.255	769659.066	800320.507	811494.42	762878.258
P97825	622841.603	588427.821	584782.581	814350.533	617509.968	566082.023	518504.066	554218.549	690967.679	540412.778
P97855	183196.811	129420.903	117865.244	195126.039	176058.95	185281.66	142718.964	131723.207	181784.508	128333.953
P97863	88571.85	63973.305	61516.709	75484.851	81742.625	81844.461	69256.19	72908.564	69430.687	67548.283
P97868	11714.927	7157.026	6790.38	13785.99	10978.031	10034.016	6553.621	7077.921	10399.814	6843.128
P97927	705709.397	539640.167	549044.487	693947.234	698101.919	701493.296	524875.002	543513.379	735273.916	555834.092
P97930	258950.31	193267.877	189917.279	301955.91	252469.669	220209.588	179539.691	182837.182	229688.075	166542.113
P98078	14780.279	13949.392	12798.849	14682.513	11729.936	14083.995	16336.791	15098.474	11495.761	15521.53
P98154	72147.741	28892.374	26839.477	71530.798	79638.926	73169.351	32083.247	20865.088	66923.407	24536.686
P98156	10166.481	12628.897	13597.857	10952.32	11104.726	9701.308	11773.886	13024.871	11917.254	12588.282
P98192	3971.621	4183.719	4634.21	5489.79	5086.982	4775.025	4153.961	4326.858	4394.074	4059.713
P98203	330056.034	260690.969	250953.556	350190.172	329021.176	298076.643	264272.008	257243.347	311504.254	256901.94
P99024	12104726.46	5631655.704	6211190.615	11356012.55	10964692.39	11444590.7	6013055.577	6144592.486	12243443.13	6083672.508
P99026	490191.831	503725.402	519968.153	573149.726	548561.368	513563.255	525608.974	500688.405	463697	520620.052
P99027	9771129.316	6683846.501	6764587.733	11190937.42	8629110.632	9466534.561	6964233.871	6572739.761	9551711.727	6628026.34
P99028	9094157.05	16707848.29	17073582.65	10675088.09	10100675.32	9361236.746	15104715.72	15282544.03	11370640.82	15454927.89
P99029	5592481.802	11401787.35	11935077	5224274.286	5202258.24	5341220.81	12037617.4	12084470.93	5498325.984	11318124.6
Q00422	33824.018	19784.255	21021.174	36435.336	32309.75	29817.412	21044.114	22630.799	31203.641	20022.174
Q00493	39920.546	45692.218	45945.426	39765.568	37636.743	38876.971	48992.638	43734.404	39629.368	42233.271
Q00612	46098.24	26003.705	33066.009	44530.419	36169.367	32138.333	30370.593	32052.548	29856.582	27434.269
Q00623	6843422.444	10771377.02	12026247.28	7074949.597	6642240.182	6517265.558	12975216.57	11845915.62	5915169.894	10811192.99
Q00724	2237.64	2093.481	1688.768	2404.397	1904.615	1787.564	1812.034	2134.698	2232.795	1574.097
Q00897	124179.842	207844.509	248887.714	129431.168	136207.038	126113.79	270284.382	225915.844	137606.987	228570.621
Q00915	1016959.404	457692.697	562072.324	698728.191	560776.484	650941.452	547854.712	533955.411	705632.746	493670.277
Q00PI9	398878.903	284114.196	302334.851	400713.739	334007.099	343858.816	288939.203	293941.846	350082.094	291992.578
Q01149	73843.598	66177.506	66735.909	84754.565	83572.04	75612.883	65396.615	75295.783	71762.82	68888.182
Q01320	157366.36	100465.545	114238.722	374329.42	161431.761	143801.699	96738.339	106677.241	175543.747	100294.175
Q01339	1385309.015	708181.324	671847.27	1403649.118	1331401.725	1500440.269	750381.662	675804.744	1209447.077	697559.839
Q01341	4912.678	3197.097	2449.987	5160.554	5019.546	5687.203	3511.692	2919.061	4383.792	3253.245
Q01405	79474.085	62177.93	63304.932	78508.572	76907.33	75731.057	62345.342	60876.98	81428.341	60754.688
Q01730	311689.601	276019.602	313505.212	270231.781	291298.196	270931.809	313984.587	291809.206	297734.106	284211.539
Q01768	12137019.21	15354072.07	17492110.99	13084795.73	14098178.29	12294676.66	14982341.27	14593491.4	13534683.39	16015820.14
Q01853	3087420.518	2236534.356	2413778.807	3193424.916	2685401.694	2893474.348	2139518.507	2116222.194	3102149.44	2126065.752
Q02013	401162.285	308372.838	354585.864	413710.392	450882.574	323251.302	324795.806	354532.789	392875.304	330264.797
Q02053	2280691.87	1417357.388	1367550.869	2445047.849	2111492.203	2036352.452	1383249.884	1445878.071	2303736.637	1350404.533
Q02248	1819688.042	1257236.864	1273650.259	1664045.845	1721817.285	1676805.477	1252568.862	1262757.717	1630031.787	1266417.382
Q02257	998102.362	1101155.873	1015034.251	992370.92	1028214.127	1047374.793	1076836.588	1066779.37	1087840.601	1098283.408
Q02357	326896.202	264839.418	317306.988	400597.279	314279.977	332579.064	277137.958	273737.954	360596.654	272136.079
Q02566	11237244.93	26118050.82	14501841.24	9666665.465	8430195.394	13849293.06	15336154.28	17499693.93	12722826.2	21034733.94
Q02780	84114.738	89841.559	91044.599	86087.987	80228.37	69589.824	86904.839	94415.955	77654.237	88638.532
Q02788	318702.843	218815.493	220754.514	227961.325	207891.53	216937.966	230889.337	274193.354	192993.291	263388.036
Q02819	326032.209	207236.167	211118.805	303881.444	261037.516	258934.897	197598.502	217546.248	309456.524	197186.277
Q03141	378222.437	266342.256	250806.918	475450.343	398132.993	374203.642	238246.733	250035.881	352141.03	224415.958
Q03147	48697.232	18581.106	19011.206	59806.994	41957.572	35812.249	23747.317	17974.534	40673.902	20448.501
Q03173	67083.555	70648.209	57460.356	70325.416	60115.015	60564.132	47229.101	50583.028	77576.946	43167.426
Q03265	15735758.57	37786223.75	36339689.77	15595836.83	18006664.5	19286584.97	35231610.85	36904716.24	17840273.91	36939196.8
Q03311	22576.626	13243.293	14139.205	22043.786	25817.261	24313.303	14611.955	13628.303	26522.613	12608.907
Q03958	429283.03	315476.786	344581.6	427208.888	415739.879	392721.693	360707.114	323536.76	447492.366	316143.803
Q03963	188536.787	232074.051	263885.401	195932.843	163561.351	156522.222	246558.669	228482.792	212849.023	227339.809
Q04447	3506183.752	3144267.805	2826963.606	4246847.795	5068041.424	4274965.431	3326975.222	3108007.349	3941417.407	3309252.637
Q04519	4274.359	3562.571	3432.855	4207.772	4676.74	4404.408	3766.112	3388.367	4708.503	4348.073
Q04736	13976.675	8802.319	7736.948	11791.719	10879.21	11669.736	9225.518	9654.419	9583.583	9820.393
Q04750	238517.018	117612.181	103797.495	260170.777	189149.005	188371.803	107199.757	115072.114	203832.563	104790.555
Q04857	383560.717	253536.784	253815.438	263735.012	231566.689	246011.406	275878.894	353710.933	215797.722	325821.774
Q05144	197214.275	194357.944	173302.71	1433593.683	179109.286	92887.898	145037.293	158477.714	159613.981	128564.959
Q05186	500316.477	217629.837	241407.631	435907.722	382888.683	411121.197	227768.896	232557.385	451933.139	234017.792
Q05512	36844.913	33474.759	36320.509	52675.051	41467.971	38689.771	34237.054	32179.386	42357.17	32176.429
Q05793	410908.004	373711.911	385224.307	430633.036	449819.189	429672.033	376179.993	405226.544	433527.745	400094.031
Q05816	3697628.743	2588195.91	2751107.263	5028512.119	3821537.595	3691171.275	2439449.895	2568608.267	3974534.712	2385117.597
Q05920	93975.555	47009.372	47201.487	103562.202	74202.958	66060.172	50830.893	46790.518	98716.416	51241.796
Q05BC3	209083.068	234685.828	240619.277	182506.382	214312.492	210450.36	238411.567	253977.54	220061.324	229435.529
Q05CL8	100319.859	63460.816	59173.906	106868.448	104433.297	95412.723	58417.064	63663.135	104240.612	54214.126
Q05D44	35397.981	20468.746	21935.795	38875.147	31838.835	31490.346	20471.62	20524.696	35390.939	19590.02
Q06138	188191.19	126468.234	131152.771	198358.195	193755.746	181868.347	142713.476	130352.841	198160.861	130573.384
Q06180	4894.239	3644.01	3729.467	6734.376	4635.794	4992.187	2116.19	3172.062	6588.265	2284.505
Q06185	1646561.845	4620879.658	5076178.252	1700026.282	1826999.992	1856942.139	4358251.052	4706412.231	2160571.601	4647206.831
Q06770	261975.593	76185.347	54209.535	233357.819	248064.27	227264.625	66053.926	65079.123	244249.948	65681.474
Q06890	29996.273	35450.297	35954.458	29623.76	25109.738	33582.923	38779.587	38195.46	32405.358	33132.571
Q07076	223653.879	170250.302	160995.637	243046.926	229235.794	227166.421	148333.045	153604.362	241887.592	148773.867
Q07113	1270130.369	476507.256	431923.383	1368076.528	1494312.465	1387274.065	458165.389	445204.845	1469756.208	462256.857
Q07417	893059.289	1662714.236	1690844.026	874793.189	1010666.735	1038473.147	1597997.118	1580688.123	982251.64	1543699.93
Q07456	317911.411	326150.726	334349.035	322887.602	296832.591	278238.478	397725.086	335166.034	310580.453	310210.236
Q07646	585445.012	179662.153	298551.622	438527.635	460626.499	524247.472	214010.818	249996.96	719476.869	187158.933
Q08024	80106.244	84501.487	59823.966	101915.175	77345.733	88715.465	58619.883	84412.88	92383.2	82287.964
Q08091	238809.551	182730.518	233089.808	312328.257	287280.929	257699.697	194884.656	247836.668	261422.374	232320.944
Q08093	60537.609	31707.062	27754.347	43789.574	46543.572	45394.042	35236.163	33745.688	37460.839	34308.1
Q08288	20743.574	11151.044	10195.019	30489.21	15955.876	15851.903	10562.987	10766.059	16966.598	10358.056
Q08369	6241.317	4944.725	4759.735	6927.688	7754.699	8312.528	4259.128	4949.586	9011.382	5415.579
Q08481	224709.936	208339.577	190550.057	226124.456	205436.459	194895.355	188759.433	198087.521	219065.954	195499.4
Q08761	81407.94	30517.278	35664.458	102033.479	58105.003	36384.07	18204.276	29928.671	104848.793	25780.482
Q08857	1129725.868	1928629.981	2112623.175	1014284.639	1290197.588	1270718.532	2121656.322	1904130.902	1251605.884	2077860.433
Q08879	43125.794	23366.963	17403.958	42289.872	26145.56	23874.554	19673.354	22654.834	30683.652	18076.971
Q08879-2	17752.9	19785.632	21245.355	21621.975	17431.929	15468.359	15655.715	18238.738	19489.323	15901.708
Q08943	1263653.288	480539.198	416220.731	1493855.566	972767.092	936908.054	448322.536	534499.555	1058228.181	480145.344
Q0II04	1869818.901	2385769.029	2370999.383	1923739.087	2198608.234	2225030.627	2307438.321	2365458.803	2225227.386	2419332.725
Q0P5W1	4934.734	6204.293	5289.096	5178.193	6878.789	7464.375	7264.483	6874.705	4397.521	7416.511
Q0P678	71261.541	62996.993	57857.053	77113.003	61739.136	66887.794	70748.379	60414.222	63381.105	69474.948
Q0VBL3	10324.633	6270.527	6720.08	12797.548	12170.861	11245.184	6734.82	6445.435	10762.297	5538.628
Q0VF58	7172.154	7035.946	8541.297	8006.433	7350.89	5763.99	6075.932	7211.807	9086.105	6819.902
Q0VGB7	106314.074	90227.573	103137.511	132771.38	132555.248	98966.079	74166.489	84485.426	130053.268	73388.696
Q10470	7772.86	4666.095	5501.238	10326.914	8199.634	5953.94	3155.891	4063.186	12294.218	3806.136
Q11011	601123.985	416375.953	428342.388	584512.593	622803.489	604998.016	441539.794	434327.959	623880.975	418274.502
Q11136	152320.78	128480.972	142374.464	136973.592	130701.795	121095.535	130154.672	140346.026	142438.2	128402.496
Q148V7	1698.977	1985.156	1521.707	1998.182	2442.861	2537.215	2893.398	1472.711	2181.742	2066.38
Q148V8	5743.584	18101.642	23530.046	5247.668	6895.587	7184.392	23312.264	19369.625	6297.454	20298.355
Q148W8	95602.834	67239.389	65830.038	105764.783	90456.036	97999.514	64180.966	69687.008	108154.729	69107.216
Q149B8	9362.036	20692.105	17361.943	12632.848	9521.653	7276.15	18493.979	19436.966	12232.897	19400.329
Q14AX6	187620.708	139433.634	417452.305	57076.82	46304.494	47185.08	118040.694	117281.554	293827.046	100474.498
Q14C51	547735.234	680421.122	653408.809	639712.995	605537.795	653805.164	622236.892	591357.906	671428.58	628669.56
Q14CH7	30491.428	29325.592	29974.273	31398.132	28858.711	28134.056	29338.923	29278.503	31003.776	26993.034
Q1ERP8	4822.181	7067.118	6249.032	8204.883	3707.63	5892.534	6603.545	5885.92	9316.556	5559.517
Q1H9T6-2	35456.904	72820.886	64729.886	28858.276	43589.554	43309.286	77310.903	69457.12	38226.784	66484.138
Q1HFZ0	69393.51	50656.869	45261.62	93936.998	77605.503	65735.861	47649.276	45621.034	71800.254	43516.487
Q1XH17	2111796.776	4601138.521	4950583.473	2213630.671	2246902.383	1909653.81	4364229.343	4144157.928	2285195.77	4627185.524
Q2NL51	607421.725	543834.04	569227.942	654986.592	434416.985	497939.778	517326.098	534176.026	817660.486	517101.028
Q2TPA8	569552.572	978508.712	1026863.781	560879.206	596626.204	597040.802	966699.042	942605.318	573000.339	918571.63
Q2YDW2	34296.818	18380.909	18424.943	50361.172	29854.167	17942.085	10395.829	15017.691	47401.479	10414.941
Q30D77	15203.482	9342.145	10995.931	16211.2	18085.491	21515.289	11601.299	17550.857	10467.2	16774.036
Q31125	36013.967	27098.075	29905.585	35386.013	25829.056	29548.249	27732.41	27683.381	32380.856	27995.682
Q3B7Z2	306222.618	264065.658	257488.517	317193.888	310634.671	320693.681	255549.276	251161.863	339937.01	234604.217
Q3KNM2	6355.37	4469.16	4098.981	5787.662	5788.672	6294.518	3401.034	4413.074	6316.994	4295.125
Q3TC46	1013.459	548.95	575.344	1177.009	1003.798	788.77	657.865	612.345	934.458	639.745
Q3TC72	78283.891	90590.058	95713.404	85580.842	74383.765	76936.135	99847.253	94849.405	103303.121	89469.297
Q3TC93	22927.129	27094.016	25084.267	29057.157	18047.509	22537.412	20555.162	24298.116	30586.24	20446.554
Q3TCH7	42207.523	30164.772	33175.229	39311.359	37363.769	39325.123	32153.691	30831.492	40428.831	30863.162
Q3TDN2	200694.621	127463.473	155985.898	211116.153	173092.482	170337.799	117439.071	140057.142	209486.632	119049.834
Q3TDQ1	102130.872	62292.085	76070.461	101661.801	98231.726	90657.988	61902.78	62458.771	94549.249	60395.03
Q3TEA8	1737794.608	1375973.035	1345850.208	1744232.211	1432869.044	1473621.696	1491288.062	1493426.513	1467583.207	1432507.403
Q3TFD2	24419.945	11014.244	10518.812	16573.024	11949.924	13292.267	11761.602	11169.615	19657.371	8947.141
Q3TFQ1	46283.111	38703.89	37884.213	56301.556	57035.416	54917.426	50268.624	43558.182	62804.818	38014.39
Q3THE2	998320.793	429749.478	350657.465	971351.988	708017.853	775460.324	382667.208	434103.256	665184.848	353346.859
Q3THK7	214542.955	139514.678	133669.815	267855.408	206120.55	201142.156	121526.02	137077.665	251126.537	123030.41
Q3THS6	268477.702	201843.01	218327.96	309243.548	258682.445	268450.597	198071.476	195853.981	287684.149	191177.037
Q3TIR1	171.337	201.149	146.099	203.447	215.133	196.269	215.992	228.079	173.731	190.338
Q3TIV5	309994.695	181122.181	174722.307	388302.591	308375.423	288051.627	167181.267	171168.676	315534.589	170313.389
Q3TIX9	4658.58	3959.637	3599.116	5195.656	5361.751	4825.903	3915.076	4589.409	5721.564	3443.473
Q3TJD7	83686.566	88108.607	80337.726	91330.046	72421.598	74926.561	85116.232	78094.3	75046.17	83233.203
Q3TKR3	8534.202	8236.717	8330.504	8166.277	12789.351	12647.264	11172.738	8742.926	9795.692	7975.958
Q3TKT4	20938.857	16189.934	14359.683	26597.826	16199.981	19378.393	12547.404	12757.412	20509.646	14281.596
Q3TLH4	38019.851	33035.582	27680.272	46301.778	35889.775	33490.853	24927.525	26985.008	43148.008	25051.825
Q3TLP5	341358.611	351693.979	390650.11	349439.182	349257.341	307130.492	446007.959	452887.918	350161.53	512891.139
Q3TMH2	9280.413	13960.117	9668.347	15488.723	9621.966	7616.514	8872.843	10338.35	14448.903	10536.485
Q3TNL8	511.909	368.281	309.193	521.202	659.182	633.625	275.794	299.719	641.302	284.697
Q3TPX4	57059.582	48690.362	50378.108	58651.028	70908.632	66293.412	45411.815	48064.416	62698.843	42165.354
Q3TQB2	223977.421	149939.004	162554.399	212596.317	224396.641	229079.649	163838.636	145779.603	209096.566	173671.456
Q3TQI7	12734.76	11973.84	10155.808	15001.657	13160.787	12305.931	10547.043	10530.541	11780.33	10215.66
Q3TTY5	120476.813	120070.758	209893.274	173459.704	237612.093	209906.408	100884.493	132057.997	292930.301	90982.341
Q3TVI8	169245.284	218195.106	222604.885	151027.379	169751.078	176954.753	220215.366	224947.403	196731.355	224163.368
Q3TWI9	365018.465	240532.912	235743.998	259112.229	339010.763	324828	291861.252	234796.976	312663.516	244577.362
Q3TWW8	508668.161	204548.386	190225.973	520001.599	338022.16	311029.45	178624.034	190888.253	487182.756	186377.223
Q3TXS7	316513.215	257232.329	267608.101	336681.117	300016.707	299047.492	255792.661	250927.919	305023.818	249929.286
Q3TZZ7	49983.611	49544.911	53433.55	46243.635	40359.491	41263.718	47767.064	47266.096	40503.05	46842.551
Q3U0B3	249773.654	312593.325	296721.748	240820.01	244525.457	249697.618	322067.747	322935.954	242808.724	308713.225
Q3U0S6	93177.835	83434.84	83601.085	91343.747	81827.865	79806.63	74081.769	78963.538	100947.828	74558.614
Q3U0V1	625482.502	330927.87	309867.095	686594.147	535836.797	521838.264	328522.545	354593.566	531483.575	326011.971
Q3U186	22048.126	25859.389	22920.499	28865.628	20379.574	20058.273	22847.649	26976.055	25422.84	24906.006
Q3U1J4	415827.061	268952.913	283665.831	409852.512	406122.046	373936.909	289320.929	276011.803	398024.433	264173.495
Q3U1T3	276639.017	201811.031	217144.412	303636.341	223892.916	246255.292	181552.688	190201.508	285465.989	178934.086
Q3U2A8	2289.333	2255.943	1337.433	2341.119	2063.841	1919.57	1555.076	1585.1	2164.226	1634.403
Q3U2J5	27757.976	14517.906	15517.766	35795.618	23017.991	16099.993	10999.789	14162.631	39562.344	11924.727
Q3U2U7	11523.756	7940.12	7435.886	13533.672	17124.833	13671.241	7447.462	7068.346	15960.747	7417.703
Q3U3V8	2994.989	1028.044	1566.475	2382.604	3211.149	2648.408	1329.436	1308.133	2844.969	1140.259
Q3U4G3	41657.815	74457.876	60943.837	38075.641	47015.891	51562.874	78892.32	71981.073	46310.604	75940.421
Q3U5Q7	1332.15	1234.442	1661.863	1777.149	1591.133	1170.997	1546.755	1858.881	1891.352	1470.491
Q3U7R1	164142.672	103278.185	105928.185	150223.06	131798.617	132288.006	105635.329	105661.411	141202.771	104420.236
Q3U962	2461.922	1526.894	1362.1	3799.332	2289.936	2200.63	1087.703	1410.69	2648.099	1501.113
Q3U9G9	231684.307	192963.921	202866.534	334272.469	233088.082	220512.818	181110.705	193781.451	241256.482	184852.739
Q3UBX0	218979.266	237812.725	276857.989	196312.199	203907.913	200235.584	236690.126	237717.473	214203.968	244277.794
Q3UD01	48049.624	22216.806	24906.659	54584.746	41578.524	47059.533	28550.01	27434.099	52074.726	27517.457
Q3UDE2	48968.47	33412.359	37836.696	54013.051	38117.412	33588.04	28275.302	33106.053	45837.126	30350.788
Q3UDP0	4369.023	2613.061	3757.503	4356.24	3971.572	3309.1	2157.436	2928.42	3831.011	2834.285
Q3UE37	261839.765	168755.054	153786.882	283605.075	235513.548	215426.931	172837.831	167383.813	251176.086	159784.761
Q3UEB3	542512.428	341528.03	388897.259	557453.222	452482.002	468817.935	354317.782	336583.281	492018.729	338716.583
Q3UEN2	122204.953	168868.471	138291.251	160607.168	170242.415	178832.69	183515.012	135121.715	143939.627	157939.617
Q3UFY7	469770.585	358895.605	368897.415	532126.924	459701.065	437304.798	352340.693	372311.625	470231.31	357659.236
Q3UFY8	12231.577	14924.479	18942.923	10348.743	12414.434	14365.655	11479.033	12279.087	13079.797	12059.237
Q3UGR5	302483.821	319141.288	310435.579	474422.042	329822.126	333384.094	334613.208	289467.645	265275.983	254229.587
Q3UH60	5257.809	3937.191	4339.447	4415.514	5005.059	6166.021	3740.722	4816.113	5770.045	4562.029
Q3UH68	55438.785	60478.047	50970.97	66286.29	58556.523	51783.293	57742.255	57042.326	62314.217	49598.211
Q3UHB1	17351.69	19498.886	19677.804	16619.211	18267.577	17675.971	20065.692	20909.364	14604.151	19879.765
Q3UHD3	4968.496	6457.334	5740.945	6633.534	6022.951	5300.823	5806.997	6303.55	6670.97	5544.547
Q3UHD6	39371.205	27215.908	31346.01	39023.114	37006.034	31774.565	30659.907	27593.53	42025	26935.013
Q3UHJ0	220107.606	146253.446	158634.859	213225.822	170340.911	170662.393	150917.842	148891.275	232124.943	155314.484
Q3UHN9	19501.146	11542.049	12181.718	23497.827	18466.328	17161.732	10247.41	11246.53	17806.472	10068.361
Q3UHX2	587491.003	331462.532	351767.444	596332.085	475510.785	449544.431	340251.372	354414.602	548227.516	345779.777
Q3UHX9	10924.424	6631.165	8335.431	9840.162	10785.366	10130.962	8677.646	6966.28	9388.794	6694.819
Q3UHZ5	110423.972	119940.123	125734.754	122975.622	106305.292	104497.122	112572.384	109749.977	103509.834	111729.086
Q3UI66	32052.137	27538.722	28455.647	31239.636	26356.11	29820.81	26225.049	29694.279	31016.05	25263.044
Q3UIJ9	77243.611	45601.069	40863.513	64117.839	59890.721	75627.895	38141.618	45965.202	80658.715	44057.013
Q3UIL6	25263.98	32566.545	20657.594	34313.194	28176.307	28028.841	23294.121	27232.532	33073.989	23034.835
Q3UIU2	948942.04	1808689.581	1755813.393	1172808.487	1315416.178	1141232.955	1590465.629	1704107.224	1375844.604	1660033.132
Q3UIZ8	709711.069	953287.468	1035610.207	748807.014	789474.38	819667.502	1009199.092	989854.392	789968.266	911325.726
Q3UJB9	130614.906	89890.84	91629.922	132025.154	118058.971	118014.518	95808.992	93302.682	124599.896	88640.875
Q3UKJ7	152374.823	89947.547	86106.392	174799.091	122963.334	121999.13	92607.173	88361.797	130500.295	88882.393
Q3UL36	1223132.082	677861.062	779606.336	1436551.605	1003002.496	1030460.682	672813.474	790195.381	1407061.313	705027.515
Q3ULD5	525267.175	576874.592	579001.635	533400.213	500569.742	507265.58	551481.723	593484.779	571090.141	584993.06
Q3ULF4	16347.425	19216.868	17715.987	18826.291	16406.681	17312.235	19611.078	19758.966	16480.601	19648.62
Q3ULG3	640963.329	388409.849	388777.744	791995.776	1063166.147	946603.826	329913.515	317755.895	979259.712	361000.724
Q3ULJ0	383552.247	454081.131	457709.989	412079.841	397679.663	353575.165	458107.56	478567.121	414752.19	425675.694
Q3UM45	265632.135	197926.716	209628.262	255401.593	242953.917	243926.336	204253.219	197098.247	281414.117	185054.639
Q3UMF0	10477.612	11275.806	11804.967	13948.551	14010.401	12173.732	10464.689	11643.419	13271.681	10507.736
Q3UMR5	18458.47	11486.135	12098.171	14996.112	15009.484	16519.332	10671.947	10447.966	16306.727	10694.281
Q3UMU9	35902.632	26715.271	25029.031	38375.133	32103.655	35857.399	25155.521	24307.057	32056.81	27705.638
Q3UMY5	53.261	41.481	35.446	55.932	38.759	43.472	40.271	42.227	47.425	34.333
Q3UN02	171497.836	304242.197	333166.443	194116.957	210531.651	182856.279	291847.297	279261.479	183178.809	313098.066
Q3UNZ8	16456.941	17175.874	12463.205	13660.177	16310.319	13978.868	18432.3	19356.68	17569.142	17939.025
Q3UPF5	9556.352	6098.325	6894.607	15480.304	6501.696	8672.692	5181.507	5260.38	12460.667	4333.317
Q3UPH1	25722.082	21630.973	19925.427	27733.935	29567.136	25889.782	23231.09	24607.586	25319.599	23565.536
Q3UPL0	586324.382	398731.789	432955.936	564472.029	537070.593	546752.062	426544.774	408698.956	580380.308	393908.646
Q3UQ28	75552.128	81283.554	86128.651	88985.481	84644.17	79308.052	80902.651	78128.027	91222	89086.525
Q3UQ84	6803.211	7140.652	7293.387	6336.773	6449.404	7051.867	7774.628	7022.508	6790.189	7069.989
Q3UQS8	49084.007	51111.117	49018.237	55840.475	54298.808	54795.79	46911.856	50037.013	54598.951	48554.818
Q3URD3	813486.029	846506.487	914693.068	888419.549	921947.862	883898.112	815640.65	854450.895	852650.403	833711.259
Q3URE1	11910.74	11191.249	12260.543	11955.531	10879.319	10805.781	10620.563	11128.965	11381.172	9716.139
Q3URS9	54724.67	62216.462	65562.139	66168.418	61394.802	53709.139	51468.912	58853.069	68804.698	49147.472
Q3URY6	104030.837	70301.723	59814.902	95815.681	91053.317	95152.867	74401.169	66364.101	95266.259	70705.39
Q3UTJ2-2	869853.069	953840.444	949946.477	923405.773	916897.615	970272.36	986699.942	989392.355	1015391.276	1044617.165
Q3UU35	10899.916	18574.548	18394.694	7884.772	12409.594	12323.008	19578.831	18072.447	12374.35	18010.079
Q3UU94	51728.767	30880.708	35868.879	50513.781	42862.671	36252.482	23388.102	32035.328	62627.223	25608.544
Q3UUG6	40.986	31.72	28.097	40.393	41.192	43.894	37.965	33.944	40.989	33.831
Q3UV17	28837.548	42035.003	73394.295	40226.048	70646.285	81470.613	21547.896	46512.929	89574.408	28108.99
Q3UV70	37840.419	50410.959	48156.037	38397.705	34590.916	33964.382	50329.076	47370.366	34662.208	44705.332
Q3UW53	36180.881	35102.423	40154.833	30595.28	35340.439	30011.892	42618.17	43375.066	28638.039	36873.473
Q3UWA4	427284.155	1845373.12	2404133.857	353118.788	471626.89	443201.625	1633848.79	1772809.444	545095.848	1812987.466
Q3UYV9	30164.256	20576.65	22168	37295.291	31231.519	31156.998	20205.254	19558.045	31668.764	20017.108
Q3UZ39-2	37990.33	37629.679	34797.398	46363.276	45470.078	45342.079	30040.692	32124.639	49291.953	31752.632
Q3UZA1	139466.71	159409.041	146195.492	157881.549	122028.758	138206.844	150556.888	156142.946	136489.835	149836.818
Q3V009	238672.786	171520.052	180211.575	229638.526	208059.841	201383.63	144211.522	199341.8	246432.058	160263.871
Q3V0K9	50001.819	26701.899	29529.931	53543.293	37458.29	32975.344	25999.879	26521.893	60324.712	25863.62
Q3V132	26769.987	51625.295	52057.718	21843.184	31848.06	32511.573	51266.851	53264.604	30492.975	47097.552
Q3V1L4	52416.233	40064.694	38531.131	58179.574	64045.359	60854.375	36238.644	37638.602	58332.745	38623.17
Q3V1M1	15866.081	5040.123	10265.715	9807.482	6086.876	5180.651	3888.127	5010.315	26877.66	4403.764
Q3V1T4	203399.272	130415.729	140076.238	182170.976	168200.894	188161.635	130576.543	134870.731	210313.614	129359.445
Q3V2J0	161395.253	167719.271	181301.434	170094.576	190794.659	178073.3	174044.472	169197.553	174345.546	165482.509
Q3V384	95539.072	128185.267	143088.177	99368.281	98189.483	109844.543	137646.912	131044.13	102503.943	140175.055
Q3V3R1	217761.673	122082.919	122951.949	274359.418	221351.941	196081.467	114480.587	120548.607	264433.207	102651.587
Q3V3R4	56306.862	45287.116	50103.091	58211.897	55441.08	51553.399	44026.942	46023.417	55932.294	44757.061
Q45VK7	2761.572	2747.531	2970.174	2179.477	3348.779	3564.797	3239.095	2416.735	2764.894	2697.231
Q497I4	26737.234	24410.274	115039.678	27847.231	22631.779	20435.862	19910.609	23537.191	31929.752	20790.253
Q4FK66	9612.113	4774.235	4619.077	9309.851	9473.734	8514.316	4905.912	4602.178	9703.311	4969.037
Q4FZF3	103896.143	35206.717	33125.769	99026.903	72142.195	68078.784	45034.273	37676.001	87255.675	43463.311
Q4FZG9	54726.01	33287.607	29478.887	38539.281	40059.088	42933.139	38116.176	34835.527	33051.245	32840.018
Q4KML4	967806.066	919248.952	708717.965	887119.581	1087579.097	1150031.864	980942.533	838745.637	927621.019	879921.751
Q4KMM3	7278.307	4903.741	5205.705	7876.696	6249.846	6259.202	5047.965	4769.239	9318.338	4206.265
Q4KWH5	29763.214	15780.765	13610.03	23956.816	25657.105	29593.802	22055.117	17752.995	21028.947	20639.338
Q4LDD4	2160.949	2262.024	1836.523	2528.449	1832.503	1825.86	1985.445	2265.745	2750.196	1856.403
Q4QQM4	7412.931	4595.044	4826.17	6353.386	3679.626	4496.289	3467.718	3971.608	8226.239	3902.94
Q4QY64	719.863	640.181	660.683	706.572	653.418	607.946	661.594	811.342	951.392	657.067
Q4VA53	2226.567	1500.253	1613.485	2400.691	1757.36	1956.243	1472.677	1641.89	2146.961	1630.458
Q4VAA2	1974849.853	1160300.135	1134365.99	2504436.033	1896335.89	1754084.989	1091103.459	1138624.829	2042064.53	1070182.043
Q4VAE3	180315.911	243625.627	267545.398	183351.97	231613.897	205606.524	245156.762	242469.8	206933.43	237311.474
Q4VBE8	13925.02	6103.221	6765.554	16779.449	8991.324	12276.493	5452.247	7173.9	13893.153	6100.965
Q4ZJM7	325456.477	1271177.313	1529193.26	129031.217	364216.317	401988.229	1176504.369	1325600.247	359996.837	1332714.502
Q501J6	1031646.674	532204.134	531053.785	1010188.815	909210.56	881074.897	512026.725	519377.544	896966.317	526850.949
Q505D7	75140.705	133314.607	125640.578	71717.513	82239.329	83054.7	109560.809	120059.707	85585.749	117456.5
Q505F5	126509.935	96429.977	98597.715	136478.432	131509.781	123019.356	88744.134	101398.487	121273.487	96464.839
Q52KI8	14251.448	11621.797	9290.109	14692.913	12286.482	11644.729	10263.714	12106.441	13590.947	10778.045
Q569Z5	191767.129	116530	113206.167	230044.235	173421.769	161535.248	106870.441	118363.718	184253.639	105302.77
Q569Z6	150122.5	82701.244	78846.149	161757.688	114688.513	118066.186	82828.464	80816.114	116756.134	78783.697
Q56A07	130054.14	107971.346	85765.678	155052.768	125310.764	117110.105	79302.252	104809.51	185229.726	89553.026
Q58A65	562082.043	464056.699	449937.443	465236.841	473315.408	468505.204	486087.752	487046.655	443584.158	457525.994
Q59J78	53459.942	45900.145	43885.744	56239.359	49342.578	47458.729	42819.792	44698.501	52689.056	44378.363
Q5BJ29	137.757	243.49	254.38	170.53	186.505	163.253	170.923	208.407	170.242	156.937
Q5BKP2	29868.762	35973.442	36505.082	33522.155	35750.281	33969.784	36226.72	32484.946	36783.485	34711.391
Q5DTH5	40862.118	26843.448	29483.797	48951.747	42638.771	35674.642	24390.573	25588.537	39836.01	25913.645
Q5DTJ9	29046.392	24132.826	23091.853	19101.995	24439.632	25257.327	27560.727	23547.864	23082.54	23625.9
Q5DTX6	204.26	198.995	164.056	220.932	165.952	196.278	121.842	127.14	228.037	126.382
Q5DU00	3708924.604	1345514.364	1449729.758	3382166.501	2283752.398	2068254.085	1022779.396	1205394.999	3282438.422	1191767.778
Q5DU14	9284.328	9109.921	12985.775	8177.988	7814.969	8544.717	11020.502	10388.305	8462.98	9809.307
Q5EBG6	257803.127	319337.476	311508.602	291189.374	363366.476	275801.006	272729.687	285466.698	311328.382	291798.989
Q5EG47	17896.595	15272.173	11349.676	16831.796	16976.419	18260.951	14679.964	13926.636	15005.937	14074.306
Q5F2E7	15795.227	13266.427	11997.147	20273.227	18704.778	14744.723	12224.35	15452.132	17168.249	12491.119
Q5FW52	381934.506	392123.833	336620.608	386035.421	336908.824	352649.553	286212.085	345403.472	480438.086	322680.511
Q5FWI3	12376.845	7158.902	6659.581	13947.24	11411.719	12268.987	6566.293	6181.72	14206.892	6276.731
Q5FWK3	639956.826	336115.451	340711.548	578365.138	486503.274	535153.889	356298.474	365840.215	561575.79	335175.552
Q5HZG4	1155576.832	2761857.515	3379503.113	1052825.828	1127448.898	1210486.032	2943971.856	2814597.918	1140221.837	2646303.69
Q5HZI1	16498.727	13434.335	13730.734	16829.297	17068.509	13997.781	14547.019	12020.754	17357.686	13145.319
Q5HZI9	13986.027	18659.429	17315.125	12767.039	15098.81	16185.075	20426.742	17564.978	13816.255	18071.931
Q5I012	31853.802	26462.431	25514.195	40802.519	35522.688	33143.296	26557.48	27702.196	29601.235	26596.129
Q5I043	157426.494	138249.147	132562.022	169999.112	187567.188	179934.116	120893.969	133441.947	196181.138	128300.177
Q5I1X5	18703.778	19712.269	17474.467	22985.576	18222.689	19256.937	18477.582	20054.963	21992.79	19379.577
Q5IRJ6	92832.148	87917.284	103455.299	99578.443	96483.451	84990.892	83888.776	90505.167	108375.418	88625.132
Q5M8N0	26321.273	47850.589	64726.661	27101.621	39141.578	35248.058	47778.283	48269.905	30138.477	40380.552
Q5M8N4	24573.052	40975.794	40042.013	26574.481	27177.364	29636.864	43028.879	39408.145	24208.076	36508.484
Q5ND29	15501.235	29190.063	29082.178	16829.995	19581.409	17144.456	32042.199	29916.085	18074.098	25999.178
Q5ND52	35.342	22.465	19.339	30.993	35.819	34.442	22.857	18.712	33.653	23.331
Q5S248	375992.081	400163.242	461077.066	399590.822	546530.77	448937.846	438646.433	421782.337	403755.667	409635.572
Q5SF07	25232.281	19036.687	11786.145	24769.418	22791.141	24862.986	12161.01	14329.334	24794.186	14264.276
Q5SNZ0	587396.514	409264.013	480965.653	705929.374	656200.332	554294.83	414752.626	479391.787	611169.829	382947.773
Q5SRX1	55401.507	56875.674	51749.205	51435.164	50734.554	51296.932	56292.978	54581.864	58110.608	56410.852
Q5SSH7	444.386	451.094	422.138	462.252	450.936	376.492	397.82	407.781	444.405	389.675
Q5SSL4	35704.24	22077.835	28243.792	34850.901	33971.369	38841.727	25899.264	25306.289	39588.976	27013.275
Q5SSZ5	1329.699	890.846	849.15	1139.753	1163.394	1186.539	1009.859	898.88	1084.941	999.979
Q5SUC9	109553.278	143407.617	158008.994	121679.309	132317.86	104867.986	136643.134	160061.383	120667.079	130012.452
Q5SUF2	267841.116	163289.379	175162.101	324724.958	244135.644	225577.046	160942.463	175579.57	257095.328	165787.942
Q5SUQ9	17266.149	11012.929	9781.176	18762.29	16514.686	16092.579	10367.543	10985.175	17420.812	10526.613
Q5SUR0	6994.015	4304.267	3443.1	7764.659	4486.128	5616.726	4648.727	4524.402	5782.468	3669.799
Q5SVQ0	5564.806	2804.835	2418.066	9214.161	5297.042	4045.213	2358.623	2896.937	5576.835	2557.08
Q5SVR0	287523.905	478988.82	592789.723	398191.375	351064.517	239069.181	294994.235	401981.744	468562.709	421544.642
Q5SW19	529044.776	550321.685	555890.552	590450.452	616258.034	569288.685	480871.615	512231.147	649196.385	497668.346
Q5SW45	7822.705	12163.154	9271.304	9816.524	7016.304	8367.037	9607.129	10094.201	9404.39	7843.791
Q5SWU9	5860.568	3893.057	3738.698	6801.971	5284.584	5158.825	3459.973	3697.882	6687.408	3562.109
Q5SX39	361303.063	212777.667	130952.664	566715.09	679404.709	616987.736	143896.612	178440.387	491615.516	191475.884
Q5U458	51706.137	42354.211	48722.959	47793.213	43860.667	44653.641	44761.848	44697.291	50901.965	44262.471
Q5U464	1658.249	2239.611	2537.698	2276.989	1920.523	1453.97	1531.056	2061.572	2958.616	1508.534
Q5U4C3	16474.742	9512.661	11323.496	21375.755	21420.15	15533.778	8147.55	12815.717	14742	12442.949
Q5U4D9	15786.975	13532.858	13151.389	16510.957	13951.693	12852.037	12466.978	12744.393	15428.233	12810.647
Q5XJY4	57886.009	91074.18	79502.814	55771.925	67749.746	62953.873	82469.537	75671.471	63387.065	81328.185
Q5XJY5	591621.907	422641.998	413819.107	614570.366	507258.412	499521.324	379004.883	390844.291	591111.22	385829.906
Q60520	154260.091	136101.125	97651.793	190605.374	145996.101	132966.694	98239.046	104824.819	157771.874	103332.034
Q60596	191488.826	150087.351	134618.841	198388.761	190705.862	165120.813	131057.317	129651.833	229704.746	133630.414
Q60597	4803971.392	10335801.66	10098306.98	4461855.84	5755322.765	6148812.54	10349162.59	9886613.714	5242529.592	10004898.12
Q60598	502157.675	345313.071	357037.751	512475.518	517259.963	485886.193	364443.135	363897.779	469349.246	348926.549
Q60605	3179978.153	1198019.803	1075998.352	2896128.605	1958010.047	1887785.352	1169815.382	1337343.343	1876843.497	1314884.453
Q60611	79902.831	147685.629	143547.144	76435.422	89464.109	90735.384	145595.814	148909.585	81022.214	156777.807
Q60631	409059.999	374919.969	396812.985	487231.957	385959.817	374372.139	362420.249	370776.09	425521.079	358977.327
Q60634	532870.384	514413.304	491166.002	580676.355	601013.451	570401.412	455026.077	499199.942	619813.868	461042.198
Q60636	2544.511	4024.496	3952.639	2487.022	2488.729	2488.912	3872.813	4372.445	2282.803	4419.113
Q60648	16844.962	9545.015	11248.201	16805.346	14685.37	13325.167	10094.365	10014.512	16881.525	10126.343
Q60649	4495.406	4652.385	4423.549	5170.315	4104.082	4172.573	4300.467	4246.27	5236.625	4179.162
Q60668	1980395.307	1013888.313	918593.414	2029790.828	1568711.712	1574227.544	993630.629	1014181.741	1568537.103	981379.934
Q60675	262128.517	316161.7	330046.206	269439.785	256482.712	255483.329	354595.387	371751.293	255987.674	359688.982
Q60676	426191.458	333476.554	330702.083	459661.51	389261.257	386498.631	317333.165	322617.806	458219.535	300427.755
Q60692	1836865.05	1564996.139	1539947.716	1926042.843	1848478.48	1676566.049	1392452.899	1457123.911	1886193.95	1378983.31
Q60710	3054.741	1425.057	962.276	2650.827	1937.075	1906.693	1176.461	1088.161	2135.421	914.532
Q60714	6743.562	14187.983	12236.264	7101.458	5725.337	7582.113	14705.374	13741.572	7781.341	12889.882
Q60715	624703.827	313946.226	349456.149	532907.24	519139.114	475023.124	289469.651	280338.788	522484.752	281160.053
Q60737	193483.356	135622.977	143931.027	216919.862	178123.72	165176.783	126661.976	142585.715	211529.835	133150.756
Q60739	121685.447	97107.448	96033.41	119374.279	108263.982	105535.905	85073.588	89661.524	123716.835	83973.821
Q60749	4462242.311	1599786.251	1793881.407	4256607.583	3073150.082	3683472.939	2347306.276	2171903.815	4185041.98	1987811.665
Q60759	226236.718	300388.135	268256.332	231939.16	241577.031	251839.875	329792.242	308447.246	225932.53	315873.46
Q60760	142931.067	49425.473	39518.274	150583.446	167034.379	133523.16	35818.784	46112.637	169811.946	41840.804
Q60772	47541.791	49345.042	49340.141	65915.825	51959.163	44855.717	49906.336	52756.989	36789.068	48935.17
Q60790	1111.378	614.141	727.112	1046.125	951.341	926.949	790.063	710.127	1200.8	607.704
Q60823	61115.341	49573.567	52547.1	60389.044	64151.073	61930.984	59926.584	47529.907	67415.489	51633.742
Q60829	85668.327	46992.08	45896.241	113847.502	94480.284	101317.618	55851.457	58668.743	98920.507	49356.719
Q60847	1584.023	944.175	861.703	1349.465	1224.574	1008.217	778.942	939.362	1143.348	887.535
Q60854	360255.682	365515.598	354938.056	293447.13	324237.991	317134.893	388402.264	320375.356	321887.562	329633.833
Q60864	2143042.955	1164286.64	1309103.473	2238927.303	2028325.688	1874284.901	1143741.155	1151831.735	2232950.661	1128503.257
Q60865	344013.466	183913.49	187913.798	343201.791	275390.005	275007.896	167754.588	162508.729	308757.993	162489.123
Q60866	53673.897	48268.84	43170.733	68794.079	71429.915	61304.588	50944.831	44406.037	52632.025	44258.727
Q60870	540272.668	710479.128	867434.353	547349.666	466021.777	548714.258	739273.891	752936.489	573661.275	751123.08
Q60875	51732.322	34986.032	34619.378	54312.993	46784.217	44344.836	31503.21	33551.091	53132.311	33623.629
Q60876	123567.794	94553.869	87725.242	132330.095	67317.953	123355.391	101903.921	96401.671	124281.535	88426.469
Q60902	40917.8	24404.169	22105.353	27260.583	25830.18	27934.349	22159.382	21105.44	27765.487	21486.172
Q60929	300.508	735.726	273.354	529.822	771.606	204.125	668.825	618.975	443.93	269.377
Q60930	8569543.061	11269085.14	10834622.68	8458620.539	10048430.06	10129396.85	10528085.8	10459528.33	9583548.037	10606190.24
Q60931	3206210.801	4414296.308	4248958.554	2946714.712	3206400.647	3431450.553	4772381.102	4468707.415	3013531.501	4551464.018
Q60932	16580454.5	29276128.73	27986744.11	15647609.53	16568417.17	16457130.79	28395538.96	27223543.88	16658388.23	28517469.08
Q60936	461605.549	1100664.568	1133109.33	553310.32	550099.579	574686.016	1137467.869	1110313.387	562788.255	1075981.83
Q60960	92165.076	69674.775	76352.59	109608.178	92168.234	89969.293	60496.91	66601.276	109963.516	65744.022
Q60967	14594.405	8922.2	9552.784	18577.407	14633.294	11663.051	7929.015	9923.119	12653.546	9604.317
Q60972	251064.463	143793.9	146676.153	261123.505	217878.439	198610.072	162817.598	147383.442	214520.848	151105.65
Q60973	433054.406	231592.253	242224.583	510364.776	445866.043	438009.731	223063.389	231287.28	429056.107	218492.389
Q60974	55961.112	39503.454	22614.325	75811.268	42980.472	48922.953	25469.763	32142.839	48220.203	23129.481
Q60994	73165.715	160394.857	191713.656	75432.19	73169.479	68521.726	194549.89	189178.7	68155.496	173552.203
Q60996-3	13807.534	22628.605	26991.122	16293.05	21089.397	18213.262	27801.082	26736.66	18786.843	29707.619
Q61001	24960.872	11908.789	11118.858	25153.295	24295.916	23468.044	10104.535	11478.928	23266.69	11009.823
Q61029	443687.052	337013.589	352708.654	466204.088	433457.072	392927.181	348340.336	350409.025	455713.981	354278.351
Q61033	5933921.214	3429567.908	3321797.511	6954630.46	5819424.997	5240379.548	2893606.425	3034839.764	5644675.581	3103228.359
Q61035	275543.062	173564.554	191173.086	300434.473	260619.031	240940.315	172757.764	180245.473	288700.997	171666.769
Q61074	253170.752	178812.981	157196.018	297664.378	244164.118	215141.311	145305.927	159824.085	304001.712	146363.463
Q61081	253929.345	151798.694	166305.157	246646.253	186065.678	193848.659	145855.848	152350.155	234096.656	153829.287
Q61097	33174.75	16972.76	17939.663	53093.546	29406.825	20608.68	12402.709	17543.633	39265.494	14630.316
Q61102	43752.227	42145.425	45099.924	47069.304	43353.453	43603.988	41090.921	41198.468	43718.865	42238.204
Q61103	28419.69	14711.392	16321.717	29872.894	15919.491	15884.402	9875.751	14532.917	29345.012	10684.848
Q61129	47048.348	47924.322	49679.191	46647.126	47698.537	44087.082	55134.212	54151.183	42053.031	50639.764
Q61136	3324.501	2140.21	2259.543	3018.77	2708.366	2886.843	1804.602	2194.097	3135.771	2138.459
Q61140	727.451	506.208	554.116	922.746	588.847	640.13	411.067	406.152	935.097	632.745
Q61147	176348.942	286931.043	310904.538	181302.472	157765.324	160347.22	321119.638	326778.505	167535.616	288709.669
Q61151	56524.341	51712.21	45584.86	70184.71	60315.06	49338.952	54606.888	64723.395	78604.047	56561.466
Q61160	191672.523	131931.85	150438.777	160117.184	153351.534	140397.307	138005.197	121730.225	177312.275	128246.661
Q61164	2997.987	1932.259	1886.384	4534.951	2542.339	2363.415	2007.408	2617.759	2678.447	2129.975
Q61166	1337702.266	1002116.029	1029125.946	1432247.957	1222589.751	1175907.876	939620.383	1076502.432	1500506.483	1006626.033
Q61171	12593604.95	13327825.13	15068688.64	10919288.11	12009050.97	12809289.06	15219412.66	14557027.2	11792117.26	14033300.64
Q61187	108388.175	81545.61	83856.511	100193.074	104441.128	101128.588	80937.882	77107.8	119281.582	79873.757
Q61189	7333.923	4618.183	4274.286	8618.043	5690.401	5860.901	4492.78	4673.781	7876.158	4289.97
Q61191	433595.017	266514.085	282682.305	446468.461	368420.084	363014.717	284808.784	259901.071	398290.919	259192.299
Q61205	415556.952	238921.086	160625.202	608522.974	412937.924	368950.1	186540.233	160383.875	358210.731	192499.36
Q61206	85167.063	55548.348	36494.073	138208.505	105553.333	103899.893	60749.989	45673.244	92597.132	54049.901
Q61207	477146.416	330014.846	321349.391	490025.073	359257.812	419431.991	330029.816	306915.601	421802.07	321710.738
Q61210	39003.677	40729.009	33650.369	50679.641	36838.416	33684.147	33690.431	38673.821	49864.854	34542.317
Q61211	25454.253	27878.401	30975.909	30448.934	29418.866	27414.516	27586.588	28050.87	28033.829	24900.782
Q61233	161269.318	118437.376	133536.044	325937.187	98746.893	96563.32	116826.474	125444.01	115843.508	111467.476
Q61234	135077.247	147271.415	144227.303	134861.532	149733.591	154995.608	153400.111	155063.656	151993.155	157389.323
Q61239	97355.774	61282.897	64672.569	91718.482	84177.117	87091.28	70895.425	65605.925	91121.308	58713.337
Q61247	378986.662	385055.548	431222.245	405292.59	414729.862	395867.663	460338.676	390804.564	356732.316	375396.555
Q61249	66741.06	47491.851	44577.982	70010.063	53766.786	54640.03	40347.6	41064.925	67578.173	40168.196
Q61263	13183.502	4813.685	4157.754	10989.203	8510.876	7461.439	5024.218	3963.165	10849.643	4054.855
Q61268	47801.641	78248.545	52032.682	41071.722	58816.322	61475.932	85941.251	82126.465	37096.173	93803.117
Q61292	78939.714	84794.676	84377.893	75933.792	71427.452	72856.676	89259.254	93213.077	77938.659	92519.31
Q61316	2178694.954	1497679.362	1611374.979	2245032.058	1964701.881	1972140.59	1494349.264	1480095.55	2143446.835	1480397.591
Q61334	556.984	497.565	677.815	683.222	663.969	616.22	544.531	598.52	658.378	541.178
Q61335	449637.595	338154.403	398807.129	400348.587	387134.679	376267.858	347545.956	350250.219	412537.887	354652.523
Q61387	893032.898	1546197.573	1629619.619	842875.322	1064570.69	1066437.032	1504579.868	1484755.09	1050317.373	1494796.131
Q61398	37335.948	29807.657	29587.84	40666.784	40400.02	33273.119	26386.512	31657.285	35957.449	29345.141
Q61410	258285.721	5627.899	0	313804.514	143711.41	72919.548	770.533	4152.899	204041.553	5761.211
Q61411	7482.501	5719.607	5579.747	8580.402	7725.22	6831.298	4866.878	5627.658	7310.454	5575.973
Q61425	1794699.671	3743354.853	3742018.081	1414040.233	1663490.767	1719994.151	3996647.495	3741389.25	1592944.447	3911832.848
Q61464	19136.349	10678.596	13389.759	20097.348	13764.655	14306.638	9884.63	10234.192	23062.817	10386.509
Q61490	19142.202	4337.368	4401.756	12346.159	7982.46	7065.846	4495.751	4691.173	7907.948	5281.551
Q61493	20558.989	15477.302	17661.661	16247.556	18449.623	16112.446	14751.035	15990.15	19731.908	14690.637
Q61510	102141.843	117582.707	78279.168	105300.571	80645.939	89424.084	86899.87	106122.681	95825.815	100235.601
Q61543	179195.848	143163.149	140239.981	157419.104	169298.593	166067.585	144485.577	132948.234	171706.677	129305.749
Q61545	271357.371	158745.691	159010.638	267807.959	213904.428	247086.532	160590.089	157409.484	247323.72	166544.744
Q61548	269702.404	158230.662	167564.979	257775.545	306557.013	302104.027	162875.873	170292.005	359441.275	167589.438
Q61550	10817.598	9329.582	8307.739	14859.756	9467.615	10010.92	7364.839	8765.154	14634.41	9675.295
Q61553	1376954.748	1058029.843	1019024.102	1191492.861	1179284.042	1177010.769	1051567.044	1070570.323	1227317.131	995771.84
Q61554	289872.748	301158.821	306846.794	264509.091	234288.999	247408.141	330328.393	378563.401	244206.463	368984.884
Q61555	105836.702	43354.499	37893.326	94869.518	79393.316	84488.873	40395.806	46513.481	73769.504	44727.199
Q61576	83872.985	53272.522	58336.063	71259.566	66164.498	68009.475	55039.673	55558.79	63994.652	56909.079
Q61578	21910.422	25412.117	15950.55	23239.838	28215.081	27814.85	19020.654	22574.843	20705.095	19267.743
Q61581	26639.611	35398.108	41835.516	20686.549	20411.532	21226.132	36065.698	38366.002	19872.809	37055.314
Q61584	330238.469	239873.224	253795.781	331650.322	353005.845	352638.383	221724.734	234361.554	366078.111	232274.141
Q61585	157225.333	203534.546	233929.805	193929.57	256865.932	198515.976	161647.542	140386.713	205774.625	151073.625
Q61595	856780.262	773638.667	814898.753	864480.113	836316.002	833231.16	720244.232	711749.04	939977.185	721977.912
Q61598	2418414.429	1636464.978	1579860.42	2474422.904	2346941.057	2185486.041	1779890.006	1702000.52	2285976.814	1659665.035
Q61599	171818.949	193140.98	219635.573	409120.159	136280.173	131944.232	186703.928	183718.937	162030.303	175974.518
Q61655	229988.854	163578.679	169787.279	250508.376	208555.913	200919.316	161142.27	152558.95	212111.968	155614.269
Q61656	1584240.814	965162.943	996387.857	1889787.027	1410108.987	1362413.77	940511.05	928608.804	1409702.775	902611.873
Q61686	367118.757	140661.855	115810.183	399463.308	319610.892	337237.729	110938.133	118786.125	324949.872	113634.411
Q61687	13762.403	9980.465	8109.012	15799.584	12169.933	12591.842	9048.439	9087.247	13963.144	8077.847
Q61699	256510.909	181533.624	183084.526	293848.565	223077.574	224883.489	179993.123	168106.718	260287.357	180488.454
Q61702	28481.141	37803.018	38455.699	29335.539	27367.005	25103.732	37013.352	41345.402	29918.538	36467.177
Q61703	248564.861	240246.186	248207.463	247162.498	238305.685	233482.873	296262.906	260525.394	219997.12	235262.764
Q61704	75330.424	79107.67	87131.406	79198.595	75352.376	74541.611	90162.856	86615.474	73479.597	85450.572
Q61733	183017.646	189170.439	204921.186	178037.149	208645.867	192795.431	184193.72	180664.263	234382.845	187287.758
Q61735	59982.317	50273.352	54072.883	73789.468	46127.354	55834.373	66705.155	58688.186	46727.422	61229.085
Q61738	19339.976	23890.744	29619.34	21482.205	18056.125	17361.921	25255.196	25882.822	21120.394	26036.268
Q61739	237732.97	150272.824	139704.127	219572.833	184396.284	208475.843	147787.623	145223.936	225143.109	144412.366
Q61749	13265.373	8283.975	7601.163	12736.722	12847.044	10843.571	9251.872	8199.966	11761.839	8330.903
Q61753	126181.615	121949.199	132858.877	146964.202	127044.587	120083.221	111587.955	108655.027	127699.859	107824.006
Q61768	397600.517	297109.739	303713.013	418598.284	394620.208	389375.01	284254.849	281108.62	428969.128	280330.986
Q61792	1063443.418	545956.832	468251.744	794281.995	562804.357	545663.426	494112.674	540277.583	742458.995	483526.555
Q61830	1547.7	1501.833	1463.005	1745.061	1328.212	1212.473	1580.947	1880.874	1553.784	1698.593
Q61838	304816.315	498041.015	546011.416	339543.675	298697.946	277862.866	606289.771	553808.039	286817.99	491351.22
Q61879	1408875.389	466563.527	464786.145	1397828.578	1446385.64	1389609.758	432880.5	502049.689	1316709.302	471439.307
Q61881	217754.036	115751.248	113929.849	288135.439	211776.459	199001.421	100516.863	107485.972	240923.769	99093.052
Q61937	5898384.199	2297993.627	2278648.182	7915917.309	4870970.557	4699096.011	2291054.303	2276443.972	4838505.891	2233929.262
Q61941	1775642.862	3201833.793	3294811.595	1737982.062	2026991.487	1904839.307	3077296.354	3049768.192	1901309.056	3155037.08
Q61990	2128576.892	912762.52	715072.806	1957441.38	1847250.799	1890249.348	1008921.66	927332.438	1969256.657	787941.504
Q62000	41847.005	19507.294	16171.544	30294.97	27767.736	30098.333	17737.595	19594.954	25596.423	21729.412
Q62009	733855.385	482157.956	480653.806	715244.285	749880.939	806178.13	467729.614	516260.567	741651.216	509865.432
Q62010	92021.306	113332.052	114383.557	84462.866	110935.708	104826.197	114632.588	110556.971	93414.938	116966.604
Q62048	1363649.838	912920.156	884372.433	1201676.197	1011575.308	1140751.006	834662.325	838676.296	1298501.095	806971.801
Q62059	59657.415	39174.829	37394.641	62351.348	62804.399	58516.747	35706.556	37805.997	52794.066	36714.694
Q62077	29860.664	27339.011	27753.72	33926.354	26644.384	22980.653	24862.472	26762.868	34608.285	24708.76
Q62084	36926.626	31513.558	28034.785	41175.457	39620.946	41727.344	16355.099	22027.217	49002.637	15886.165
Q62086	2103.774	2002.255	1762.632	2014.971	1484.263	1711.679	1735.492	1949.263	1854.165	1656.404
Q62087	57861.734	52027.226	53045.544	50018.566	48636.686	48139.731	51302.211	50877.373	53279.916	47806.323
Q62093	678644.841	477991.319	385130.388	889802.99	726509.038	638016.762	442644.37	457998.44	573968.141	472003.378
Q62095	96461.75	40661.526	58523.08	91782.347	75213.103	73406.576	40937.267	41583.015	77053.103	40629.605
Q62148	11850.651	13195.345	14623.768	13106.986	9929.41	10646.473	13858.696	12351.747	9132.959	12518.676
Q62151	231814.222	20164.939	8377.925	24277.345	22848.851	24715.738	20351.646	21666.147	28138.289	19427.891
Q62159	277935.09	248558.946	218077.921	213944.545	259529.725	316485.189	282998.857	252390.078	276869.737	254360.297
Q62165	242625.57	218798.747	234058.876	256167.199	284354.147	254540.253	214357.718	220875.013	274845.454	215365.065
Q62167	972921.22	534038.799	564473.448	1080666.669	963139.265	869061.478	586718.018	530807.4	923159.192	512199.53
Q62186	369875.442	295934.069	340827.811	405690.621	361919.854	341625.163	302541.7	313916.425	334461.518	298169.31
Q62187	153852.515	155798.477	145619.864	182200.808	174435.046	157682.579	149355.609	151499.457	147951.153	148987.62
Q62188	1483545.037	1140127.161	1186089.9	1655396.78	1818136.798	1662415.061	1263850.267	1163521.392	1842920.14	1167445.981
Q62189	584848.941	641246.665	657838.304	750761.654	595765.882	621593.991	820236.801	776030.635	704964.622	903349.146
Q62193	76229.601	49718.425	47548.931	101666.347	80442.672	78088.158	54286.384	57024.477	81577.763	54281.386
Q62203	49852.356	34685.723	37412.827	60585.492	50538.561	44642.214	36710.222	38931.051	50164.126	35619.557
Q62219	124070.345	78901.095	70738.636	101303.229	97332.301	105206.494	76366.376	74730.143	114222.869	83943.635
Q62234	423472.497	308749.943	254924.145	452428.846	366874.536	389009.94	268015.429	318698.942	523060.893	264816.302
Q62234-2	972513.323	888261.882	732420.955	857154.388	947810.569	1192779.269	949371.771	952895.908	964585.537	911066.714
Q62241	176111.242	84534.357	142042.762	154243.957	163794.567	122531.036	88314.957	81021.086	139373.361	93792.841
Q62261	1041935.884	640388.909	688424.512	911062.796	811978.41	878249.825	683679.456	710113.71	1020543.533	695239.201
Q62261-2	168191.19	232670.683	184101.87	180866.902	174208.029	191097.523	247686.321	265423.755	222120.274	242342.1
Q62313	94710.609	115281.236	126628.247	192454.926	94494.154	58175.537	106195.917	134190.972	104201.543	129766.044
Q62318	1478510.514	825140.679	839160.517	1590560.362	1242401.385	1222835.532	789664.834	812373.18	1380908.547	818093.417
Q62348	346026.895	234293.693	239096.018	350759.895	346049.239	328905.241	253075.992	236609.12	334780.624	234859.612
Q62351	509187.505	514134.474	650076.244	524176.663	498000.254	498816.835	480848.418	451106.321	569868.284	486775.929
Q62356	515565.653	290941.778	291163.36	452064.483	541712.189	423345.9	319855.65	297563.617	382913.221	306942.9
Q62376	756090.83	381686.641	416642.129	924933.102	696230.65	683542.256	362824.96	379071.778	740250.538	375932.16
Q62384	8720.673	6262.795	6019.735	11022.079	7097.49	7698.742	5637.226	5739.925	8587.941	4653.124
Q62393	677327.656	370350.676	401679.513	598934.71	538766.371	614065.128	397311.592	377278.172	623783.775	370644.88
Q62407	33174.849	43262.91	43185.22	36959.58	36894.726	36437.787	41563.188	43660.097	38048.881	41519.776
Q62417	55723.073	92730.33	93344.509	52839.98	46694.396	56353.319	84454.405	98266	61314.782	103941.488
Q62417-3	175765.023	172414.519	152122.824	173279.261	145409.382	159333.961	174404.405	187072.34	203960.697	192729.078
Q62418	256850.078	157466.503	180548.507	296906.248	227472.416	224234.187	144841.33	157236.994	255931.181	156808.775
Q62419	107875.733	74247.76	82968.872	112113.299	107384.09	96533.681	80730.173	78329.646	104628.437	84373.23
Q62422	44428.233	32872.129	38480.974	41532.188	35373.499	32758.435	27753.795	27830.751	38684.183	35815.158
Q62425	20598083.46	42584809.74	43053909.71	19351454.1	23055113.28	23054421.64	40376525.47	40992447.2	22704173.96	40322566.81
Q62426	310334.001	142515.462	178657.358	524036.25	224989.622	177887.75	189801.798	180947.227	208377.816	128755.505
Q62433	65583.688	26973.194	29107.779	62979.825	44537.33	46577.287	23799.052	25604.927	69255.244	25328.177
Q62446	1303257.932	1008695.088	950874.557	1322044.215	1307756.021	1349681.768	975866.779	948808.857	1417030.177	991475.563
Q62448	375740.36	270816.886	263580.831	407764.093	355395.45	362006.831	244071.299	262278.535	372128.167	257766.355
Q62465	191965.236	102144.472	121828.34	143266.933	140728.698	152105.038	120839.27	116851.243	139415.464	107153.162
Q62523	474739.27	288548.19	305119.301	410102.825	349850.232	382325.64	341770.703	314499.051	360284.372	320561.194
Q63810	764438.241	318250.113	393090.08	832744.764	732166.803	693771.171	342577.667	343938.55	593684.237	351439.59
Q63829	149870.734	121682.784	109930.469	151123.06	156904.085	143798.599	124263.049	125618.313	146504.944	131647.116
Q63844	98709.274	68101.435	63464.407	87490.314	78735.363	71198.741	67571.793	68606.247	86517.552	62135.002
Q63850	100550.539	69917.535	83777.924	137949.133	99458.583	100037.452	75492.789	79199.684	115023.984	72189.915
Q63918	649832.71	738083.073	778896.237	601348.283	574562.515	642738.822	811999.097	788430.803	620929.179	770170.498
Q63932	40821.264	39079.693	36044.884	38670.532	47572.989	42286.634	37443.641	36015.41	45119.452	35915.589
Q63961	72954.062	65619.959	76764.951	76504.095	79735.556	86553.021	60766.756	63775.316	94553.078	53097.609
Q64010	252513.329	197375.649	226250.222	233464.69	221097.897	226272.819	197001.444	204315.188	258407.378	192526.661
Q64012	1713168.856	941772.105	978821.213	1840503.96	1477848.848	1476314.76	966168.607	988950.059	1536837.931	994741.214
Q640N1	4052.188	2891.763	2844.171	2947.021	2615.781	2179.459	2773.129	2751.307	2951.203	2914.822
Q64105	655762.452	588569.201	592844.186	678705.062	679848.48	673547.46	656419.88	627857.488	677819.457	585352.597
Q64133	22648.587	8251.981	6947.944	10225.21	11957.681	14243.421	15133.292	10481.481	12359.761	7734.557
Q64152	2729398.191	1794958.26	1835289.854	2692877.428	2261967.466	2586896.523	1907422.41	1805510.614	2858509.659	1722004.366
Q64213	253795.315	158612.273	148927.154	286464.816	210985.397	216635.903	148861.871	142356.939	198172.818	150700.448
Q64261	24577.344	16646.743	17532.131	26283.268	19377.899	20029.713	19272.211	16308.649	19282.621	18116.66
Q64310	43076.788	30754.39	34289.872	40319.199	45329.786	39006.764	33187.237	29522.59	42764.9	30267.172
Q64314	511721.429	637340.687	759722.272	491750.662	520421.041	466725.123	704285.57	690126.452	510487.455	689230.513
Q64331	1712.93	549.785	683.845	876.806	922.942	853.769	517.318	566.37	892.213	464.511
Q64337	102928.826	52827.342	57935.869	96866.502	68215.578	70603.934	57658.483	52536.606	99704.851	51145.184
Q64338	983.353	1958.99	2498.946	1014.711	1427.866	1276.473	1872.254	2323.588	1051.857	1737.793
Q64378	186520.921	81368.658	69405.437	430618.342	135190.419	124681.188	70398.907	75222.23	143564.394	69836.556
Q64433	10885419.98	12182073.08	13322566.06	10791709.99	12569236.55	10163058.65	12484943.55	12602852.9	11944198.9	11934227.46
Q64442	100794.674	92520.103	91945.659	109875.89	100327.67	106970.578	95763.901	93713.669	106331.424	93177.448
Q64449	14918.473	4862.119	8078.068	6960.15	6394.871	7106.909	7298.539	5259.243	5021.665	6486.881
Q64505	12763.989	12187.781	10129.976	17682.173	17884.987	16287.674	9470.681	11424.144	19438.066	9857.519
Q64511	294895.964	310757.991	173696.137	307220.086	250703.76	248300.232	175840.448	183229.995	289800.798	170506.606
Q64514	517543.623	348174.942	360950.4	542283.073	505795.922	493977.963	347167.264	350780.03	531436.615	341869.482
Q64516	314518.753	332452.855	347123.117	323096.307	329383.82	296253.739	312948.433	338092.428	337901.508	337058.971
Q64520	174799.136	163056.419	172096.333	186677.294	149737.405	158514.829	143030.727	143507.058	185279.753	140983.579
Q64521	79698.506	67930.51	68012.996	98815.7	78802.574	73054.844	67544.89	65929.398	84276.495	62250.981
Q64522	6507320.721	3090470.352	1709885.028	5105071.1	5113433.869	4540766.901	2611181.33	2655799.279	4024563.955	2543765.383
Q64524	62511093.81	61316067.88	47507052.4	94010028.28	67146358.75	58072831.66	55554010.97	65928329.29	73208754.53	54809717.29
Q64674	297569.971	162084.664	141632.104	317781.198	282449.694	257533.328	177325.589	165294.139	246116.48	140471.007
Q64727	2812379.011	2481193.136	2582143.033	2524368.659	2762304.98	2781316.978	2635091.607	2559836.878	2708853.058	2528364.796
Q64735	14238.908	12334.239	10622.856	13165.104	12924.181	13853.487	10906.232	10147.277	13533.238	11482.46
Q64737	878083.832	625188.75	647187.591	1038844.393	944094.711	854075.521	623658.215	626123.8	907231.32	618364.216
Q65CL1	142477.782	128979.289	130530.001	117895.659	137729.298	128613.518	116573.598	127194.214	171911.301	121022.565
Q65Z40	22291.222	17694.903	14773.757	23606.754	24226.668	22118.386	16781.416	14278.526	27329.458	18568.558
Q66GT5	51839.443	55127.523	39000.818	44537.357	46137.903	41553.385	48718.799	44087.609	47330.883	38338.061
Q68EF0	17130.637	11075.466	12418.945	15999.523	17234.249	16966.844	11434.342	10601.463	18611.577	11177.905
Q68FD5	1244179.457	807131.412	821100.167	1146890.499	1105839.421	1169024.684	875026.245	832233.147	1140966.783	812908.191
Q68FF6	20136.102	14745.919	15778.025	20561.322	16707.843	15971.905	11147.779	15171.337	34031.685	12349.586
Q68FH4	32781.737	38724.424	36641.207	49167.186	42766.769	36942.664	43062.332	37546.385	41257.672	30730.505
Q68FL6	181470.288	125379.991	133317.694	206070.329	176123.848	173777.339	120709.887	122173.77	192799.631	121469.508
Q69Z23	9850.728	5553.657	6359.679	8323.099	9369.734	7712.356	5348.315	5204.768	8948.427	5236.277
Q69ZF7	4537.302	1698.219	2118.452	3933.178	3969.911	3486.586	1814.927	2019.62	6045.625	1413.878
Q69ZL1	8831.188	7463.668	8682.625	10129.952	7598.247	6229.135	5969.23	8842.281	11546.523	7114.236
Q69ZN7	234.914	212.162	176.46	269.758	164.954	224.874	188.753	242.779	230.019	225.034
Q69ZP3-2	289798.431	292825.648	269497.192	343027.11	345779.471	314142.769	257202.73	265844.561	377562.337	304195.156
Q69ZR2	33565.928	26948.693	26646.285	37210.912	30827.735	31802.8	25824.269	24739.4	36785.774	25276.96
Q69ZR9	4089.429	3320.679	2756.554	4178.233	4772.278	4581.918	3050.08	3722.024	4509.02	3764.748
Q69ZS7	33392.358	30070.427	26238.003	41045.72	34101.897	32491.89	28597.355	26964.888	34944.232	27375.258
Q69ZZ9	2173.436	961.322	944.839	1316.282	1103.073	1343.639	931.621	900.137	1365.515	818.187
Q6A026	26917.664	16715.727	15770.099	33917.256	23153.303	21275.095	16412.095	16276.085	21709.822	16567.746
Q6A028	61320.743	49788.875	55443.401	70388.002	48133.238	50266.34	35630.279	48276.402	68198.91	36122.722
Q6A039	789548.401	722424.928	464394.635	1194248.188	963979.243	1057352.189	517415.883	656633.024	1071195.642	509597.088
Q6A051	1190306.545	1250582.725	1400625.664	1329427.716	1346610.996	1344869.86	1279555.495	1110734.73	1288652.685	1156156.418
Q6A058	10495.082	10076.14	5249.071	18388.138	8033.586	7953.833	5070.994	5412.325	10299.513	4809.401
Q6A065	3914.99	2899.686	2812.726	5350.423	4416.051	4186.145	2500.883	2891.215	4631.082	2913.885
Q6A068	76313.275	47468.25	44815.986	85588.522	65659.939	69242.346	47538.911	47224.867	70870.888	48044.305
Q6A078	1396.138	1614.476	764.583	1870.167	2941.168	3019.319	1235.044	1095.503	1932.131	1487.878
Q6A0A9	157465.916	128650.889	122702.497	168950.931	154620.976	149732.383	120392.393	124400.276	162223.17	119990.471
Q6A0D4	64861.808	49770.687	44508.567	120703.476	56798.428	47219.024	40084.249	45719.062	74709.263	42506.789
Q6A4J8	8247.858	5025.302	5393.384	9549.838	7071.138	8061.003	5963.445	5783.325	8080.163	5433.642
Q6DFW4	369475.587	192839.139	193038.41	437250.897	331171.701	338490.158	192966.854	192606.022	345647.489	186358.923
Q6DID7	347385.607	297813.601	354303.58	353151.562	332548.548	322534.781	273760.555	298114.095	408091.775	292663.402
Q6GQT1	27864.654	14883.491	14861.814	24293.874	22274.266	22080.045	14494.313	16124.021	19054.687	14300.02
Q6GQT9	75579.046	67834.243	73187.394	79195.142	75335.065	72749.224	69070.122	70511.225	77500.234	65910.4
Q6IFX2	18224.143	20894.19	20016.983	21593.815	28403.796	27693.447	13271.712	16984.063	31527.274	17234.011
Q6IFZ6	316.022	445.367	687.9	425.254	772.933	731.326	415.63	525.809	695.923	423.884
Q6IR34	65414.395	69093.822	58831.214	75293.043	69583.518	64896.412	67483.375	73940.594	74307.406	65435.25
Q6IRU2	3827481.362	2313920.634	2476823.94	2765242.01	2511917.702	2543698.678	2203593.323	2197367.786	2714559.598	2185698.539
Q6IRU5-2	413908.717	413768.094	524027.066	353249.56	333370.301	388425.437	443484.098	406646.784	378263.89	455222.837
Q6NSR8	14071.154	13001.883	11402.656	15358.421	15075.026	15303.905	15015.158	14359.7	13851.038	13079.958
Q6NV83	111627.588	64307.98	66210.638	133125.65	106954.914	98417.186	56176.929	59849.073	98545.534	59262.36
Q6NVD0	1400.764	612.409	591.537	1000.858	588.734	1006.403	676.581	625.348	1220.708	611.16
Q6NVE9	68433.921	63149.963	64425.614	59617.183	57632.131	50583.073	57891.453	62757.35	69957.459	62990.798
Q6NVF0	20551.293	16282.777	13251.571	18772.43	17385.032	20580.03	17060.977	13886.196	21596.473	13925.853
Q6NVF9	248076.651	146169.571	135398.231	292547.092	218167.608	225677.313	135869.199	146533.516	235420.936	136940.425
Q6NWW9	35513.847	30684.835	22060.56	32593.262	63016.873	62428.092	38683.678	39304.725	40025.144	39688.087
Q6NXI6	900.361	576.101	417.059	927.238	798.47	766.668	437.124	411.93	716.074	454.396
Q6NXJ0	110217.542	71331.914	71469.848	109506.42	98349.673	90147.144	78726.948	82562.477	107739.727	86495.792
Q6NZB0	146047.494	91917.755	104921.445	148507.213	157981.967	133701.817	94065.823	91241.233	143423.587	99392.009
Q6NZB1	121101.78	174273.103	128550.449	175505.69	131468.262	99139.042	149875.282	151353.991	204060.05	207062.102
Q6NZC7	47659.158	32963.135	30317.22	54183.673	46529.718	48634.437	32959.589	33282.881	46003.855	31986.479
Q6NZJ6	353777.722	267535.238	283774.215	383730.813	330289.919	340007.533	265194.056	275747.656	373258.413	276858.605
Q6NZN0	11704.932	5506.805	5563.769	10651.601	10070.325	9024.861	6092.83	5115.439	8528.988	4993.136
Q6P069	1217461.678	1041657.349	822761.878	962317.124	928435.068	911555.511	970497.47	826052.076	1137077.204	1094501.371
Q6P1B1	994054.053	802701.98	781741.365	943302.129	998147.88	1042455.741	816761.801	799536.777	939622.352	778975.658
Q6P1F6	124357.514	111587.352	118615.15	122464.777	105998.884	120231.506	107330.296	106909.619	137751.383	106528.303
Q6P1H6	303157.135	171882.775	250568.918	355088.146	312870.83	262212.809	205330.771	176861.419	284301.264	173435.124
Q6P2B1	130908.551	82528.326	68448.911	141367.918	132729.589	137383.454	84246.46	79886.285	141488.872	81588.363
Q6P2K6	16489.479	10296.862	9013.629	22231.019	15754.23	15996.934	10420.099	9353.679	16287.2	8646.28
Q6P2L7	2834147.814	3333421.624	4604386.391	3445335.42	2312182.595	1470405.975	2714191.648	3645882.924	3193275.559	2680160.856
Q6P3A8	505744.011	531815.38	480998.33	538656.661	493094.359	479926.464	502404.142	543621.334	516303.212	519489.122
Q6P4T2	197384.865	125941.657	133512.365	218331.072	169631.429	168480.85	117283.568	125150.357	194162.678	117549.087
Q6P542	82323.678	55854.829	58704.25	94419.792	72574.932	68145.991	48181.252	54112.875	88323.53	47115.726
Q6P549	17105.153	9731.243	10019.117	18398.834	16710.835	18315.575	11922.641	10321.583	21972.783	9121.038
Q6P5B0	17.515	19.839	17.834	23.169	23.15	18.96	22.741	19.651	19.024	20.553
Q6P5D8	15927.226	6408.003	8638.13	14016.375	13585.595	14264.924	8768.836	7401.82	14800.773	7405.977
Q6P5E4	113646.732	59339.681	55771.673	81196.794	69349.339	70532.54	62136.146	60933.269	71079.703	56788.42
Q6P5E6	595342.231	287916.595	222287.001	866203.775	574563.807	561212.042	227742.637	232277.161	750721.5	218668.159
Q6P5F9	150194.097	85205.623	90470.514	143785.536	134911.991	129357.168	94507.393	87531.522	143652.737	86460.372
Q6P5H2	136622.156	134142.998	126743.934	139432.67	124361.016	119923.77	120089.125	123354.465	140048.092	121706.941
Q6P6L0	2876.693	2542.997	2307.999	2075.123	1823.008	2046.818	2362.067	2122.37	2646.854	2018.6
Q6P6M7	235393.26	330525.02	472657.193	253468.974	457406.96	328938.828	306526.283	364431.233	307025.13	272578.709
Q6P8I4	271593.297	190535.217	176943.652	295104.235	247454.556	244729.597	204367.173	192872.701	251948.921	194030.615
Q6P8I6	8565.093	11837.072	9867.747	10529.925	10163.615	8496.385	10126.779	11543.974	9953.392	8985.925
Q6P8J7	1378023.167	4306908.646	4109325.581	1502516.729	1386716.124	1318910.827	4400569.033	4271604.98	1344956.841	4473795.952
Q6P8M1	1248067.276	826707.301	801231.745	1092337.931	1134527.402	1228338.587	901257.043	923114.401	1161670.849	863412.506
Q6P8X1	135558.157	77603.856	84236.144	126476.706	105828.386	103999.115	82107.729	86426.94	120613.252	80132.923
Q6P9J9	99319.313	56026.731	70365.768	111932.452	97976.768	101027.425	80078.729	66579.006	103952.435	76482.017
Q6P9Q4	746.832	192.075	161.236	215.85	177.863	188.511	175.061	162.914	155.357	207.517
Q6P9R2	329468.169	285684.001	294781.094	333063.001	272399.555	284277.094	271921.883	281221.901	350798.295	267449.118
Q6P9Z1	5630.113	2306.674	679.513	6151.201	4596.452	3221.38	2162.704	2393.936	4118.077	1471.094
Q6PAM0	206146.855	123264.753	159501.434	236093.603	226161.475	212106.198	146234.287	149494.759	252294.345	154107.347
Q6PAM1	19467.696	14795.04	15708.614	25948.643	20424.771	17802.95	13580.606	14919.528	20672.193	12957.645
Q6PAR5	10735.132	8342.93	9402.452	12369.285	11434.599	11648.776	9026.197	9669.25	11314.674	9479.9
Q6PAV2	24267.289	18423.447	18693.764	26936.311	24516.342	22997.345	18967.285	19935.295	24691.646	17361.72
Q6PB44	16928.195	14038.273	13663.109	21180.294	17832.419	15886.695	11426.079	12829.078	21354.24	12790.387
Q6PB66	980124.699	1132347.319	1044130.169	1009539.403	1129922.306	1083998.085	1032500.153	1049574.411	1147398.537	1069202.068
Q6PB93	152018.035	103898.707	98455.483	162466.143	151868.954	151008.883	102473.766	104718.642	161247.608	103965.743
Q6PCP5	161986.345	119139.12	103819.356	118836.967	104599.838	123635.42	126472.237	138913.414	159258.128	119819.427
Q6PCP5-2	136750.509	82823.244	79586.463	111488.236	95999.984	114495.707	114105.656	102099.48	122641.002	104470.587
Q6PD03	135439.027	139412.074	131011.787	150210.636	129274.275	140490.205	138737.305	136342.579	143909.745	133427.055
Q6PD26	191833.767	143040.889	135393.998	222604.451	167919.212	175634.939	125518.413	149940.366	219749.455	124410.043
Q6PD31	19403.051	20229.743	18504.045	18416.538	32900.681	28539.722	17189.829	18217.551	24044.331	17660.969
Q6PDG5	464160.702	322099.757	328536.209	513437.77	398717.847	379339.563	273595.916	339140.778	544283.816	288890.122
Q6PDH0	11638.822	25321.899	19809.239	12648.859	14061.802	13204.466	22318.147	21310.083	12133.853	17330.802
Q6PDI5	117739.317	101550.389	110476.316	129948.056	117620.514	115247.589	94671.923	95544.159	136513.759	88852.35
Q6PDI6	21699.023	25651.193	21491.087	25435.283	24754.899	22992.306	19691.307	27846.363	20885.134	23456.354
Q6PDL0	141624.149	112570.615	119323.326	134690.73	121112.196	126798.495	109352.199	108643.242	146784.279	108781.344
Q6PDM2	3334771.968	1810264.897	1814951.673	3490298.024	2627435.689	2689233.873	1728102.093	1868734.833	3023464.927	1715330.137
Q6PDN3	49360.954	35967.371	36650.439	30709.705	33558.558	29693.822	37263.482	37283.682	29393.552	35577.169
Q6PDQ2	144467.214	85119.054	84176.897	154694.848	134377.184	128007.469	85775.801	85301.159	133634.991	81297.486
Q6PDY2	24439.225	19132.88	17384.182	26173.923	21268.829	20674.167	18450.518	18121.815	24358.427	17094.213
Q6PE01	114331.999	73093.499	69448.319	116662.689	95382.093	93116.738	69312.567	69653.62	100374.477	67508.492
Q6PE15	108371.048	131686.809	138104.249	104301.194	114354.291	113237.452	129633.254	132831.669	114876.119	131881.019
Q6PE84	23877.895	43104.049	48239.451	31027.669	36960.741	33112.343	54672.989	59341.279	26572.991	52145.621
Q6PEB6	125063.571	78491.022	92730.809	97692.276	114929.651	122596.491	82538.095	91730.158	159880.866	82831.351
Q6PER3	166975.063	141631.148	145937.304	145999.645	150237.576	168862.697	160542.835	145876.921	163657.636	146598.008
Q6PF93	7498.8	5172.86	5833.205	6987.319	6293.174	6433.998	5524.706	5185.138	5466.141	4888.824
Q6PFD9	14034.876	6413.96	5388.597	14378.037	11137.204	11716.055	5601.952	6402.12	10985.79	5603.576
Q6PFR5	101826.66	58029.076	59798.808	105724.426	83247.304	93044.583	60902.513	69150.796	101945.85	60445.396
Q6PGB6	317691.108	199879.289	228360.382	325449.144	266255.56	252551.736	180558.003	184035.139	314539.233	198734.999
Q6PGC1	6656.601	3859.159	4550.799	6792.976	5840.412	5178.623	3929.677	3759.135	5857.993	4045.923
Q6PGD0	32298.015	13118.221	13988.566	24553.116	21192.597	15232.623	11723.787	12563.324	31615.712	10094.934
Q6PGF7	447.3	224.72	234.831	580.39	386.077	295.167	211.092	247.113	562.849	166.518
Q6PGH1	33610.625	17699.275	17182.684	46669.662	33043.741	34600.038	25009.417	23296.578	32207.624	24434.279
Q6PGH2	4824.031	4606.679	6333.895	5322.204	5914.74	4733.635	6425.732	5924.01	4804.569	5080.407
Q6PGL7	131893.896	75757.858	85228.721	136367.3	159620.097	120370.116	87227.791	93726.024	124317.616	101690.556
Q6PHN1	10220.872	7933.517	7897.323	9186.902	6864.388	6357.568	7687.039	7166.4	6547.171	6549.497
Q6PHN7	16018.884	6086.453	6411.561	10821.955	11296.095	13253.423	4879.823	4818.748	15779.713	4383.281
Q6PHN9	1504623.215	1456436.184	1356705.866	1534815.548	1427086.996	1446029.683	1327554.859	1321867.071	1503562.322	1285861.587
Q6PHQ8	8799.081	6584.594	6473.661	10422.279	9425.43	8760.14	6770.02	6751.142	10223.786	6235.276
Q6PHZ2	622946.933	758261.951	835240.576	652347.714	715723.875	779585.745	788948.696	769125.316	746060.591	857422.344
Q6PIE5	96729.764	172806.152	225963.768	104068.381	107486.32	118761.67	167793.336	158509.803	112938.741	163424.944
Q6PIU9	87578.147	66042.065	72459.301	91531.408	84120.009	88168.242	69352.049	73561.287	86530.145	69027.144
Q6Q477	31381.431	25171.327	23346.511	37322.994	28784.12	29799.313	23188.044	24455.662	33319.805	24113.114
Q6R891	15870.149	17126.257	19190.843	19367.216	14271.739	12380.875	11908.171	16971.618	20996.53	14284.641
Q6RHR9	3083.823	3024.439	2571.041	3478.673	2544.908	1774.835	1762.826	2131.982	5129.514	1392.912
Q6RUT7	35670.772	34346.48	14688.39	48533.669	9957.188	23902.658	25366.474	7652.394	51844.967	38435.466
Q6URW6	58166.985	17424.684	19331.23	27174.636	17192.078	16653.033	14913.266	18696.849	21200.342	15447.734
Q6W8Q3	311185.427	348628.028	412797.123	299829.033	329999.451	335368.536	438247.929	408255.505	265953.138	387993.826
Q6WKZ8	2715.701	1990.81	1733.918	3306.222	2508.099	2154.55	1471.551	1831.688	2623.991	1639.344
Q6WVG3	209613.9	171671.69	204205.701	236042.092	159722.216	211004.988	195792.169	199493.324	220308.818	189444.923
Q6Y685	18442.597	12172.435	12174.207	22813.063	17317.935	17555.905	15229.445	14532.719	16622.377	13788.89
Q6Y7W8	37594.449	22315.979	22757.574	41959.557	31570.377	31965.573	21878.329	24021.349	41948.566	23061.018
Q6ZPJ3	61840.248	51429.494	49855.357	62365.628	60175.045	54203.804	53662.962	52863.305	64812.815	47615.945
Q6ZPK0	68392.032	39043.595	51794.357	92549.139	68932.274	64163.896	46734.867	43736.926	63197.398	45941.578
Q6ZPU9	2241.525	1607.021	1615.302	2717.429	2071.377	2158.267	1589.278	1387.54	2581.301	1692.456
Q6ZPZ3	33910.208	31479.86	28787.002	47798.34	34084.265	35470.829	30367.95	30822.566	34607.511	34094.071
Q6ZQ03	3287.24	1703.814	1579.029	3853.168	2635.387	2801.577	1664.449	1789.345	2391.172	1701.084
Q6ZQ08	59516.13	53378.509	57802.535	73924.258	61962.502	59042.31	49038.117	49810.205	67364.252	52839.778
Q6ZQ29	2285.928	1742.105	1981.625	2012.901	1958.738	2245.201	1947.888	1594.307	2230.295	2117.856
Q6ZQ38	614810.27	364285.132	355013.664	592125.904	579442.295	554836.087	396030.89	362635.928	586037.732	360484.661
Q6ZQ58	29113.963	20546.171	20560.479	31800.834	26556.825	27943.147	22716.061	20164.5	26645.476	21388.821
Q6ZQ73	361405.476	342707.374	322343.628	364369.187	427489.948	413022.592	315538.053	314599.948	452815.769	307662.649
Q6ZQ88	301.389	193.773	148.418	343.376	448.422	353.748	216.91	226.219	441.674	171.434
Q6ZQB6	21613.407	17604.855	16548.326	26924.935	24034.967	24323.8	19404.814	21869.322	22083.776	17553.753
Q6ZQI3	424229.567	227116.312	233874.982	364727.584	336326.408	381493.397	231181.718	226369.716	391865.664	214751.304
Q6ZQK5	12568.922	26035.57	11093.192	13501.504	12543.253	11567.429	9017.164	11624.697	22075.063	9439.309
Q6ZWM4	322695.787	240698.756	233049.906	347630.139	274526.851	290655.215	222044.029	209367.937	352500.163	212259.623
Q6ZWN5	4171949.014	2878870.64	3016446.584	3908323.12	4158569.804	4134670.895	2841532.775	2772013.407	3937034.948	2771431.611
Q6ZWQ0	10115.543	6099.333	6755.496	11456.922	9690.127	7578.389	5008.5	6452.383	12389.283	5736.913
Q6ZWQ7	31939.694	19690.313	24598.642	29583.998	24106.838	27094.306	18684.739	18514.751	26084.475	18965.471
Q6ZWR6	14193.964	9041.987	8105.299	14831.995	14210.814	16422.344	7557.995	7425.826	14700.378	7892.243
Q6ZWU9	79292.709	46560.41	52489.424	66828.346	67261.8	67609.881	45178.451	44968.506	75319.463	47455.645
Q6ZWV3	1614481.942	961411.45	959223.432	1496335.225	993640.065	1232049.445	1162711.03	1140709.906	1392445.301	1483763.519
Q6ZWV7	3899082.311	2647633.735	2716329.699	4169118.982	3692910.759	3405390.049	2680877.519	2722510.188	3529597.129	2498196.119
Q6ZWX6	496527.937	418647.141	405915.851	559785.575	496663.568	490109.852	399292.646	412178.828	473986.919	421340.356
Q6ZWY3	1559789.451	1021162.242	1261081.896	1446741.062	1180449.143	1361921.67	1137954.587	1006655.515	1313355.128	1247571.542
Q6ZWZ2	53593.582	51298.021	51110.502	65012.894	68826.582	71363.526	62071.954	51593.984	51017.647	50069.517
Q70FJ1	20065.891	9121.114	7379.254	18761.705	15873.265	14473.181	9293.821	7613.465	26520.382	8248.369
Q70KF4	1544.957	2118.29	1939.216	1695.147	1263.091	1340.65	2066.754	2337.363	1649.021	1962.8
Q71FD7	513389.512	596896.61	616310.944	482489.145	450405.032	440846.608	574694.064	610692.348	475309.561	633286.485
Q71LX4	308236.07	284077.344	270661.518	319779.312	337347.232	321674.07	280158.686	279226.128	337285.547	277713.041
Q71RI9	79226.32	67831.626	71418.758	64754.18	56457.142	52915.456	62571.846	59338.314	54642.603	61056.3
Q76LL6	217004.071	213301.306	220960.905	227424.269	248626.035	246783.317	210856.276	208819.194	257513.246	206051.421
Q76MZ3	1921833.713	1539650.33	1634880.941	1953951.419	1864813.935	1840748.557	1521671.817	1507639.254	2012030.014	1439339.895
Q78HU7	906620.445	830236.982	726440.1	869441.574	881132.676	926055.577	656869.779	757023.609	872957.378	790003.522
Q78IK2	395162.705	638658.47	407891.85	349095.278	410836.74	424497.438	642625.702	540068.043	383250.956	610602.92
Q78IK4	915133.705	1232174.308	1267555.744	939147.872	978214.066	969166.36	1123396.113	1230712.502	960823.064	1188002.642
Q78J03	68130.429	199614.407	170998.307	102323.53	86533.187	80253.164	160909.228	186527.18	83244.772	160847.535
Q78JE5	155716.12	88836.552	101996.852	192708.205	135456.001	163939.542	75449.767	96319.518	189769.033	75253.75
Q78JW9	24670.014	16003.408	19334.004	26210.698	21890.843	22612.128	19011.491	20128.886	26122.31	18368.125
Q78PG9	147717.572	80413.994	84040.835	168307.864	123747.629	108341.109	79382.752	80731.903	176255.469	68120.716
Q78PY7	545444.407	465419.998	439039.969	581780.075	578789.016	592025.501	503206.979	496201.049	545395.938	462068.63
Q78XF5	185612.378	86993.344	83918.612	102386.811	150446.595	156262.646	150991.598	105179.14	110896.192	107077.517
Q78ZA7	394621.346	306001.563	273684.214	393478.994	388436.363	413155.489	264918.151	270355.504	423942.768	274687.812
Q791T5	220522.296	231885.862	229991.901	225251.6	234715.15	246933.316	230759.607	228065.988	239145.809	230329.451
Q791V5	467267.967	584135.338	584216.889	449547.179	479823.157	491168.163	556788.705	572284.492	506191.99	586657.098
Q7M6Y3	663692.344	431477.824	456674.234	612694.084	648567.611	619752.075	416181.504	413914.587	636533.203	386589.004
Q7M732	6068.31	6580.75	6935.697	7323.579	6333.825	5831.993	6552.941	6165.997	5914.194	5856.002
Q7M757	29811.673	22398.968	18581.716	27782.68	28187.678	26975.57	17507.973	19732.336	31830.145	18175.751
Q7M761	100963.783	219328.197	225376.371	114242.462	122634.492	105419.722	198329.934	243912	133096.071	215442.89
Q7SIG6	19374.727	26521.301	39853.894	28432.887	44241.025	36619.66	14808.403	22479.009	47742.569	18299.845
Q7TMB8	255894.767	176039.518	174415.826	255327.956	244268.323	223890.17	175171.789	178631.622	231158.572	172797.233
Q7TMF2	39645.67	27604.189	27514.653	51898.649	35724.903	40133.952	27777.115	21147.466	39021.56	26146.123
Q7TMF3	1236851.329	2453565.893	2505017.295	1279199.05	1231005.942	1334799.473	2310309.267	2361106.522	1342057.03	2363272.314
Q7TMK9-2	723883.855	569846.564	546088.6	705546.277	730063.087	660347.875	485217.399	566119.106	825091.155	500636.187
Q7TMM9	373854.771	347797.389	429562.79	353067.101	374934.649	327312.916	352185.233	353954.516	384336.035	368918.688
Q7TMY8	20093.731	14280.137	14639.189	19684.374	21352.887	20267.14	15079.548	13419.634	20587.892	13448.806
Q7TNC4	199658.814	107571.495	103979.452	214289.493	126513.438	131837.59	94878.154	93081.742	194370.86	107484.734
Q7TNC9-2	50058.777	70024.406	75615.515	52881.912	73790.084	60194.135	69502.024	70862.925	56688.489	74568.145
Q7TNE3	62468.6	34345.502	36358.008	70495.057	49606.476	51858.065	32709.657	37767.663	63584.895	34120.935
Q7TNG5	476119.243	379097.663	355650.368	451107.899	519633.892	487743.43	368906.397	387525.769	540246.657	367353.788
Q7TNP2	13875.305	6480.504	8387.731	9986.792	7209.711	7378.734	6473.696	6230.921	15550.537	5848.152
Q7TNS2	80018.515	128238.249	122064.572	89008.799	76901.438	81633.522	132054.627	115715.439	78049.387	127148.515
Q7TNV0	607993.145	336202.025	322919.609	777541.69	503175.441	503424.451	353811.09	346030.53	550998.94	316317.053
Q7TPD0	7208.541	4983.021	4862.785	8396.014	6720.482	6418.656	4647.976	4835.511	7208.51	4224.213
Q7TPM1	441.617	323.036	598.077	488.543	568.67	377.803	288.831	398.668	607.965	348.866
Q7TPR4	914076.535	380055.043	441985.075	827623.433	613609.802	747271.444	396794.229	475289.432	789703.455	430515.942
Q7TPV4	271873.648	174177.707	183051.483	329044.556	254062.663	240255.505	174034.038	168752.174	274219.487	176891.083
Q7TPW1	1410126.358	1208882.662	1185731.623	1376124.368	1641773.59	1571990.155	990673.554	1053126.75	1638273.43	1071326.647
Q7TQ48-1	1845893.864	3187578.068	3105484.426	1853853.53	1728516.768	1905953.456	2923805.054	3059073.295	2176764.775	3151536.656
Q7TQ95	18190.035	21021.676	15544.324	20957.832	13622.258	12077.526	17601.913	20000.011	16565.707	17145.038
Q7TQH0	122447.784	85555.395	92017.688	154457.373	115277.546	115877.999	81698.818	87235.759	127984.55	81111.312
Q7TQI3	602032.11	467537.888	472389.926	641753.982	595327.811	589391.495	493195.864	465401.673	645999.22	447307.721
Q7TQK5	18807.608	11336.788	15194.175	16242.24	17497.708	15930.488	16652.145	14720.901	16224.766	12894.997
Q7TSC1	9333.507	6042.603	6768.189	10064.607	9467.963	8707.133	6220.302	6457.031	9756.221	5762.542
Q7TSH2	641.636	764.277	782.375	730.951	781.118	701.532	769.372	658.729	687.399	773.647
Q7TSQ8	21756.36	37040.766	33770.902	20953.93	22507.545	23377.649	38074.515	34651.918	24190.456	35452.488
Q7TSV4	403819.939	327764.802	345546.894	363041.907	320262.224	279420.51	332915.465	346897.47	306779.094	318651.358
Q7TSY8	39592.421	31560.913	30296.629	29920.009	31270.291	34449.813	33445.594	33152.391	29946.41	29319.767
Q7TT00	72148.328	44108.331	43751.165	92075.986	63556.901	51478.275	27879.417	43561.875	96425.576	33714.729
Q7TT37	38209.266	21967.548	19475.186	35753.438	33506.262	36118.087	23270.877	22123.599	41040.684	20328.201
Q7TT50	36306.157	28248.061	29997.008	37197.325	38863.707	36854.741	29948.881	29380.284	34557.89	28710.359
Q80SZ7	1267074.75	1121460.179	1148075.719	1315319	1212186.359	1020734.314	991647.872	1115777.907	1273422.421	1078776.145
Q80TA6	3367.101	1447.457	2041.241	3741.119	3859.084	3235.375	1278.559	1267.392	4949.681	1330.178
Q80TF6	4992.83	71214.991	69482.195	13268.266	1145.961	3904.505	65134.782	76047.526	1187.318	68964.865
Q80TH2	26359.461	15584.4	16594.326	29658.307	23852.296	26292.773	14488.359	18139.402	23802.175	17778.455
Q80TL7	3427.411	3453.449	2601.961	3085.408	2580.509	2961.427	3262.189	3125.293	3104.003	2882.792
Q80TN7	27481.943	37174.087	31002.892	28832.297	38407.128	36620.127	39565.25	40503.334	29195.491	40942.67
Q80TP3	630.558	875.244	747.992	863.879	578.945	857.867	986.252	642.822	788.939	906.949
Q80TV8	350865.945	335577.615	336148.458	354307.445	363684.702	375903.827	320878.318	335761.655	392546.719	327477.733
Q80U30	216511.92	151913.251	170992.32	202151.343	205160.98	194929.433	161751.03	157792.426	200818.117	154383.335
Q80U35	1597.193	935.274	1142.873	1813.611	1639.769	1426.337	1009.864	973.241	1902.174	933.999
Q80U63	28238.355	26177.026	25015.65	31801.619	25382.232	33503.677	21034.012	21923.914	40302.08	26719.615
Q80U93	8304.041	5198.237	5119.138	10028.67	7289.282	7013.473	5140.415	5039.64	7516.322	5283.189
Q80UG2	4059.67	2327.624	2171.771	3920.041	3684.302	3346.365	2286.18	2320.716	3734.65	2123.688
Q80UG5	629744.493	595983.845	554087.218	612524.959	452095.314	519144.262	648904.922	575965.703	482999.843	620210.403
Q80UK0	5031.297	3224.373	3166.584	4395.018	3728.405	4327.888	3830.101	3481.342	5705.044	3518.721
Q80UM3	480822.466	305590.39	286973.055	567087.696	495222.329	477629.681	308192.472	293125.872	509682.923	302677.386
Q80UM7	7099.73	4507.412	3732.015	7170.998	5623.417	5747.491	3705.847	3838.306	5627.355	3317.468
Q80UP8	31548.052	33961.494	35191.102	36037.526	37853.771	38024.287	32549.508	34503.928	43598.595	33566.927
Q80UU9	147058.325	138488.643	140250.939	189955.336	198004.673	173216.533	114992.327	156715.294	211307.533	128963.621
Q80UW8	33375.484	24630.532	31462.241	43267.133	30874.064	29907.22	26337.116	25285.229	35704.647	24987.13
Q80UY1	20742.681	13005.321	14009.87	23557.99	23325.483	21601.099	13785.512	14610.809	24936.198	8922.982
Q80V94	109416.664	122101.323	134947.09	123716.211	125925.549	124267.958	114920.208	121573.471	150827.068	114839.005
Q80VD1	116965.525	68425.336	71812.727	120668.643	97564.994	92275.043	70317.504	69866.148	106299.764	64562.54
Q80VJ2	142827.953	118296.181	120146.677	164719.972	143443.583	124722.392	113474.135	111980.618	143338.71	102169.623
Q80VP1	26261.407	23556.288	22165.186	33257.158	23913.959	23755.228	19842.132	22784.939	31792.766	18104.174
Q80VP5	46392.08	65965.435	61793.977	62299.068	54274.297	49894.784	51741.823	61939.578	72921.778	57258.199
Q80W00	11859.862	9814.386	11105.575	15043.325	14101.269	13384.411	9350.613	11974.184	12900.999	9951.212
Q80W49-2	35647.038	38659.739	34940.089	52266.975	41184.47	48684.905	40741.527	38639.901	49854.381	35398.262
Q80W54	22696.058	12063.983	13095.343	19133.692	17600.91	17075.794	16001.859	12965.177	17978.669	10713.49
Q80W93	6834.359	4516.306	5109.073	7038.877	6594.805	6063.298	4398.476	4185.504	6322.181	4304.711
Q80WC7	56.89	44.676	49.091	86.484	47.129	56.881	65.984	53.356	54.065	63.994
Q80WJ7	124654.653	88655.92	79106.259	118440.98	104587.101	108343.038	73175.267	89002.55	129922.725	75060.995
Q80WQ2	54089.041	42743.625	41835.229	53661.903	49232.106	46817.417	35620.754	41278.083	57759.633	36692.865
Q80WS3	51024.969	32946.235	36949.929	63825.944	44017.035	47238.015	29921.114	35436.174	53477.692	28995.671
Q80WW9	11591.318	0	10445.277	16323.266	8106.657	10334.684	6397.185	8309.332	14373.754	0
Q80X19	646670.215	468650.077	510178.154	495514.502	482101.945	444545.11	573879.924	608875.295	450936.374	531477.641
Q80X32	178734.614	104114.247	92342.947	179039.372	116247.158	130122.866	106308.675	97998.566	131546.755	90632.708
Q80X41	51237.63	23947.882	22061.63	53467.529	40406.803	35701.03	25187.682	25900.272	48202.99	24208.29
Q80X50	292778.918	236405.621	221701.232	307542.684	266597.943	271919.31	214971.204	228502.786	305995.706	233624.949
Q80X56	22050.23	72893.002	55648.413	21661.78	30394.725	28176.791	52975.047	60654.053	29069.737	54661.616
Q80X73	26293.768	16420.569	18579.81	24859.394	23971.952	23055.975	15755.973	17616.743	27437.325	16599.798
Q80X82	4351.527	1975.733	2647.774	4268.588	4060.351	3738.357	2095.521	2424.659	3357.562	1980.966
Q80X85	34680.998	37256.366	33356.51	39299.753	38604.473	43214.787	36236.527	37769.225	41790.378	39843.607
Q80X90	163502.674	119176.854	126940.183	165721.94	129309.303	128142.991	118200.415	121848.829	138985.921	119053.93
Q80XB4	160290.342	161196.475	180088.38	164708.46	200623.729	179116.768	153975.657	159223.626	198805.719	161422.509
Q80XI3	1154.629	775.234	711.777	1180.64	919.425	935.897	815.253	705.008	1092.854	732.125
Q80XJ3	8464.787	4893.782	5633.986	11261.736	6653.897	5826.077	3451.538	4082.544	8738.06	3691.076
Q80XL6	345.102	216.74	199.558	621.143	450.244	417.501	151.038	150.923	262.132	143.13
Q80XN0	4033.626	3088.344	1713.736	8688.436	6597.607	5620.687	3042.127	2667.421	5015.953	2418.226
Q80XU3	561849.873	308236.484	241041.695	660634.775	481412.268	453836.017	243314.605	285747.32	491221.584	241005.69
Q80Y14	2055707.082	2691149.833	2551651.487	2337148.665	2113547.786	2166976.373	2522179.935	2685057.665	2307067.653	2711411.04
Q80Y17	3874.27	2738.172	2153.885	3697.418	3348.648	3298.894	2750.781	2593.345	3517.832	2871.243
Q80Y81	4198.512	2443.179	2462.342	3751.113	4462.656	3550.965	2514.39	2324.814	4235.157	2240.849
Q80Y83	139644.927	101200.322	83427.615	180840.105	124568.58	119069.05	78082.867	91928.458	133891.852	78736.71
Q80YA7	5936.411	4543.867	3358.64	5474.347	4584.948	4999.093	4586.591	4236.398	4523.801	4569.07
Q80YC5	21789.972	23682.279	24046.841	28062.225	23318.218	18789.3	20306.027	24955.946	26078.425	19559.378
Q80YD1	46272.585	37205.838	36609.693	49745.137	43793.045	42959.349	33603.408	36503.3	52276.49	34821.8
Q80YS6	3471.393	2392.025	2503.884	3545.748	3037.19	3098.537	2353.582	2839.35	3998.449	2301.706
Q80YV4-2	107972.333	50264.763	53559.249	127808.448	107531.902	92866.762	32479.914	37609.525	148076.604	36937.881
Q80YX1	40944.526	25422.809	26454.344	58456.953	33178.618	33369.184	25594.739	27173.241	35115.071	25765.26
Q80Z10	30446.23	19373.997	18204.687	29413.055	30309.547	25556.441	17939.639	18490.367	25101.739	17675.137
Q80ZK0	53486.702	64468.629	73889.645	55616.661	50146.326	65409.311	62084.121	68531.845	69801.844	72035.81
Q80ZS3	196164.553	202914.449	201907.187	193912.445	201399.288	194787.687	207496.028	212335.251	238916.356	207187.443
Q80ZV0	15917.816	7704.107	10415.646	22318.028	12337.826	13986.83	9316.703	8157.551	15665.784	6579.131
Q810A7	29079.447	21926.968	22927.727	35824.768	30771.431	29072.157	18850.546	20126.956	32348.719	18895.962
[truncated: 1,890 more rows]
