# Supplementary material for: A ratiometric catalog of protein isoform shifts in the cardiac fetal gene program
Source: JCI Insight. 2025 Aug 7;10(18):e184309. doi: 10.1172/jci.insight.184309 (PMC12487847; doi:10.1172/jci.insight.184309)
Supplement: Supplemental table 10 [file jciinsight-10-184309-s165.txt]

collapsed_uniprot	Ref_2_1	Line1_d10_1	Line1_d12_1	Line1_d0_1	Line1_d4_1	Ref_1_1	Line1_d6_1	Line1_d2_1	Line1_d8_1	Line1_d14_1	Line1_d7_1	Line1_d5_1	Ref_1_2	Line1_d9_1	Line1_d3_1	Line1_d0_2	Line1_d13_1	Line1_d11_1	Line1_d1_1	Ref_2_2	Line2_d8_1	Line2_d12_1	Line2_d4_1	Line2_d14_1	Line2_d2_1	Line2_d6_1	Line2_d10_1	Ref_2_3	Line2_d0_1	Ref_1_3	Line2_d0_2	Ref_1_4	Line2_d11_1	Line2_d13_1	Line2_d1_1	Line2_d7_1	Ref_2_4	Line2_d5_1	Line2_d3_1	Line2_d9_1	Line3_d6_1	Line3_d2_1	Line3_d0_1	Ref_2_5	Line3_d8_1	Line3_d12_1	Line3_d4_1	Line3_d14_1	Ref_1_5
A0A075B767	52205.645	45953.512	77592.174	48305.237	56582.908	44824.644	52940.023	53117.236	45664.915	48024.524	28074.057	34912.357	23778.039	22356.305	23982.715	29454.784	16332.098	30279.095	24993.533	27239.22	15011.936	13580.667	15486.806	9316.22	14215.231	14365.074	15507.731	16794.269	17268.812	18498.432	164283.074	195005.169	144366.656	179169.125	149807.639	116891.594	186919.183	125838.525	228255.2	137702.833	54294.319	56856.592	65220.153	67892.456	56266.226	37508.279	53355.027	54439.757	65752.385
A0A0B4J2F0	575809.615	603694.269	546230.036	695315.417	569724.23	557064.741	560964.218	626371.551	679851.182	666235.779	NA	NA	NA	NA	NA	NA	NA	NA	NA	NA	NA	NA	NA	NA	NA	NA	NA	NA	NA	NA	NA	NA	NA	NA	NA	NA	NA	NA	NA	NA	NA	NA	NA	NA	NA	NA	NA	NA	NA
A0A0U1RR37	190486.387	139443.302	159551.084	187359.554	188110.664	157040.398	174664.974	191097.6	234611.479	169879.162	NA	NA	NA	NA	NA	NA	NA	NA	NA	NA	212395.787	200134.983	165032.939	193004.818	228886.324	183579.215	189918.611	206803.359	191967.099	214935.905	155823.628	194267.203	158002.591	198930.311	210836.753	168644.764	198214.99	160153.465	176031.744	147885.786	179279.876	175671.973	145010.908	160752.751	166991.202	153787.389	199876.345	135661.358	175096.66
A0A7I2V3R4	133263.021	122748.224	118249.169	126988.986	128997.118	123965.5	129199.152	123297.568	113520.362	95876.016	172832.867	165770.006	179514.956	177407.026	152398.241	148952.832	144846.905	128127.092	163793.336	162223.512	177358.428	109561.487	156892.693	126484.771	152396.382	180957.884	174257.741	179449.168	188675.867	173554.898	180019.961	151462.237	141456.105	154982.995	182507.669	142736.964	163099.123	143949.028	181616.199	142281.067	142781.185	165315.168	206365.937	157268.723	129354.837	103576.512	172471.609	99196.449	145137.279
A0AUZ9	4174.666	6034.875	6265.899	5501.258	4337.925	4563.002	6635.502	4164.582	6259.302	5024.573	NA	NA	NA	NA	NA	NA	NA	NA	NA	NA	NA	NA	NA	NA	NA	NA	NA	NA	NA	NA	NA	NA	NA	NA	NA	NA	NA	NA	NA	NA	1420.563	1507.444	1065.563	1528.622	1689.341	944.748	1294.139	1669.37	1208.243
A0AV96	73855.242	66779.828	54089.568	110824.522	75849.906	74633.132	84824.155	105220.149	82971.966	60455.545	111422.469	98390.576	118727.538	123386.716	120274.164	140212.003	65368.991	86917.149	132241.244	134195.97	36977.936	37895.981	27124.749	39751.482	58010.485	32709.492	40834.603	42892.374	55079.98	43095.388	109424.005	75076.037	57966.63	58347.117	101529.465	54900.831	84131.986	50846.945	60732.971	53812.416	44620.73	80727.301	78882.562	61426.931	49864.331	37896.297	65947.743	51003.184	62399.623
A0AVF1	NA	NA	NA	NA	NA	NA	NA	NA	NA	NA	NA	NA	NA	NA	NA	NA	NA	NA	NA	NA	NA	NA	NA	NA	NA	NA	NA	NA	NA	NA	NA	NA	NA	NA	NA	NA	NA	NA	NA	NA	NA	NA	NA	NA	NA	NA	NA	NA	NA
A0AVT1	1178376.879	1175274.857	997424.211	1098043.377	1161850.379	1279150.041	1137148.644	1057442.223	1012844.02	1106869.656	1979346.128	2157472.34	1772069.219	1767114.678	1604302.751	1666738.025	1754326.473	1835456.939	1598066.997	1657713.811	2163511.375	1803039.647	2177714.252	1633732.558	1588653.075	2102323.452	2412055.197	2006881.287	1818329.991	2107399.634	1492583.448	1761435.831	1775674.808	1457773.79	1506342.116	1463819.836	1664987.439	1250415.188	1452842.626	1735783.158	1400706.761	1359544.306	1782418.36	1468038.536	1290647.156	1297794.677	1716584.575	1173082.626	1610168.797
A0FGR8-2	99439.218	72624.892	52672.037	65582.641	76671.962	86130.486	77902.216	71108.442	81249.622	64128.861	106993.004	143266.093	103744.313	110919.889	103397.188	93590.822	53096.412	84567.754	113601.818	116926.681	101861.922	179514.794	74629.727	55148.865	73138.829	168642.896	102130.768	119820.941	52820.92	137100.978	59502.954	108748.198	136661.664	81934.944	81602.865	127974.866	115604.6	107819.511	104363.722	122163.259	135452.039	226799.699	133181.489	137421.75	130359.141	94226.512	130287.498	167175.904	131713.403
A0JNW5	23902.717	15393.894	8550.685	28594.642	32344.792	26867.479	35634.834	30625.85	23223.79	28346.49	NA	NA	NA	NA	NA	NA	NA	NA	NA	NA	NA	NA	NA	NA	NA	NA	NA	NA	NA	NA	23824.517	25429.172	22260.69	25440.566	30305.139	27995.143	28086.544	19537.973	26131.386	27384.123	19617.663	20268.351	24575.979	22181.241	24594.22	15609.365	25976.502	19508.469	20890.413
A0MZ66	391920.664	410252.652	355537.248	402385.834	455571.652	389761.085	545858.315	319617.456	460321.464	403922.937	377537.32	326353.542	307641.432	407206.579	327960.53	391646.191	257376.046	282682.577	283058.58	354983.66	448664.222	373506.763	508052.747	413272.031	324025.974	507904.647	479383.9	432142.246	326490.26	397889.225	231121.174	345190.878	375323.427	535986.923	549095.668	393235.217	319812.819	436065.675	365754.95	460378.773	369281.882	313926.947	377662.36	389852.263	357749.664	310601.993	435707.462	308965.381	315961.848
A1A4S6	369555.334	413064.169	323147.379	387216.718	427344.972	472953.152	354556.472	339010.405	355981.563	329429.169	448679.006	386564.531	481409.086	404308.308	422365.468	389416.93	286197.729	370231.665	473625.246	384078.01	279502.547	219322.755	161526.696	270300.847	154227.006	188020.449	172077.069	267363.65	207244.143	308073.508	263170.213	493728.029	306209.612	486242.768	299503.813	355761.002	402719.565	585596.158	316274.603	288149.008	176421.947	257834.412	148041.644	233259.67	210082.631	187992.23	258202.904	299922.152	281738.053
A1L020	82452.607	70729.861	70686.914	84419.015	70033.431	73199.745	80732.278	93123.19	78956.1	66016.352	51219.47	54906.59	47263.655	57376.513	49204.649	61334.456	37256.892	43345.161	53882.421	54325.947	63746.575	37456.952	61377.928	35327.699	63803.106	59310.506	60871.202	58653.863	70865.404	44613.113	79372.675	64451.983	54560.296	52821.859	78648.571	58069.086	65778.005	65825.962	63902.249	68018.683	112497.527	83142.239	88072.624	100102.609	114067.506	49059.801	136314.143	73287.045	82614.16
A1L0T0	471995.934	486820.767	435090.065	565184.941	527375.237	479688.232	512401.176	533085.542	489275.148	476407.786	583687.577	673340.245	570842.774	529634.622	564076.237	636365.622	558079.032	658922.17	623729.924	561370.325	413154.361	372593.878	422496.964	356170.133	397368.859	420246.526	486056.566	488477.462	473452.63	497123.148	472589.908	526794.621	554757.058	538990.282	467665.21	517212.012	515601.525	513773.133	498430.784	550993.972	449437.883	501815.076	483183.564	521662.413	498291.374	414182.562	520607.92	531149.031	495714.282
A1L390	9723.35	8386.703	8050.555	10315.913	8093.93	11984.684	5577.462	10355.6	6036.76	9123.217	NA	NA	NA	NA	NA	NA	NA	NA	NA	NA	NA	NA	NA	NA	NA	NA	NA	NA	NA	NA	3337.891	3618.608	3287.955	3037.436	3495.561	5007.651	3518.192	4628.279	3946.002	3680.379	4924.075	2980.082	4396.991	4265.316	4106.488	4059.151	4536.791	3301.618	3649.096
A1X283	772674.595	579269.818	465230.128	809427.121	719125.416	724333.934	729857.321	919274.952	636663.021	493654.341	799968.517	802832.624	781797.714	787411.317	826086.654	858491.279	493891.644	660841.837	782730.739	861182.205	943101.39	774815.539	1094247.909	717454.266	1381948.524	1114334.536	1151336.146	1259919.8	1446392.933	1177085.748	896059.535	721094.742	664874.834	594102.187	879945.948	635310.923	778206.077	622493.073	793659.418	737309.807	631976.926	744306.309	998885.142	844790.874	642464.808	586229.974	1046103.168	659322.544	749096.363
A2A2Z9	53018.508	54867.916	46382.828	27788.868	23926.506	78452.25	24815.78	20329.496	21407.359	137104.509	33999.828	51083.78	108329.394	49004.022	27550.849	31838.681	90468.227	127902.679	21932.557	73382.534	52303.899	47260.556	42578.721	54333.43	49665.8	49490.914	50424.726	57067.461	45000.032	66260.724	44661.067	55442.831	33802.383	30934.614	41933.444	34179.185	47086.96	35183.822	42076.434	33202.526	40891.355	49273.707	57534.9	58806.793	43379.397	53607.268	67372.506	77098.076	72936.349
A2RRP1	93452.682	98149.626	75205.238	123387.627	119706.93	107808.771	105130.927	108005.721	106754.416	87003.63	101937.662	102457.929	93795.52	83538.949	84027.41	115163.536	74840.404	109528.713	93497.419	90903.215	152445.035	187229.152	167170.206	138208.896	140379.007	161219.241	191112.174	176392.367	167844.65	158405.068	114946.171	128353.358	136306.526	126777.076	112911.764	93967.217	124932.75	84142.554	100891.817	121810.092	96896.505	125692.115	110464.807	123217.59	125452.426	106178.415	127738.065	130096.388	109407.952
A2RTX5	63453.401	47344.016	39529.401	92263.75	77911.946	73181.27	84551.469	79497.152	76820.359	81278.684	73082.978	91454.797	47986.146	92402.053	25693.374	38304.515	87946.667	52533.224	28454.972	70071.226	48241.809	29737.515	44248.396	37998.076	51876.462	39745.361	57020.694	62026.959	60911.791	63180.328	NA	NA	NA	NA	NA	NA	NA	NA	NA	NA	NA	NA	NA	NA	NA	NA	NA	NA	NA
A2RU67	179916.851	133644.672	166769.158	214170.263	188053.227	169180.254	183048.262	162168.155	161411.252	160844.222	214618.596	222276.69	140298.157	70569.412	189136.284	254092.046	138277.131	173819.095	172354.748	147341.536	155095.825	129524.328	100705.826	168962.86	116333.439	145137.916	146543.462	120128.135	111607.181	196937.788	NA	NA	NA	NA	NA	NA	NA	NA	NA	NA	NA	NA	NA	NA	NA	NA	NA	NA	NA
A2RUB1	11132.755	23398.81	20316.25	3937.062	11755.909	11408.776	11839.257	4215.049	7996.13	19472.777	28037.107	28187.025	28352.374	31167.523	9064.165	11896.131	61006.341	29258.217	8401.985	18204.944	58796.601	62553.539	27718.301	62919.777	6960.868	44553.24	39478.542	31374.295	5336.707	40730.776	10105.567	56666.896	76363.752	91507.345	14479.027	31954.748	38967.109	17060.112	12908.225	47437.725	61421.841	15679.531	22386.081	41068.952	77851.255	59545.144	27537.472	63987.8	46048.69
A3KMH1	73974.365	70731.778	71472.332	99534.372	80165.472	79836.399	78815.341	87784.622	84000.002	86535.211	79003.386	91093.45	72386.415	72056.858	80328.896	81018.525	85304.215	77376.108	79088.436	75262.432	115827.166	107421.97	80304.491	120996.263	95208.445	85295.855	92976.327	117998.426	109627.763	126550.106	75387.405	79621.024	74612.617	70780.383	74347.76	68681.438	80049.411	64329.812	78499.636	71935.442	49149.839	56058.694	56957.947	58773.205	54860.528	50888.318	58350.865	59373.686	58292.495
A3KN83	183542.826	157934.986	139828.911	233530.537	176299.528	189392.14	194718.733	215193.552	188065.77	142807.91	193341.224	213655.625	210623.035	188848.787	211960.823	226587.175	147277.461	168995.434	217400.599	204628.134	160248.619	131840.535	207959.704	128398.124	226952.933	191363.749	185330.457	204664.812	312409.782	224297.186	204625.606	167163.493	108908.316	108406.66	174097.278	111360.584	161204.721	131576.784	165190.895	115538.28	163985.869	154167.415	231612.898	160023.796	141693.117	105603.473	173994.748	138073.923	162597.823
A4D161	55868.663	52344.509	38176.7	24133.937	33052.485	42191.732	29351.495	36402.548	25340.144	52594.508	NA	NA	NA	NA	NA	NA	NA	NA	NA	NA	NA	NA	NA	NA	NA	NA	NA	NA	NA	NA	NA	NA	NA	NA	NA	NA	NA	NA	NA	NA	NA	NA	NA	NA	NA	NA	NA	NA	NA
A4D1E9	149679.232	118465.49	113544.72	194585.514	147837.897	148272.787	159216.98	169872.395	149395.862	159337.924	104862.179	122074.821	130654.2	118679.474	110160.93	151004.661	120013.489	124582.389	134268.942	135081.364	134201.742	122201.039	180901.563	122070.881	122770.635	147586.516	135268.266	141347.633	137105.046	138740.971	146141.635	124393.33	107339.902	72364.475	144160.39	96036.436	143668.732	79203.352	107640.76	98037.761	124224.908	176653.08	138557.018	184877.806	139822.772	126735.931	154072.882	194984.072	169232.753
A4FU01	204151.32	501682.276	283490.967	249201.842	223971.436	155673.491	203765.124	137080.046	546297.286	151444.55	141896.323	99259.402	99470.567	389800.747	83480.095	209285.643	15283.343	311322.654	137962.773	130050.635	NA	NA	NA	NA	NA	NA	NA	NA	NA	NA	50723.589	37255.274	86654.401	107533.008	58608.229	54636.725	47198.931	47235.179	42204.198	117111.527	NA	NA	NA	NA	NA	NA	NA	NA	NA
A5A3E0	202263.388	257834.375	191726.767	117785.61	113246.921	196805.105	108184.487	112045.256	105003.696	322622.019	56453.933	43824.762	167918.422	244111.709	41591.895	44327.775	196253.444	256790.59	49029.098	197701.817	332892.914	263384.345	140285.312	399771.993	125199.503	144944.694	177060.9	242098.144	128597.662	233664.678	140440.922	255343.852	531614.84	196549.901	119212.617	218417.178	263805.333	122334.829	124149.659	338105.539	230849.301	154178.391	253285.768	332989.11	444280.444	566095.638	222329.945	746289.201	313924.802
A5D8V6	17800.566	11993.55	11758.288	28952.616	22756.088	19593.835	23737.86	21628.342	28507.71	17793.576	25155.291	23681.288	19829.821	15447.477	21654.682	23144.826	19601.553	29161.181	22492.497	19962.189	13545.773	11523.118	12337.532	8765.411	9740.945	12554.764	13807.691	15886.198	10276.43	19072.562	9468.773	19231.045	6172.383	5503.336	17055.996	15014.002	14866.922	7474.794	18089.396	0	5019.205	11456.829	8219.611	9043.477	6144.959	3756.343	8406.815	11015.724	8911.795
A5PLL7	277577.331	181607.641	137779.438	361803.447	305699.136	235734.287	314046.871	314319.913	341221.512	231609.094	NA	NA	NA	NA	NA	NA	NA	NA	NA	NA	1212491.829	846522.81	1464323.64	1006649.955	1561784.054	1256243.583	1259018.915	1665136.42	1432419.438	1502986.814	98743.7	88201.162	84786.251	55968.654	97500.231	82602.885	103147.425	68625.569	122077.578	100055.884	91084.767	128089.716	119785.902	109234.266	89428.122	70635.281	123488.717	123308.489	90059.588
A5PLN9	7736.969	8061.24	4744.911	10908.08	11596.937	8986.406	10862.304	11212.713	7931.8	8474.621	4613.972	5255.567	7832.325	5347.17	9103.554	8952.808	4500.838	5632.712	8882.218	7684.852	7725.861	6575.823	5935.006	9724.2	6409.131	6527.569	6974.625	10358.864	8507.314	12781.36	8189.169	8725.79	8598.432	6583.168	8520.836	7877.159	9048.459	6567.747	7472.795	8755.001	2341.718	4310.842	3000.27	5024.245	3908.221	3237.538	3471.527	4507.278	3720.375
A5YKK6	515525.014	467336.383	375719.905	587597.424	547458.542	504871.06	535012.616	562803.259	542802.954	433152.94	604830.294	646950.749	530948.952	566110.41	547109.274	600439.233	500368.003	528121.625	558487.679	572710.777	549060.743	416184.082	564546.353	404046.565	509511.062	519493.776	580726.968	562561.622	580599.813	549250.535	547881.03	535035.668	516466.914	486997.231	548382.721	564725.447	559677.373	557891.695	596508.732	558637.431	538433.524	552416.721	589156.712	567130.349	507964.073	385568.98	623252.57	399525.665	508055.501
A6NDG6	1050192.093	1073078.306	1410593.285	919011.579	1031585.52	1107901.485	1020622.246	939997.323	942338.272	994872.578	923987.847	789365.722	848920.796	829154.478	837998.02	780098.541	728292.345	878703.345	799114.666	845044.631	808892.734	843042.461	591850.458	904396.288	730534.994	645449.707	702047.7	883178.949	727122.403	868164.734	669542.643	776078.942	735658.763	768802.774	726960.486	572704.562	749131.156	589122.871	656768.677	698068.23	845267.974	926624.395	1075714.001	993053.923	765472.173	866854.562	1065534.974	918626.026	1063398.001
A6NDU8	742306.153	760388.78	590265.791	637894.285	680929.025	709277.224	655070.842	712163.475	660236.645	723904.861	1001948.032	821570.141	886057.907	1131570.762	783729.658	761739.965	1233694.815	727874.253	746415.44	933291.535	1005990.957	854002.06	847599.779	729637.906	419741.848	832136.641	956834.295	967762.322	750428.774	972173.296	281972.966	271450.346	294152.427	334173.122	278686.071	354151.615	267828.958	345253.463	288200.339	350319.893	855100.52	582011.665	944549.527	851652.245	865920.451	596597.124	1167681.368	614786.056	820173.728
A6NE01	819.392	1080.235	1177.507	651.592	947.464	803.76	708.195	579.248	623.383	539.92	443.663	482.999	406.873	350.653	383.481	333.436	314.028	515.926	269.537	330.988	1002.44	1004.111	1045.927	772.047	924.47	955.257	1091.701	867.567	909	838.252	2792.926	2590.906	3625.735	4109.862	2893.195	2719.334	2808.54	2976.999	2954.586	3002.892	3420.586	3000.923	3186.987	3641.916	2869.192	3314.065	3911.784	2938.842	3134.933
A6NED2	11061.656	14022.839	12922.178	9624.297	12966.269	12662.878	16384.47	14598.295	10521.095	15287.517	25781.209	22484.121	21354.376	18373.268	20695.773	22835.691	26216.365	34056.239	21243.5	20720.903	9926.163	7363.566	5704.513	6882.865	4918.901	7617.298	6932.54	7459.712	4805.824	7935.321	9908.488	16279.282	14733.128	13159.477	9772.644	13986.198	14264.62	4449.069	9149.742	19673.134	12464.979	12745.17	8365.802	12218.199	10258.288	9051.792	9695.247	12869.321	12000.501
A6NGN9	62762.691	57799.171	38313.437	70272.241	63750.599	65975.434	46259.891	58227.476	40878.826	84608.823	NA	NA	NA	NA	NA	NA	NA	NA	NA	NA	112211.252	51620.21	65257.349	44507.519	56983.181	69623.756	66673.662	68026.753	67544.366	59053.694	50040.422	45154.216	45839.38	49969.539	45864.393	70076.773	51141.299	59981.983	51548.599	62450.779	NA	NA	NA	NA	NA	NA	NA	NA	NA
A6NGR9	49988.133	54531.473	33936.59	44858.705	63365.061	44301.64	50362.283	44466.524	42296.459	36176.293	54304.274	73863.358	37959.772	45446.294	43303.813	45416.581	50448.01	55031.413	39502.193	49426.551	NA	NA	NA	NA	NA	NA	NA	NA	NA	NA	32858.627	47585.715	39188.813	40343.555	36345.234	59038.758	53959.33	69017.97	81371.614	38226.434	24523.951	66466.639	61002.207	74533.785	52534.736	44859.212	69631.12	89155.359	44337.467
A6NHL2	1732689.698	1354108.548	1492992.262	1904307.728	2654542.02	1573744.352	2255928.9	1674378.767	2063393.41	1565262.296	1882354.345	2100008.456	1798205.029	1758712.378	1795462.127	2061549.874	1360766.269	1578327.602	1980665.272	1835781.508	1815512.351	630775.173	1200162.949	717994.684	1096547.146	1518248.341	1192986.626	2773451.469	939281.686	3079024.227	1152779.411	2322986.957	1866448.616	1405835.55	1470094.541	1638449.539	2281036.427	1189620.332	1263551.319	1609288.159	1309013.161	1701834.635	1112686.949	1668373.068	1263924.473	1549551.519	1758733.581	1540398.714	1751660.177
A6NHQ2	218713.213	199350.638	340612.35	234786.309	258213.363	233066.505	228006.658	236017.11	294416.834	318035.228	98179.434	123462.018	83876.154	135141.551	85183.656	113667.822	129662.622	110267.129	136339.296	113051.067	NA	NA	NA	NA	NA	NA	NA	NA	NA	NA	200970.471	152740.063	100592.448	109574.219	158126.306	116029.071	139033.471	133302.212	109041.64	113480.286	99326.587	96038.381	66916.516	87245.652	97669.811	78029.607	95925.581	80427.518	82856.792
A6NHR9	463331.494	458478.266	322720.168	489386.512	477387.421	425436.015	514588.03	482392.632	517887.762	447696.233	548115.769	527354.811	454727.296	547237.456	461670.591	515789.03	395295.243	471825.478	492497.08	508695.595	469506.206	334910.809	461769.309	302847.701	467035.314	513134.231	583239.157	532223.714	451047.729	469005.798	536849.851	610669.17	659467.232	559799.44	653889.545	613636.213	707220.277	525228.711	590663.201	693123.987	455891.432	611675.248	465876.292	528677.149	511221.607	366331.713	541046.859	495061.984	471986.571
A6NHS7	169693.185	111909.974	81781.132	426676.136	164810.476	155594.171	252028.323	317678.892	269001.318	250956.919	204269.516	342581.708	120214.119	229627.946	123313.273	129902.309	149652.276	240736.201	117554.799	160461.754	97839.673	72074.737	75062.572	74151.633	100139.918	96424.131	97073.73	144071.551	102245.655	155756.756	151484.392	236016.332	95195.569	119618.877	184933.07	79862.068	223329.05	46309.254	113520.139	110905.738	127835.815	293392.755	191927.238	257485.732	118967.209	139553.156	189762.796	242858.693	178463.828
A6NHX0	84707.977	94260.55	84702.13	80400.606	90669.852	86390.322	108319.681	76474.831	78127.599	88171.158	100671.633	78793.941	90983.269	116307.957	74836.313	59891.444	84249.591	81483.941	61407.523	105738.637	93815.606	79100.799	66175.925	77340.546	84483.167	87236.49	67992.889	86140.488	86962.408	78044.682	56229.041	68293.757	65068.044	53970.77	56653.682	70270.157	65247.372	58809.302	65596.297	80440.852	105161.928	56059.857	126061.762	68259.229	89805.642	104614.873	102707.177	62987.396	57870.767
A6NI28	176793.037	178181.984	147330.154	183051.988	194355.951	196402.269	190029.313	153211.997	211617.485	228709.86	132070.254	102679.408	118975.797	116553.835	116115.705	117498.531	133452.793	177921.054	119366.846	124062.113	297098.991	209397.422	180675.152	256775.737	134744.615	278509.591	256628.426	202658.995	152906.026	187660.06	130992.805	246835.294	215218.087	236244.055	152832.139	216424.335	224389.664	191447.659	150359.008	250254.62	89289.883	89383.327	73037.252	127634.768	135445.252	96196.958	82763.857	147457.332	110632.892
A6NIH7	229306.501	193388.084	163375.071	229621.967	212775.03	219669.471	234394.735	211643.119	202561.909	232853.032	160811.387	166053.404	137355.58	175426.513	139403.571	147297.946	133248.959	139109.674	149351.736	145681.578	159600.999	94830.015	132448.709	99025.286	117411.179	144128.785	140984.094	145776.179	137107.76	140391.135	199461.454	201028.577	189112.4	185351.605	214685.66	246989.392	218736.497	226823.241	209175.626	236477.571	74565.136	65889.063	102821.78	88840.267	77543.676	60850.304	112387.75	57945.211	71322.916
A6NJ78	59948.455	61299.864	38711.747	67203.046	86200.795	62271.451	62467.278	65282.617	47319.563	48242.154	83387.05	113705.992	50363.16	48279.025	30383.23	49976.976	34765.403	96604.661	47648.208	53081.153	56706.205	39441.15	73163.591	39512.608	44899.135	60957.9	66619.17	56325.767	60385.474	69474.728	64891.556	72371.806	37870.373	39590.15	61115.621	41009.139	61375.839	45334.603	56459.614	52640.853	32724.04	89802.461	64998.081	76941.198	41577.144	23033.18	57004.264	82054.615	71313.264
A6NJT0	140086.65	148299.235	109759.329	134826.139	109209.15	124735.061	136284.528	119673.39	145938.324	178289.931	107710.653	143599.704	86846.722	125077.779	93532.06	101309.453	155518.03	114761.224	97093.366	110660.57	115772.018	76303.925	136733.749	76211.054	107115.415	136192.735	120495.534	131326.186	101588.667	97266.769	114384.565	94249.569	98576.528	95613.769	112904.375	95996.788	100225.967	89767.669	105433.109	94099.513	75716.479	93332.988	98619.099	98779.814	89787.071	61948.698	107729.417	75498.666	87781.043
A6NKF1	11113.682	10109.627	9534.49	9700.692	10915.876	21229.1	9994.043	8791.354	8343	15091.13	NA	NA	NA	NA	NA	NA	NA	NA	NA	NA	NA	NA	NA	NA	NA	NA	NA	NA	NA	NA	NA	NA	NA	NA	NA	NA	NA	NA	NA	NA	NA	NA	NA	NA	NA	NA	NA	NA	NA
A6NML5	21875.342	24037.016	52516.346	23534.556	21257.648	17363.482	23221.345	15680.459	19075.65	15872.347	31433.71	38030.018	24303.195	34374.456	22042.684	22641.082	25636.592	38661.461	23291.767	29365.648	25263.448	32308.564	17826.379	25478.652	14880.555	23247.626	17833.68	19945.979	17116.087	18392.263	10505.287	12603.702	21276.719	46374.285	11083.667	28507.756	24960.822	24451.624	25769.508	19151.043	33055.146	51183.921	22980.558	66505.814	68329.832	58924.151	22311.331	30156.8	25866.465
A8CG34	NA	NA	NA	NA	NA	NA	NA	NA	NA	NA	NA	NA	NA	NA	NA	NA	NA	NA	NA	NA	NA	NA	NA	NA	NA	NA	NA	NA	NA	NA	NA	NA	NA	NA	NA	NA	NA	NA	NA	NA	NA	NA	NA	NA	NA	NA	NA	NA	NA
A8MT65	2552.405	3955.588	6127.7	2303.856	2752.226	2261.257	2692.895	2272.317	3285.291	1941.283	4803.207	4942.078	4060.912	3847.942	5132.267	3407.043	8116	7094.901	3752.994	3301.91	3342.685	6561.801	3654.443	4639.545	3388.891	3354.15	4815.009	3454.767	3024.506	3191.93	2400.552	2154.004	2415.42	5535.272	1947.579	2760.41	2263.055	3654.482	2893.13	1905.675	8187.434	7408.043	6078.284	8643.233	8017.411	15043.252	7389.05	9649.682	7531.354
A8MT69	91953.49	33761.83	35833.652	204846.855	184538.603	101136.194	189284.004	132832.964	144808.872	36035.434	85361.29	121699.13	79566.053	54798.77	128986.51	131419.452	70310.851	122463.423	121869.008	87330.968	51801.701	23205.013	48825.293	28140.789	68728.565	56239.876	60443.603	85540.292	62881.122	81978.233	65780.398	63075.054	56855.95	53133.134	65950.457	56272.932	68590.847	57087.849	59687.864	53387.448	16201.669	33775.453	23808.145	25118.882	19593.538	4390.506	29813.819	21411.866	24825.261
A8MT70	91874.5	106416.477	95014.362	88202.156	102326.472	74416.247	104128.389	78946.774	88790.146	85091.309	89718.575	99610.707	62386.851	107318.437	72341.01	62283.149	52092.584	85599.151	64629.534	77643.413	79162.288	54313.633	65415.345	53607.673	56148.505	65509.608	70571.266	61696.297	58777.315	61042.816	71658.35	62289.89	82419.087	74642.083	72071.321	54677.45	72368.968	50711.572	65837.273	80885.111	110970.265	87182.097	65953.814	86643.79	134709.024	69078.202	90489.176	77140.323	87588.234
A8MW92	NA	NA	NA	NA	NA	NA	NA	NA	NA	NA	NA	NA	NA	NA	NA	NA	NA	NA	NA	NA	NA	NA	NA	NA	NA	NA	NA	NA	NA	NA	NA	NA	NA	NA	NA	NA	NA	NA	NA	NA	NA	NA	NA	NA	NA	NA	NA	NA	NA
A8MWY0	441238.84	484859.453	624153.801	347763.009	324722.995	400361.027	349018.499	364903.053	366120.157	373252.371	270871.352	261036.911	232535.993	403339.954	202740.139	252496.142	376307.968	392098.34	225973.087	301724.225	394833.664	525981.549	214887.967	533585.227	216016.601	325792.95	272978.4	342316.805	244742.62	276798.414	147244.577	185599.961	340831.703	432124.706	143842.392	226376.87	233998.307	190079.638	166163.647	378898.57	417167.847	303328.83	356767.09	387350.292	539454.836	546924.112	368798.348	401362.979	322757.53
A9UHW6	NA	NA	NA	NA	NA	NA	NA	NA	NA	NA	NA	NA	NA	NA	NA	NA	NA	NA	NA	NA	NA	NA	NA	NA	NA	NA	NA	NA	NA	NA	NA	NA	NA	NA	NA	NA	NA	NA	NA	NA	NA	NA	NA	NA	NA	NA	NA	NA	NA
B1ANS9	112921.687	89546.961	78482.567	151719.874	81127.268	107039.191	135907.684	142847.778	108588.514	91423.064	70057.567	65472.735	130734.921	100818.11	168717.819	207385.892	82924.929	81571.068	180859.217	137650.399	77444.08	67688.236	36010.333	69754.196	126952.212	52283.763	69228.665	99719.256	142661.311	116269.217	178509.293	137541.753	125539.525	146730.786	188509.872	99801.852	161265.562	116968.231	120308.404	116193.683	114098.057	216697.753	219958.073	203617.379	188209.228	107190.427	239671.028	163934.37	175877.227
C9JLW8	2470130.434	2190482.839	1933068.948	2209861.707	1998437.358	2257400.365	2038662.757	2270417.169	1736363.448	1432240.686	2481208.745	2301987.601	2324414.919	3510947.977	1427979.045	1700773.196	1489438.228	1692351.873	1490856.374	2571136.303	3074102.53	2220454.099	3026696.502	2192837.601	2390195.383	3384426.854	3579617.555	2533765.252	2657336.009	2341065.6	3139910.672	1978368.578	2586753.907	1975219.986	3007593.056	2754982.346	2484571.165	2431682.359	2830440.447	2850435.212	2545868.863	2254798.092	2548719.451	2321770.33	2623262.499	2014231.571	2921899.349	1735521.819	2321034.672
D6RIA3	68419.993	50111.619	36236.578	78836.435	66986.526	67932.734	51129.407	61325.681	44875.382	34553.088	29028.463	46184.672	23484.495	37103.756	26321.1	30738.469	22157.282	26080.506	25720.535	28370.639	31723.926	26022.714	46432.441	18241.357	59350.359	35042.481	36428.261	39450.322	66822.709	35399.742	NA	NA	NA	NA	NA	NA	NA	NA	NA	NA	NA	NA	NA	NA	NA	NA	NA	NA	NA
E9PAV3	1880612.754	2182549.497	1672814.392	1078268.694	1072837.014	2570351.53	1103024.687	1044827.549	1049989.068	4222997.864	1587077.554	1530999.489	2315285.651	2640677.39	1365714.619	1948366.295	1282779.818	2429427.138	1527065.647	2184029.691	1562451.966	1548344.895	1030239.566	1918297.164	1122337.659	1153560.256	1404077.843	1631867.273	1214104.9	1829987.179	1363145.015	2739402.363	2123624.423	2515794.383	1437393.86	1566093.888	2153863.762	1245556.524	1497415.534	1872365.234	1078735.674	1110540.703	1012047.129	1705004.895	1804222.548	1605534.697	1195134.489	3759297.35	2079368.5
E9PRG8	854915.883	787534.984	592617.738	996687.963	866512.632	795081.329	802095.056	1061557.409	885394.137	560518.944	644564.074	971886.642	460897.849	657998.828	501590.744	534294.89	897368.256	807903.143	544684.256	629303.224	528175.82	421424.008	561177.529	338144.849	595341.579	574886.016	534864.207	666981.453	816476.623	587649.901	729831.643	625252.208	585798.918	563898.356	793324.253	692740.239	718489.257	734846.565	879616.922	658539.999	726305.904	765180.956	719063.248	719372.431	820997.662	649619.974	628208.989	478096.492	700847.132
L0R6Q1	847198.145	712023.662	743071.724	1004059.738	877076.594	813029.796	906952.82	890949.068	774912.209	953197.061	1022501.217	1153499.516	911493.797	982976.337	857925.64	1024390.805	1090104.449	1066969.968	855880.432	1027710.526	926297.549	1119673.275	909851.454	1063417.805	705177.04	880161.839	829847.372	936910.771	799959.653	872486.196	1066691.478	929299.674	1139291.689	1278654.306	930662.173	978700.103	1103837.628	892250.11	976325.262	1028150.516	903323.522	729897.641	614957.951	1101969.617	977056.732	1323453.074	832063.149	1226777.416	933998.781
O00115	289748.417	246721.494	269448.926	350439.26	411828.992	294896.18	400122.506	400839.766	428130.304	260030.433	406476.098	405769.912	416184.263	420051.463	495851.173	355650.848	328967.143	351249.748	412243.411	409122.472	703473.811	660014.836	699967.325	797724.671	1002407.608	762258.227	541641.529	614252.255	658590.11	649139.153	324109.373	353874.183	286953.301	244022.254	370515.153	337337.27	331456.559	350472.61	441157.135	335408.233	287552.243	634774.549	288467.409	314039.687	332384.962	289313.286	303480.577	280302.671	345595.71
O00116	862285.473	725950.117	678254.03	895177.61	950205.046	800773.233	816021.371	947963.114	810142.313	925899.45	709530.014	985202.084	767788.442	617778.928	956263.94	995608.439	885798.814	892257.185	1007338.298	817431.226	675821.817	589710.484	675754.875	554007.607	632763.8	577419.94	643274.816	808813.206	775390.267	814499.912	888984.508	798518.541	679890.659	833871.384	911400.276	622392.475	854501.675	666125.829	717473.097	684408.586	874108.424	1254046.919	923057.4	1081711.071	876448.655	733804.28	976663.772	980791.474	976384.359
O00139	394966.029	334738.126	296637.557	415922.947	398032.166	369623.768	391165.897	412500.675	446900.001	377414.634	718614.182	802322.038	668844.673	729217.117	714393.91	846019.928	533190.817	662908.896	784598.491	752901.163	623075.338	527335.642	636723.759	486701.178	576830.419	640470.82	679158.314	668714.494	635333.713	616466.032	903238.677	922090.465	853164.5	815394.052	1026272.303	860375.197	953104.056	915767.449	942721.35	949153.684	402762.563	416811.256	397368.015	343237.536	373166.196	313014.041	356136.757	347564.035	325503.792
O00148	1283457.319	1260405.301	1131198.345	1681109.661	1194407.973	1246477.44	1173833.114	1448785.229	1116169.461	1265519.92	2021688.437	2051637.025	2056213.061	2115516.91	2031536.53	2666400.2	1853827.557	1925242.893	2220345.757	2254737.095	1712773.507	1402612.697	1756709.624	1337429.625	1521583.126	1574677.713	1776858.457	1782663.63	2058999.254	1730189.906	2543050.288	1730617.878	1685519.945	1487712.529	2168764.181	1734728.067	1931828.9	1599995.971	1844067.18	1728766.605	1341459.623	1683094.8	1482877.638	1769974.266	1672772.601	1746186.283	1640720.504	1892831.853	1681443.211
O00151	2001769.77	1709917.87	1379676.515	1938492.429	1900061.041	2709618.173	1837147.99	2455646.529	1616709.739	1907660.991	2011477.216	2150879.868	2885107.793	2031473.407	1604083.23	1782706.66	1267114.809	1603709.741	1839481.708	2001953.542	1381888.849	1319021.186	1603515.115	1418332.985	2295887.754	1477456.468	1666360.089	1935777.406	2883136.375	2729405.08	3225193.994	3090562.349	1719452.995	1794950.986	2857652.922	1720746.658	2276969.153	1883748.844	2572772.109	1757144.952	1778744.68	1827340.457	2735424.926	2190647.473	1596467.802	1533554.475	2279939.975	1633925.632	2835975.395
O00154	3065961.474	2606650.167	2235975.459	3148042.352	2973299.422	3100085.892	3024098.531	3181606.524	2559256.115	2662633.628	3510180.586	3596307.534	3558515.833	3323848.939	3764484.833	3994298.276	3125289.26	3119674.744	3771910.458	3609711.141	2973614.655	2339830.035	3379385.612	2347389.232	4499181.716	3186531.844	3203718.396	4065998.58	5073755.022	4242016.918	4063499.896	3656150.276	2590775.839	2568068.109	4463007.348	2837894.78	3788335.83	3071291.041	4228346.006	2749946.877	2525316.951	2541491.284	3582719.052	2774352.644	2001287.663	2065909.403	2757637.214	1861883.613	2767873.081
O00159	513230.028	546958.667	465838.934	532755.577	489725.697	570934.922	500859.701	517076.048	432891.377	595747.403	394083.069	389914.128	446327.779	429297.714	324780.918	400183.776	437174.091	430845.375	384560.994	402979.079	350962.634	340726.891	320208.839	341305.191	296749.747	317146.141	414558.482	408809.52	375860.263	458125.215	402123.874	448623.12	396882.399	447209.225	414358.252	377253.923	419232.188	366738.032	351020.752	425056.572	410345.301	402389.908	468282.31	462675.649	433053.196	445241.13	433137.378	500527.05	502724.911
O00160	111767.403	177448.127	276767.709	77290.042	132072.915	72481.511	114462.373	96629.662	142167.421	67027.686	NA	NA	NA	NA	NA	NA	NA	NA	NA	NA	167160.863	259039.183	186722.587	198425.021	152583.467	187925.357	179794.253	157377.017	127968.98	141141.236	131546.729	151437.14	147827.645	401348.627	170454.375	291564.964	162654.99	289629.933	241466.146	139673.434	125007.286	102372.6	51733.516	96794.97	120162.536	140099.816	67253.863	95328.895	67408.739
O00161	5308105.82	5399446.178	4802548.136	5989878.765	5275844.841	5485868.001	5276421.564	5861614.69	4915345.124	3813374.728	5576667.191	5962193.579	5314973.689	5401496.177	4425270.691	5912379.658	3829407.26	4332666.276	5018936.235	5365442.949	3090192.438	3359460.741	4747427.394	3316766.023	3694863.764	3953198.816	3572615.059	4071570.067	6020023.36	4460499.871	9994959.809	7243062.259	6145905.556	5226852.833	9165815.919	7911801.056	6412735.813	8850474.059	7942813.102	6925497.245	5942152.793	5322600.964	6763229.939	5534352.262	4815184.874	4803546.549	6805329.255	4272478.635	5859895.209
O00165	31148.962	20959.407	18739.705	60248.414	30257.774	31038.916	31308.516	43950.344	28442.25	27420.359	15538.691	19094.025	22189.044	15848.308	23300.395	36866.113	8899.165	18067.961	29787.691	26651.153	302062.9	221585.153	216476.653	297366.988	311216.548	266593.04	314307.53	519886.475	534469.859	595243.032	NA	NA	NA	NA	NA	NA	NA	NA	NA	NA	48347.103	144622.529	98055.013	122030.54	51906.308	56573.691	77602.056	146247.442	113746.051
O00170	918855.192	936393.317	877179.875	835041.643	834388.545	990734.288	875756.964	926792.806	767659.319	1022815.248	621013.078	554429.812	554135.597	625526.728	514964.341	525821.822	550435.689	546469.066	553163.024	593585.198	1171833.585	1135956.357	895666.384	1104662.907	726869.785	982177.855	1069002.462	985458.69	855978.034	1077693.921	2222672.822	2351193.259	2750533.149	2739211.145	1999771.598	2028850.996	2474218.948	1838299.561	2166175.023	2656181.739	809592.38	764581.109	876157.413	914129.827	886862.983	968145.202	973159.88	965491.957	852338.105
O00178	477391.021	443509.735	307684.751	468255.831	446100.824	453685.576	449206.585	500066.151	393855.455	425043.513	488919.59	448748.614	411099.44	450068.951	419624.615	427295.01	346213.936	401005.653	428529.086	423188.401	412108.433	360599.213	438581.415	356110.447	422920.922	459004.237	489076.842	494844.454	513632.892	488636.383	491806.301	430077.736	454344.328	396125.837	467200.46	432982.795	462850.842	434498.677	488613.726	461760.715	525050.029	505324.886	670167.278	578325.725	518140.222	439714.589	623207.016	427914.481	514490.118
O00186	170417.596	135914.54	150567.095	210670.44	163116.436	169480.798	160162.133	191668.19	175952.644	145026.219	211743.959	165910.766	261375.379	213807.981	186639.176	267705.444	322786.135	324744.547	238781.936	321484.3	251893.371	227732.541	180388.656	253506.217	256469.25	182403.409	255213.033	328205.572	406208.749	318110.391	371775.484	366815.117	288567.748	328194.827	357772.75	187347.662	330368.579	182143.444	224532.903	311145.429	133643.123	197166.745	185697.751	178312.486	131503.822	145002.342	176041.796	182831.996	191707.724
O00192	245233.879	225594.671	266067.506	268166.451	250754.368	277852.665	260412.262	263803.514	314959.408	331951.093	284375.393	278037.114	291607.099	224447.627	195212.958	272294.359	387550.503	261606.962	247617.943	303618.587	250056.568	233478.008	268210.42	211756.781	239278.237	238741.647	249767.069	257387.142	247411.797	273646.925	287566.04	414192.088	341168.227	283002.017	258217.607	318519.02	346634.606	316522.498	227470.68	336254.702	206072.586	314801.045	299702.626	399016.83	279372.62	288254.978	321350.034	361816.831	338960.09
O00193	1933639.261	2328294.971	1490704.971	1667138.048	1852893.164	1964400.51	1673250.635	1881758.041	1497767.174	1518844.995	2570496.958	2144758.956	2084100.218	2422338.501	1688554.388	2003821.275	1015400.697	2245170.947	1953696.503	2076437.025	828570.36	698151.856	776405.76	698271.997	478824.044	792042.906	741582.102	631379.677	665867.601	622520.475	1327809.053	1134916.655	1436365.674	1155042.517	1317676.535	1358820.678	1262227.126	1323481.47	1295274.694	1526845.99	2907686.594	1750000.917	2925664.267	2371690.25	2772791.526	1682618.202	3035168.895	1594667.637	2079122.219
O00203	1103610.874	1070128.967	936923.501	1128066.287	1238477.394	1204257.264	1188710.637	1145250.303	1047568.939	1222724.802	1174093.701	1334298.697	1045681.376	1099905.009	924902.56	1032243.387	1086518.203	1117718.071	992412.662	1068030.541	1160396.073	996406.3	1317020.694	1019881.559	1128594.471	1236657.607	1206950.348	1315763.132	1334363.209	1247415.429	705545.211	732016.886	619664.816	637455.447	673253.998	532828.96	693687.78	553947.538	665225.965	606527.446	987202.27	1056758.537	1216422.521	1133194.489	1017578.017	878140.828	1152424.43	983018.108	1155960.428
O00217	2256498.022	1883625.805	2728827.543	2314381.033	2291824.668	2354644.791	2022461.751	2295605.699	2237839.99	2574231.752	2873497.113	2734968.076	2366916.214	2513749.773	2610326.984	2605561.9	2485011.273	3323282.941	2772117.95	2563039.56	1578767.122	1760657.387	1601299.446	1710405.524	1547786.133	1328420.385	1771056.212	1993655.639	1621430.007	1758016.321	1860602.589	2237782.32	2073505.744	2286448.543	1946259.512	1844311.051	2307055.117	1959428.143	1822847.266	2000813.516	2561005.339	2872082.203	2217290.452	2772581.799	2590022.485	2973161.699	2274712.591	4025429.766	2471209.209
O00231	7060316.939	6996936.591	6141916.368	7122290.09	6965052.399	6963532.672	6540378.965	7050026.318	6564879.982	6179665.077	7263723.555	6713714.445	7540639.127	7200717.956	7252891.898	7758592.562	7094818.106	6820642.748	7520302.088	7548260.061	8391639.351	7159674.418	7450604.811	6974585.736	6881130.971	7568455.653	8456762.914	8173765.948	9217983.022	8178881.618	10720467.52	8238711.049	8462410.768	7288798.832	9005905.019	7427457.472	8464962.932	6907536.883	7890901.433	8247021.227	7253667.479	7432003.846	9511916.036	7764453.366	7290743.639	6134073.574	8563877.072	6615757.843	7653952.871
O00232	4603846.338	4825253.061	3765792.02	4309109.777	3999302.812	4411248.958	4214552.416	4566627.358	3930267.511	4027588.821	4586880.959	4196327.745	4794241.834	4455783.241	4472671.048	4386021.826	4557271.297	4623995.313	4798364.01	4745621.324	9746716.818	6555765.564	6388817.138	6041185.006	5475369.895	6808438.621	9450414.729	7306424.351	8668263.698	6852046.428	5092069.183	4642081.589	5832075.169	4487918.596	4431766.054	3660564.073	4442877.378	3154449.253	3602128.526	5314020.147	5290340.071	4667563.04	6641976.1	5134248.949	4844347.142	4644786.731	5773283.169	4457792.975	5328695.917
O00233	3089180.944	3930698.972	3837829.217	1704995.734	2627553.634	3211378.647	2765029.357	2295945.977	2105045.458	3372094.342	4314626.83	3450211.122	3766508.367	5252412.905	2489582.633	2374270.751	3523485.374	4121673.183	2459206.696	3973269.838	7182411.86	6123817.509	4551862.692	6482450.469	4450360.331	6041550.507	5248388.488	5167230.981	4025975.959	5820828.936	3486900.474	3482448.833	5105417.775	4827024.907	3686275.515	3746648.746	4208305.044	3814068.249	3787555.927	4746514.279	4835576.341	2872824.364	4349252.43	4461124.656	4799980.312	4794047.984	5584777.113	3183139.417	4409756.971
O00244	1134924.689	1303831.345	1119785.249	765022.304	877215.312	1213001.743	1125039.127	681127.681	932302.587	1088925.103	1433336.903	1128032.868	1627745.592	1635643.912	1102608.643	1348619.185	1268528.157	971360.211	1094765.752	1605741.054	2393176.842	1861347.349	1970832.375	2108761.471	1809676.581	2217826.711	1778779.169	1998869.193	1516898.193	1924102.21	2132961.106	2859308.315	3331951.848	3039045.278	2186077.328	3002986.364	2674949.027	3047242.893	3183762.9	3472536.83	1838439.404	1174788.291	1694698.774	1783366.876	1880031.659	1680350.608	2571294.528	1338207.391	1956788.581
O00255	312067.97	271391.213	239898.571	372424.651	372840.444	337913.58	317089.081	345771.815	369685.653	266891.745	243268.172	278301.437	249505.097	255934.776	244308.887	258967.354	213923.839	239675.787	255754.993	261593.782	288950.972	202708.515	428703.907	171672.381	340546.948	392361.824	520627.39	455733.865	491371.008	365254.714	374372.489	423084.706	320251.492	410573.645	504611.081	405717.185	465605.328	302613.66	389899.638	417862.538	256376.813	374225.017	377254.205	316611.189	305120.533	316933.997	333341.163	331515.897	326966.604
O00264	3978932.641	3504354.649	3522139.847	5096022.649	4331892.594	4128755.003	4263576.51	4974953.814	4115939.074	2648953.453	5186811.475	6018081.822	5443833.3	5230352.996	6811221.166	6329810.249	3826022.04	4919030.867	6795485.38	5986620.769	2846331.621	2750993.14	2818054.41	2115711.135	4606244.404	3021349.634	3081059.385	3768678.113	4600814.031	3524684.201	5098591.641	4351980.394	3539373.587	3742925.111	4838443.723	3837043.785	4058533.001	3819947.689	4197090.875	4096674.589	3734448.513	5690135.355	4579193.795	4245974.633	3673920.727	2934934.328	4111845.136	3661005.327	4289815.734
O00267	712337.231	753627.948	532161.666	800118.967	710417.953	701559.188	698959.458	825578.196	695269.509	704587.527	997725.609	1000346.941	1004139.758	1052076.803	1008200.811	1142653.817	877014.445	979879.016	1130541.608	1058580.135	589384.167	525168.198	585707.103	436626.578	642455.12	578137.191	638669.927	631347.679	720986.99	593066.907	846952.074	713758.316	674995.001	628163.352	879590.61	666294.885	732200.49	695884.457	743921.645	705311.941	667856.58	674767.595	728570.719	720897.739	625887.485	495680.256	770417.689	526970.147	666162.325
O00268	8517.461	8757.216	6283.628	13434.739	10269.801	9740.215	9500.48	9818.153	10233.603	7387.162	12855.639	9516.703	9233.409	11803.609	11969.468	13044.883	7818.113	8892.737	10767.361	10337.424	13423.446	8214.048	15590.682	8512.198	13118.249	15626.994	16220.462	15953.374	17685.499	16708.541	16525.408	19610.639	13790.803	11060.982	23416.44	20468.985	19412.061	16537.012	19785.696	15125.775	11498.861	19859.379	20022.452	14364.753	13368.807	12122.928	17064.597	15027.747	20906.959
O00273	1186274.255	1106971.203	969966.653	1120263.51	1456077.61	1198483.386	1229563.802	1231988.214	1166379.657	1165017.914	1487464.028	1335790.796	1427113.596	1562400.997	1424270.081	1383809.099	1384994.173	1221842.654	1253576.764	1447126.994	1325606.113	1237526.996	1420914.765	1254276.267	1438956.345	1374327.642	1291788.604	1293126.009	1186152.573	1273165.969	1466645.071	1560058.735	1608940.508	1581165.582	1756955.943	1559849.345	1595636.801	1567263.125	1706377.3	1688165.758	1461233.496	1880643.768	1674993.96	1705180.887	1516660.358	1374032.689	2210933.01	1408869.132	1549222.992
O00291	1454594.28	1323170.258	1061496.613	1337496.446	1255733.166	1240060.827	1147501.563	1341122.083	1175437.73	1154147.653	1181260.693	1138742.394	1155826.661	1548439.036	986162.293	1069926.08	954847.092	1062281.515	1029936.014	1319657.479	1016639.987	849833.898	849938.489	920206.284	811431.627	920365.786	984877.889	914509.178	981376.423	876264.029	1289096.641	1096750.881	1298204.672	1583453.779	1382383.255	1486523.445	1245052.709	1206840.979	1290200.269	1257993.288	1512627.431	1407650.421	1647418.73	1652663.253	1662861.169	1330436.801	1771136.251	1509865.832	1479580.764
O00299	9849161.053	9295624.234	8644272.286	9260357.282	9741826.482	10235206.42	10218664.5	9995626.924	9297978.048	9557005.968	8891145.655	6675788.498	8705620.005	8937337.21	8305868.609	8194237.288	6834967.894	8336129.822	7757439.005	8893368.756	6518347.644	6275925.931	5516656.393	4947618.172	6412735.229	5885175.595	6098782.857	7156601.46	6380361.447	7202418.112	6837112.922	7656410.503	7153664.574	6752022.464	6387288.423	6349359.194	7161730.711	6116136.066	7029984.633	7284977.053	7015744.178	7096457.695	10749757.21	8303643.201	7082623.031	7077855.029	9391383.781	6032518.933	8994762.655
O00303	1780322.559	1575861.419	1360826.296	2032890.01	1733646.114	1731051.041	1738017.203	1744682.584	1772425.982	1619342.758	1695211.258	1745159.896	1688522.293	1499273.927	1713564.278	2044010.109	1315619.138	1563254.147	1964063.225	1805809.136	1680443.752	1263766.961	1519281.153	1281646.001	1497463.662	1531910.989	1541720.411	1740189.358	1923314.686	1774746.677	1822941.293	1907159.892	1504888.36	1656146.104	1695411.664	1517941.257	1795114.837	1584828.883	1866168.925	1625513.473	1798048.366	1849808.497	1892840.114	1916982.643	1739425.723	1403959.602	1875420.097	1623761.127	1827334.882
O00308	4567.867	4125.054	2777.848	6424.269	5619.473	4766.378	5771.164	6223.628	4660.542	4466.774	4915.842	3755.93	4521.406	4551.403	3845.632	5093.683	3685.597	3963.838	4497.618	5152.548	2380.985	1781.903	2231.11	1509.706	2513.125	2411.184	2086.154	3293.139	2261.115	3290.08	2368.2	3136.11	2063.627	2436.509	2611.823	2459.611	2532.013	2446.304	2904.678	2210.55	2883.628	5240.433	3276.211	4224.485	4062.489	2297.679	3437.723	2934.588	4179.33
O00311	14602.731	19962.364	8390.406	4980.157	3299.311	11371.505	5891.066	3323.493	16129.219	10797.907	8170.616	9325.284	10308.221	8363.202	10782.576	16809.772	7456.334	6375.227	13091.337	10618.358	NA	NA	NA	NA	NA	NA	NA	NA	NA	NA	8513.541	5735.958	3289.771	3927.244	6591.746	4580.003	6152.505	5418.284	5689.711	4096.615	11252.743	10638.848	10434.179	8773.914	9854.861	7863.693	10016.3	7754.796	8562.518
O00330	1209787.811	1291868.341	1481424.982	1257511.574	1071465.703	1216749.388	1074157.843	1162763.287	1103118.008	1389064.03	1191732.634	1231084.468	1460768.214	1426945.967	1209093.457	1354826.726	1710481.483	1819941.503	1244901.535	1449884.234	1291693.098	1723135.185	990570.59	2034576.644	1233146.914	1055271.274	1282724.244	1230633.847	1259853.794	1327958.862	1296408.3	1371426.623	1439326.477	1818249.545	1230920.748	1144672.2	1336084.231	1080245.494	1179290.247	1242433.922	1164397.617	1287155.169	1308091.744	1396678.608	1329956.009	2378986.776	1210722.128	2241469.454	1390464.241
O00391	2824.15	2156.205	1640.874	6131.908	4462.339	3359.869	4086.314	4459.11	4348.298	2474.891	2667.332	3028.492	2313.896	1638.255	3605.201	5043.897	2095.212	2158.538	3300.765	3618.411	435.007	463.556	365.223	276.726	687.038	164.534	493.539	820.898	638.143	882.107	NA	NA	NA	NA	NA	NA	NA	NA	NA	NA	0	4796.316	3103.256	1145.412	505.8	1000.283	1195.269	2808.859	3170.993
O00399	457090.888	572088.688	440253.153	790659.959	432801.582	503126.414	488938.359	456566.96	503209.608	571715.554	497269.719	478074.784	451257.093	502301.184	387191.498	353299.167	399700.267	482170.252	327590.196	473223.331	593500.649	595204.382	440671.894	696246.027	456786.396	527141.865	494258.033	526457.617	468298.031	574751.896	594472.98	898985.439	812061.897	1051501.271	530056.293	733517.644	710601.884	640147.559	677221.845	880375.709	353302.796	332651.735	316087.035	477844.384	381746.497	406817.61	399472.084	387054.229	380425.097
O00401	376011.916	409620.531	297302.666	381477.718	377261.779	414301.101	398632.677	388588.366	362935.142	405678.067	573165.806	397530.335	397837.307	402583.964	353339.965	433695.311	319474.158	554896.202	367149.922	382721.947	293756.636	208104.579	281255.328	219742.28	269144.608	315415.591	330316.829	342287.598	481122.19	332225.939	264345.104	248500.52	254584.797	247818.573	248486.781	254462.288	253978.048	269585.429	254694.48	265213.615	312806.17	360302.619	407562.177	397593.918	308469.426	220456.242	435384.51	305715.744	394817.519
O00410	6250064.403	5643245.668	4716988.793	6378922.452	6520618.652	6355185.548	6349226.505	6461876.502	5482665.267	5616399.485	7082732.821	6444684.147	6634260.224	6179844.258	7137543.021	7009724.418	5611107.544	6344043.475	6819999.63	6568089.031	5291520.431	4444693.172	5173979.565	3930160.102	5661987.716	5250172.228	5732369.694	5875677.248	5767355.555	5827645.573	5470226.102	5720974.592	4840825.302	4641702.697	5079571.599	4600696.989	5779766.784	4646675.894	5525177.887	4972493.109	4781287.769	5241611.464	7264709.65	5650208.964	4443173.703	3647086.777	6464271.628	4141646.533	5675970.506
O00411	81392.677	55376.434	48498.186	86638.501	73105.752	78327.25	73865.532	85624.023	66614.286	72793.446	64683.208	59655.481	74879.963	61115.236	85314.906	86637.058	44565.586	64392.149	79664.033	77780.161	37192.456	33589.641	33935.494	36250.428	48901.982	31908.468	39132.979	41524.32	49971.547	42262.845	54328.323	60996.989	52237.047	57573.814	62562.233	72678.496	71370.778	78085.098	69974.84	56980.025	78152.324	55704.096	43752.873	66863.522	75365.279	70219.639	58137.4	54413.339	63063.721
O00422	117478891.5	121650731.9	88385456.8	145983101.8	115945208.4	102256008.7	118396951.8	141234473.4	126656812.6	96779027.43	59319107.66	72214093.78	62068896.92	77610098.21	64135065.79	91103242.26	56437056.02	60769463.98	81831532.33	75344078.18	162788653.9	120099651.6	166138455.1	109620897.8	165423750	160334102.8	182615940.6	171401836.1	162357149.5	144529482.5	87428614.98	87940687.29	99739756.3	87292029.63	123081502.5	112940658.5	106583591.8	119098419.1	113428087.4	106486168.1	86976460.4	120115695.8	92479792.9	111597001.7	98438318.45	66829340.23	112399795.4	89199832.48	93214366.59
O00423	4395.817	4802.129	3372.758	3962.675	4424.727	6240.084	6187.978	5607.791	5273.245	4645.501	5042.943	4398.475	5616.265	4932.608	3251.395	3915.676	2499.711	3575.279	3842.829	5017.037	5630.07	3206.877	3815.745	3699.045	4691.997	3830.847	5590.015	5064.961	5805.494	5312.582	4748.535	6071.645	5129.976	4471.778	5497.824	5124.732	4610.865	4686.026	4401.844	5500.656	4382.3	5683.417	4041.068	5496.073	5358.611	4059.458	6079.533	5580.488	6117.693
O00425	5916688.067	5680601.062	3714331.944	5507219.881	4657419.511	4925904.488	4663196.311	5498154.048	4862029.542	4341833.281	4798029.383	5272838.528	4772197.341	5173794.611	4262079.825	5160747.579	3721853.689	4346687.161	5005062.302	5442119.872	5106670.483	3611435.251	4542718.83	3424566.094	4020072.813	4429758.9	6411162.001	5701912.873	6118946.109	4867206.241	6106928.669	5119685.438	5570421.063	4424209.448	6208251.401	4454828.731	5752955.708	3848793.827	4583574.737	4883966.785	5499163.842	6287167.533	8409618.273	6455857.284	5906753.721	4862631.04	7714932.26	5461405.761	5561054.832
O00429	2410307.579	2349456.05	2218372.925	2173641.816	2221895.357	2467661.928	2144438.575	2194933.13	2634136.436	2794673.863	3528258.495	3490408.729	3558882.057	3791827.429	3024788.129	3484887.791	3522450.494	3625241.297	3562497.673	3855977.036	7112466.551	6101948.21	5664923.28	6649757.784	5447357.579	5912271.674	6398265.192	6303103.48	5908726.483	6407794.423	2469025.474	2624901.842	2725110.549	2641929.963	2360443.245	2211776.408	2636617.227	1971016.209	2160573.39	2767892.793	5273722.473	5708140.175	6447137.42	6242080.833	6389558.291	5824093.565	6389929.331	6930671.759	6225072.741
O00442	258671.293	245398.916	214869.286	242434.685	234369.065	258457.856	225607.951	265964.156	209442.094	249933.377	311885.955	250848.266	290291.049	292039.843	233605.074	226834.634	280148.433	271916.396	221041.57	279725.979	316338.851	241888.743	339955.51	241524.944	260680.979	295881.98	341390.5	337214.073	328725.253	354564.517	274732.727	282794.892	260676.931	221799.638	243312.697	209307.275	264711.29	192087.125	236160.914	278419.212	238918.766	281990.044	318179.453	304926.396	273079.521	230885.038	304729.621	297902.783	305720.992
O00443	328204.668	273992.822	231666.989	402334.805	319204.956	304335.915	333749.055	364523.389	341540.867	284510.026	309615.249	308940.365	273065.364	305683.553	281126.625	311573.926	210263.168	282576.977	281357.413	277546.293	208960.141	194654.782	201193.43	172837.696	254853.32	189732.19	224693.393	228970.174	237647.22	238424.502	332545.976	287608.233	261728.908	251121.799	339615.566	255425.625	325059.677	266703.912	297429.64	275695.277	198933.62	254798.983	277081.097	258083.275	205902.779	141578.651	288472.861	191611.82	236633.56
O00461	839973.933	856866.521	1002438.611	842959.685	712394.854	780444.825	880492.2	829625.846	957161.816	836519.519	665001.1	581804.977	765491.902	856473.196	438196.194	473451.49	825835.008	1171433.943	496805.058	867887.506	1083730.055	919322.466	837603.092	840880.741	690542.754	901363.617	1012600.319	817550.001	753094.343	759256.172	552796.484	507024.374	778995.997	850661.858	535549.037	502662.738	634587.958	419718.952	440342.561	769303.613	469403.632	434162.505	564339.021	473586.687	474978.133	456366.063	539377.377	493805.138	382589.562
O00462	52846.683	45916.437	48638.935	60251.946	51606.564	48257.411	59553.37	56114.178	58589.987	54158.005	33813.304	32115.907	31256.969	34924.051	35422.826	40399.667	29026.736	33669.01	28530.082	34490.777	27059.68	26834.166	34345.828	21648.572	34554.459	28686.695	33670.169	32638.467	35423.51	29361.927	34408.117	33970.117	31771.49	38214.046	35203.416	23572.181	40185.851	21638.552	41311.956	26826.552	54766.095	66769.31	50280.127	47783.957	49119.496	50288.244	55124.746	40830.633	43778.873
O00468	216932.585	207290.546	185826.811	227484.548	204568.24	210877.205	252157.321	188769.328	269467.204	204778.964	210301.658	196384.472	194011.235	246802.259	190227.424	216982.699	174796.704	213973.619	208710.917	221289.514	190603.203	131558.81	145159.352	143477.997	179348.827	167369.138	183305.186	202760.459	181225.676	176825.277	183899.498	172830.082	157919.72	169456.418	207344.272	173202.895	180695.951	176276.987	171649.106	188785.456	188600.622	184639.996	189618.515	214930.23	204327.608	147323.626	180327.235	236156.859	176402.568
O00469	564147.988	649258.886	529067.527	495542.33	599947.47	573455.707	543683.281	514538.684	596002.331	589436.592	851585.681	763952.925	801348.865	963729.131	877904.706	687967.096	762307.048	761379.947	601303.248	831227.563	728853.019	538510.052	419432.267	539448.359	395046.852	549027.745	498981.949	505506.462	422928.168	517598.118	473886.474	596344.705	1068955.607	610638.707	402477.874	784417.818	585205.215	534180.021	459953.515	914820.651	854327.977	970444.772	539293.411	879192.138	1596034.614	927968.263	655699.217	957334.573	897692.927
O00471	616685.517	568921.412	464589.053	587750.264	641054.767	557536.223	549973.177	587930.199	563963.951	645856.474	762659.759	811083.145	675499.772	818627.117	597043.168	697205.964	672604.101	654866.814	653563.419	708931.484	416881.29	356256.02	346546.243	384676.888	321748.059	361747.586	428190.371	438603.54	385297.5	435261.531	611995.438	605086.291	575316.654	616139.31	564761.283	780784.791	585753.87	662951.109	538464.54	651631.802	463558.746	367933.911	451544.944	461991.034	485259.459	451917.837	480659.088	434917.36	470456.61
O00479	652641.031	721955.857	667515.166	809306.334	802873.24	586977.354	713855.578	609044.283	863472.143	483384.723	879657.674	1434802.01	1244439.018	2101778.888	1682570.632	1993357.612	660995.969	1013045.008	1867420.389	1516568.754	740522.649	682866.417	674626.373	517386.95	1715174.486	1656024.245	1655700.916	1080491.999	498068.781	992883.202	665056.898	1027152.609	1227479.754	1354570.184	1152854.629	1402530.266	1107179.131	1041610.742	1335946.19	1193771.704	771364.859	1092759.979	869276.243	1116053.758	1174324.635	984846.009	1083758.24	1164614.896	952583.6
O00483	3604993.031	3256819.858	2543287.946	3241515.962	3105574.378	3043749.763	3221775.963	3280357.963	3999438.408	5036156.305	2849100.259	3591654.089	3157836.535	3406132.98	2854204.081	3709730.143	2744715.167	3455124.465	3726549.107	3823010.356	4284963.183	3246758.19	3375154.483	4036430.935	2921886.885	3755045.98	4063463.724	4599290.4	3534242.557	4057958.58	3181440.356	3965855.118	4358041.773	4706134.531	2930203.039	3648355.052	4723279.778	3236629.485	3434844.348	4377255.237	2778911.266	3606585.823	3014089.545	3827734.481	4077981.274	3779924.333	3660872.691	6960595.644	3603188.214
O00487	8332992.423	8278780.334	7291983.122	7824070.072	7553674.087	8066223.488	7305843.685	8030980.409	6131730.82	7115362.174	6820572.591	6141955.869	6507734.364	6259433.596	5916700.743	6804050.897	5896531.416	6058458.941	6763732.167	6336551.658	4500867.947	3504023.18	3925446.452	3163298.994	3409788.789	3824875.382	4760376.634	4003158.498	5142237.113	3892673.087	6166376.661	5013025.076	5460092.81	5487182.411	5616380.908	4623488.842	5145593.768	4575766.358	5100675.933	5119863.905	6818475.308	4283629.887	5693101.329	4529152.864	5193387.638	5086365.133	4906526.286	3780380.543	4684310.608
O00488	269120.037	304291.806	266513.646	284054.608	288511.203	316781.593	241261.769	333349.464	235153.966	326105.047	63106.114	46997.186	56843.121	47788.792	32220.222	47067.444	58392.202	61758.401	53112.621	46447.625	106670.824	65545.367	74260.348	29361.787	72843.74	78325.373	114111.494	104117.741	113253.847	99143.812	NA	NA	NA	NA	NA	NA	NA	NA	NA	NA	179780.669	275881.689	214710.678	219889.346	223732.126	166639.487	252801.565	204129.088	246923.722
O00499	474080.278	675431.49	578171.54	430567.771	423450.521	449645.257	469957.695	378534.737	512471.324	510864.102	503532.937	332600.653	373913.418	574212.248	302624.63	331120.961	429307.235	512443.733	333678.842	422458.77	379997.194	402537.708	276895.991	330390.176	234310.173	333318.452	316570.67	315010.114	245647.41	298911.261	253370.443	313427.533	482571.791	452728.029	273847.852	372006.254	341625.524	328840.659	278858.043	524975.889	368672.465	313271.987	355821.775	411421.044	492067.848	441391.57	373602.084	478805.937	380058.543
O00505	829443.822	782506.692	661327.677	899628.749	867579.992	882804.036	992714.043	922750.962	944024.236	846640.71	844997.905	781744.92	771636.137	776852.564	787531.084	781304.912	927910.488	749912.043	804164.367	823527.994	655827.403	596365.26	736602.408	571179.793	653716.175	661688.593	721803.679	701425.343	748474.064	722501.38	637079.956	581427.886	555127.005	506835.132	598681.71	553837.002	621983.178	588045.609	566258.841	579914.776	726234.437	617281.954	744787.082	668632.333	600715.941	606000.732	653168.021	577066.428	660388.938
O00515	26117.811	18280.677	14053.575	40491.543	17760.972	27840.839	21055.514	27957.36	21685.76	18328.065	17735.095	19838.626	20038.417	16287.548	15733.834	23533.927	10418.206	13539.222	23405.156	20745.404	11041.029	9150.803	12574.817	11149.202	15865.752	12258.621	17674.156	21888.86	25689.401	22317.625	48732.648	32865.046	16870.473	19475.165	53908.147	14636.948	31406.665	14658.909	19935.972	15837.486	14984.532	17965.683	45886.331	24505.07	14074.709	11959.119	23222.234	14064.532	25225.459
O00519	2436.621	2558.401	2371.989	3439.55	4071.692	2611.468	3251.718	4268.759	2218.571	2543.766	4576.26	5486.61	3413.044	3101.265	3811.36	5030.155	2788.29	6304.542	4281.426	3456.596	2396.891	944.567	1998.834	382.889	2715.132	2047.827	2289.833	2135.648	2994.822	3607.794	NA	NA	NA	NA	NA	NA	NA	NA	NA	NA	NA	NA	NA	NA	NA	NA	NA	NA	NA
O00534	69322.077	68845.308	58443.526	66189.124	74455.185	66036.071	85209.278	67213.046	70723.758	55722.515	67166.375	63788.604	54050.465	71565.654	47738.286	48147.85	60278.411	58474.164	41490.081	63145.87	375900.716	222433.954	321834.502	248206.623	269533.158	328050.152	324017.51	400931.038	325023.513	469328.994	34428.248	38316.023	25912.68	27950.411	36517.664	23349.957	36421.842	28253.019	34185.43	27882.899	42199.824	31972.468	48863.797	52496.969	42694.632	40646.063	54362.787	52885.344	48324.856
O00541	1394639.582	1285580.127	1156107.78	1640258.098	1612264.636	1250205.076	1425033.847	1766085.67	1386936.042	1062470.1	1309103.036	1567951.506	1423812.071	1351938.352	1718274.005	1912726.972	1060408.87	1266987.761	2041306.014	1681357.861	1035142.466	743631.505	1062823.942	722958.32	1249031.117	1008343.375	1071310.542	1225019.848	1352463.624	1214279.229	1762782.006	1428468.21	1459081.16	1432080.508	1928834.326	1565823.936	1730911.424	1655557.961	1789892.835	1431765.467	1136629.571	1623354.315	1267353.007	1296533.088	1152517.088	875878.387	1425621.944	884978.235	1227601.715
O00559	1855.666	1996.467	1789.481	1294.897	1479.153	1752.298	1171.983	1840.177	865.236	1740.68	NA	NA	NA	NA	NA	NA	NA	NA	NA	NA	68.024	89.238	83.849	77.684	89.301	80.612	83.141	50.922	76.759	53.506	NA	NA	NA	NA	NA	NA	NA	NA	NA	NA	45.449	55.763	56.474	52.064	61.818	65.472	61.297	46.075	52.929
O00560	514206.077	485194.079	580852.487	484208.987	516725.257	521108.441	548568.068	506789.262	491526.456	482505.09	697183.959	552586.674	498472.105	529659.977	451577.864	483126.712	533776.2	542665.063	448598.201	514509.738	657474.182	500553.909	569533.601	422217.685	529990.039	645985.531	576979.941	544826.255	552365.337	543436.98	562642.658	528134.665	470291.829	566317.442	546770.383	528880.086	571282.693	569462.236	532581.839	557371.313	609745.333	626244.26	607389.684	704675.342	694660.392	729877.813	652510.801	589042.569	633680.562
O00566	83359.632	73574.141	60472.404	115965.526	90736.082	76673.206	94037.154	107251.749	84991.07	68582.845	90392.201	121296.967	85443.368	98321.926	97805.001	123393.014	70219.063	84046.997	115974.315	104904.258	84658.027	78348.984	105818.376	66990.745	105235.232	90962.362	98268.413	102885.506	121450.564	95818.499	100729.62	80660.454	78954.605	74843.109	106786.389	76370.646	86824.207	80358.495	93118.91	83775.102	82790.143	135206.207	83969.292	100341.9	85294.136	79885.522	102189.604	96186.066	90457.402
O00567	2863565.034	3130228.763	2339783.659	3494884.811	3029341.358	2668433.101	2967336.203	3842405.061	2826501.565	2453934.52	2533632.106	3257477.471	2397716.234	3053539.654	2364867.369	3147210.167	2536855.182	2391626.686	2984097.162	2630802.274	2415184.293	1932111.345	2987073.233	1674997.973	2802264.876	2508629.216	3762492.679	2685117.567	3203448.498	2418185.721	3211571.646	2376436.941	2718044.393	2590155.957	3723134.267	2876006.296	2712242.585	2835417.1	3194711.282	2697262.025	2532330.618	3099193.953	2538289.734	2672975.925	2503884.58	2085429.791	3335721.572	1846330.366	2468019.671
O00571	2732181.381	2482679.433	1446182.367	2495431.565	2561875.062	2169767.866	2332667.186	2626735.521	2498710.682	1800143.844	2851352.926	3114849.234	2726080.852	3027096.337	2952940.799	3960245.597	2144935.467	2452608.262	3813299.693	3455884.775	2989597.15	1838323.893	2545947.862	1253362.392	1809081.935	2473335.151	3467839.632	3282848.79	4218841.513	2641398.797	4197868.441	2698657.248	2921959.66	2129147.282	3830596.829	2626156.371	3272492.23	2403115.105	3162418.633	2682604.956	3113249.673	2813718.665	4428600.496	3270848.553	2988449.176	2188642.479	4076651.355	2081789.252	2750777.812
O00584	316310.524	283933.4	319379.374	371372.941	405718.48	311773.425	365423.542	328241.271	422065.119	249149.792	331427.581	409730.477	283984.867	279547.906	447986.266	378977.179	267068.962	326626.193	359909.358	320840.085	264727.43	271961.386	318144.698	237711.813	516083.767	271250.645	246789.459	299772.166	322342.927	294078.1	288021.959	304908.475	221846.05	305485.715	345434.854	271741.343	305445.286	254161.564	456068.967	206686.369	203116.852	688080.025	242958.169	291772.578	197900.139	235462.02	326068.606	196490.463	292843.071
O00592	3538294.162	3996179.125	5662699.391	4268341.873	2936383.274	3101169.754	3449395.378	3206767.617	3669741.418	2194759.6	2703157.438	2251937.464	3132581.503	2998276.506	2812896.634	4232562.993	2956315.234	2737664.645	3848090.725	3293643.079	3121850.192	4576920.718	2194333.158	3251196.893	3328545.877	2664926.812	2688448.986	3572392.05	5668339.343	3145938.745	5571357.808	3008117.225	4269532.126	5023881.746	3729130.046	3439183.433	3347744.344	3591271.264	3494607.415	3865652.126	2668837.832	3478645.665	3762453.955	3203703.231	2757603.211	3360518.493	3211247.041	2520752.975	2781831.172
O00622	28628.074	35831.489	35460.674	24701.574	34150.825	30073.405	34195.308	31382.541	30627.964	30934.418	95129.036	99214.245	96539.76	112710.316	87189.462	87626.215	80005.131	106968.143	96017.797	99837.653	71815.322	60531.07	63273.955	57451.212	58783.39	65183.978	80817.761	87445.766	61903.362	75658.104	NA	NA	NA	NA	NA	NA	NA	NA	NA	NA	48673.226	32259.722	36506.456	65597.727	90485.136	62998.848	27499.642	157925.538	62640.852
O00625	257513.517	200760.236	204497.125	230674.683	220941.979	254524.587	178311.962	211197.819	168876.422	198827.972	256262.136	254140.998	353507.523	193764.028	309230.082	300552.632	148703.739	248271.992	272628.662	376582.363	339867.25	210472.66	300250.479	218505.251	247859.521	407839.295	276883.494	401241.788	319949.26	402585.837	409863.874	547425.594	335710.654	295896.737	392622.826	214579.182	633857.166	212079.265	290203.964	290619.208	266525.213	311295.571	577434.41	343626.77	280573.87	187442.645	457681.547	219693.429	318692.028
O00629	498379.536	457726.84	413215.024	524644.588	541760.079	531787.166	561753.026	498133.584	473992.926	572925.827	569230.364	592215.048	555187.396	574921.534	613716.314	538891.336	660476.593	602668.662	578000.824	569518.43	505518.366	478146.543	564995.546	463679.979	487317.375	503363.011	548868.237	562926.521	474114.953	557512.726	510626.971	543787.146	508092.322	474870.513	523297.002	466045.394	565603.398	516940.258	548334.713	511196.626	356997.065	478649.312	486875.774	432372.54	338207.235	305482.671	416350.507	467833.814	424607.93
O00743	1134426.588	1155754.33	931275.909	1031876.918	959086.322	1159271.392	955303.261	915832.681	1019629.545	1349140.532	1626894.404	1543067.063	1621175.71	1692325.55	1557953.888	1551723.652	1291419.632	1502568.941	1539691.076	1597540.171	894174.319	815196.436	740911.182	886062.511	897298.157	862349.52	902171.712	968642.518	1003073.136	855848.994	1256821.968	1539617.449	1320814.495	1449069.199	1303296.437	1083146.591	1393255.485	1022633.133	1404823.665	1346468.701	937141.415	1020409.197	1263580.324	1170713.571	1060575.339	954977.388	1282649.292	941018.365	1124249.084
O00746	1071198.898	1192621.905	1249285.995	852933.232	776808.488	800218.477	813999.438	731916.007	997088.862	1015375.738	1712512.941	1440598.492	1608206.445	2026251.354	1192912.498	1330016.747	1505056.142	2363271.633	1265850.907	1977924.294	1274166.829	1338840.641	954847.691	1304999.495	1012159.47	1177525.372	1119253.494	1231069.154	973029.766	1082501.098	948258.697	993054.767	1204734.001	1447207.825	910391.575	1132645.261	1113880.528	1003721.571	962285.9	1253295.948	981297.867	991384.164	1146951.716	1213966.753	1355445.373	1129089.516	1203645.964	1392869.619	993411.067
O00750	1114.679	1077.975	502.283	1054.081	881.559	931.491	1116.264	1016.768	1191.792	811.356	1161.424	1107.864	1063.179	1169.537	1119.423	1239.387	871.724	1037.394	1151.295	1437.573	1315.297	619.114	1144.129	569.459	880.127	1599.439	1747.169	1587.943	1200.083	1284.994	1286.787	1301.268	1369.152	980.651	1165.289	1353.628	1323.941	943.296	1056.489	1705.978	1453.244	1122.856	1409.983	1531.252	1372.871	836.3	1687.665	1113.976	1235.029
O00754	532461.521	533194.303	636539.539	599450.09	556234.755	506031.663	611591.743	468865.511	698988.438	516034.67	509742.831	520292.712	523271.116	543555.648	548906.031	649129.896	593448.682	542343.206	574127.688	575899.052	612085.568	721940.697	539695.572	686378.418	621264.918	604060.004	551821.529	621871.234	612613.282	582216.305	576615.044	592615.145	594699.92	697396.003	535810.074	674464.032	624317.068	612239.25	657523.069	630283.22	610660.707	714156.511	577700.841	651937.964	640399.468	780001.89	612138.93	576342.362	587333.729
O00762	996151.624	531117.475	424591.962	1039028.446	911127.404	867606.847	925897.457	1001895.457	820694.822	689614.287	1049963.815	1127730.776	1011811.002	770053.907	1091474.727	1284488.402	681294.743	769979.951	1085138.33	1173824.489	886756.581	418985.346	1118810.201	324322.343	994817.435	1106552.083	755468.547	1051480.149	1566876.392	840240.327	1200646.253	911298.816	579800.047	477164.363	811445.136	598384.918	1041982.277	592826.718	1293333.059	600516.478	870888.657	989046.993	1220640.635	1009696.236	826053.362	598205.668	1302619.466	570085.121	920515.353
O00764	832790.261	891789.926	842161.198	835066.074	876303.416	1041409.403	797950.108	810414.324	736588.157	1021765.969	844557.777	768201.737	1150329.312	798445.715	1024082.949	1071420.862	995757.495	850461.656	1083429.882	897332.095	1287917.254	1117871.833	1169602.517	1198736.197	1234169.385	1076991.365	1356626.763	1252511.194	1311251.411	1664551.904	6532812.804	8069627.338	6954915.469	8279102.487	6432581.422	5698180.908	6840508.115	5291893.594	6772284.96	6357444.148	2053682.006	2465460.888	2762317.787	2584017.686	2183377.528	2559610.415	2885754.287	2187723.842	3502499.692
O00767	333667.404	292737.804	191628.698	574828.602	317088.11	300869.957	231734.446	388871.649	372664.403	219707.943	104391.024	121083.628	110147.65	109574.025	97255.777	242705.449	83451.254	101151.659	161638.472	132367.834	221460.9	138054.003	224974.138	153351.322	169504.707	244696.944	244046.921	312919.092	505593.438	279476.582	220951.579	123063.902	117001.143	68001.581	117989.28	112281.591	143206.703	109480.597	147491.226	80056.519	156612.555	106551.906	170178.508	182100.548	149529.114	80917.165	130206.532	148514.037	162700.27
O14494	549.247	717.117	0	2402.061	1364.073	1974.622	1903.649	457.643	2270.709	1509.755	219.217	211.183	286.719	79.976	535.572	722.549	249.44	381.334	455.133	337.977	NA	NA	NA	NA	NA	NA	NA	NA	NA	NA	54.859	271.497	57.312	173.785	0	62.818	248.445	61.273	161.35	152.833	NA	NA	NA	NA	NA	NA	NA	NA	NA
O14495	164012.666	158710.903	212157.13	156685.379	133709.283	134792.752	182469.242	130061.517	205269.846	99067.081	153840.861	156359.763	119303.542	98607.112	91141.005	149908.137	216338.857	163290.563	101513.363	131295.839	134085.957	210753.34	108262.945	183331.677	134214.389	127575.43	124575.85	150408.29	161633.718	142549.256	174956.796	159972.94	190975.81	162425.28	143038.087	136822.085	168025.422	127354.304	126122.605	180695.869	138187.378	142272.105	176767.412	166915.652	116913.582	166664.137	147103.585	127709.361	137307.806
O14497	428313.157	425547.69	323028.423	428095.682	434437.086	397120.782	433272.078	431410.364	468040.266	371020.159	435335.287	429944.752	347002.683	417886.43	371977.61	412892.127	287993.502	354328.755	376630.389	384415.394	323684.561	275776.291	378628.313	245104.584	370516.85	365251.776	414052.81	332918.08	346657.368	335264.231	341083.953	302136.38	349861.818	283572.072	440707.23	413043.163	353415.585	404681.776	391137.231	406359.27	363552.334	365884.783	394227.512	364945.138	356906.564	252339.075	458273.743	262242.047	332291.091
O14519	133254.436	55079.734	17998.467	262144.882	204225.617	104512.667	165899.963	186060.164	183624.712	90271.718	193834.53	220220.23	150074.396	110047.935	209646.207	312840.653	61027.92	64155.109	246671.271	158762.927	53296.805	14889.337	84499.327	11015.964	67956.988	53553.415	59462.076	94741.663	109198.875	76015.066	90369.835	65353.032	25442.645	11979.258	85085.872	35788.479	83353.801	55763.043	61117.341	45770.254	69513.015	162182.915	98171.273	101877.118	49189.924	5960.956	93711.875	49554.562	79072.659
O14530	305532.942	242249.248	227067.254	366211.599	303697.295	298680.124	289202.625	310077.751	268363.179	295238.03	246039.998	217281.642	293856.486	253224.544	249059.544	265648.098	201903.941	250019.756	278957.162	314013.025	415036.674	328751.72	464715.113	385694.599	377009.477	439978.59	353804.676	430318.689	472178.308	424220.756	557490.307	443863.23	451495.986	448003.534	498422.385	376108.28	490297.05	411976.661	528417.962	435139.502	274038.906	236969.5	333681.212	310421.145	254471.388	228111.319	372697.794	244100.486	298295.362
O14531	140101.49	120030.545	77436.966	144595.193	157930.832	130336.543	148556.095	160299.771	146607.436	129427.719	171657.7	183862.343	174844.234	168671.124	143666.28	178613.22	150873.851	201614.681	154195.182	196221.217	173820.726	132573.581	158419.057	187128.385	157391.719	151048.657	191936.185	214606.726	184774.831	199758.644	409832.351	437984.009	430077.782	531040.767	377189.406	337403.746	447022.522	287672.468	381131.322	475611.126	139722.516	156037.761	194024.232	192140.596	139695.176	127002.06	186364.654	226381.791	171035.913
O14548	655617.705	526180.386	457661.369	414619.047	637537.468	560096.358	654299.457	574055.963	719566.287	1386573.478	878887.41	1044329.599	848566.833	738574.289	988852.701	842661.372	1125713.956	1308078.733	926229.39	1065558.52	353611.061	279651.638	200759.036	282986.923	441064.873	258905.738	293334.735	510563.186	390479.985	511625.279	1252762.153	1559655.925	1153107.607	968175.759	1250686.619	1213645.198	1726063.492	1161884.789	1411528.313	1235113.992	631963.601	1356618.039	529345.938	970633.257	764746.693	629248.79	667494.167	1506924.449	930434.322
O14558	267270.251	272887.429	243348.115	299089.332	302654.671	1397535.703	300556.506	258578.686	292644.264	276651.125	269878.513	277073.836	1261379.199	241583.984	233559.091	291592.863	237533.918	294768.341	265318.368	251441.408	287303.232	274382.515	289580.738	270491.658	328958.042	301188.973	343690.553	348666.476	335575.283	2065377	226392.081	1532342.831	247427.793	248235.671	258119.072	218711.745	253068.944	185411.486	271334.648	277312.831	213750.162	253732.015	235373.441	272916.941	233336.671	205545.278	311903.737	301145.993	1608664.937
O14561	5052725.472	3721579.411	4874898.3	6129065.997	4928408.947	4842632.598	4231904.968	5537810.563	4632071.013	5187789.63	3931129.37	4814931.245	5066693.505	3761872.271	6273136.11	7991200.846	7211338.206	5405352.813	7521267.104	5657920.342	3574250.679	4634031.041	3294157.015	4431022.465	4186458.186	3036456.822	3011150.838	4404071.966	5055268.205	4092135.819	4287904.315	3601081.237	2721712.736	3329286.769	3736305.849	2347826.299	3992790.049	2481226.812	2796405.37	2367563.098	2194418.811	3652399.6	2581189.666	3158104.959	2517536.759	4165207.862	2520409.783	4702826.409	2838649.529
O14562	2646502.537	2773764.767	2331815.977	2262906.905	2526867.989	2519307.913	2481175.896	2437325.969	2385754.04	2397881.772	4404386.966	3788138.716	3699601.549	4511969.692	3285860.776	3560370.377	3577714.842	4430116.346	3183301.15	4039134.816	4482109.41	3770861.339	3872519.094	3878048.573	3638424.121	4507611.051	4158884.392	3666453.977	3504144.768	3621622.74	3861204.205	4194843.044	4605835.514	5451169.183	4144808.789	4291785.089	4397002.663	4242846.465	4269593.097	4906939.59	4225944.236	3377094.798	4520872.277	4668972.374	4585309.616	3346981.959	5213417.917	4074491.309	4416040.502
O14576	45928.058	53115.232	55543.773	42476.104	46539.213	45987.044	48768.902	52423.085	40210.355	46740.154	48225.934	48354.861	43149.519	50310.51	35315.521	34361.333	36540.494	61786.606	33943.774	40934.401	39120.54	41588.303	23869.959	32138.867	18101.65	30838.419	37651.729	54314.956	16269.305	41703.81	18904.107	20778.28	24311.498	28783.346	21911.224	21354.286	21259.645	24768.82	26355.966	24810.554	NA	NA	NA	NA	NA	NA	NA	NA	NA
O14578	19466.326	17095.368	14799.467	23837.793	18328.561	20033.271	21775.02	23344.231	17835.884	16407.438	NA	NA	NA	NA	NA	NA	NA	NA	NA	NA	13459.351	13658.116	6881.334	17720.306	7544.436	7966.8	7383.345	10949.751	6611.77	10531.102	5182.588	13382.255	21804.354	16153.867	4788.438	13053.062	15855.894	7472.07	5817.999	16761.539	15669.869	16025.935	14150.787	14832.292	12571.146	12429.95	15869.563	15535.486	15006.008
O14579	2223215.338	2410389.442	2100277.055	2146188.164	2470885.018	2208584.643	2440061.411	2395518.756	2113880.886	2322764.227	2778539.441	2681456.091	2431701.926	2495036.552	2464223.517	2288603.217	2101359.911	3024655.169	2502454.61	2585879.707	2607662.392	2324404.583	2384385.107	1998619.956	2101923.664	2168110.527	2445842.239	2261115.939	2006297.245	2382924.739	1909557.583	2016324.997	2114272.8	2115269.962	1947227.643	1766092.789	1995829.321	1919207.487	1858255.504	2082956.915	1953829.585	1828230.613	1923714.023	2120945.401	2111415.939	1816701.694	2029415.492	1856766.878	2169196.894
O14602	444085.979	575915.983	410598.65	846492.492	665421.324	584957.077	544159.576	586867.312	684978.463	541444.921	1272285.729	1224232.303	1147541.915	1470927.118	1278989.655	1130893.022	1302296.988	1222591.439	1200010.959	491965.068	616369.461	499984.229	502380.239	562067.875	519206.737	556729.2	454029.528	254038.677	477381.032	587364.084	864509.139	917658.469	905220.726	874093.085	852571.703	850709.643	451862.022	787860.717	864118.922	931318.5	NA	NA	NA	NA	NA	NA	NA	NA	NA
O14617	1053504.354	1060053.547	821446.014	1057081.798	981114.449	1019263.064	1071457.441	1121073.349	909197.007	1098828.186	994176	914098.584	907724.766	1030385.222	888592.626	936784.343	1023096.885	1006721.433	982896.408	974279.668	853826	648443.238	722029.219	701130.283	690793.656	736654.963	945579.505	875029.028	867129.677	867458.784	951406.842	1002574.654	935925.981	1026041.817	954541.401	688871.395	982317.236	757487.768	836995.254	877250.48	924997.128	924078.743	1118653.467	1021440.701	1158706.999	955747.075	1117882.575	854656.184	984936.181
O14618	406241.729	494959.07	384461.427	380616.773	377097.698	409280.327	372473.174	374194.204	283178.681	339334.352	387869.094	377096.617	382548.547	413879.018	313452.696	286519.095	338402.004	366620.749	301596.641	361513.79	380528.822	392553.302	360826.198	482171.528	357181.834	383307.351	348319.682	426282.003	338365.402	420797.555	331764.341	376044.894	436536.372	398569.199	311295.172	342470.281	392585.813	252376.449	309725.104	360061.609	335626.342	360777.526	333496.607	390491.048	421992.909	391749.147	410046.22	393725.705	401190.163
O14639	510331.826	508436.92	523308.657	441305.701	447426.13	544681.36	431408.303	405364.047	457893.624	910817.429	332527.594	379413.369	368208.248	384924.117	320095.018	329490.865	449358.554	421451.59	354507.843	367132.279	181062.857	165580.561	128070.247	193936.997	147699.168	136838.047	142829.535	162160.454	134755.541	181452.815	123162.167	165761.915	172241.47	179886.141	131049.23	187681.658	142786.178	187345.526	148664.662	165857.05	165340.505	204305.186	207633.473	237875.606	211614.39	202631.792	201539.189	286036.333	245323.554
O14641	141137.692	140369.626	121987.536	131011.214	138767.393	142022.895	154530.958	140285.509	149534.8	133227.69	120740.001	115320.16	96625.024	126061.302	100885.572	92510.36	112482.595	88428.447	96789.291	100516.381	106755.991	98080.165	122993.695	95292.219	94551.282	127062.994	101488.626	89645.632	90989.457	94139.926	124410.64	151369.563	136822.358	146868.221	133403.542	139557.309	143593.036	133378.614	150638.562	142518.184	141248.675	105002.613	115636.693	132753.182	133708.297	81314.874	163110.271	105661.493	134506.877
O14646	395587.752	431868.292	454499.331	422460.145	419900.803	396899.94	438782.339	432660.527	441267.078	409245.774	295672.078	310999.266	274559.623	325872.245	315124.521	359093.136	217558.874	250380.473	401276.394	307764.142	257095.873	188499.809	389645.609	189405.494	473842.576	358984.352	343364.754	435497.387	450444.497	386061.139	298203.572	256756.127	271556.537	255753.003	336836.308	364604.007	301127.905	325016.239	329262.204	261854.415	277856.061	418868.014	302353.188	401008.21	344383.157	279808.941	406137.732	386332.005	383776.19
O14647	54324.577	59791.26	39811.12	67456.274	62138.52	52174.536	55035.786	62344.487	56896.45	50758.484	51551.375	65510.288	49151.547	35495.263	54755.014	72985.608	35342.501	60874.412	53659.151	41820.305	36305.9	30421.581	43534.148	31773.283	43524.05	44728.814	46781.894	44155.561	42704.015	47199.587	33524.003	31232.046	33672.669	30814.522	47740.724	41179.617	33510.385	29784.409	33186.203	41200.092	16896.633	44724.449	21831.471	32419.625	0	0	33734.14	25042.004	21662.654
O14653	748211.906	684527.983	655535.516	906143.295	757314.78	752117.012	703077.92	902833.965	780738.891	789602.066	1146930.502	1329046.855	1067710.953	710982.911	1329187.167	1195207.719	622571.017	1244908.052	1263978.751	987668.965	659243.704	644729.803	735653.352	623150.927	698480.692	567275.118	814842.015	615327.651	803690.352	619928.279	1208789.075	864403.505	774876.854	805287.846	956279.587	689862.434	906930.395	836560.571	930185.65	780674.286	622620.729	694786.273	619077.349	792141.541	889544.564	860501.042	623405.613	1044652.785	792163.576
O14656	104603.106	77653.423	65404.461	149536.66	117525.334	86708.43	116742.798	77747.587	125881.773	97863.564	74833.529	62797.291	79804.191	79211.769	74497.842	69085.644	118410.424	70208.115	68729.674	69786.268	65060.829	62245.537	65369.566	59591.818	61442.161	67969.849	70393.156	66545.949	72349.173	68812.277	78446.342	56305.55	73565.501	107893.96	62180.466	55960.257	58638.772	71259.823	57444.561	63662.038	81077.382	82414.117	81417.582	83467.181	85789.226	103106.865	73479.695	86249.679	83326.057
O14657	13442.12	10999.598	9448.823	21428.644	20601.687	14916.096	23981.689	16475.051	23764.051	11860.049	9685.423	13626.006	7999.149	6468.973	10415.676	12452.921	6988.168	8338.481	10736.346	7175.27	8789.695	6191.006	12477.614	7902.686	11282.832	11625.065	6955.454	14793.55	13838.07	14102.551	10368.098	13477.956	9039.341	9350.471	10261.693	8488.008	13085.31	10081.326	12125.451	10363.608	6392.948	10898.328	8006.248	8002.918	5476.74	5059.027	6512.027	6834.08	10089.467
O14662	748286.136	728699.317	748000.148	1028420.262	848421.93	779848.693	660559.95	801784.469	662243.776	762744.284	1604890.2	1563804.86	1141378.774	1068923.441	1537010.069	1059391.451	1109827.605	1906777.266	1332970.49	1402470.93	1157176.82	938973.952	893070.518	1080886.177	940077.286	1244582.991	1332693.876	1298530.876	908757.572	1315337.421	473637.448	537519.922	593940.155	726084.213	562284.186	539488.651	576367.824	408775.969	505888.265	686278.03	344357.073	331034.959	434497.572	384080.876	416884.488	374201.127	369979.759	359845.596	318592.647
O14672	406235.941	368893.63	365615.38	431752.594	428696.183	380431.258	432333.516	384632.59	468344.491	375499.264	389469.91	452624.837	397896.145	404933.256	398486.353	420782.876	342060.746	344166.96	394562.723	407084.815	319457	266982.665	287741.715	265153.772	327095.395	310748.556	311166.976	324282.002	340159.253	314889.128	374323.707	342178.54	323243.705	332841.137	354880.307	376003.945	372100.055	391520.353	370571.223	378096.912	399322.883	423055.793	329292.071	373927.737	392345.712	389637.77	364954.806	391497.089	349959.421
O14678	NA	NA	NA	NA	NA	NA	NA	NA	NA	NA	NA	NA	NA	NA	NA	NA	NA	NA	NA	NA	NA	NA	NA	NA	NA	NA	NA	NA	NA	NA	NA	NA	NA	NA	NA	NA	NA	NA	NA	NA	NA	NA	NA	NA	NA	NA	NA	NA	NA
O14681	251715.887	233879.64	212525.941	271702.433	270740.362	253219.552	219637.325	276906.14	253882.687	161763.624	NA	NA	NA	NA	NA	NA	NA	NA	NA	NA	860488.831	571115.882	849803.48	541184.879	750726.196	760259.816	812479.908	985415.196	785676.024	1113507.431	689614.749	853071.253	866742.037	510619.022	641132.11	765759.342	811261.738	617777.293	834459.242	863725.543	288176.608	454278.14	422440.075	361718.077	358615.209	270974.301	408760.485	303420.612	415072.992
O14683	358729.578	380632.505	294798.498	321875.518	320429.398	322887.972	389636.319	287187.528	386981.666	343129.294	482132.154	459835.876	340485.029	454940.655	362068.175	311720.818	407139.899	376409.427	293053.132	423431.55	485311.339	383173.67	474618.464	386005.945	279537.25	524108.21	452527.486	421645.743	317850.308	390667.776	616034.668	875339.641	887641.691	852798.995	620741.537	1085761.976	988005.711	990081.256	866935.149	1124670.189	496090.705	389171.227	314989.676	485928.512	658355.559	389119.026	447419.31	559445.82	418496.882
O14686	12836.463	12964.208	13071.19	13159.086	13714.856	12423.498	12934.133	15874.791	12962.006	11422.575	12677.847	13685.272	13048.927	11142.507	13981.838	15731.171	12233.527	13039.55	15116.419	13009.023	15009.009	15221.726	22461.356	11972.616	19793.092	16801.663	23392.65	14038.486	21307.287	19190.959	12313.899	11354.999	12020.526	14322.176	11914.574	13189.909	13081.126	10853.445	12778.985	13891.185	19051.042	28247.628	27905.18	25847.625	22918.84	15536.321	27148.874	21816.385	23046.512
O14727	NA	NA	NA	NA	NA	NA	NA	NA	NA	NA	NA	NA	NA	NA	NA	NA	NA	NA	NA	NA	NA	NA	NA	NA	NA	NA	NA	NA	NA	NA	NA	NA	NA	NA	NA	NA	NA	NA	NA	NA	NA	NA	NA	NA	NA	NA	NA	NA	NA
O14732	293900.053	227684.712	185267.674	341009.119	270283.833	246119.338	308424.178	299176.909	252286.556	146485.706	287723.117	218654.085	272877.329	253452.663	303890.502	287675.904	242536.067	251593.812	290615.457	314099.505	NA	NA	NA	NA	NA	NA	NA	NA	NA	NA	319156.532	228707.452	247319.517	193849.66	272399.055	244824.054	262624.854	239714.387	230790.53	295759.541	144340.534	192660.72	290967.791	211391.518	187917.816	171945.57	264606.742	146439.87	191572.462
O14733	230928.476	189139.007	159530.243	234335.629	205717.156	205072.473	226580.128	221794.363	239074.147	214226.593	218774.312	233282.981	213388.451	209178.83	240565.365	264071.176	139108.039	181278.286	255493.45	232866.479	288529.937	192701.886	231779.101	203748.465	252656.286	266194.264	291796.723	412126.758	453439.37	382955.65	342451.798	320234.805	279232.307	225709.502	376694.102	248663.681	378934.982	241916.344	339680.261	339302.342	241280.81	287390.388	385597.396	278307.134	217045.935	233378.938	327251.685	162318.243	231859.772
O14734	43460.27	35756.883	30811.118	56054.339	47192.42	43202.38	41057.723	53539.901	39633.646	44005.626	50909.24	63810.556	76421.721	59864.64	88735.647	111537.938	48517.985	60369.204	120327.919	83022.175	32474.299	24686.727	22649.218	26362.414	38997.154	23330.885	21905.894	44876.069	52135.974	47597.983	NA	NA	NA	NA	NA	NA	NA	NA	NA	NA	NA	NA	NA	NA	NA	NA	NA	NA	NA
O14735	640667.882	583882.558	555456.782	739249.177	714405.333	645561.913	761551.553	733785.16	737246.98	700797.88	657720.83	843719.326	781747.137	679936.192	765629.349	713033.824	757084.531	652626.811	695794.137	825183.745	761173.979	701213.529	546877.046	831309.622	782610.061	747893.822	755548.538	887696.78	773293.211	1033297.359	644104.751	825778.112	829833.373	827465.849	859719.776	618759.64	772704.836	561278.079	795759.553	958720.39	639426.365	992721.727	591288.23	837077.514	674862.876	1025099.924	761534.046	929190.692	765403.634
O14737	5590544.549	5063691.394	4561287.109	4816692.303	4845259.498	5332309.185	4612114.941	4803599.914	4161622.368	4212701.6	5715348.939	6511342.915	7044139.102	7828414.543	5926827.775	5931295.937	4318247.58	5391034.62	5794198.958	7696618.497	5973432.512	5134882.85	5809519.827	5449118.368	6656726.33	5780371.33	5655987.891	5944977.379	6918231.246	5952959.817	7255160.033	6319585.225	5940168.096	6169410.993	7400120.843	5329847.867	6255798.29	5456562.264	7515814.639	5810538.808	6016602.148	4446262.668	8042185.9	6127233.215	5765861.008	5688369.148	8371970.861	4184835.648	5914400.571
O14744	1617164.078	1548660.862	1516672.182	1573586.281	1596517.136	1648089.772	1681819.736	1715914.557	1481167.491	1664274.253	2045841.379	1906136.101	2076639.786	1943014.161	2036329.74	1953550.47	2298652.621	2112809.04	2062829.692	2062104.419	1562308.054	1312491.603	1630876.381	1327237.203	1572861.256	1558937.786	1807108.412	1735495.868	1724771.946	1680544.241	1511788.041	1663373.775	1609932.149	1796775.046	1641121.042	1376264.829	1603251.787	1467029.166	1714719.936	1541716.522	1505011.508	1506415.102	1909314.98	1597938.699	1450783.015	1410213.198	1716901.047	1410794.113	1569743.599
O14745	4708266.89	6828517.443	6512542.138	4628413.732	4086870.385	4292478.412	4619678.99	4155440.801	4790994.835	3941585.771	5592919.376	3587518.881	3303448.172	6098403.971	2988195.774	3765610.573	3464651.705	4042199.811	3602931.112	3806244.267	2665607.083	3427989.709	1957191.362	2167501.689	1768801.517	2599160.856	1703277.068	1952852.054	2047061.197	1740003.015	4313693.009	3961878.175	7039596.998	5036733.399	4230027.598	6050235.945	4338393.455	6261008.777	4023204.373	7306507.445	3920955.226	2461443.081	2902072.084	2932632.198	3972585.908	2925196.49	2599571.366	2110231.538	2647469.531
O14757	40864.89	30370.997	19427.006	48473.744	35441.721	39418.047	56360.794	43474.031	42775.184	25152.545	45807.52	33809.729	28687.55	50506.971	26010.108	30525.523	19372.135	27995.968	27020.476	34690.385	15812.504	15337.391	19686.156	14373.615	17986.223	18155.774	18360.41	20018.839	26059.579	19552.4	38626.94	22201.143	11591.196	8610.309	29364.107	15290.655	28769.053	16065.515	23994.294	14805.015	25536.819	30836.135	37622.767	31486.548	22107.714	21436.818	33944.415	22654.817	32430.732
O14757-J1	645.504	715.245	409.152	620.168	639.005	466.055	553.909	475.428	453.487	276.381	NA	NA	NA	NA	NA	NA	NA	NA	NA	NA	1591.965	1899.268	1331.585	1638.355	2035.468	1491.11	2154.508	2257.767	2310.3	1792.161	1434.703	1411.466	1181.239	1309.348	1696.239	815.127	1471.602	823.689	1247.765	1125.606	NA	NA	NA	NA	NA	NA	NA	NA	NA
O14770	38483.956	45585.09	32821.71	34647.487	50156.324	40086.718	38627.226	36144.087	36204.827	42161.973	NA	NA	NA	NA	NA	NA	NA	NA	NA	NA	NA	NA	NA	NA	NA	NA	NA	NA	NA	NA	NA	NA	NA	NA	NA	NA	NA	NA	NA	NA	NA	NA	NA	NA	NA	NA	NA	NA	NA
O14773	386924.572	349279.435	307887.403	461919.421	517384.96	390132.786	529735.167	461807.988	608081.311	405807.868	349134.849	348476.672	304268.857	345928.127	292912.495	275423.041	200915.785	332556.007	255668.724	313746.071	598288.84	618825.622	448829.167	545691.663	480499.032	517852.395	577967.438	558112.06	464309.402	610991.154	325461.194	356448.957	322895.823	219291.734	307771.742	254801.077	291349.677	236159.267	305953.927	306678.863	435418.552	602332.972	479664.872	488475.396	458682.426	372209.13	561579.322	546822.164	634640.189
O14776	1972675.508	1736387.596	1165392.71	2269832.58	2080319.024	1880952.494	1997769.377	2248662.06	2080799.55	2065934.426	1242888.047	1135472.917	1061080.991	1191082.204	1108505.315	1366149.735	888329.525	1010874.132	1413853.46	1260813.576	2814626.734	1926228.017	2459940.714	2091472.755	2576682.649	2506170.107	2907637.599	3025617.33	3041433.566	2984972.153	1603556.905	1740020.035	1578886.878	1307802.753	1877687.934	1406370.789	1661380.3	1357821.565	1563943.812	1660424.386	3361130.714	4729896.207	4219131.709	4471930.948	3720914.25	2878515.702	4292476.879	3690028.501	4333936.404
O14777	114521.284	80420.199	58203.198	146938.243	111157.354	112533.894	119889.201	136684.1	119118.041	90609.094	151066.595	118018.934	160100.297	121063.551	154574.038	231481.762	64154.785	67966.224	206885.345	166523.481	80427.287	59566.953	82693.855	64069.532	86255.401	81785.695	77472.219	100096.399	108045.989	98167.932	120477.227	97915.248	87710.636	87211.359	117706.03	96471.906	110351.248	88031.262	93848.642	97819.335	99747.147	102502.234	119501.17	108666.877	106696.056	68103.114	124915.802	75434.725	106774.149
O14786	567631.007	733794.548	650964.513	519378.082	520022.198	554276.693	510693.573	505951.961	493553.151	614247.646	488373.445	481217.498	589549.567	491981.925	670884.936	778696.15	570412.389	574847.444	638163.307	620898.051	998902.55	778468.529	544799.509	700389.206	484556.714	648859.353	565114.598	523631.168	524764.638	524405.396	335750.522	429887.999	755593.388	796090.07	305236.169	622224.888	380830.959	445632.857	351358.357	862342.981	647611.233	231345.375	344141.61	357056.747	539525.71	529717.935	358806.288	500955.681	367353.192
O14787	147596.636	134250.125	122703.922	175831.266	175316.567	171856.74	174666.328	178359.135	164245.111	171955.709	230116.031	215262.259	200567.535	238955.204	211216.1	227374.444	171541.279	178162.921	226797.7	205288.029	490391.164	402623.234	449697.828	421798.484	354508.461	421952.889	437297.485	492726.061	474835.959	585597.042	293295.862	346476.877	336710.688	252633.24	309669.215	287586.749	284265.988	264053.492	241346.895	380678.831	197841.074	228387.854	217652.932	216988.678	197839.772	175671.492	218386.671	204455.069	263524.065
O14791	695767.536	890003.744	485887.065	676931.275	906814.035	668754.484	570734.711	708211.953	614136.24	532795.891	79019.833	94190.37	50882.327	80923.63	56818.406	60669.647	51888.545	71827.086	55201.038	63803.95	NA	NA	NA	NA	NA	NA	NA	NA	NA	NA	NA	NA	NA	NA	NA	NA	NA	NA	NA	NA	NA	NA	NA	NA	NA	NA	NA	NA	NA
O14795	28885.09	23594.641	18267.458	36990.459	33190.312	28640.599	32273.883	38161.785	26176.237	25380.429	25397.81	22321.57	26960.9	22180.898	29676.226	26201.883	19025.053	25618.232	34443.126	25272.61	20598.294	16161.921	24100.615	19449.361	18391.654	22394.067	26445.358	25669.939	26653.979	32078.922	13845.157	20717.478	9397.653	11873.59	16334.93	9868.72	20510.932	10038.02	12683.89	11141.255	9859.803	12496.663	11791.727	13011.152	10174.794	9071.652	10549.733	14189.964	10838.018
O14802	257750.93	232376.243	208062.488	313407.826	287639.218	244707.925	292820.575	322776.765	259477.48	231055.767	223731.294	221938.652	183711.479	218433.888	191183.23	195497.647	191542.138	197702.001	211639.423	198920.26	215072.832	174316.471	251729.135	165206.456	294074.733	239653.315	259042.582	274603.569	313154.14	263905.92	318529.378	298467.696	233300.326	235218.814	336537.643	254029.734	307235.866	251411.241	333552.903	250766.467	245620.15	298851.462	338172.699	311171.543	258376.299	190375.961	347941.473	245554.001	285495.81
O14813	5690.993	7405.663	6840.126	4377.711	4111.022	4642.814	3255.229	2833.679	3744.754	3294.303	352.86	588.139	405.168	695.944	265.625	418.926	613.409	463.251	314.597	520.301	24003.996	20534.905	24943.551	8692.509	19597.005	24773.916	27750.409	15164.673	17641.188	8126.999	12326.362	15773.461	14398.783	25877.811	16994.41	12999.973	11645.681	14529.911	14673.72	15430.994	NA	NA	NA	NA	NA	NA	NA	NA	NA
O14818	8970795.551	9362527.615	10774739.98	8269188.704	8900824.105	8928223.702	8890747.869	8647145.725	7450119.808	7173000.715	11009750.45	10530432.11	8744515.806	10056473.49	9403220.644	9324923.396	8851371.514	9741079.611	8665312.132	8948307.205	10829253.11	12885631.24	11149376.64	11125247.7	12504901.58	10858452.55	10871320.28	10857032.46	12470741.77	10441751.78	11304790.74	10778842.57	10353613.08	12064508.14	10835438.18	11567077.84	10626758.81	11186380.94	12085854.74	10309692.64	10919950.64	10130556.75	11645916.9	10824961	12013368.14	12912924.81	12006733.66	8448587.513	10281321.8
O14828	2699950.828	2457311.889	3108632.812	2893156.192	2802458.422	2559340.093	2548739.946	2589321.603	2713013.341	2379634.85	2048777.623	2375150.754	2129683.359	2343679.107	1975540.028	2368897.753	1720275.898	2106932.107	2143133.362	2320018.254	1723438.699	1698011.111	1552212.841	1508443.494	1520570.685	1487058.366	1587367.293	1768112.088	1745046.708	1676395.39	2292316.421	2309605.556	2056889.934	2516117.219	2290814.854	2214035.87	2537074.714	2293912.369	2497498.269	2126649.419	2245342.297	3013959.135	3305330.504	3010885.312	2579330.688	2234178.657	3033537.063	2889667.261	2921699.749
O14841	185829.839	216700.276	185451.042	175233.703	188856.365	176893.039	169071.811	168545.376	161300.027	184050.269	289339.151	306711.361	252875.426	294337.882	227882.606	244352.403	237580.415	255734.448	244636.976	244000.344	126396.409	121204.585	147592.958	109920.188	93072.385	148286.94	125310.272	118910.16	119608.036	112858.731	190648.926	214050.806	154817.279	159486.753	216378.978	158396.979	207378.8	149536.703	199720.466	155025.486	592482.926	514673.579	427227.625	539978.686	558443.938	571866.234	528874.009	569946.009	558259.672
O14874	258706.255	255888.963	321421.206	272924.822	254064.591	264636.822	214336.176	223101.012	187562.468	232987.321	358946.476	558708.175	348322.171	357941.527	371237.94	419438.649	506004.826	440704.314	421052.553	387911.845	214051.532	277073.506	263877.884	289890.329	245903.953	247911.856	265194.594	256556.4	254530.908	236164.068	189606.753	222699.417	215944.157	243067.897	213908.145	178098.264	214345.927	173604.738	218146.227	183714.174	229540.204	248681.141	219201.924	276668.836	215940.168	295420.997	250830.021	269522.142	245709.747
O14880	2023978.938	1754095.519	1652079.426	2085365.559	1720982.775	1717697.404	1826658.214	1710565.009	1654462.792	2918973.068	2113041.361	2312086.11	2111664.091	1858795.237	2026449.098	2709303.301	1758787.699	2371591.649	2581585.492	2080597.662	1467102.841	1274252.842	1030800.747	1357525.14	1302238.022	1170362.617	1248700.521	1613938.496	1295651.437	1553147.633	1976263.613	2043046.108	2361848.177	2251380.046	1902885.216	1782284.23	2414852.095	1870333.4	1590528.435	2340086.246	1411359.214	2222231.74	1378337.938	2344568.224	1482126.422	1929509.795	1782268.84	3816854.164	1863178.771
O14893	555983.538	563919.603	474766.702	663273.481	579033.622	509458.649	518335.836	541084.19	413311.848	454490.861	786272.17	705032.875	667001.699	796539.875	648804.785	680941.378	574457.287	666284.707	684609.817	654999.988	367646.706	353128.682	458382.066	276026.055	401758.395	384741.59	496005.555	442331.583	418126.401	484119.068	511306.265	486966.71	446020.287	386983.439	560786.322	538834.543	515017.734	558862.854	568175.912	527010.71	525180.563	592475.3	697519.746	516319.213	444120.509	419013.714	720113.939	366305.549	511394.941
O14907	256491.534	379481.393	306462.337	166112.365	147706.585	265275.811	157426.3	183946.714	148796.266	341288.653	96225.961	90083.803	130703.901	170704.793	87478.449	121558.547	184950.606	123041.959	94855.004	119794.135	209726.547	202239.531	143724.786	234027.333	155110.449	187768.968	169569.59	164916.932	155282.399	193573.751	346041.571	298333.755	358852.91	298275.405	315555.295	251560.829	292376.637	215986.12	232413.726	320802.057	321552.307	177298.45	345540.305	234720.29	294619.61	330487.305	237505.063	218314.797	224924.576
O14908	238771.461	225728.066	163641.745	228884.327	221519.886	223111.261	236840.874	203795.398	214857.071	251611.212	133181.363	110517.192	161402.796	212155.111	111938.647	152554.887	182401.93	123868.3	130144.962	187516.28	168370.536	129363.886	143047.422	126394.915	106617.175	141317.786	252040.371	205150.609	246628.829	162473.491	467771.217	279458.263	267906.119	219351.995	298351.095	243905.801	326153.527	189682.995	230404.844	295529.328	134693.488	114792.389	172808.857	148019.716	144212.041	125365.606	149588.314	114458.382	130582.109
O14910	624772.251	673814.822	639105.019	563202.676	677141.872	640109.855	604562.94	567083.063	576762.156	510951.533	393878.98	448054.792	334062.625	345850.743	305791.572	233455.802	301020.035	404162.475	221567.199	261475.256	484210.457	351259.395	661026.23	362180.62	429458.147	434295.717	556654.29	392322.808	421939.726	369575.796	555812.566	515928.011	589522.023	644661.043	557927.826	604238.169	589520.026	703379.682	664872.669	577997.231	1641394.738	1081566.309	1033967.038	991785.372	1165289.525	1332358.715	1511890.199	923838.479	985828.698
O14924	4812.515	4811.709	3190.381	4976.587	5116.328	4105.346	5469.727	6986.358	5526.787	5298.281	1956.759	2076.797	1497.91	2143.879	1639.539	2059.025	1440.599	1817.665	2401.694	1886.322	NA	NA	NA	NA	NA	NA	NA	NA	NA	NA	1467.909	1452.802	1770.605	1336.167	1711.223	2132.742	1518.355	2071.006	1529.544	1625.512	NA	NA	NA	NA	NA	NA	NA	NA	NA
O14925	311662.882	378038.161	423265.68	420541.878	230323.548	308752.722	288177.794	247198.175	277013.547	181740.558	357277.437	496586.038	360015.025	370642.467	349149.748	517755.923	388397.712	651665.836	378347.988	419719.835	413853.504	313093.654	292619.76	287721.892	490113.441	381276.92	473862.977	410211.402	421463.621	369918.606	240867.322	227017.727	289171.105	409216.832	275689.696	245401.829	244196.527	203224.485	289887.165	299032.992	326666.879	253936.754	306649.583	336277.578	421245.922	467213.282	353878.191	264387.991	311811.556
O14926	161700.282	132625.579	103763.509	165913.309	150560.455	150255.676	180112.876	130184.012	182269.736	154958.705	NA	NA	NA	NA	NA	NA	NA	NA	NA	NA	NA	NA	NA	NA	NA	NA	NA	NA	NA	NA	110026.546	139452.495	129138.921	131753.241	137014.26	340849.867	175773.268	455026.574	293774.503	157187.354	NA	NA	NA	NA	NA	NA	NA	NA	NA
O14929	1248910.877	1099728.697	958959.428	1252108.857	1420118.787	1199684.062	1510774.214	1356713.248	1427613.202	1087042.899	1118658.751	999074.204	860116.801	915840.678	1010194.63	864176.735	700986.974	788981.125	973918.483	893811.207	880481.918	598730.728	945849.843	557803.111	798552.806	886375.647	911294.116	857483.567	941770.263	834625.119	1058895.952	913338.501	868746.095	689937.557	974222.705	932580.45	1003527.298	933793.115	1055914.749	979293.374	1078255.379	1265418.574	1224626.451	1137418.002	984869.045	722773.505	1287349.265	922563.471	1170677.22
O14933	916699.025	892986.274	621153.287	854956.901	1052064.785	901503.938	850782.055	832895.768	880456.269	925814.77	256553.397	250156.212	269259.484	281587.538	216662.791	270171.652	324784.747	402353.057	225294.206	297395.182	480200.537	223749.924	160004.57	246314.175	135108.11	215481.284	266336.634	301185.167	198394.204	286403.257	474887.266	690036.754	769168.228	450234.238	510900.597	570451.262	782933.241	439606.691	444493.88	812017.396	481100.913	483860.595	696901.116	841253.495	833778.925	614473.615	706692.626	813572.285	744759.248
O14936	592625.629	626160.882	739460.931	557925.658	577353.288	545239.436	657965.204	561798.094	642065.179	546802.038	1669938.132	1585583.965	1434966.154	1809465.078	1709398.586	1672459.765	1458422.219	1475575.592	1624134.607	1724529.967	1283315.893	1140894.469	1100710.349	1226923.454	1370094.27	1236701.226	1432821.17	1424165.795	1620711.764	1455525.26	3129132.437	3006651.303	3318936.767	3407313.484	3135112.551	3244991.954	3192812.912	3091721.943	2996519.343	3452990.457	3432477.434	3116929.508	3079074.169	3168991.953	3256296.88	3209154.033	3394638.177	2587199.187	3043404.054
O14949	6266403.403	4331888.954	3790854.105	7525890.802	6453691.305	5774596.557	5961362.699	6644193.321	7197620.92	6242652.699	3939646.177	5010153.007	4664446.184	3562723.99	6069332.147	5594184.761	3023702.066	4954921.176	6069558.629	5289718.722	3483317.085	3680422.254	2922786.572	3980996.615	5192186.013	2977624.771	3733390.448	6406205.752	5452587.596	6158923.669	4408857.335	5389347.709	4096433.722	4296339.321	5488605.13	2531085.57	5311903.824	2619654.584	3972081.316	3654853.785	3359947.258	6991830.434	4656706.384	5557253.367	3955592.149	4625960.855	4571271.505	8948317.88	5064857.437
O14950	399401.121	58436.316	103692.33	1290716.469	867533.131	549774.36	1079546.435	531387.228	839906.779	110996.045	606894.696	730384.387	400327.918	88106.204	884916.205	1064903.249	91985.92	802293.284	710424.425	526414.958	NA	NA	NA	NA	NA	NA	NA	NA	NA	NA	NA	NA	NA	NA	NA	NA	NA	NA	NA	NA	NA	NA	NA	NA	NA	NA	NA	NA	NA
O14957	1290.006	534.919	455.084	2124.029	1378.261	1323.554	1810.342	1655.303	1706.219	1819.219	1219.494	1435.764	1618.668	695.116	2216.12	2692.938	1251.128	2076.052	2137.458	1558.164	672.446	743.203	356.767	654.549	1250.854	554.579	935.672	1858.016	1313.575	1867.423	3799.09	5693.262	2552.709	2181.811	3548.136	1193.205	5405.671	725.387	2317.633	2165.199	316.246	3698.372	1146.636	2449.584	1006.623	1110.922	1220.476	4790.07	2621.884
O14964	615901.058	682400.382	738190.154	623242.069	596036.069	658656.627	563131.188	612447.263	584170.624	679819.2	539741.158	459334.735	553530.396	625665.978	522561.895	528960.669	611132.953	564389.862	529131.425	537153.027	708481.093	639752.625	540288.921	626685.595	628155.141	603469.535	637511.394	638071.485	662330.802	635674.716	692621.448	725696.581	788896.209	938925.92	653286.176	655193.932	671268.746	590195.797	672866.326	808575.294	633114.527	599966.192	604908.952	667489.634	634753.23	621538.114	621368.087	629109.242	632985.029
O14967	249964	344207.462	272005.031	198524.328	182240.41	257381.854	207453.747	256064.092	233662.182	313382.864	321133.898	171972.768	220511.067	296201.547	119957.896	88951.213	309378.559	278184.987	104570.307	196398.562	353588.251	413193.24	261035.346	359739.454	193801.305	358133.968	283887.938	272881.885	149328.247	281273.42	132278.089	264606.289	417671.535	301167.941	139329.492	412864.911	252689.059	355725.624	152802.544	401346.795	205416.749	141394.08	106678.69	195442.301	283780.423	303010.768	160808.985	330576.318	223856.188
O14972	69681.986	85360.445	88616.81	81201.298	75133.312	73698.528	80591.716	80978.892	81984.862	74684.813	97619.637	97303.673	91246.226	93789.435	89633.337	92841.432	85536.141	91251.795	83745.577	96036.441	56657.85	41918.503	42105.55	48942.702	43380.64	53151.718	55524.733	64371.55	56545.403	70290.985	59588.883	92908.346	74681.524	66772.329	86678.93	63988.679	93609.41	67962.175	70318.908	61848.257	62295.384	58955.651	60766.315	64576.2	70079.255	62522.182	61179.254	72812.037	67840.007
O14974	1143945.543	1289091.004	1092911.982	1190470.23	1124401.024	1164742.168	933450.755	1076710.784	937138.534	1123104.074	1434204.569	1348009.682	1352878.083	1634166.182	1182218.733	1365626.546	1475761.187	1520111.303	1276403.522	1458498.832	1868603.01	1481910.422	1339165.409	1718392.039	1279443.368	1623685.406	1561718.755	1512994.224	1482093.037	1637230.738	1285131.676	1379907.467	1329630.258	1368114.128	1352917.498	1322706.581	1306240.946	1239050.015	1181990.498	1375956.186	1378789.367	1234808.743	1545285.819	1554005.62	1790902.095	1413333.749	1628945.335	1665264.25	1461718.498
O14974-J5	16675.238	18146.477	19877.747	5453.236	5745.27	14217.742	6846.188	8764.614	4765.536	31531.629	6898.019	7366.139	18808.05	10361.945	7101.562	7629.202	3754.039	27302.487	4690.391	20230.078	53936.651	59083.492	9091.269	90224.313	11123.164	19596.178	15094.733	36750.457	8669.514	30399.623	6832.72	23736.826	30179.232	34280.875	7506.117	10972.919	23285.681	7700.026	8471.806	26494.439	10845.598	12382.123	11437.906	29350.425	41233.664	49784.028	14541.82	95035.672	30447.531
O14975	6310.403	3758.832	3529.797	8881.32	5675.854	6185.291	7179.281	7293.337	9207.979	3647.944	5044.353	6007.821	5640.862	3378.243	6307.384	8452.642	3527.984	5684.511	8365.695	5888.054	1099.49	2863.519	3198.689	491.303	2640.417	2344.362	3450.203	3299.592	3018.795	2957.973	NA	NA	NA	NA	NA	NA	NA	NA	NA	NA	1309.738	2014.27	2298.024	1889.024	1101.21	862.419	1781.575	900.68	1885.039
O14976	724590.833	730126.403	619972.649	807549.983	761550.506	754941.685	747868.28	834798.063	611617.977	753519.903	602639.007	601757.431	596656.755	633608.785	898159.975	755512.209	555196.066	570399.882	670213.547	641800.388	400680.725	357325.985	379547.608	295337.961	503615.855	410507.031	448990.096	381240.368	486536.144	369072.227	417746.522	329458.821	393441.711	365300.546	436424.272	310127.107	409730.952	252717.672	381007.917	387181.897	383004.308	553796.589	511024.467	526043.388	469814.331	338317.265	537240.019	378037.076	495217.684
O14979	11592123.23	13911290.6	10328940.16	9668632.155	11584859.2	8927837.868	11082871.85	12184438.74	10664627.81	10446199.74	8823594.777	11802000.1	8249319.752	12758155.87	7855099.422	9861239.438	9121183.632	10169815.52	10843763.11	11003608.49	12649263.74	8019330.454	11924343.32	7014664.369	7666512.482	11802267.98	11939406.72	10645845.96	9097908.775	7703655.791	10475633.34	8040973.066	12227948.27	11023409.72	11556812.13	13629944.31	10469199.09	11005469.98	12255110.49	13099018.1	12014744.07	9633761.622	8406588.116	10324148.98	13189422.13	8810817.924	9489242.869	7860166.652	7604473.313
O14980	3820138.088	4018446.912	3624751.2	4113948.672	4073004.496	3895581.339	3864864.323	4085228.16	3904839.464	3378720.592	4738284.811	4206863.496	4153292.333	4212012.508	4352862.147	4311878.971	4564222.536	4243009.295	4368821.615	4102573.847	3531833.004	3035535.282	3376260.41	2736666.193	3361577.168	3411187.898	3650918.893	3477708.662	3639053.172	3534705.326	4000090.775	3969633.025	3558646.793	3142922.11	3870965.806	3546622.913	3884398.074	3302820.957	3436109.034	3756942.543	3686418.672	4024774.749	4323265.22	3874854.123	3541868.691	2829914.188	4115664.33	3384433.212	4002723.682
O14981	246280.01	214890.04	158716.285	287762.123	243744.608	216979.938	222023.753	282393.787	175224.028	179911.397	196329.603	199025.414	211671.259	212669.145	245819.524	258259.554	169698.686	214643.747	236102.609	223387.14	360197.057	371900.487	748832.071	614424.961	263408.344	464042.234	251128.206	241053.914	178511.505	172629.201	390681.612	365794.642	319205.267	271000.828	405930.534	307334.099	369726.471	282746.301	358187.356	348261.847	219256.992	317223.679	244427.649	277184.069	241542.633	204564.272	286375.969	231425.396	252289.019
O14986	309632.054	264629.079	181942.859	124051.643	131231.862	392532.997	106311.837	146312.693	125563.224	838391.571	96208.851	61329.125	191067.349	95379.728	75490.89	75000.03	130266.623	314269.708	73187.667	156476.263	104583.774	106389.988	53972.377	99971.246	72924.843	60095.909	94798.941	121516.274	66374.963	141178.318	43990.724	110168.615	76254.503	73482.799	47117.201	46165.038	109676.855	36102.299	48163.509	57252.508	72534.915	77335.789	114150.194	207766.541	154238.294	196726.122	108803.958	541717.665	231045.346
O15013	105429.636	66925.133	52051.763	150167.188	117311.376	107081.254	99182.416	133104.919	81716.009	99604.607	96359.205	118998.659	102527.292	69003.232	99596.138	114918.105	66738.644	67520.669	110088.821	96448.987	29819.805	23580.722	26724.354	21925.086	32383.497	28850.643	33936.151	33400.767	54964.087	39497.78	125254.05	87247.32	67971.314	65902.883	102795.606	55434.077	83543.828	57368.515	75279.031	70956.862	89179.109	129389.348	137377.172	120448.216	91812.648	94508.642	113785.079	107823.363	136476.455
O15014	44588.116	58440.966	46011.954	45714.354	44589.654	34998.666	33770.542	33047.506	42259.266	23971.263	66853.443	44715.236	64492.148	88555.165	55921.557	58873.29	39715.894	70250.876	57638.32	73312.194	73082.356	58693.541	106141.799	57144.313	36452.782	88774.853	69051.09	58737.914	44076.574	47280.686	53798.526	51786.681	47376.996	41770.647	55893.452	54594.12	51204.161	48616.219	57022.454	46812.94	86444.392	79726.354	83014.821	83077.001	87541.737	56005.17	109437.882	49549.176	78903.385
O15020	172976.545	169555.921	166140.794	169617.955	140301.59	220633.126	174226.523	149138.576	218496.788	167244.487	170495.313	135554.601	145655.153	177924.965	132759.034	157264.554	125329.923	155771.401	145947.429	145230.879	467254.724	508130.277	349625.553	438444.921	335582.189	415727.073	576630.865	457201.271	427291.37	421303.313	102815.078	109466.796	144423.048	103477.035	105156.862	113919.024	112143.643	108744.868	96292.232	158789.575	129164.079	119508.835	115368.907	127226.777	132061.66	112515.073	135287.487	89383.777	119342.03
O15027	161690.867	223570.116	354044.567	140917.313	160652.18	157192.089	156707.695	141321.723	126429.641	160177.501	176862.369	191417.243	150820.882	165377.376	151453.261	162890.308	149421.252	161477.36	155431.193	160154.768	194597.666	151568.336	190018.794	173891.809	139480.9	180567.66	180091.718	207473.743	170617.565	198141.663	86634.53	102043.215	88238.401	97888.526	98582.92	85742.838	93049.723	81493.233	86951.542	91349.248	210563.932	256441.298	271666.903	273942.894	275911.521	341023.863	280689.172	271014.386	421229.12
O15031	326335.067	335510.104	390267.832	271362.767	324209.193	355925.477	345908.517	305702.091	382524.802	504966.696	383591.872	345497.102	455408.161	369054.898	273375.536	329857.622	341574.726	407726.888	317323.817	458614.796	478998.818	421475.212	457281.187	461094.556	357503.044	438090.528	476691.287	450211.533	446011.414	370987.216	302823.447	378597.249	395794.75	414775.067	318199.766	390053.988	360847.939	416155.148	329395.676	421306.603	265598.273	308031.389	201017.404	308292.042	297313.525	272797.357	219647.923	333515.834	289899.272
O15042	345604.405	351658.417	210523.734	168344.588	325268.474	307068.95	395590.164	466443.543	218427.373	332674.977	1460053.016	642118.434	528393.403	630473.508	1205176.369	253830.998	522973.968	819382.734	704762.743	400317.637	NA	NA	NA	NA	NA	NA	NA	NA	NA	NA	415370.24	290997.81	272115.196	243326.084	490049.214	487840.823	354175.049	333018.834	293517.518	447050.044	449245.772	655457.083	983828.113	674885.276	579999.673	472436.614	722937.326	470723.783	572911.854
O15042-2	225104.342	293747.896	263943.917	200973.808	232676.013	290876.789	224987.347	306257.147	210932.459	337217.358	NA	NA	NA	NA	NA	NA	NA	NA	NA	NA	33433.914	41228.865	48256.031	29543.456	32405.037	50114.775	47913.095	35282.786	33877.486	37676.909	259725.44	305536.112	213694.24	118859.615	350401.548	282659.713	236494.272	110080.856	124274.243	344732.886	NA	NA	NA	NA	NA	NA	NA	NA	NA
O15047	1260.228	1428.244	841.844	1160.774	825.025	1173.142	882.406	946.182	1232.756	1030.725	2945.907	2287.888	2195.454	2147.943	2312.351	3301.058	1365.419	2310.213	3064.077	2624.722	4234.86	1424.997	4940.53	877.672	2451.327	4656.78	7678.49	4152.178	5187.133	2505.397	NA	NA	NA	NA	NA	NA	NA	NA	NA	NA	NA	NA	NA	NA	NA	NA	NA	NA	NA
O15049	40.884	35.595	36.35	38.978	42.558	36.508	37.161	38.293	28.006	70.285	40.407	36.51	33.556	28.266	45.11	39.631	28.517	41.5	42.879	33.227	NA	NA	NA	NA	NA	NA	NA	NA	NA	NA	NA	NA	NA	NA	NA	NA	NA	NA	NA	NA	NA	NA	NA	NA	NA	NA	NA	NA	NA
O15050	385648.216	339625.247	289738.949	367352.294	303460.259	298210.664	305483.747	334971.423	367241.186	209649.858	257332.999	384807.856	225611.325	275480.144	283170.343	323767.966	236529.767	231527.027	197995.889	286132.951	175133.48	162492.403	212870.918	87150.276	120793.095	185106.444	260300.265	169450.107	180726.988	155699.784	220162.877	157857.394	233061.395	182628.482	256785.545	288419.8	200030.212	259659.525	219534.561	239057.347	339249.904	315225.205	229442.687	307829.718	338787.968	168693.116	348576.624	197449.581	260704.836
O15061	22380.858	16214.374	24892.124	22045.996	14641.286	13621.951	50518.272	14266.934	16728.622	10891.775	59747.966	66878.38	57590.61	73421.485	54360.642	51904.046	27731.717	58283.344	56268.608	62708.9	11148.953	8502.457	10341.413	9792.386	11929.718	10869.145	9544.147	10406.75	10252.009	9182.433	NA	NA	NA	NA	NA	NA	NA	NA	NA	NA	NA	NA	NA	NA	NA	NA	NA	NA	NA
O15063	45309.772	47934.147	30956.696	62410.106	52678.506	45277.936	43043.349	39877.54	67228.241	46076.257	NA	NA	NA	NA	NA	NA	NA	NA	NA	NA	NA	NA	NA	NA	NA	NA	NA	NA	NA	NA	30512.077	33317.029	25307.645	23182.921	27930.138	13006.982	29255.703	14633.216	18012.746	25854.006	51227.218	69899.358	48138.466	47993.399	49376.237	50582.871	46290.27	60637.518	51145.968
O15066	19697.917	20481.458	14555.265	12972.481	14872.834	16008.023	13648.447	18508.322	12983.979	20700.598	NA	NA	NA	NA	NA	NA	NA	NA	NA	NA	4944.588	4939.748	8411.068	3450.891	3735.557	6142.625	8786.928	5475.234	4732.779	3707.479	NA	NA	NA	NA	NA	NA	NA	NA	NA	NA	NA	NA	NA	NA	NA	NA	NA	NA	NA
O15067	1829549.739	1559695.135	1427073.515	1942959.66	1787258.245	1804775.51	1752377.565	1866747.427	1368257.655	1444246.785	1807256.327	1695178.118	1846737.697	1621663.245	1916635.987	1951364.028	1418012.042	1684876.35	1795463.061	1854592.87	1560975.421	1256267.231	1648302.169	1214194.017	1886998.449	1539257.865	1706011.349	1687788.639	1892884.178	1675711.916	1823870.075	1656119.902	1426649.896	1356894.543	1751966.692	1447521.963	1689571.676	1543171.656	1759197.181	1491619.891	1641115.734	1717606.127	2432822.452	1813523.004	1459233.594	1341806.554	2070655.093	1286062.262	1800525.354
O15068	20751.988	18485.496	10466.766	24547.864	27143.069	22104.635	30610.283	25175.859	29542.993	20373.19	NA	NA	NA	NA	NA	NA	NA	NA	NA	NA	NA	NA	NA	NA	NA	NA	NA	NA	NA	NA	9342.529	9745.091	9660.929	12219.767	9580.454	16611.833	11084.25	20494.329	12532.055	12057.42	9077.889	19439.163	19288.492	16193.65	6699.891	0	22019.224	19014.444	19220.168
O15075	135048.188	124421.69	115992.341	126424.165	185656.625	144332.781	107103.829	194993.649	99380.398	150045.547	128390.473	187463.392	143265.201	102848.742	189231.25	175546.589	92883.099	133332.281	192935.677	134423.081	71275.909	89661.814	98454.488	70997.14	165691.538	90780.825	94195.772	93912.906	84500.715	90021.222	118283.771	96886.957	78294.815	109748.901	150489.429	114275.097	85079.888	81446.412	134432.02	77970.73	91106.259	100245.219	82178.007	101387.474	102752.542	85373.403	104532.511	80995.382	96868.254
O15084	51148.223	52433.257	55595.887	54914.304	50789.179	54397.443	50891.13	56178.869	44399.75	57786.29	47537.042	62759.41	44707.336	67562.713	55590.224	53126.341	34112.444	42293.735	53301.151	53898.989	81562.417	81910.186	68384.762	90407.713	97897.323	74037.071	86748.216	93474.643	92321.7	83186.613	78333.716	66818.172	66963.947	70477.711	73826.073	66372.747	72511.057	61194.883	80621.344	79426.476	62205.929	60233.298	76115.771	70469.092	69021.171	88642.913	77437.809	64789.459	73098.684
O15085	9798.373	11295.618	7298.744	10532.135	11397.276	9601.006	9912.229	13453.135	10121.371	11366.721	20343.956	29346.053	19496.601	18393.948	17966.585	21186.696	22225.296	27826.282	20444.191	22898.056	11253.562	12759.619	11750.103	11280.595	4430.147	10277.217	6415.548	3897.021	5214.524	7338.899	6749.65	6183.964	7231.849	7298.164	6939.019	5028.808	6271.186	4077.158	5095.835	6721.176	4301.03	7556.556	5280.645	9213.9	6199.173	4945.38	5927.121	7232.74	6777.349
O15091	266318.688	250670.132	199465.448	360349.038	289430.192	254226.376	218723.448	292638.19	232152.965	248700.496	343051.836	423219.692	398143.825	372959.622	360761.969	521766.411	322153.646	338868.047	439324.159	372882.708	157302.299	146749.97	138687.79	173888.586	143340.734	134464.033	162972.912	166809.301	218296.206	216676.283	385545.92	285364.5	161583.718	154039.769	351447.256	178960.44	276623.87	196895.518	208783.911	153559.245	217520.107	275542.676	384851.081	292182.69	185726.162	132623.42	321467.059	173631.367	276974.496
O15116	15785.923	15048.542	11193.089	23186.353	19946.468	17828.331	20768.79	21408.277	21844.336	19474.299	54596.974	46582.165	46623.55	54759.379	45864.596	42901.786	35779.812	37797.81	52696.209	46214.895	32018.485	26321.975	30461.637	29859.015	25461.833	30794.717	28770.43	35007.538	29614.84	32806.912	36005.02	33162.267	25451.69	23492.689	41425.906	27904.315	29137.304	27401.675	32514.957	30838.616	55240.028	74558.092	49742.747	62101.195	57179.949	48323.407	65165.463	51249.346	53229.45
O15118	166611.425	133908.449	177473.527	165785.01	183975.097	146498.829	198660.738	179783.149	202090.872	137891.308	171687.376	212695.391	175367.343	158060.137	232222.799	209327.568	175755.148	184030.198	208153.5	186701.323	90226.979	137267.191	75950.956	112939.057	126911.801	89924.771	77307.942	95384.176	115474.421	87367.05	190150.938	198475.755	164212.741	226647.412	178211.792	205903.671	209655.649	225192.307	235184.687	166248.513	277194.954	380466.751	257986.606	290724.974	236532.753	309822.301	276676.494	295963.023	269290.396
O15121	257354.648	265186.148	241629.611	289097.004	250471.143	236946.993	224598.56	263065.571	224866.231	314039.169	114689.959	116846.672	120459.742	117984.653	111938.426	143783.158	121270.556	136110.937	116134.879	132287.053	102907.737	89254.475	71281.627	89280.848	86477.17	98593.834	101740.72	121083.322	111358.172	134066.071	142769.302	126784.297	134304.794	114272.578	108473.972	94382.441	132022.668	98240.865	79230.598	103043.472	193416.703	163250.89	140806.064	191369.956	178065.149	184093.838	150892.112	214062.886	149811.942
O15126	2213016.501	2227009.758	2446295.753	2223197.869	2191860.916	2052807.946	2060932.564	2111833.067	2555294.302	2038401.297	1873546.598	2196538.679	1826930.294	1913270.737	1780564.267	1886248.053	1795122.77	2147715.551	1738466.598	2010381.526	2096116.376	2390154.102	1932145.058	2196161.04	2236270.926	2030939.22	2075012.412	1982586.505	1997485.343	2037548.341	1712414.735	1895873.784	1894879.846	2223194.643	1692657.831	1724392.701	1891668.363	1768009.031	1752141.837	1834066.434	2551762.201	2758153.393	2721876.979	3033652.521	2779510.239	3320598.554	3205434.629	3347032.873	2839502.06
O15127	328383.004	434621.344	680568.038	304942.67	310648.411	300764.79	279611.421	256929.848	290484.893	304418.546	164798.166	152603.325	302649.648	451239.062	96616.712	176410.06	604201.68	220181.536	130749.128	284821.861	184209.013	189792.243	209059.154	184614.305	158744.13	195520.262	185856.068	197398.124	175470.451	178605.729	266176.545	275728.479	263297.371	362883.697	283059.744	270737.086	315865.133	258958.023	278135.361	285663.806	321603.241	315073.206	277028.057	390634.946	398790.19	399717.179	324187.206	338485.118	353059.963
O15143	636072.01	589080.411	493365.31	673819.288	622217.321	677026.517	660613.218	604658.874	635344.713	588873.125	491917.121	515175.809	645370.902	675407.588	469685.931	563452.821	500091.527	463241.263	468127.494	609327.267	554935.438	448207.613	590854.882	431279.568	521900.099	576424.025	638858.549	600141.636	636511.812	611545.395	677186.653	736775.587	683611	655946.33	720881.728	666626.542	732673.646	664774.577	724239.59	711013.289	560309.538	448255.774	623357.008	565028.094	481031.049	391642.028	635150.833	365294.918	580343.812
O15144	4354058.536	4546348.309	4389733.985	4081366.098	4243087.092	4747062.993	4815600.975	3898587.581	4571964.645	4609755.044	4803697.773	4424849.553	4579116.224	4452969.578	4165053.234	4052194.722	4577433.932	4866637.604	3799971.768	4254814.824	4396417.159	3966310.892	3884958.266	4328774.479	3606052.375	3957785.766	4385673.691	4329617.757	3944711.748	4497468.288	4032630.231	4690258.91	4775689.217	5093569.739	3941339.364	4135064.164	4434215.836	4021584.38	4172624.718	4545839.437	4509584.647	4227915.331	4293933.012	4600331.241	4270315.148	4308577.961	4678785.682	4274900.77	4457528.176
O15145	1006675.257	946396.282	749674.427	1038676.151	1041693.78	1104569.353	1052802.421	957784.865	819460.932	1132103.428	688194.046	608724.831	782865.838	742702.027	599526.352	718373.9	802991.687	677168.903	625494.67	691712.095	939371.504	798127.46	692576.059	824502.125	866255.943	887065.986	985703.377	936131.377	834499.937	974431.54	779287.045	1159987.638	793565.562	1080348.587	818377.721	853816.113	938840.995	641756.002	830593.727	1017759.938	799508.679	549085.257	624795.701	767969.067	1023105.032	745697.116	704661.507	780766.027	762652.88
O15160	295183.572	262298.968	236596.662	250529.937	261256.185	260334.01	264372.603	301171.787	207746.995	196370.703	414160.137	410798.712	427002.71	500885.23	366048.128	383538.296	469225.365	387466.659	348002.086	469276.145	251683.306	201018.644	274135.455	215099.925	315424.221	224023.855	259935.557	244853.113	302229.927	332622.058	313190.27	221757.77	229220.65	219840.187	350100.285	232250.948	277074.852	213109.28	319958.344	247179.892	242955.602	352338.939	312413.758	297298.339	252487.956	231712.348	335672.926	249688.975	323961.523
O15164	1793628.407	1591188.465	1290304.8	2235617.955	1665572.861	1712841.993	1575225.948	1808535.468	1773770.69	1465625.601	1266330.213	1180755.861	1164676.216	1461358.434	1102465.864	1517278.046	884027.878	1151727.246	1308937.208	1274121.686	1480335.744	1274224.304	1498030.603	1283064.236	1212658.757	1527268.204	1405808.798	1527489.684	1734660.564	1455684.604	1547491.686	1310311.913	1196911.334	1112914.711	1463027.333	1427480.8	1355490.603	1347280.466	1169031.019	1343564.283	1543904.944	1465628.841	1519188.947	1496794.579	1466569.608	1129249.088	1676476.182	1257784.212	1390537.28
O15173	1643593.962	2103151.795	1937492.167	1500049.859	1602501.906	1899977.824	1865746.956	1832097.966	2166286.497	1715541.319	2300529.82	2238268.717	2464006.259	2391659.57	2218081.64	2252087.222	2146725.758	2497175.159	2125802.568	2291133.052	1620951.983	1979546.964	1732724.253	1665195.924	1846055.971	1645475.445	2097820.117	1662844.38	1741929.667	1844172.005	1709031.18	1790093.981	1790471.471	2081453.855	1513232.961	1652654.004	1591445.149	1732154.897	1511854.121	1503010.406	1808553.193	1709690.585	1463814.674	1689102.744	1709022.188	1575673.348	1605763.539	1618862.394	1737603.447
O15182	12141.664	10936.612	7946.287	14852.21	13478.876	10127.36	12134.769	14146.941	9662.836	10041.103	49575.098	30734.73	32515.104	53479.499	39770.761	45234.446	29249.264	24656.638	47139.574	40830.696	9062.887	7224.698	9424.989	6836.178	9771.996	8767.543	7896.99	10375.725	8480.363	9312.296	NA	NA	NA	NA	NA	NA	NA	NA	NA	NA	12531.792	12397.487	11057.822	10506.321	11932.504	7198.883	13295.902	7297.693	11719.152
O15212	3189754.956	2558803.142	2310568.915	3266855.776	2737849.432	3818393.628	2904112.584	3241975.577	2701524.957	2853664.159	3619860.964	3075158.725	3726507.5	3770519.864	3278939.096	3105324.568	2867204.302	3320797.805	3312064.989	3566259.932	3360196.479	3012322.765	2512777.448	2784129.798	3928487.857	2873235.425	2911297.072	3308519.349	3312622.201	3648200.214	4825400.118	5258509.484	4836351.454	5119168.048	4984209.096	3998613.339	4810499.596	4070522.021	5036210.921	4917132.287	3151046.275	3137708.383	4613511.012	3877473.405	3274911.568	3032597.045	4788897.057	2495238.534	3647176.772
O15213	95240.07	89002.02	78130.536	112898.501	85981.498	77828.269	81218.496	104566.929	82523.246	71669.872	215756.691	250951.71	196750.406	225345.444	250730.19	295935.749	178991.233	226263.264	276732.852	227064.854	251809.249	201820.003	279738.845	195973.154	321643	261473.926	314933.145	299989.207	315641.962	308928.325	234180.836	174752.751	158279.291	158684.297	245284.801	162353.058	186469.506	168080.314	219574.99	159062.256	178652.31	268876.451	235502.783	251796.115	180160.697	149312.879	252275.918	177383.335	211538.243
O15217	22134.689	18397.584	18775.631	17489.463	25258.105	20855.141	27808.708	14171.407	18975.763	18304.581	NA	NA	NA	NA	NA	NA	NA	NA	NA	NA	NA	NA	NA	NA	NA	NA	NA	NA	NA	NA	9271.374	12127.939	8945.549	10967.52	10817.202	10728.833	13000.918	11621.765	10734.024	9257.702	23106.641	20330.222	20721.559	30366.844	19288.108	14075.146	26600.977	17885	23843.451
O15226	350124.176	405778.099	390565.882	389922.336	386893.217	303110.426	352238.182	378682.728	308482.225	320024.371	207799.792	259451.292	213952.127	244837.13	210927.429	255411.235	192126.979	179708.962	229931.44	233019.87	137315.772	79840.999	233817.373	85632.872	174910.943	170889.343	146107.626	170705.448	181185.005	156586.28	180304.642	181208.504	143070.284	167708.503	208742.912	160820.301	178763.997	178970.564	178333.798	152375.328	154516.844	177408.147	146726.386	217922.091	206322.019	140550.297	191713.564	209750.811	167265.279
O15228	145080.058	143410.117	155820.038	138053.634	172915.251	140548.171	143475.701	155546.779	138688.693	143014.721	83069.336	102065.656	79159.824	80153.103	91583.243	87653.582	73358.553	86739.854	92072.82	86873.629	139879.144	137431.959	156525.491	112561.851	132755.578	123183.907	127453.912	151200.36	164009.83	146757.011	187370.169	175092.522	175517.247	171479.166	180986.747	143764.743	191330.08	146324.685	150302.781	171860.546	153791.663	158910.055	159748.911	160479.331	155683.802	125910.512	197203.377	155262.734	159988.616
O15230	42790.167	45139.779	49999.762	46923.756	44145.594	39121.398	50471.043	40340.561	51652.716	48697.8	41326.061	41684.224	39791.047	42326.499	38121.084	42014.999	42366.079	47199.092	36646.527	38066.938	51886.227	50204.946	45282.25	45772.237	40280.773	41127.506	57902.275	48444.097	42277.425	48880.836	46758.463	50040.71	56709.281	67831.812	40144.78	50847.638	52500.301	41844.488	43577.624	64706.188	49419.171	52263.001	38703.558	62883.062	61263.238	56015.254	43948.336	76397.349	53964.354
O15231	48728.24	58162.699	90955.018	23506.298	52074.35	64660.61	72192.017	41818.085	100544.248	129443.376	283066.58	203609.896	239914.952	348743.041	225718.501	199427.664	158034.41	204185.588	221084.395	268752.2	184876.744	121275.754	105145.108	129189.458	103710.183	145406.332	182869.531	140138.049	123988.683	143823.78	246653.02	278566.15	372146.015	307918.464	271461.079	303881.227	292082.832	264784.33	252928.34	435010.083	303644.617	230004.461	302537.057	294507.695	348783.224	242037.374	375023.577	266844.386	308895.94
O15235	389394.422	339342.543	322084.296	353581.77	305212.925	459620.82	351172.246	348317.626	373540.156	472196.006	295036.524	298152.802	417380.079	334737.853	273086.893	344678.155	227203.843	281132.844	303342.277	400854.619	201896.544	199096.042	197324.084	205818.41	292538.262	198322.621	263769.258	267736.208	335625.142	242812.307	294682.582	409379.662	251330.741	267522.763	329301.144	233470.715	324920.902	238725.254	231951.152	266507.951	243378.666	291658.412	321535.2	305698.251	264737.035	244526.455	330182.077	331319.324	253570.701
O15254	144428.628	154723.761	149665.618	122193.383	274214.622	153595.6	176439.677	114388.605	128665.845	219519.412	77954.01	155066.996	113639.206	167626.382	170790.073	225160.426	178346.226	124293.265	169882	155859.222	116670.548	112655.396	119836.519	122127.146	88914.511	103130.148	101706.18	122534.708	82921.436	133301.331	105206.916	152847.207	132416.98	120229.709	102379.733	110702.588	128947.551	101048.745	106290.081	120922.148	168717.008	122601.488	144262.884	138132.164	137338.052	126350.807	183771.893	114343.059	147037.644
O15258	251387.216	229706.422	232789.049	324458.28	268119.276	262054.875	251911.653	317287.071	317981.282	329427.785	233000.683	243101.757	252529.743	270808.897	265389.458	306693.791	286250.755	218923.143	273501.09	264534.671	325769.041	293133.801	257462.374	278156.419	293790.704	285197.77	288533.241	366359.745	299992.118	324100.258	123019.174	143722.965	127279.578	118349.001	141107.257	108698.28	124716.052	80112.261	115949.047	134649.186	306963.172	368454.471	244685.046	320877.848	328920.581	342923.952	315493.065	339431.56	343419.919
O15260	1902992.634	1668123.459	1574878.459	2334040.699	2059892.578	1992341.721	2189433.158	2094275.767	2404008.071	2270118.994	1907806.201	2067730.912	2266677.47	2275603.106	2244229.705	2371215.716	1807807.542	2018971.703	2523934.012	2441021.915	1331214.126	994931.314	1005042.461	919495.652	1595674.815	1114337.462	1350084.423	1661105.652	1738477.429	1816317.718	3157531.502	3148986.713	2775167.313	2788601.623	2842567.851	2442343.22	3079340.771	2551894.503	2919523.583	2946800.926	1160258.588	1553055.777	1328107.11	1621148.342	1280958.779	1583769.764	1448919.388	1746791.989	1575499.873
O15269	705573.187	623273.09	744905.726	848322.971	857791.774	730190.844	845400.63	943634.159	779550.072	712756.215	707076.199	879969.319	757648.807	681416.929	918724.562	928366.872	678026.713	672817.399	998643.949	771350.801	431253.626	504766.813	665216.249	454023.372	618113.557	507228.614	508946.542	526823.862	631816.946	546059.367	822928.381	694814.947	649600.316	643802.093	860165.81	731182.092	679368.945	734572.064	840213.44	723976.578	1048354.272	741652.769	525442.67	570790.156	715667.748	933838.467	566420.161	462108.662	617052.926
O15270	433633.139	383456.864	317692.09	570836.996	501743.156	441413.458	456183.724	558128.718	418511.964	376104.647	408146.193	539233.645	416405.905	380470.713	520131.656	629064.485	356942.59	353499.578	621023.033	427355.578	341595.11	245898.285	399433.373	264441.516	482221.265	372064.349	377068.552	450241.949	485123.516	469085.116	386245.664	334639.214	302772.997	249886.803	409395.519	288502.234	320243.052	312239.982	338326.016	303272.159	205771.481	327677.972	294652.206	274573.306	206850.181	176464.285	266874.34	185531.534	274438.609
O15294	706024.332	664633.875	581768.332	882111.856	749423.241	707199.523	796969.096	811795.014	689324.659	614176.533	653113.308	630012.711	654571.251	594283.154	673724.99	793500.306	529635.619	655779.573	698686.337	666128.616	601626.795	522968.697	632234.237	503269.597	618477.359	608822.709	760250.586	758631.504	808645.148	740745.953	925761.274	809604.587	736131.957	756777.906	830715.912	667060.866	859038.335	661104.334	772234.312	703625.213	487016.763	605252.964	555813.747	560809.098	485479.913	400679.021	563259.311	446392.347	534737.759
O15305	640180.896	645644.777	709079.012	687843.282	750831.87	660600.188	634030.468	706503.046	516330.856	585586.979	495624.628	525056.32	466863.338	466380.07	563112.568	542812.796	420285.52	432513.152	511472.638	468300.199	463086.213	400443.264	491890.401	425883.484	531944.266	477451.628	542487.893	591650.078	586146.413	561532.784	707880.926	648051.327	531003.259	442395.646	724005.85	564149.834	680843.132	555256.052	694003.352	544628.074	755726.699	752005.947	804952.631	709390.238	621874.746	589583.542	885803.325	520682.089	757909.889
O15318	61572.629	31689.339	17568.496	103088.854	61004.121	53096.26	53070.849	76214.235	42975.052	33031.136	14666.557	21653.752	20014.572	15123.864	22483.324	39343.007	15149.127	9872.703	29167.101	21465.098	14485.791	14676.904	14929.729	16711.813	17914.647	13966.975	13980.934	22463.597	34669.176	22341.493	43421.619	29009.9	13774.541	24728.027	30335.968	14113.227	33510.721	19737.67	19969.099	12051.391	7124.304	24908.508	29926.839	18980.419	8506.539	4575.066	22963.622	9151.821	19955.649
O15321	72526.958	80167.326	85382.433	61324.104	70074.098	66360.554	75665.805	72873.931	58285.946	61840.863	80846.995	88535.408	74115.559	95666.639	83781.407	78008.717	69894.705	79807.145	94677.286	83373.378	66404.179	52216.325	59965.078	52997.798	71433.742	57523.262	63511.539	59664.606	75135.222	60144.018	54030.71	57150.885	63111.145	65880.415	53337.06	51238.634	77846.051	57721.948	47338.514	55947.604	41767.706	45148.098	46472.668	49962.208	42947.364	39447.942	54444.904	45104.741	46332.337
O15344	143223.344	123177.698	104967.3	150184.977	119942.159	145386.69	122402.924	135629.062	116631.405	137133.065	165849.189	90369.08	148191.148	150141.762	80704.728	124069.692	180632.751	110386.911	115017.136	142106.149	107368.317	113497.287	128912.607	93662.683	121865.063	107166.191	122251.351	131914.016	129083.372	121058.012	136714.2	129450.006	96016.451	82294.442	136548.201	76837.498	108335.912	79029.272	79073.784	85882.239	128003.012	91651.122	144345.405	115767.74	116632.602	130984.714	117263.766	91004.933	109288.46
O15347	8110662.316	6603027.277	4612057.18	10158646.72	12303604.11	8724100.769	10297452.27	12316784.88	9010010.543	5511236.025	12429630.1	13870047.87	9789831.767	8279653.284	14588561.96	13016618.05	7347274.441	10630474.29	12631545.99	8816862.46	5394420.31	3892114.468	7708365.566	3089561.817	14927882.4	8619719.327	7567257.495	8050487.08	7459828.116	8893927.008	7373213.756	8516508.5	6694143.864	5939208.385	12598640.77	8088397.301	8255718.239	8100501.323	10122228.39	7549678.312	4778309.309	10259804.99	5580387.289	6754608.988	5804536.006	3618127.381	6798579.627	4330648.524	7117118.304
O15350-13	40320.414	36078.706	32470.424	38151.016	38027.828	30369.788	30349.936	36052.422	33622.934	34320.362	NA	NA	NA	NA	NA	NA	NA	NA	NA	NA	25308.025	16608.161	34745.684	12566.93	25800.538	31217.629	28358.965	24491.384	30548.416	26022.183	46224.342	22366.245	30056.562	33681.613	42086.775	30505.687	34522.901	36145.709	35819.149	31272.852	44246.604	38531.163	43735.704	35220.477	30012.627	28169.127	36177.117	40073.633	27563.201
O15355	4460385.148	4179515.71	3226807.245	5195663.216	4912567.633	4581565.101	4134684.816	5426698.424	4391749.885	3797366.186	3915984.215	3531141.02	3975835.225	3717723.144	4773106.373	4644234.57	2214430.191	3213313.581	4859791.263	3849878.214	4972244.377	3430002.082	4963869.574	3022877.191	5113717.761	4882962.959	5161847.391	5541559.922	7098173.985	5846581.567	4158513.625	3112555.031	2640978.82	2206483.177	4117492.895	2647545.542	3283636.85	3012767.86	3114565.022	2886591.975	2505552.715	2779048.187	3286446.919	2603461.245	2330889.601	1667742.655	3166670.472	1922887.073	2604395.784
O15357	217002.117	235877.513	170440.886	238661.034	266841.32	241515.276	275663.03	242454.372	208606.458	250267.32	285574.892	301148.333	250193.489	283208.552	259532.122	254499.366	200344.072	273543.845	239668.602	263942.587	289709.956	220217.31	258415.69	233032.071	254146.398	277164.023	361063.919	306275.156	264918.695	295662.968	204080.499	178798.175	223787.248	215284.631	196838.713	184497.63	198348.005	167882.679	208086.399	229257.291	263668.057	300939.038	301900.193	287296.452	275136.207	243378.154	369449.634	279145.254	282588.978
O15371	3491418.688	3030329.167	2713123.692	3572119.553	3110245.375	3337011.811	3106173.759	3860083.05	2906344.237	2829545.339	3188169.928	2898584.768	3200371.176	3053407.934	2971089.986	3432415.412	2507215.803	2822036.931	3484516.485	3360555.878	3196213.66	2598166.557	3027298.444	2601293.314	3425945.267	2806790.672	3179782.845	3338143.721	4145002.635	3327510.167	4374683.989	3546671.323	3348303.254	3377969.003	3678380.619	3361686.473	3665888.879	3353945.119	3966120.669	3576324.778	3096323.025	2994047.603	3826689.969	3333115.381	3120474.706	2700328.556	3631469.709	2676725.239	3237629.615
O15372	5186959.748	4778397.245	4282784.89	5330356.969	4593982.2	4790438.429	4801963.957	5117677.944	4342047.567	3999782.187	5041403.47	4951008.943	4683549.182	4563543.182	4327897.697	5187918.138	4205832.706	4632284.924	4833069.105	5302199.962	5013709.346	4393696.018	4972000.35	4130589.604	5163086.206	4830380.029	4987614.991	5266700.749	6410960.716	5116363.409	6781987.953	5622026.032	4829695.618	4529004.455	6014163.39	4633653.806	5868388.326	4860753.456	5941810.313	5067072.441	4488252.046	4589184.93	6147165.731	5067438.595	4514796.868	3848597.94	5358431.46	4107953.454	4887927.914
O15379	70772.409	63126.427	66908.696	86776.499	77286.479	77022.968	81870.392	78691.605	86181.748	63531.452	NA	NA	NA	NA	NA	NA	NA	NA	NA	NA	32696.168	30799.247	18746.596	23651.771	37117.299	28815.071	28287.175	37385.687	38283.604	41891.047	NA	NA	NA	NA	NA	NA	NA	NA	NA	NA	NA	NA	NA	NA	NA	NA	NA	NA	NA
O15381	480594.477	415100.382	403525.291	619992.056	517299.5	437647.527	519665.712	610933.276	457615.768	365538.499	408782.712	338066.512	486161.047	488362.846	371451.793	379545.552	515440.504	774995.026	404191.285	602318.31	384246.368	403760.598	378336.437	607619.631	345540.081	356546.655	322496.372	397787.695	476639.651	588747.527	707257.901	679008.514	576346.698	533450.107	761108.741	544958.45	643246.508	551258.922	701666.482	622454.64	514290.587	624348.824	528159.942	567906.425	500773.832	559159.531	672059.631	444530.658	693413.438
O15382	582564.373	567706.811	1034529.192	469145.267	450784.742	559505.361	529234.58	517360.983	564866.265	725873.037	553253.412	483110.19	502897.775	651733.124	447707.439	382131.807	569866.431	641530.051	381932.427	516069.322	477222.331	614255.331	267612.817	539457.551	437334.108	316879.205	542852.418	529023.112	471648.205	524922.675	375731.667	535337.107	564442.401	1133781.207	342216.889	408103.163	502155.367	380539.75	356251.644	481006.674	517970.918	502219.237	526442.718	563857.917	566056.988	856924.496	627390.057	666436.87	556627.965
O15391	217837.277	209621.106	163016.776	236318.105	242856.739	212279.892	235350.959	230130.974	208256.065	187078.399	NA	NA	NA	NA	NA	NA	NA	NA	NA	NA	227864.358	217483.511	274154.495	193470.533	351965.127	288016.713	297243.821	288019.327	337404.784	290370.331	195126.947	188689.529	141497.535	141308.068	226378.922	161904.425	199573.571	149869.087	223508.232	186828.792	NA	NA	NA	NA	NA	NA	NA	NA	NA
O15397	16089.846	15243.394	19057.176	20459.596	16656.393	15548.708	20172.707	15913.231	15372.639	22961.452	16288.653	15605.216	15797.395	12070.026	14363.939	17894.599	15238.763	17155.609	15632.134	16701.26	10354.788	6383.676	9574.215	6262.954	8613.398	9142.301	12776.649	10346.665	10086.156	9275.23	22349.126	11750.627	15050.341	14775.761	17187.032	13589.23	17285.196	12875.127	15564.436	12455.121	7728.734	12756.692	10404.243	10407.082	8233.348	7421.553	9310.434	9279.512	11017.212
O15400	3793965.029	3602593.748	3715403.174	3929594.239	3325489.504	3766070.788	3144335.807	3807864.809	3427151.922	3608726.951	3753515.337	3590592.956	3679953.01	3897449.152	3001545.353	3322528.87	3834278.366	3418579.346	3443696.609	3759751.95	2778968.192	2734786.647	2378853.13	3032039.638	2300328.264	2366382.104	2656388.714	2716775.858	2310338.057	2724941.372	2374082.954	2283298.895	2335884.92	2652489.86	2458396.096	2088635.037	2417919.352	2091678.621	2299364.95	2464647.428	2557556	2587799.399	2978112.984	2963159.596	2951066.475	3164059.055	3280326.612	2960476.896	2800996.441
O15417	6888.088	7021.07	6294.413	10273.819	8569.849	5655.505	9089.101	7989.436	9763.077	5807.174	7119.22	9389.762	6197.287	7664.374	7505.735	7986.956	4719.339	5898.973	5386.282	8602.473	5603.175	4960.409	6398.547	7090.916	4774.606	5628.972	4014.062	6255.527	5345.8	5265.73	8196.63	9184.7	8210.922	6577.11	9236.116	13129.957	9633.298	8854.266	8371.892	11855.019	7189.64	13351.028	9585.717	12265.324	8795.605	5903.915	12220.479	9630.386	9984.633
O15427	248877.641	322469.865	386219.628	240288.254	322196.643	296494.427	247681.821	250008.496	315813.272	302657.483	248337.03	264201.607	222983.956	256509.587	243352.902	210599.546	309407.023	225445.349	197673.136	199285.614	147017.236	199237.277	161729.375	161320.841	126004.833	163029.84	146010.738	115458.001	96407.654	117203.309	212184.172	225120.166	292849.182	284820.485	212611.253	223181.4	209921.792	206508.436	227294.638	252377.226	252928.683	227443.623	180602.485	153159.925	232023.691	395824.233	180980.508	203004.759	162719.364
O15439	14411.207	11934.339	13889.998	13373.237	22442.651	13872.042	37662.429	12521.839	28930.633	12891.838	12214.134	12713.179	17754.282	10836.251	5494.167	11746.869	16203.254	16545.847	5526.239	16126.323	7884.622	6376.351	10305.764	5875.029	8319.05	6691.768	10833.698	9822.62	8496.428	11151.894	9505.529	11493.508	7759.369	10853.673	10877.38	9369.428	12291.11	10509.225	11663.684	9410.303	6639.883	6547.674	6422.517	8196.524	5772.294	5002.292	7928	6489.849	6621.201
O15446	513376.145	374053.34	286514.547	690455.423	537587.043	512509.263	443767.827	704776.9	415141.423	352369.376	461999.596	522367.949	545321.922	427358.281	607665.324	765668.36	268808.917	424333.389	744846.57	526630.622	279615.123	211018.71	320480.039	181376.135	522434.34	296259.94	357080.265	399832.033	547391.292	368928.917	584937.497	428148.574	383227.694	466336.557	658524.603	433533.441	456766.531	485361.333	563427.16	401663.691	313446.715	560317.823	518204.105	425301.597	360755.814	291559.642	511985.551	313312.699	413861.163
O15460	1741701.141	2077102.259	2557808.406	1389449.071	1887917.059	2597330.595	1820170.429	1548396.5	1768156.03	2005242.986	1243065.292	1221029.31	1425228.858	1248284.867	1020640.575	1015751.818	1051999.955	1197291.927	956375.477	1158283.505	1902788.914	2544990.908	1720077.667	1922343.631	1314721.028	1872664.652	2184941.42	1788276.45	1375358.57	2569614.985	1501083.938	2619096.491	2836995.083	2793953.27	1497531.981	2146565.091	1992043.967	2077663.63	1681274.746	2635405.023	2273082.982	1491974.634	2020318.722	1950367.551	2238992.398	2711588.505	2131352.181	2228748.093	2560645.913
O15466	34534.024	64600.517	41497.575	16226.604	32308.085	13449.581	23882.573	13752.644	16141.859	14155.749	87877.244	213790.466	65125.162	168154.652	56007.846	28935.356	39653.5	128423.905	44384.234	94006.076	183586.44	168513.106	243069.096	127100.152	71124.885	340092.742	197203.849	167496.434	79339.961	108833.785	69034.944	106355.19	141363.436	146047.584	86206.282	245986.861	108212.702	236654.636	173353.849	107488.017	26891.19	14269.653	21332.769	25080.008	33914.357	29695.745	25473.924	15761.225	25224.574
O15484	58240.65	57683.534	35016.733	75324.056	60785.516	46359.589	49886.865	69717.751	45658.377	35062.044	59242.69	70033.664	62266.466	60879.166	70450.437	95593.988	47900.774	61024.461	86193.072	66959.011	113715.808	101848.92	112841.589	95613.062	134167.6	114531.635	100853.135	134358.724	156910.601	122294.767	227013.31	167298.064	148101.091	168982.854	210163.889	136708.876	134962.487	146423.514	146074.376	168086.697	220645.047	254361.134	210437.479	247339.169	181148.46	138351.908	224333.444	159527.89	228850.01
O15498	2996738.869	2953630.704	2930624.072	2623912.48	2492978.776	2804666.686	2817786.487	2738181.542	2692865.988	3430274.931	3404871.343	2832942.394	3460537.453	4068064.867	3062827.746	3153228.256	3334432.225	3527351.661	3104181.924	3493988.798	5052710.643	4247511.779	3448776.267	4406249.255	3396840.653	3770230.518	4470308.064	4285067.761	3913372.984	3915613.756	3415328.871	4086778.592	4697403.385	5510848.603	3388554.245	3629403.163	3685573.05	3625989.313	3287993.433	5068808.233	3084603.539	2780731.956	3599654.134	3493926.661	3268613.481	2977718.705	3371344.455	2807119.807	3384059.474
O15504	17909.916	17576.533	15220.455	21725.942	20592.155	17026.394	18596.02	19124.232	22044.889	14569.991	8635.422	9497.238	8030.437	9318.131	9488.279	9145.746	8036.08	7204.348	9760.496	8557.831	14399.293	3550.254	5056.88	2507.168	591.751	4592.837	2948.036	3694.903	2185.606	2646.086	1626.058	2085.546	1661.328	2714.021	2455.326	4203.441	2404.464	5843.146	2981.304	2433.023	3469.708	5830.708	3928.983	5518.848	3902.967	3801.693	4761.968	5359.058	5262.168
O15511	4440066.262	5725118.399	5387829.024	3880521.237	3556406.101	4556657.975	4294043.269	3353340.335	3913388.691	4211823.163	3970034.344	4113382.538	3671408.327	3932992.432	3001326.829	3008050.724	4347558.832	3821578.623	2858125.452	3323899.64	3809657.729	3655285.072	3145479.122	3590532.353	3030430.507	3462924.473	4389116.351	3343198.887	3258431.245	3225140.785	3794865.172	3446848.954	4008971.44	4026842.248	3381187.146	3415048.897	3823611.908	3270307.078	3580974.993	3653401.796	4337436.692	2864128.91	3944109.986	3629695.91	4366203.832	4475779.29	4743847.479	3351629.344	4143813.071
O15514	955645.652	1048155.39	946640.177	946415.379	1000344.481	876494.425	979278.725	1055564.715	875322.287	806676.096	1026805.115	918587.363	870290.373	952317.972	990362.635	934104.243	632101.477	765880.749	1102907.109	901760.505	474779.316	449938.355	550501.916	425695.414	539309.817	462725.659	501151.453	472484.837	551147.599	451285.269	1121809.799	1087634.339	900714.166	867582.505	1135606.254	1037223.638	1095955.939	1156919.802	1152063.881	1014716.647	501238.608	509431.808	527967.471	535093.946	553544.762	508856.117	546889.345	495639.396	585242.164
O15523	120288.762	99772.375	77479.089	222994.23	164196.487	144680.79	147246.205	170067.429	180886.68	149947.084	215840.104	241436.878	230669.056	219162.088	266591.77	429095.015	178255.953	233767.782	282457.506	182145.428	331462.71	268081.136	348399.133	179454.222	238186.842	311627.651	492574.28	228940.241	379038.294	250936.727	353498.859	230648.673	238800.453	224434.672	270312.342	158053.789	226221.044	192062.628	231194.478	205611.788	79983.266	96483.673	83861.491	101241.354	88366.996	58582.988	97485.185	85339.963	106415.062
O15525	8877.365	8455.365	7501.11	9585.23	8958.868	7500.468	9246.089	8001.678	9910.834	7670.486	9852.879	11001.935	8467.687	9267.556	9595.337	9771.528	5813.336	11935.08	9394.933	7956.474	7569.797	3761.065	6200.339	3211.392	5709.242	7939.797	6886.723	7344.637	6317.083	7644.94	5459.883	6623.086	6123.721	5530.557	7022.345	9711.8	8501.723	8181.989	9360.884	7753.692	NA	NA	NA	NA	NA	NA	NA	NA	NA
O15530	28397.302	30096.158	27255.423	22527.289	24735.428	28869.395	24245.671	23075.409	24884.288	34425.204	NA	NA	NA	NA	NA	NA	NA	NA	NA	NA	35788.269	25069.737	28204.743	29648.715	21722.873	30401.404	33443.506	30450.658	22942.96	25064.064	34953.179	32108.794	36416.715	38314.06	32735.751	34493.164	37207.519	35246.143	38556.541	35492.994	29807.702	25459.702	29972.626	35212.585	43200.117	32333.584	36321.939	41885.734	37106.42
O15541	55.426	54.281	62.774	39.284	50.332	36.548	56.735	64.765	30.464	43.354	345.522	306.004	245.001	240.579	198.564	207.519	201.945	335.384	278.083	248.772	1554.725	1406.298	1019.966	1024.113	1404.576	1287.079	1526.226	1380.01	2044.347	1157.679	NA	NA	NA	NA	NA	NA	NA	NA	NA	NA	NA	NA	NA	NA	NA	NA	NA	NA	NA
O15550	121089.497	150193.208	154972.381	196431.984	172261.181	163043.068	252176.86	177008.055	189578.963	216504.722	107756.635	157432.296	95357.293	117190.83	154400.837	98609.618	42510.641	153716.538	122015.126	141884.918	45548.872	48258.043	41432.284	42480.723	42609.082	42653.505	61302.094	53814.484	46993.593	63408.223	109158.967	94071.406	91614.095	105571.107	121308.926	110690.72	97708.356	107065.671	110144.273	116781.883	NA	NA	NA	NA	NA	NA	NA	NA	NA
O15554	33175.097	38693.009	52251.448	27853.734	38371.314	38472.917	38563.314	30114.042	56367.774	42766.843	NA	NA	NA	NA	NA	NA	NA	NA	NA	NA	NA	NA	NA	NA	NA	NA	NA	NA	NA	NA	57816.632	49395.25	58397.451	74051.583	66172.079	52039.434	84297.189	55289.943	54036.491	53291.173	NA	NA	NA	NA	NA	NA	NA	NA	NA
O43143	5033766.927	4379071.653	3419908.285	5470939.665	4861458.85	4572660.909	4945435.348	5294537.614	4661830.43	4277574.436	5351505.382	5797508.71	4830118.027	5385035.475	4840540.664	5551008.792	4562257.861	4693793.907	5396865.816	5152981.788	5283184.211	3716331.756	5085405.274	3770298.758	4494628.84	4958014.195	5432110.421	5663760.516	5997041.36	5459505.64	5965045.605	5464744.425	4776843.305	4480361.979	6074910.927	4766179.019	5763890.904	4331880.03	5248954.994	5234592.55	4978763.936	5578151.517	6278878.987	5339369.687	4733311.465	3626908.122	5992374	4173718.764	5020120.759
O43147	137673.518	136318.089	99772.4	166002.226	133640.086	97739.36	152033.381	123468.969	196369.406	87120.038	94076.192	116761.825	98384.596	105666.596	103040.697	106381.025	68719.904	91826.041	131994.887	118278.764	166241.526	116775.412	168590.238	112481.446	178388.104	165792.104	181578.29	168548.882	172698.5	139534.712	85637.929	73110.159	83291.027	75662.281	89301.915	91232.846	85342.634	82248.836	88706.023	90495.201	88908.398	70557.636	67275.794	68906.112	76305.119	71942.333	61755.891	82746.849	61872.225
O43148	1701220.082	1652167.508	1471376.284	1823203.811	1852025.401	1712063.548	1604104.397	2054180.459	1499691.952	1472319.269	1086788.038	1124392.991	985193.471	1022943.261	1084903.779	1136694.275	959143.34	1049805.989	1196955.92	1073856.771	1289176.802	1153099.222	1267309.877	1126874.02	1468955.66	1212618.743	1405000.786	1416708.69	1541485.799	1368433.641	1249103.772	1113192.867	1124610.403	1083532.295	1304447.299	1030215.322	1100361.583	1000534.024	1019086.386	1019107.336	1079932.355	1422801.572	1275629.009	1271917.6	1166516.295	1325096.332	1316488.264	1097849.655	1143771.699
O43149	354518.698	294851.021	208850.366	330697.835	312966.894	303040.381	284936.703	319704.986	284259.55	313071.043	458665.158	513040.797	294436.856	268646.169	244314.532	253841.957	294331.211	443638.351	259447.515	290434.47	86766.524	58112.296	93834.787	49566.846	109702.42	94115.683	101106.443	124543.815	136280.901	113518.142	426466.348	431546.517	309246.514	402163.875	512360.075	334563.175	418803.654	385210.211	478573.328	310794.585	293436.589	529994.069	598487.722	515896.601	360546.117	205696.133	502870.184	380204.04	500487.644
O43150	6611.434	6250.412	6808.987	10327.439	7503.447	8776.676	7455.065	9172.361	8452.305	9599.503	NA	NA	NA	NA	NA	NA	NA	NA	NA	NA	3611.432	3429.615	2755.562	3685.974	2937.128	3795.557	5238.853	4745.532	3405.179	4558.252	2951.158	4148.39	4154.903	4696.025	3746.469	1667.615	2946.256	3229.187	4213.324	3406.671	1293.577	4021.053	5041.529	4350.85	2685.146	4875.295	4202.592	4932.439	5226.668
O43156	84579.82	53606.515	38795.713	113804.194	93969.76	84269.53	85955.486	97675.879	80417.255	82852.783	65828.28	55888.386	108074.902	61050.098	64103.434	87365.034	75499.527	62377.552	70893.834	90651.367	38987.999	31015.542	41741.459	33535.58	47010.842	39429.752	43088.244	51301.378	60071.035	50985.511	63506.234	58925.427	43755.26	43314.734	60169.098	40906.971	60082.635	40378.604	54050.527	47423.702	79205.841	75690.276	82687.082	75617.715	63918.555	57037.103	71509.225	71263.677	73001.456
O43157	5218.793	5138.804	4269.179	6032.182	5165.863	5367.408	5023.974	4892.423	4802.89	4391.344	NA	NA	NA	NA	NA	NA	NA	NA	NA	NA	NA	NA	NA	NA	NA	NA	NA	NA	NA	NA	5592.953	5144.952	5050.872	6109.422	5812.006	4789.164	6011.635	5645.552	6025.494	5555.305	5040.24	4520.285	5321.101	5127.206	4895.015	5675.619	4799.463	4962.612	4878.183
O43159	202074.896	145148.274	134361.171	271209.953	201083.246	207429.125	210290.97	246985.827	218945.54	187572.661	151231.598	133925.866	174351.393	157514.127	210410.152	271785.878	114859.452	139267.831	215836.179	201888.274	321352.983	276987.983	260414.763	277071.077	301793.808	323224.553	358718.153	273063.993	325188.355	319263.2	621317.112	455968.103	355178.828	244363.084	536197.971	309792.57	468842.755	261207.59	406468.738	445978.24	41522.718	94572.598	76218.671	68990.306	44821.509	32680.844	81554.989	55882.608	80582.568
O43164	5009.649	4143.005	2765.668	4566.598	3540.864	4268.007	2654.505	3677.538	3397.322	5234.782	NA	NA	NA	NA	NA	NA	NA	NA	NA	NA	NA	NA	NA	NA	NA	NA	NA	NA	NA	NA	NA	NA	NA	NA	NA	NA	NA	NA	NA	NA	NA	NA	NA	NA	NA	NA	NA	NA	NA
O43166	766095.619	586427.275	607165.894	857542.586	943145.69	826591.904	828321.551	839277.841	752835.591	684267.323	685674.201	693839.44	750045.401	581998.885	650018.55	685849.953	632328.805	732180.914	576368.982	651479.602	176768.77	76667.463	452938.477	105611.383	348572.925	329797.117	401742.536	516163.507	598743.704	580699.174	604951.656	701738.179	440663.661	462919.931	628893.151	432068.655	570138.249	450806.84	488901.17	425983.063	444620.926	484741.894	685565.852	681824.208	491055.379	299085.641	737954.817	925478.184	632960.537
O43169	429706.736	473461.429	396380.676	524920.423	421865.929	422598.078	341617.408	399756.059	533647.025	395390.867	246795.247	223349.792	262939.042	219794.817	253448.263	357776.942	214439.174	248291.176	256775.941	257671.79	443989.281	368679.908	570025.183	369189.304	286458.877	477635.482	333611.359	415534.364	338244.212	372182.043	328468.417	312433.8	344159.711	320080.694	314914.531	386651.451	344840.405	360228.394	295563.521	358358.544	349008.019	436590.554	332031.755	439258.043	461368.235	275769.601	335687.801	480505.736	358908.008
O43172	5516.21	5158.853	3944.347	6985.928	7731.598	5638.256	7048.436	5438.126	6907.55	3644.852	3859.297	3391.118	3554.413	3916.998	4317.994	4094.374	1890.653	3336.164	3850.587	4326.505	56605.467	47864.363	65496.182	22926.381	55316.911	56591.273	87199.104	79971.325	100983.039	58634.008	9593.445	7012.927	7115.33	6179.774	9139.222	5126.668	6620.821	4687.633	6238.97	6947.949	NA	NA	NA	NA	NA	NA	NA	NA	NA
O43172-2	1159181.72	763390.818	449616.018	1530460.57	1170110.885	1042602.67	1243703.888	1400536.624	1252269.38	556233.123	1165010.302	989671.173	1538500.254	1297182.407	1357883.669	2016485.88	271780.045	995155.311	2018623.567	1528257.476	704991.362	335739.362	593255.572	346323.3	910939.027	592077.282	892087.807	919250.364	1439885.272	872090.876	2244095.541	1513239.879	1415315.785	816104.893	2056094.909	1107301.876	1832681.062	852152.606	1427056.197	1441273.317	941241.909	1550177.567	1608616.562	1098350.949	836062.291	523947.35	1864785.592	843790.547	1305536.818
O43174	1910.939	1395.662	1296.983	1821.168	1875.624	1878.36	1795.569	2245.254	1713.533	2093.07	479.933	487.463	500.156	352.493	452.834	660.069	348.391	695.968	580.25	510.006	NA	NA	NA	NA	NA	NA	NA	NA	NA	NA	NA	NA	NA	NA	NA	NA	NA	NA	NA	NA	NA	NA	NA	NA	NA	NA	NA	NA	NA
O43175	16148795.38	14932577.82	13592838.37	12470398.99	13857906.36	15741568.93	12247739.11	16138316.4	11111135.54	10687756.96	15440971.43	13333042.05	15774343.62	15178071.33	15037879.31	13238715.45	11098623.86	14212867.07	14367294.85	16317058.56	14598191.3	16598906.88	11927808.57	12141827.4	15089758.18	13539613.15	17274759.81	16282946.94	16455761.07	15431047.64	19571360.88	18674198.01	25779661.6	19898213.71	19496309.51	16099634.41	19156634.87	13450824.71	15524254.95	24678289.82	13051828.92	14085113.43	26876966.99	17087206.4	13445556.66	13738727.66	22512172.91	11669380.41	16572427.54
O43181	364640.371	323034.703	349021.295	270195.402	319650.058	347945.967	304829.14	409736.094	265784.393	412602.126	132290.346	143844.6	146324.871	133720.829	124060.724	121194.35	131012.623	147650.281	149790.296	131964.053	186471.015	187052.094	154708.813	209064.305	158355.012	189627.079	218898.251	349818.887	208077.244	416959.09	256730.426	618545.711	291794.959	361819.1	324869.615	288508.414	558054.826	266569.659	289015.177	284198.586	287861.349	364330.636	285938.977	361398.029	313676.945	345077.849	351371.943	403559.69	391397.891
O43196	1455195.77	1316926.731	1209411.643	1337057.663	1418260.035	1130742.339	1243324.663	1450574.668	1437067.983	1175139.345	1234914.319	1500494.788	1082093.915	1139807.812	1119785.863	1253129.129	950765.325	1387491.138	1160123.298	1152166.406	1570895.086	1194701.451	1313374.889	1110080.076	1262229.288	1503546.562	1583912.176	1619442.858	1631091.069	1358362.006	1722428.237	1313001.534	1387244.745	1289671.303	1818397.507	1442095.749	1426064.531	1365728.097	1516988.804	1308147.279	1131391.109	1391073.216	1136742.589	1396072.391	1169788.42	915460.193	1233914.601	1177263.981	1019395.087
O43237	3190839.386	3356310.093	2671363.034	3854248.728	3286299.846	3390520.646	3290442.741	3518278.679	3031979.575	3395874.399	4311097.107	4226786.226	4242456.274	4032652.296	4042888.959	4696536.527	2907135.356	4110069.179	4281860.556	4140921.279	2702359.47	2399061.855	3211266.329	2200408.213	2768902.091	3305788.502	3776751.072	3125817.537	3097795.314	3303049.522	2900895.343	2771585.159	2623039.453	2679256.44	2934465.798	2482036.865	2727245.388	2340431.597	2653878.089	2801391.657	3157571.698	2879686.331	3074307.704	3356606.207	3241438.519	2476324.267	3335968.712	2869935.473	3223160.74
O43242	3520692.092	3584906.25	3171293	3492019.218	3393533.333	3528615.723	3413895.463	3759837.182	3317452.771	3366887.813	4053656.396	3702690.694	4250695.771	4381824.381	4019195.025	4218116.169	4312346.085	3766188.343	4332631.376	4487842.61	4430697.185	3722520.196	3925760.011	3498927.651	3903195.067	3989003.499	4751155.865	4250014.013	4879516.339	4046354.785	7215461.104	5648552.602	6325675.326	6093043.623	6451402.925	5578216.575	5882439.101	5313551.043	5758038.387	6080356.759	3974398.032	3845402.789	5888708.2	4566136.477	4388322.816	3679285.194	5056137.175	3651646.393	4208571.561
O43251	312122.234	324624.905	200933.062	426078.229	281229.988	275095.727	432115.37	355441.856	440316.329	337813.427	699812.771	706255.759	470221.501	543182.83	416545.576	364300.04	533267.749	583966.003	417137.37	507443.027	NA	NA	NA	NA	NA	NA	NA	NA	NA	NA	339103.895	367474.601	430068.478	360453.218	436428.181	389379.575	434264.491	374833.126	412920.358	524331.279	488203.54	601901.549	501119.414	573708.661	606248.229	411496.638	538860.262	621579.135	519730.997
O43252	3163203.633	3292584.127	2644919.75	2828082.344	3494059.843	3089121.988	4951304.253	3053821.824	3722608.292	2277501.166	3215661.459	2663276.003	2113354.422	2767624.451	1975112.925	1917421.928	1548620.797	2002146.657	1998436.126	2250786.427	2112889.458	1464684.13	2352256.265	1278420.783	1792644.012	2152827.402	2318140.855	2071723.122	1856342.281	1966381.636	2247075.611	2366399.836	2545406.545	1690148.72	2118109.812	2530783.145	2471431.95	2682781.602	2321461.456	2598379.099	3283183.337	1841345.531	2637416.121	2442838.47	2323936.239	1563551.132	2645786.533	1666425.964	2159173.528
O43264	432965.423	338851.485	268766.27	545282.563	453614.988	438008.818	441609.016	498110.879	449183.947	402175.769	429563.639	405663.569	435987.95	406682.429	467339.381	500728.1	378417.064	368498.023	497676.015	466875.408	485947.706	424632.637	560138.313	453336.325	478995.582	569275.829	543792.075	555608.782	526822.588	580900.408	369955.61	386159.631	328239.496	314168.076	396159.424	336720.939	375938.228	342251.786	348058.671	357166.469	349015.015	502274.928	473365.558	458035.279	385383.656	252331.256	473231.336	363601.963	464410.121
O43272	180223.834	188089.138	172934.796	178633.33	206642.472	168760.495	160459.479	229776.26	139547.168	159404.14	196730.591	201791.099	203245.233	237402.56	176152.769	232990.879	254569.621	198194.972	207185.759	225028.181	173999.064	162205.82	276426.429	151514.305	212572.015	191121.885	247342.604	223347.67	267883.371	211382.881	359722.59	282951.912	186125.031	204794.524	353028.713	265473.023	318664.241	279498.361	270353.301	208611.326	322011.657	593490.619	343289.387	365197.889	327389.564	288620.122	399425.084	303783.745	327158.549
O43278	1136643.198	908727.578	846392.637	1685871.879	1188192.401	1056422.082	1289061.985	1424557.12	1407709.539	785347.123	599738.654	705410.565	620320.803	600207.051	726705.045	892766.56	572862.379	519448.136	826789.104	683090.214	357356.728	294660.012	391485.374	217777.823	771797.702	364130.536	330800.025	549250.139	921783.03	474052.808	702225.87	488947.776	334498.23	407073.07	606221.363	420567.727	485594.67	506685.397	485065.839	325727.528	383839.779	535056.025	488753.501	461832.796	362699.77	316562.828	450786.078	585418.173	453278.255
O43290	456769.508	468387.996	355520.037	537800.048	466041.174	438697.546	430485.709	541116.014	447576.381	390146.759	523401.303	515798.925	494930.581	547541.219	485904.909	543506.138	351317.623	460957.953	561621.484	510453.137	387873.915	337084.123	427803.119	341845.805	373932.972	426179.723	419934.655	437506.885	480004.052	474507.446	563123.166	499296.409	435077.669	395176.89	603422.446	482633.02	506209.066	461506.55	487912.468	477174.898	391305.683	460270.314	415347.492	458804.9	446800.206	371199.176	512233.343	385663.101	468453.161
O43291	385441.6	349606.547	633092.738	442463.457	379933.153	363118.895	419553.507	357935.03	399596.059	305740.092	303496.483	326611.01	353569.428	429383.151	382781.198	514058.449	388326.895	335873.808	443402.297	387432.224	441246.335	398559.345	378062.869	316906.582	549891.872	472639.295	474921.05	390776.232	670606.525	474773.883	295454.913	179598.478	182228.476	184812.371	211085.289	171324.548	205530.179	167008.71	189339.316	208106.09	305087.683	269703.124	400036.138	282609.727	216372.693	299202.292	305205.412	209908.189	222858.805
O43292	77950.137	73502.163	75477.88	85960.323	76577.522	68440.078	100373.296	82098.795	77686.977	92130.009	71797.258	80652.656	73355.749	63935.279	67733.331	68763.551	72445.64	70463.682	69542.592	74814.484	95578.283	53998.507	92742.368	60742.145	66438.298	83556.647	85254.401	68613.146	76676.571	65758.642	NA	NA	NA	NA	NA	NA	NA	NA	NA	NA	41667.478	62568.273	42107.178	52590.619	51516.476	33161.818	38842.975	54226.231	52610.932
O43293	359862.027	295276.136	208508.578	431422.72	265949.713	328198.062	315403.46	334271.149	362311.841	454299.709	212360.146	187033.64	258525.215	230802.337	247546.002	357056.247	193053.498	295346.305	311092.778	304652.42	278395.215	211553.164	173761.266	246651.474	372469.168	211905.144	295563.298	372977.058	408074.434	358852.552	335526.311	373966.729	366840.209	344674.7	360078.37	339726.611	387671.295	323672.101	311334.618	343627.55	216085.842	336207.714	282860.517	341685.407	329193.133	218515.02	292628.463	419076.704	345212.164
O43294	135500.42	139412.408	111568.01	125359.152	141269.582	144534.033	143400.146	120572.351	130082.561	138561.903	218975.743	134103.199	196755.703	202583.317	172530.475	136614.864	240246.849	171687.693	165028.415	168412.009	166782.805	96203.634	108724.345	110319.349	68960.433	158856.5	151822.09	113821.085	53380.261	136399.666	142932.595	229945.082	196971.261	170146.021	158023.46	211840.339	187911.35	218464.157	151769.506	227617.189	135777.799	120217.154	118828.375	132859.036	135129.919	120434.226	149570.129	152162.836	191800.928
O43299	5210.316	5778.606	5827.104	4173.508	4166.97	6786.067	4238.129	4731.156	5192.641	8212.473	NA	NA	NA	NA	NA	NA	NA	NA	NA	NA	6991.957	6961.576	5322.382	5257.816	5594.305	6478.623	7168.511	7487.487	6679.494	7154.99	3564.78	3312.608	4978.834	9507.227	4098.443	10794.833	6240.997	9602.26	10558.459	5949.238	13707.353	8390.094	6956.875	10234.547	13351.489	11618.51	9295.018	7275.571	8673.695
O43306	11040.711	10632.464	9516.604	3873.825	8261.122	17998.366	13681.008	3610.323	12971.183	18167.636	NA	NA	NA	NA	NA	NA	NA	NA	NA	NA	NA	NA	NA	NA	NA	NA	NA	NA	NA	NA	NA	NA	NA	NA	NA	NA	NA	NA	NA	NA	9685.366	1532.434	5607.424	4538.768	7646.19	5826.248	5360.253	6679.38	7927.922
O43310	9340.474	10493.743	9234.446	9398.396	9789.311	11146.668	9037.633	10021.824	7250.521	9265.736	13422.137	10054.034	12788.618	11616.804	10899.97	10561.725	9884.536	13391.126	10612.18	12945.439	22259.703	13746.622	17701.982	14862.753	14608.178	17200.678	20088.322	18927.394	15387.744	16809.269	7278.591	7594.834	9291.555	12446.184	8260.634	4566.136	7255.638	6658.939	8384.111	9477.2	13774.806	4727.16	9878.466	13432.043	3887.421	6105.062	11391.246	4665.06	9283.658
O43313	18394.361	14110.032	12319.944	12868.082	19441.303	17555.054	18044.32	13669.572	14453.267	14389.788	NA	NA	NA	NA	NA	NA	NA	NA	NA	NA	NA	NA	NA	NA	NA	NA	NA	NA	NA	NA	NA	NA	NA	NA	NA	NA	NA	NA	NA	NA	NA	NA	NA	NA	NA	NA	NA	NA	NA
O43318	189793.974	189216.589	154196.164	199676.987	145039.154	190248.876	168557.713	165135.396	170661.138	207759.873	449842.461	404488.7	465503.122	534271.22	338031.169	465414.343	304695.335	388024.845	390484.95	515324.114	509353.865	408883.519	400745.462	465178.424	356270.355	444194.403	467258.622	494807.021	499542.587	489085.436	511415.856	542977.532	495024.629	406553.104	502754.725	465296.998	507238.664	415604.623	456408.49	531438.15	448213.753	366977.629	533399.404	474332.822	478279.51	446258.117	450522.277	399115.845	417493.001
O43324	2881872.013	2333225.662	1701462.622	3594659.843	2635322.336	2684883.662	2550349.792	3150956.483	2632848.365	2200774.743	2526435.35	2739998.84	2703309.254	2664545.971	2575160.911	2939998.509	2534665.248	2272706.104	2742860.504	2822958.429	1617507.254	1392352.833	1669368.924	1431515.647	2055792.482	1676553.837	1903898.163	2164696.895	2729011.656	2009712.671	3720114.728	2944621.605	2590523.103	2835287.404	3520577.675	2033544.093	2939301.651	2042644.176	2388925.155	2560327.979	2367903.244	3011986.87	4338251.825	3051864.011	2212872.335	1723178.797	3276907.003	2272489.599	2695394.482
O43347	997954.594	1058557.497	733608.484	988703.88	1147635.55	860492.936	1074498.334	1034313.978	1017110.775	844657.375	1427979.176	1414438.836	1013124.159	1277615.215	1174973.302	1143378.365	901636.785	1149662.74	1075832.982	1189412.685	938276.295	607149.756	1049014.127	557383.228	720439.379	982572.23	988806.458	875478.672	815628.614	770639.001	580792.778	648100.957	710670.456	559253.204	691133.238	1020738.661	761638.758	1154766.757	1011514.313	887641.994	939973.787	1102104.445	742765.554	1003776.412	1005263.133	626671.256	1252924.369	682636.563	809504.644
O43390	7188713.674	8288949.311	6010632.752	7019644.177	7063737.193	6073934.299	7393709.265	7144850.528	8027356.853	5992515.304	7472105.121	8501182.214	6475312.533	10326100.01	6276575.975	7431397.368	5914541.597	7682471.593	7241005.67	7871867.249	8326440.553	6356459.011	9009724.785	5629151.917	6176267.764	8477551.617	10674893.45	7677765.964	7123667.77	6381145.727	6860771.555	5950690.65	8583649.269	6799122.447	7399680.818	8831318.6	7170557.186	7862629.066	7259665.171	8928685.486	7735473.191	6567233.94	6023965.314	7111929.068	8037427.099	5807190.869	7406080.99	5710390.875	5867967.569
O43395	2044842.671	1977088.772	1619886.071	2262558.19	1990696.214	1989495.215	2002936.807	2209166.919	1884365.33	1687251.9	1878775.149	1844216.599	1467455.41	1567351.969	1478112.188	1767346.339	968138.144	1527741.124	1640041.819	1486122.477	1695331.18	1538136.985	2025189.813	1518709.312	1548236.258	1754815.451	2063075.05	1960613.191	2197031.027	1878220.478	2320804.626	1856824.264	1803789.962	1598822.24	2099577.148	1848109.578	2013776.933	1862355.944	1976621.79	1828723.945	1731299.015	1938860.915	1907141.381	1947143.172	1735207.3	1407737.323	2101678.259	1637474.783	1759541.302
O43396	3272677.026	2946050.38	2398606.054	3252503.115	3295515.532	3548675.474	2992850.821	3557990.447	2799459.535	3275353.102	2994970.309	2647008.686	3365460.762	2955024.644	3212209.638	3041512.46	2819462.887	3153675.071	3294907.677	3156378.394	3998892.729	2997644.588	3516113.959	3226206.604	3564325.389	3140677.046	3623086.469	4153322.631	4448614.019	4570452.889	3940077.261	3913907.493	3682049.03	3327844.365	3834378.084	3007712.445	3707643.249	3071879.787	3344219.428	3723985.653	2917704.271	4285812.185	3696228.036	3289743.928	3259093.502	1986125.839	3980148.761	2725587.322	3364569.055
O43399	3057531.653	3281472.063	2804607.415	2996849.359	3246622.475	3249382.929	2978587.777	3061699.229	3065649.156	2705344.357	2220512.274	1905384.437	2372432.831	2355418.91	2461389.798	2144590.522	1543422.025	1946857.742	2335632.408	2166939.773	2046187.036	1879877.89	1871364.64	1823006.616	2428396.105	1952588.243	1903047.752	1993553.435	1988026.787	2398825.698	2316152.924	2748211.385	2058054.893	2420925.69	2623280.778	2228845.295	2407461.294	2547497.466	2711194.599	2110798.733	2050545.078	2355625.086	2181899.812	2235737.002	2121644.824	1733875.928	2725777.952	1746692.373	2448660.582
O43402	329091.044	310315.269	274838.551	368500.727	344771.784	322691.241	387342.581	376451.871	306551.301	317295.212	241257.3	270058.878	229462.417	269985.072	250469.023	241681.012	211678.364	228105.474	276134.702	257230.874	231948.861	203236.247	236822.309	175036.236	289657.513	238942	268436.023	258971.182	310741.844	254521.033	249051.382	259645.288	240388.511	223166.826	276338.22	225476.912	268900.692	213008.457	244572.856	257121.222	165794.931	221004.318	221190.301	213300.169	213514.092	133331.664	202506.857	169166.138	204978.536
O43414	104325.629	106721.378	93973.833	101460.833	111789.067	100462.2	143318.443	90807.486	97729.747	84834.232	162263.16	159164.131	141851.208	166934.81	139258.285	139358.608	200277.081	150050.463	138073.205	149189.841	73846.953	89844.442	60716.209	92240.257	61673.428	68085.847	70378.406	71056.43	61438.383	70804.797	147431.558	165328.918	155733.012	192519.443	149855.659	157852.431	169402.624	144616.033	149626.273	162494.336	105305.33	130560.887	106790.072	125386.385	113233.916	134553.874	112959.599	144747.469	116518.728
O43427	265969.381	186514.938	176466.156	309494.567	241795.231	217098.241	239617.148	271946.504	250529.255	223222.165	507205.573	459961.204	558170.29	480655.962	498762.609	680215.346	442924.961	427074.775	568941.718	548380.144	329275.522	292511.086	306250.147	239005.146	295593.527	328553.501	353806.482	415187.946	493998.957	364581.908	437449.198	249559.763	262683.776	276146.351	348386.634	282403.753	333855.142	246258.532	303069.723	300604.357	612370.339	625662.48	670340.673	639338.741	485733.954	462058.24	691962.775	552645.523	537687.348
O43432	485981.607	396756.785	339931.404	590483.242	477950.281	482198.788	504103.604	559155.841	491824.189	501789.858	459848.813	449975.16	596305.758	490447.676	657205.128	818553.011	376716.278	480180.541	760652.799	660432.312	586944.368	426153.262	431276.382	447379.068	600773.876	504031.611	651015.532	824246.445	923234.995	861614.294	749794.464	642523.219	566228.386	519901.588	680274.288	447414.514	654738.901	425124.796	555595.394	612220.602	377750.023	562399.949	644959.583	584170.574	421535.998	286590.191	589843.698	461397.118	590350.474
O43439	40870.858	33738.784	104618.635	21312.249	34937.42	66089.195	71125.605	33238.67	122309.846	127584.094	51638.44	39157.968	57209.005	44140.161	96815.674	28912.68	188626.571	31310.013	69096.257	49725.01	25798.179	23318.159	31397.797	58361.484	17059.03	35467.27	8056.389	7059.835	5133.954	18391.999	NA	NA	NA	NA	NA	NA	NA	NA	NA	NA	NA	NA	NA	NA	NA	NA	NA	NA	NA
O43447	3270646.578	3549427.133	2854043.225	2639865.047	2894416.595	3150758.492	2774521.982	2880968.021	2424137.961	3307226.389	3134826.808	2973357.007	2776852.435	2836208.868	2961633.814	3173918.818	2141618.398	2640962.587	2967845.734	2987808.587	2975387.264	2414133.497	3161087.69	1947445.534	3318555.304	2829916.766	3310985.36	3120638.823	3579640.574	3049294.953	4026373.005	3254290.989	3343370.169	2808201.999	3842719.608	3129616.826	3343826.105	3251643.088	3616378.121	3436344.421	3184012.21	3022063.818	3089089.207	3169363.415	2985849.442	1934534.513	4131122.677	1931997.179	3094591.33
O43464	94470.212	92537.405	79041.34	77427.437	90038.824	90446.456	89458.521	93373.977	71281.458	85485.522	96855.146	134381.351	78438.888	81739.173	87591.954	72684.5	90429.482	106514.619	72424.962	77716.066	64795.42	101337.633	69699.887	82731.151	80246.368	69337.36	70726.384	59240.584	76711.403	77992.729	71342.87	99311.581	81258.554	97785.654	72770.745	65729.829	80921.421	68044.339	70921.67	78552.289	64788.06	62099.673	80639.162	78463.511	80800.611	99384.308	85082.293	67737.748	70695.627
O43488	367822.761	391919.626	391325.848	344707.846	390721.54	430384.868	475150.836	349761.492	401066.751	344918.61	479430.456	394603.987	579660.684	452688.839	477978.958	422987.262	363142.796	494937.296	384556.226	460872.548	408429.077	340905.687	438620.973	326819.867	421291.349	452229.549	453814.978	359728.314	365164.23	439449.279	419323.494	431402.659	449809.415	427231.366	381181.245	376284.349	415405.426	405266.018	405513.858	440485.455	319140.3	428342.744	372379.341	410982.644	343360.94	275350.356	446942.53	337300.601	473099.598
O43490	254312.17	257911.975	282465.579	265032.452	262080.587	249545.234	275281.814	251970.25	302685.189	216597.938	492611.732	556751.206	363958.503	389476.048	341679.25	459401.83	378633.053	454708.107	408119.711	389265.566	192466.797	199167.063	184112.557	164441.936	231650.843	200753.084	224842.888	230627.001	291699	245096.694	261262.079	215701.766	151273.214	174126.9	205164.439	197751.091	226197.521	202845.728	220472.439	167617.002	270417.607	265038.154	312366.39	261393.042	226904.963	207920.245	211860.261	214518.887	241804.75
O43491	3671373.35	3620699.499	2888558.881	4026473.208	4205765.231	3893956.069	3752380.472	4611718.796	3441811.465	2573167.209	4812515.912	4705510.256	3962570.455	4242216.56	4292086.783	4052764.848	2698462.696	3326714.228	4373060.473	3872538.372	2423434.927	1684737.563	3027298.817	1408640.555	2555624.267	2668319.305	3035649.612	2650936.777	3064196.894	2850813.759	3465146.572	3268126.033	2695124.354	2716190.265	3810956.818	3109746.913	3092113.655	3201872.259	3177008.055	2862636.709	3284015.628	3541913.011	3442878.686	3246864.932	2907709.571	2019945.891	3626583.179	2162067.41	3366607.454
O43493	883499.844	935867.028	1034775.543	909996.606	1066168.619	850581.97	966064.736	891658.637	1205536.875	833777.391	1051925.361	1273390.807	942376.374	1200001.776	1040038.228	1165387.233	825115.831	980773.867	1021305.232	1055662.137	440645.409	430410.347	443287.94	436633.119	442274.906	475352.789	386275.804	405634.252	500923.859	442705.096	484917.937	439398.415	419545.641	488804.414	533274.558	644699.179	456016.575	647107.288	637969.883	441008.789	665444.219	717893.484	539663.007	683929.44	680308.036	697168.673	572312.19	602181.53	669244.235
O43504	460261.729	477749.834	534153.176	400980.976	479250.329	483748.549	462997.983	415569.983	413806.731	479231.169	477686.08	487205.276	558255.859	585914.064	476763.968	435902.411	589523.392	589114.872	452189.752	507529.513	587236.312	652040.468	507822.68	690034.433	630963.156	538694.41	553990.677	596402.78	562334.957	664402.343	499100.868	541110.207	562802.356	635569.786	488265.697	505942.087	499377.062	514216.098	527497.013	572789.116	462880.85	420167.7	450537.872	541703.501	696239.077	582340.404	595258.209	430548.285	499432.54
O43505	23587.134	18722.683	21122.08	25270.992	29834.503	20350.407	33328.794	21176.521	32142.849	20308.756	NA	NA	NA	NA	NA	NA	NA	NA	NA	NA	34251.476	37844.491	28012.944	36226.241	32051.694	30930.903	47387.116	46916.027	43722.68	43550.009	79106.041	74164.752	74106.927	93359.452	80726.3	89589.731	85686.284	75649.739	90233.652	85613.429	47199.049	57387.692	68872.61	68553.237	56628.853	71694.083	67352.404	70341.771	63447.995
O43572	25061.034	29260.629	29958.198	26400.378	29921.969	27649.237	24849.054	27814.361	30480.476	24900.36	180110.127	179453.899	131196.175	199941.671	222281.778	171460.82	51967.144	200460.222	118519.848	173588.542	185473.594	129174.969	82041.234	78540.11	147806.419	163846.517	159197.207	128396.976	147423.596	115683.772	NA	NA	NA	NA	NA	NA	NA	NA	NA	NA	NA	NA	NA	NA	NA	NA	NA	NA	NA
O43583	755052.437	678839.249	445181.561	699263.033	738897.47	741237.603	621385.657	756958.964	599310.284	710064.489	835862.47	676260.849	736842.267	805988.327	621588.115	647124.04	742420.681	810080.718	644681.615	745900.779	637192.682	483024.403	680536.161	502343.284	712009.118	720451.615	696505.9	742369.02	670001.35	768247.53	638757.017	697023.016	642552.849	624608.682	730868.395	581213.339	685289.471	594411.631	711188.488	644158.811	512964.583	502526.382	742562.501	632024.723	553041.472	502015.779	717281.019	563350.52	637878.51
O43592	1157910.698	1028315.848	983369.066	1228327.946	1362775.097	1282779.491	1073465.992	1356144.568	1002429.115	1048275.651	1198301.92	1132591.806	1149774.861	948148.912	1307001.852	1196900.472	1048418.007	1235733.233	1167070.775	1090469.25	953802.793	907645.301	1027590.849	727208.221	1185671.56	936498.604	1199921.222	1090043.804	1126346.114	1207587.318	1330802.998	1426766.609	1158913.689	1283788.182	1199469.302	1034860.281	1318970.415	1051352.452	1347059.016	1177464.935	1217141.562	1466884.956	1662256.021	1443215.067	1217287.204	1117954.628	1473839.781	1230229.499	1489773.582
O43598	1011055.664	1081798.232	968524.471	793576.194	947139.869	964316.527	1123449.891	871182.816	841420.523	693683.003	480493.374	348191.849	421383.448	446287.854	386788.215	337860.647	436990.421	424131.907	401991.469	405139.742	472125.58	410288.123	513739.737	434954.315	531339.512	454414.545	548605.167	535009.042	551781.952	492495.474	328466.786	491037.719	482045.86	643887.093	407567.758	458130.681	485652.424	617696.171	451674.418	509874.465	669067.076	446914.877	745885.928	409852.844	501644.688	714996.03	675409.318	420958.891	435869.168
O43615	2541223.118	2280440.858	2374969.028	2745602.594	2185293.594	2576122.123	2120982.625	2676264.677	1813402.622	2282704.893	2516629.282	2801699.998	3224005.244	3307874.345	2750718.281	3805040.085	3106614.771	2733467.588	3586586.197	3247120.754	2236623.201	2451006.989	2082343.029	2417095.638	2675545.02	2247076.342	2761185.05	2553126.87	3046336.495	2416603.924	3683891.885	2891981.889	2641441.437	2904990.466	3378876.249	2057042.455	2971296.705	2087005.594	2452599.893	2339253.582	2168750.445	2444911.314	2675816.403	2407389.876	2231459.99	2963757.558	2275794.674	2615536.941	2418034.169
O43617	1537593.693	1267092.318	1186882.359	1322721.199	1624913.206	1531287.44	1570837.583	1440544.007	1468895.728	1511835.046	964396.98	825578.601	1166215.76	974683.832	1088776.056	1011237.082	1028702.098	898079.51	1103332.714	1152636.252	1427537.149	1091294.199	1239242.329	1242922.568	1270624.788	1324975.186	1290044.272	1485946.048	1467925.032	1531145.713	1243055.742	1197150.358	1017108.857	858158.799	1268751.949	1017777.954	1184710.97	1018123.49	1074485.087	1122780.52	1243245.672	1205030.792	1380370.417	1226326.459	961307.419	826160.205	1398802.489	1022415.944	1076515.153
O43633	357525.29	324206.058	324064.446	406102.011	334274.809	372970.547	372157.353	376920.724	386388.593	378752.373	279278.598	327524.91	343544.495	333858.019	394346.868	374053.294	181764.645	313563.809	408296.765	339853.783	194259.582	128724.687	161526.133	141656.852	275785.658	183754.989	213365.456	238173.587	275461.603	217888.399	185969.321	195635.243	200605.686	181154.524	204922.738	146758.103	212644.774	131851.943	158141.201	204356.492	210657.061	425106.483	365371.888	352912.195	265242.739	232134.904	381887.651	345539.952	329452.534
O43639	66969.782	62952.333	40667.44	67172.267	71531.017	71515.679	75087.683	93222.648	50243.271	73767.382	NA	NA	NA	NA	NA	NA	NA	NA	NA	NA	74913.342	59642.733	92659.66	55097.444	64047.605	74290.257	84050.652	87965.214	93068.075	89285.013	78429.811	93004.013	95445.054	90672.6	76978.486	98424.097	97615.167	87589.896	83324.134	104597.474	100160.985	82103.085	120883.839	87686.367	95290.778	82413.504	114206.863	66207.177	86557.828
O43657	84767.515	72321.262	96973.259	85221.419	60488.023	72576.629	72267.619	62703.31	128767.271	65517.191	33220.085	25608.67	26556.751	26664.708	34963.726	30349.158	70497.618	22739.071	36676.347	36542.121	30262.355	34290.277	33621.684	29945.921	41091.502	35291.728	24538.893	31908.919	27904.171	31248.763	31281.858	29111.24	26722.148	34034.025	31667.369	43785.985	35762.249	47082.669	44223.499	26252.803	74606.469	201197.019	54813.816	70791.832	70487.448	81376.09	55128.724	81607.503	56825.611
O43660	1865554.238	1935020.637	1415189.61	1704863.983	1824511.168	1714033.158	1839242.587	1998773.68	1687843.754	1539409.102	1596873.954	1762031.988	1568749.648	1869173.395	1499347.648	1758974.974	985771.761	1590543.328	1632994.851	1674223.962	5329613.417	3819454.238	5578758.658	4171945.99	4512208.101	5459818.344	6075089.362	5723378.912	6391509.6	5225308.282	3187577.242	3060085.582	3046418.354	3372348.823	3464477.267	3344111.357	3328187.808	3299314.127	3553939.27	3184489.554	3193455.621	2654652.292	3383895.094	3179312.701	3297791.693	2576103.042	4201058.463	2155880.301	2854661.325
O43663	206391.758	208317.291	220016.571	318171.396	239442.663	203428.321	238159.499	264178.694	246227.367	177274.129	134977.268	171117.353	197717.616	159940.333	247646.865	294837.686	120622.857	107912.091	274660.926	195987.369	155627.873	105243.542	112194.22	129481.638	200543.939	121635.705	157315.948	202492.25	278485.608	201291.718	228297.302	194695.092	145301.306	141473.742	251141.87	188913.815	189528.943	154063.492	201873.901	170110.738	98443.816	254548.412	165359.224	185414.152	164647.891	109344.76	134186.276	116622.659	159559.317
O43670	1176192.312	1096344.184	911068.351	989773.85	1198928.277	1005867.196	1361456.201	1403065.063	1137716.177	1234291.021	998656.168	950294.564	805767.514	1030805.903	942645.165	818666.543	797983.628	872877.375	1037501.706	969202.658	1481113.216	989229.22	1474722.024	1047677.851	1984750.951	1428651.976	1688837.413	1757934.155	1906166.993	1512088.93	1094160.935	782649.819	865008.663	831875.976	1157948.449	755566.78	1084392.623	702169.35	1057173.539	1087582.928	842575.351	778439.115	880186.684	795254.677	823990.459	508570.928	1019633.091	658830.347	717955.494
O43674	1417415.781	996283.583	1253206.101	1590188.528	1403122.173	1272969.081	1475050.697	1506582.174	1530492.359	2008994.624	1215549.357	1338675.051	1126528.904	849438.547	1226356.775	1357289.424	1100220.598	1594682.979	1314752.224	1285529.378	1000291.124	988438.364	839791.004	1196075.059	892436.485	866909.348	983075.373	1143906.82	834466.109	1058708.295	1313792.864	1460152.039	1328856.033	1516931.185	1354071.737	1208738.634	1588620.558	1102250.606	1245116.769	1293268.694	900273.545	1406357.707	970824.557	1349537.356	1318762.3	1509982.618	1127787.811	2489099.732	1308965.303
O43676	729946.214	475159.082	493692.233	736398.563	705781.007	642401.203	808351.21	746015.025	905218.251	1081567.855	596356.117	618564.021	538519.68	401082.806	736673.398	674525.321	662566.497	660824.865	744459.494	711923.223	450864.958	393969.624	384992.327	552323.208	435939.651	354541.688	400163.197	611936.626	394439.531	615308.691	328102.335	545393.135	367350.192	401682.867	420215.414	378980.59	576006.577	343504.185	370652.765	419642.084	347621.969	636043.746	341905.451	624049.384	502230.872	487116.597	446245.104	1355484.357	529675.418
O43678	1865983.58	1742638.126	1570011.79	1978225.907	1548123.427	1717769.324	1583931.389	1924141.937	1833750.606	2454853.247	1799076.027	1743873.996	1935257.974	1730012.511	1627750.001	1933343.63	1962304.219	1938128.677	1655770.274	2040563.984	1422298.542	1497896.964	1017616.42	1627734.528	1367037.096	1162425.225	1373487.3	1501811.581	1590067.252	1431139.662	1823799.274	1798341.714	2168337.047	2001847.826	1953169.993	1676975.232	2179487.098	1527853.16	1673692.899	1997642.403	982292.941	1730695.262	1461918.643	1841288.664	1919260.197	2198660.861	1759035.285	2974311.404	1912178.213
O43681	1446430.791	1343459.657	1104983.645	1442942.464	1558802.13	1443608.808	1439492.35	1588472.918	1365917.712	1378257.866	1497957.402	1482262.38	1384105.815	1363247.054	1469378.857	1369369.139	1207671.547	1308917.072	1404968.931	1383193.234	2121111.027	1826463.558	2046345.4	2006129.174	2133545.442	1987232.276	2018796.182	2298598.704	2379966.518	2376728.88	1807583.667	1869556.788	1494745.272	1534925.906	1757722.092	1526581.045	1736389.563	1523087.788	1848434.939	1593098.456	1768254.207	2029201.68	2034425.972	1832435.513	1602771.042	1319336.654	2343571.166	1450440.727	1998533.828
O43683	779884.701	707810.991	340758.822	1075571.012	764838.949	879697.902	924075.952	645512.431	1432341.649	781495.453	530399.977	603031.006	644517	705699.285	563301.061	772718.14	375533.025	501730.785	657768.41	648912.967	719069.314	233042.185	635329.54	371377.744	601968.877	607401.474	637010.088	703528.208	624749.15	708013.256	869167.021	880247.233	826831.927	604734.142	868840.075	585295.568	836979.318	463899.544	646477.679	854871.29	986764.69	919815.407	1104837.306	1175081.075	941081.947	422578.539	965359.504	973008.223	1142764.419
O43684	3699535.968	3653796.434	2815294.239	3936164.497	3687314.936	3520388.197	3908689.939	3991910.161	3628561.601	3065295.173	3844939.6	3699711.49	3384163.878	4020826.642	3600007.361	3715519.253	2789007.679	3168028.928	4093796.232	3703718.08	3824401.523	2459699.395	3942686.231	2196954.002	3758006.947	3768425.295	3907279.204	3809175.077	4294417.904	3537971.963	4293312.052	3851771.807	3797501.486	3261129.029	4855190.519	3821254.353	4353706.526	3690743.037	4064600.868	4296561.817	4104240.366	3790231.429	4206429.681	4202759.845	4118037.758	3308343.557	4101105.229	3290872.282	3576927.867
O43707	11745125.93	16529727.15	18007436.63	9585132.584	11502084.89	11688042.44	10344028.86	10444937.24	10915280.04	11701825.49	11032214.91	9951599.597	9513170.209	12548976.47	9877588.286	8719452.24	10640714.81	14344992.81	9594830.116	9882750.722	13669020.63	13515165.46	8159755.474	12193941.65	9625110.763	9731986.912	10971289.35	9440178.748	8406012.532	9345370.421	8208822.941	8759431.407	10765115.38	13624724.95	8206762.958	10232146.28	8839692.668	8746843.995	8878496.155	10734183.71	8772325.695	8998337.907	10218666.35	9557683.72	12156998.86	10736981.56	9483428.611	7883791.782	9378083.674
O43707-J1	279950.577	574010.752	584370.537	211780.063	318131.969	273784.586	285909.16	234486.481	305206.878	467755.466	240140.453	192582.393	177624.982	249275.154	179415.877	128179.527	219466.624	397856.118	153444.839	184939.362	148315.734	121736.68	71168.693	99541.809	68650.135	82513.074	126096.15	73367.075	55435.881	58115.824	97894.273	159763.497	220317.834	310724.85	129947.141	199246.701	177544.816	180987.474	144761.599	215780.737	54050.784	59252.608	62329.446	73587.346	119542.075	85450.056	58705.07	69955.505	65994.26
O43708	632840.992	741463.567	680532.53	1063582.734	981772.08	794132.137	1103238.583	881184.73	1016515.998	1035269.314	657301.078	624035.719	558292.861	598033.468	600721.702	622408.713	569168.618	646020.967	584315.351	524934.452	807987.607	635560.831	733214.565	820706.659	759962.295	737753.028	1061782.891	865967.458	1168767.195	976728.704	933139.248	890382.136	914801.583	999309.143	939303.556	835667.88	942957.826	791977.517	824204.012	1001808.188	751369.983	891009.149	777719.54	909735.099	765709.861	575862.491	913727.191	810012.931	901185.636
O43715	594197.417	557920.114	499897.512	686282.257	446066.017	538046.361	440730.927	666145.687	513137.025	465029.026	485168.769	486233.822	415143.865	449612.985	360821.188	564531.544	240609.158	371395.497	488940.238	449642.34	708915.946	503671.647	537147.342	649237.031	515632.619	548399.779	584923.294	709323.893	815296.804	591985.637	716606.693	527843.585	546423.628	523422.013	709557.731	541854.348	563117.886	518636.714	560403.751	590280.403	347582.628	452797.633	536860.615	439122.307	394768.307	331954.783	422073.658	410334.906	450581.511
O43716	1925561.113	2073128.41	2423409.736	1997940.186	2186645.004	2041798.386	2279372.653	1935516.002	2838420.944	2530594.139	513753.086	403231.841	445483.897	478867.405	464501.652	596176.255	456012.532	379744.353	565861.969	500909.533	449283.177	430638.292	485734.993	378661.002	251988.571	330312.061	364981.099	310725.993	331593.012	317248.757	304761.563	309459.829	313819.293	285491.013	308045.324	330136.319	328969.066	365464.855	346883.781	314041.828	343635.361	308495.997	358980.955	394448.273	363841.504	328651.947	407134.498	418927.847	391007.407
O43719	534505.403	522712.162	342321.136	493254.392	540552.957	510982.927	530348.321	548980.207	505812.376	505113.823	934131.587	895560.033	731432.949	863086.344	699817.042	755464.851	699197.049	737073.88	780896.537	787161.913	600045.84	397556.472	740458.436	394383.425	494642.644	613413.665	600708.862	628047.887	692248.919	576349.231	715188.732	588442.206	574873.48	533365.45	707845.698	570339.792	627232.005	641689.63	664993.354	621379.035	587272.533	572331.419	605696.757	599674.202	558302.594	364854.763	687219.396	500928.617	563853.176
O43741	61494.909	60955.665	49353.901	75604.908	66011.687	67939.533	76341.298	75942.855	68967.094	60631.564	162347.242	133911.153	135939.806	95837.963	145415.453	182848.934	87416.706	123896.262	206090.497	120911.128	53920.272	42898.045	52297.054	50122.94	80266.296	61940.621	50355.817	65745.186	77906.22	71210.714	165816.902	113987.812	111069.645	99213.89	101420.816	83979.882	79592.071	88802.298	83951.196	81239.675	117866.991	174466.693	242411.408	183088.335	125863.439	121939.661	200658.97	134766.274	222807.065
O43747	1051291.368	1039197.243	1081899.391	1186356.184	1063233.421	1086715.796	1007575.743	1151670.917	936551.632	1033147.776	1088566.399	892409.803	905273.534	925030.17	889899.423	1043504.361	1013333.353	999869.366	987411.311	989647.414	983300.451	887296.618	965274.862	792780.848	970712.091	1022989.509	1051987.628	1015420.655	1031475.035	985182.152	917806.928	760640.409	764142.283	705068.698	859101.421	664622.31	775271.53	628528.086	737715.551	781832.594	790181.404	866634.636	904726.376	827677.993	841595.428	705775.636	794574.287	655130.3	851358.533
O43752	207220.881	185994.811	189709.511	297257.685	182487.209	199100.76	184575.326	238186.269	177531.077	174870.871	183047.218	200919.454	164491.484	170229.962	166587.658	206036.378	131111.224	186214.099	160673.265	177362.077	162757.43	174451.239	120857.565	181912.915	227701.192	139179.32	166768.038	213901.011	296536.647	227624.389	221380.865	180804.321	158431.94	135266.479	197939.996	141666.147	184835.9	98036.526	140881.035	158683.974	133424.225	182643.402	193920.085	199366.239	171193.839	159096.854	181690.18	152241.329	170512.138
O43760	241199.838	237954.797	348795.228	249181.672	204316.061	257161.138	246519.533	186300.555	272955.534	424934.191	217127.971	126861.416	273638.135	234535.544	147475.574	203919.777	345258.888	279064.273	163115.722	181432.658	209806.753	269568.383	132697.536	333415.953	190371.862	159922.242	171770.552	214057.577	181852.449	229239.155	270014.935	250669.315	168856.52	218705.446	206043.614	178288.691	221350.962	199431.53	245825.422	173505.16	149077.633	190773.996	148973.207	249967.247	211321.606	368434.753	148223.915	460162.881	238161.852
O43765	1108562.495	1168658.811	937962.958	1039322.294	1111737.629	1122449.057	1065940.644	1106574.932	972328.311	1188792.708	1161835.324	968055.126	1221673.993	1228308.981	1220608.15	1105202.56	1100017.44	1189848.451	1190646.91	1209029.724	1386645.462	1099817.822	1065268.352	1014561.722	1052128.721	1151056.26	1075996.835	1200275.788	1108224.013	1207046.772	1008434.264	1006542.889	1032896.263	997885.079	1018085.353	843212.027	974724.451	849896.585	1052411.092	953962.206	899159.711	959603.744	1082573.094	1048133.104	1093940.105	867417.116	1115354.73	968125.828	1060243.384
O43766	37995.905	38209.412	26212.346	56705.393	46001.01	40507.899	24434.067	37089.782	29932.122	25839.258	103482.042	144268.172	88449.387	102317.166	60936.144	107584.284	115146.114	136663.697	76136.325	104281.122	38686.766	57221.654	52945.27	50394.881	19489.724	41381.818	28074.603	29188.262	22879.452	23660.479	38292.522	60489.585	79564.283	193062.145	37580.58	185323.695	85562.958	186794.313	76525.578	56393.901	113890.139	65529.895	78377.873	79994.418	97118.237	141232.25	80127.828	53170.558	54577.423
O43768	998951.058	1106564.542	939267.119	1345686.442	1181961.692	1036003.169	1138156.798	1099904.931	1119309.747	703708.775	1111885.065	1207664.921	1105707.293	1318069.707	1018180.7	1189495.166	1136125.958	1100253.572	1006349.295	1137380.265	1497148.273	1197967.631	1291172.598	1067107.796	1350774.989	1566852.413	1604323.608	1346868.299	2275007.981	1330614.503	1823115.16	1222026.697	1231409.559	963923.448	1578738.832	1188405.148	1219827.742	1057413.064	1838228.254	1281571.459	881416.317	505370.565	1246068.282	930474.978	826910.717	630850.919	1480861.574	432444.415	898426.845
O43772	22905.07	14819.693	16290.537	29473.666	23516.564	22984.468	26535.444	27291.495	29847.318	34788.108	24888.521	26695.749	28410.841	18066.429	22038.764	27956.378	14965.352	28883.724	21500.996	31701.921	17795.173	10924.029	14408.225	8189.139	11855.321	14694.585	18470.477	19472.172	12706.129	19651.406	19807.8	41713.356	27327.896	30417.627	24206.013	19884.431	35097.965	26574.826	29020.427	22555.738	16201.619	23312.001	16068.818	29435.081	23027.517	28839.981	20412.936	68280.56	25934.562
O43776	3186888.649	2897443.742	2110415.456	3566251.695	3874088.5	3349239.668	3230580.645	4168750.469	2737423.794	3398179.474	3497558.896	3548191.546	3706350.924	2938111.972	4255109.033	3724652.166	3090845.094	3793727.643	4365525.037	3423618.999	1981493.344	1611073.671	2253795.824	1747116.081	2937088.149	2046092.7	2583332.53	2801842.231	2864778.055	3010151.802	3054245.635	3119448.896	2528918.135	2699461.179	3308484.39	2025297.948	3009760.191	2201206.594	2855576.223	2343495.973	2269690.224	3253069.217	3559395.635	3028073.556	2389161.326	2402984.765	3335190.656	3242854.226	3366912.69
O43795	1368443.576	1500050.4	1080662.663	1372541.97	1223710.503	1324983.628	1345966.434	1247827.78	1432449.418	1325188.129	1476690.212	1363438.162	1216911.934	1455760.107	1055480.696	1188613.121	1062678.879	1261252.097	1120825.893	1261990.954	1477411.912	1031743.878	1308686.49	891440.809	930955.584	1431108.579	1886997.483	1279646.725	1150897.887	1208637.354	1357964.166	1436123.389	1755001.649	1344050.621	1342996.994	1629009.315	1484988.57	1400952.119	1246798.56	1569387.973	1563918.048	1324212.064	1437231.181	1535693.01	1645270.47	1048961.237	1524423.459	1161297.636	1378647.601
O43805	101420.768	57242.064	39299.924	159655.44	99819.861	104104.287	130993.017	155470.46	90051.131	55736.401	122757.385	126908.929	165481.955	102147.918	167177.91	268118.672	75220.449	86102.172	244227.555	158313.556	200535.049	172844.158	154718.706	191228.346	275426.778	157095.441	281539.739	288833.887	337793.097	248690.201	539466.178	347644.229	195376.169	126828.306	509166.424	165079.251	387051.955	167102.78	446034.286	183316.718	98198.064	100728.052	157393.732	108381.286	76210.209	66488.356	135996.71	67956.285	103878.212
O43808	62761.764	43209.673	42248.911	87758.559	68632.199	60142.237	70331.695	79483.815	68840.461	72396.586	22256.069	39291.039	28063.552	22750.428	43416.084	44924.336	16482.133	31177.979	39417.403	25861.372	45744.144	24623.319	43472.555	31920.864	55381.649	44580.175	64133.923	67585.524	61197.406	79982.454	46906.329	74661.701	50018.387	43131.908	54787.678	22935.612	80711.963	19411.524	48100.851	52009.961	63510.151	73654.248	61807.352	80276.572	109677.501	54585.463	66212.378	64798.709	74636.92
O43809	3320353.322	2867380.068	2484925.98	3601850.232	3691489.966	3008252.288	3762595.72	3633049.013	3571469.404	2522335.007	4150780.633	4123139.343	3495081.11	3520363.362	3840631.302	4013773.714	3057752.204	3436146.882	3632755.023	3281857.499	3242947.295	2511407.467	2772642.049	2152582.222	3909981.899	2932171.993	3529365.475	3312897.695	3666994.229	3341298.02	4525183.017	3698664.706	3541650.55	3322501.615	4395059.819	3418341.983	3959832.21	3329123.778	3409851.648	3975349.521	4062966.967	3503384.291	3157265.068	3181668.68	3640986.426	2925139.921	3779609.622	2728611.601	2948027.142
O43813	913178.597	954976.999	873415.819	784883.1	872810.556	1028091.828	1101469.846	781698.681	880875.897	896645.139	1275066.876	1028800.617	1143577.998	1186743.478	791918.381	774018.662	1046366.888	1205006.055	736512.065	1094504.929	824778.015	774627.289	576569.387	703560.93	583883.702	688125.544	786786.893	750379.449	534657.777	803635.707	709429.11	1225599.258	1033476.457	1117620.6	800820.356	795246.413	1088016.059	694921.658	925633.668	1023555.63	461284.996	418098.793	536762.445	518136.661	475793.572	472764.432	594835.169	531169.954	537585.443
O43815	720569.479	1082025.362	989374.533	639150.823	586749.413	794335.631	588849.86	668889.05	553070.845	870290.126	855959.129	687228.205	829784.977	985944.91	621991.971	751628.79	908967.966	1003719.697	718486.927	807954.887	762166.648	715404.378	544112.472	764651.004	514897.379	669098.558	672023.423	631575.749	586627.202	678213.018	653302.645	705614.99	872305.771	840131.732	706231.409	734904.322	681130.693	641744.529	617488.508	842134.261	766963.62	669878.36	849440.101	818735.578	1050313.417	859209.348	804648.113	939183.591	878786.609
O43818	777204.872	717109.46	592675.986	979514.44	885304.747	699229.933	879258.478	939467.029	725345.754	828361.544	865115.055	1156222.359	890310.04	884857.033	1021219.347	1222818.217	846186.817	864472.619	1220963.021	952888.474	748583.216	608268.365	870107.096	589146.701	818066.913	783622.441	871192.698	886769.679	819935.266	793110.904	850820.834	788021.795	776748.262	777020.475	975223.25	718167.1	937722.401	801554.044	887785.322	824443.585	781020.582	986198.673	737902.892	886819.454	805225.835	658810.512	927936.587	776867.235	741209.792
O43819	137181.382	148551.35	121921.513	127706.327	117226.791	110057.378	120339.45	96258.386	101665.935	85811.995	NA	NA	NA	NA	NA	NA	NA	NA	NA	NA	NA	NA	NA	NA	NA	NA	NA	NA	NA	NA	56677.706	92433.644	53884.641	76133.137	73598.046	42021.506	60415.822	39087.018	37306.161	51952.374	119414.444	134583.029	118995.094	172526.38	106996.587	138826.722	146570.748	161529.005	169081.959
O43823	267386.263	271667.306	182275.484	317043.74	282144.776	222468.961	255843.956	282332.677	232887.137	199717.999	203313.55	267187.522	205917.274	230086.213	241508.968	274965.11	150068.367	204438.764	267906.405	252928.93	193237.877	174222.494	245768.8	149140.16	210995.071	230780.582	239168.324	232554.749	245119.906	190912.623	325994.231	274362.731	262174.957	256190.556	322515.019	265430.819	315392.676	254585.638	313699.057	268484.027	198361.737	242128.958	216238.073	239088.613	231331.608	191837.166	224997.824	161843.588	179933.953
O43824	260357.898	234416.703	191458.375	297857.311	246293.132	236641.942	224983.14	283583.117	238299.994	218548.244	127045.185	132816.264	118246.665	122426.181	111692.663	128222.192	109072.396	146619.918	118063.735	126547.193	157532.835	150558.018	163115.817	149530.826	163032.668	155896.451	202955.062	217165.211	273144.056	206457.468	340255.309	265514.042	268170.928	279419.389	294669.681	234144.168	293629.006	227110.057	291365.366	281217.613	137535.728	229187.507	259170.28	240584.191	162020.797	204349.756	212470.798	208116.091	207826.975
O43826	42286.171	37381.281	22266.148	36049.946	54042.156	46881.687	51773.334	48626.543	73240.42	39796.824	NA	NA	NA	NA	NA	NA	NA	NA	NA	NA	NA	NA	NA	NA	NA	NA	NA	NA	NA	NA	38960.397	34369.585	35939.108	40589.306	37744.64	35162.285	39039.024	37073.846	32075.58	30789.479	NA	NA	NA	NA	NA	NA	NA	NA	NA
O43829	63276.59	67321.833	50959.695	84319.496	84180.147	64239.999	81442.938	82431.184	78246.754	47313.751	NA	NA	NA	NA	NA	NA	NA	NA	NA	NA	NA	NA	NA	NA	NA	NA	NA	NA	NA	NA	3855.475	4684.452	3229.194	3001.684	4168.475	4151.164	5029.26	3646.7	4485.731	3128.184	NA	NA	NA	NA	NA	NA	NA	NA	NA
O43837	20858565.63	24965609.85	22404140.54	20150068.83	19305817.8	20591149.48	16003444.74	19555747.61	16071796.26	29554092.92	18036933.55	19319036.78	24388650.91	18429436.36	18017160.86	22227646.04	28522053.11	28255709.02	21640805.52	23401415.97	44899582.58	59571361.42	31008552.56	67244001.5	33241892.67	31180430.94	38391992.43	44533330.88	45800736.22	47527659.39	25005937.4	26522326.81	30474481.03	31308164.43	22322212.19	18215842.48	25550817.17	15475392.34	17790572.17	22574032.81	19872356.88	24657396.96	28202711.49	28118063.27	26649662.11	49474213.19	22984851.9	39832701.84	31460501.34
O43847	353048.224	308237.722	250319.338	403914.594	329813.468	346676.838	343849.401	352052.114	313506.546	381042.426	232662.777	211775.277	289679.103	244414.999	306029.517	340710.718	234153.734	241206.905	334152.434	314401.874	318358.3	216548.863	257154.25	223830.998	295210.133	280883.24	272310.029	343661.572	337078.236	323299.421	337896.047	328845.094	322728.394	262490.999	291474.046	311123.276	349545.48	293337.905	324208.158	333483.759	333374.539	321540.668	484965.313	396834.917	330468.461	251740.926	399775.452	298798.409	371944.324
O43852	11815202.37	14795411.33	17941906.93	9944604.118	10261131.15	11644608.5	10106814.64	9285419.052	12440974.48	11596408.8	13049675.05	12364229.88	12204499.23	15039833.56	10596775.09	9578818.051	12679428.99	15322842.34	9186740.428	11947081.52	10683129.12	14801184.09	9482364.843	14824556.26	7640526.363	10101448.48	8973731.745	9585923.697	7622994.053	9344509.997	9750742.98	10591640.4	13013877.45	18703772.17	9436341.432	13367142.25	10920038.08	13425526.07	11522904.39	13484319	10771377.74	8460512.908	7725847.232	9998595.63	13080504.62	17052616.52	9230571.323	11606639.93	10509050.15
O43865	996105.444	894251.91	834802.654	1142992.304	869655.843	944942.1	904152.84	1028884.022	931087.621	816472.776	834235.074	773132.733	867767.945	959465.737	780923.838	1121775.938	622641.459	686595.218	941247.857	964292.387	1303250.022	1148667.101	1332545.092	1045463.635	1249516.472	1281284.195	1494504.578	1451651.915	1735989.082	1533866.47	1582817.387	1225131.246	1327782.357	1435000.114	1338153.865	1141253.128	1264395.754	1029863.932	1070601.904	1428176.315	1926932.754	2350837.287	2869635.029	2216159.403	1767617.296	1084248.46	2258791.994	1402495.702	2128105.731
O43869	721202.607	616077.65	335599.011	954576.772	790943.136	613432.51	825050.474	834972.351	816755.847	621825.204	893007.306	1030447.544	946366.85	962808.741	1132525.43	1194912.141	384236.825	618031.932	1155169.172	955387.936	459729.562	276191.988	681121.99	334844.343	743894.096	602297.418	406811.461	726061.123	669747.952	594944.591	937964.46	1044570.11	799173.905	534531.8	1132988.934	857032.308	1058131.885	884564.546	1102749.908	805848.569	985247.313	1178185.132	870756.165	1041336.703	937583.734	366182.506	1236327.055	697879.119	813022.281
O43896	87112.145	72061.024	49341.722	86636.529	74098.936	89277.938	104161.143	72864.443	87729.913	108228.965	NA	NA	NA	NA	NA	NA	NA	NA	NA	NA	NA	NA	NA	NA	NA	NA	NA	NA	NA	NA	NA	NA	NA	NA	NA	NA	NA	NA	NA	NA	77723.742	99473.181	121877.201	125894.552	91941.08	75832.998	100664.941	94996.603	105787.45
O43909	81843.833	61900.663	54267.01	87947.45	77430.376	67003.82	69654.453	82792.767	68412.229	72642.06	66839.097	90435.31	85355.864	68547.044	88778.182	102620.985	63737.366	100893.501	86717.399	92633.946	107956.908	66784.452	51914.7	67339.375	63473.528	60709.693	64413.424	93222.777	79102.596	89040.162	82276.006	69646.617	77858.343	77735.508	74878.289	58848.67	80082.415	46312.17	62522.4	72696.703	85380.611	127289.924	107427.116	131541.07	133871.974	100854.815	111710.703	164393.828	117327.402
O43913	171692.09	97533.841	57182.348	226886.891	171598.26	130901.39	196876.319	211696.335	175847.612	84517.609	161745.766	188018.494	174325.85	146511.867	185442.819	222490.524	122849.892	125789.986	191956.88	163697.702	98239.281	60262.924	167515.01	57716.525	159782.061	157844.473	136528.567	151408.429	118205.961	144072.922	172860.105	220114.511	143472.939	63510.557	194332.79	147225.231	198448.943	97238.665	141082.887	186359.519	128591.353	248328.694	193509.08	217477.246	146316.537	76238.622	201041.18	193795.878	174793.185
O43920	1236776.677	1042666.548	983890.964	1031592.663	997844.218	1105577.493	1272511.864	1239000.913	1083680.421	1441837.398	1691287.423	1914778.984	1260147.406	1244752.736	1321429.841	1220191.932	1382857.703	1925436.195	1481163.599	1430388.175	957446.617	895439.786	950470.964	976974.121	995956.228	915332.583	990072.63	1243526.883	954728.008	1120588.4	1458777.387	1653032.358	1455831.487	1445049.059	1520794.634	1467002.98	1765654.7	1226118.982	1355693.993	1414038.888	955279.272	1683874.6	1156213.396	1526282.567	1188556.699	1475270.166	1287663.205	2673139.107	1369122.278
O43924	1181.746	1095.785	1259.341	1569.545	1394.544	1160.075	1267.764	1251.937	1144.258	1348.418	98.153	98.341	77.86	104.836	103.825	90.342	85.065	74.747	94.722	81.735	NA	NA	NA	NA	NA	NA	NA	NA	NA	NA	170.727	155.828	154.043	211.409	182.385	149.124	159.681	171.5	139.754	149.874	336.133	268.576	483.477	316.57	333.597	255.625	330.962	235.366	272.902
O43929	403838.605	330439.356	519177.264	453288.409	356563.915	412042.347	413345.641	420579.004	436837.273	387699.044	509427.408	497694.291	440782.939	465644.405	483044.171	548627.523	358063.982	322939.008	556503.876	703027.86	614083.956	394918.685	727256.373	395640.765	569380.012	738253.108	596055.941	740766.532	738665.52	790513.071	426536.488	469910.164	349925.676	294665.621	471597.12	413323.158	469401.678	367934.439	403125.529	434281.996	453031.098	649326.077	554540.46	540198.066	486010.911	248642.049	660924.122	321106.502	485947.758
O43933	5.603	5.355	4.93	6.951	6.536	5.666	6.468	6.383	5.544	6.948	NA	NA	NA	NA	NA	NA	NA	NA	NA	NA	NA	NA	NA	NA	NA	NA	NA	NA	NA	NA	NA	NA	NA	NA	NA	NA	NA	NA	NA	NA	NA	NA	NA	NA	NA	NA	NA	NA	NA
O43934	73737.121	100605.348	164830.851	48305.665	55651.721	71687.353	65812.02	52477.807	72048.737	109043.43	76602.776	89834.142	86771.699	83473.456	52407.526	50433.698	239000.84	113275.022	44807.543	69382.058	113991.651	200994.709	70224.985	184732.035	66357.143	81797.752	72578.382	77232.559	56522.575	72516.589	46532.901	64932.813	99588.008	145522.32	45098.434	82961.967	66135.74	78095.618	57100.647	90845.343	65370.873	38219.189	33849.155	56527.057	86154.871	180394.235	39274.056	93840.36	59570.109
O60216	654097.487	613608.11	427634.419	770482.087	724819.606	573602.059	620425.766	844115.709	638677.926	514509.919	490057.842	517339.09	457289.68	536766.158	525224.334	558891.611	439126.259	468254.48	570285.077	491420.655	422514.749	374709.794	484791.652	331813.819	409723.37	452092.271	524123.409	465503.41	452433.238	441636.281	555128.845	564871.774	610756.715	503357.379	664910.733	630183.64	615447.33	581535.579	605333.749	640102.707	434350.994	680787.029	479432.733	560698.847	560152.304	370482.017	533448.147	524029.713	552216.608
O60220	1433256.379	1360928.532	1157485.88	1989139.047	1394564.475	1442011.816	1418720.33	1901112.355	1377010.985	1443006.088	1443222.111	1598507.378	1645264.689	1549530.329	1655427.597	2205526.845	1623532.293	1437166.22	2032219.355	1761921.668	728629.779	661899.3	561037.833	899164.836	834839.71	591255.333	646305.38	855195.337	915934.026	907817.724	1858805.864	1887887.319	1696417.803	1983063.632	1957299.635	1636756.07	1948714.119	1561697.416	1732591.317	1757239.73	1783316.389	2552756.569	2515644.935	2407566.128	1755247.908	2067100.781	2058460.783	2574757.371	2464223.332
O60229	1010.778	858.33	736.936	1408.218	1239.815	1120.167	1283.917	1308.338	1467.127	1200.899	NA	NA	NA	NA	NA	NA	NA	NA	NA	NA	NA	NA	NA	NA	NA	NA	NA	NA	NA	NA	NA	NA	NA	NA	NA	NA	NA	NA	NA	NA	NA	NA	NA	NA	NA	NA	NA	NA	NA
O60231	181385.668	173003.785	156882.687	179795.935	189841.873	165691.991	183839.771	184751.915	200545.206	180875.084	219821.918	278957.501	216181.265	311420.84	231170.801	234765.071	236105	227953.976	245374.172	258098.088	190673.327	155025.072	224155.204	136714.816	173564.482	195969.822	209939.768	219660.595	221382.61	209470.489	212691.808	189458.848	198947.218	178252.954	216076.807	192389.765	199161.76	190637.831	222301.976	215138.036	331108.881	288253.461	284125.819	345390.798	362692.959	253309.196	325671.357	270045.289	306801.373
O60232	123415.959	130496.61	83186.559	84632.207	78428.185	115219.987	86109.391	81387.291	76794.768	99826.41	160078.833	170631.128	147318.125	153541.629	97635.053	141610.796	112568.702	156541.788	142731.898	167628.492	94188.136	86343.896	92338.769	79505.25	90795.726	93071.811	83965.489	102245.43	109394.317	108729.889	216807.798	172345.117	135062.429	149822.965	225117.721	170828.782	189911.047	161519.78	175911.461	158398.28	136819.182	125156.548	153689.663	125586.347	121148.961	101233.42	138446.475	78016.152	124028.605
O60237	131559.399	117001.52	136657.2	85416.899	89164.149	113430.456	85755.107	84293.356	109294.1	196507.622	78925.371	80215.924	66228.239	82271.474	61346.335	72534.863	78858.361	71618.671	70745.027	69972.745	132128.868	140673.781	107642.287	219717.794	89951.499	98192.025	105055.872	172598.826	120447.198	129084.667	209938.859	169390.246	207890.812	225286.227	204286.904	165320.465	222286.118	164631.277	182806.087	207211.412	79469.672	72987.556	67685.233	122759.692	107667.728	155367.507	72531.378	320576.428	95311.095
O60244	63772	56621.885	43894.84	74358.745	63918.861	78829.06	68115.715	66853.245	57518.926	73951.083	79477.929	70825.007	63584.005	63657.516	67407.616	71401.54	51223.25	73189.493	71719.404	63928.94	100039.782	71284.516	81989.711	66815.546	59366.55	91521.054	98233.983	94135.676	76055.339	81937.057	52735.358	77988.557	96536.736	121772.402	58077.735	112562.937	91832.794	98295.424	86823.306	103517.863	87716.005	88864.844	58099.945	111514.148	135042.782	93551.142	75391.524	151683.765	83061.311
O60256	2199418.609	1879641.661	1830029.993	2100505.372	2247758.767	2034231.774	2236992.213	2111708.722	1838878.561	1788520.77	1674880.874	1551417.962	1526338.114	1412942.746	1791246.892	1493550.519	1166533.261	1665763.601	1430525.594	1514585.202	1356588.037	1212200.553	1099677.738	999571.663	1693387.633	1173498.55	1559937.618	1338639.787	1490816.508	1323602.068	1273986.761	1211920.521	1373297.55	1267753.524	1210660.445	1005498.273	1195875.68	837259.283	1201212.416	1315499.939	1016799.054	1209771.371	1140095.523	1190351.719	1005772.226	854457.324	1255364.674	857772.989	1183403.256
O60264	1488140.823	1281074.308	935269.212	2185876.092	1452454.53	1342648.634	1413229.633	1733872.226	1325253.012	1067590.385	900525.498	1094283.967	1083080.348	1053749.767	1082035.37	1670528.083	855265.478	818199.302	1458833.934	1126719.401	995104.548	752297.76	1214081.015	729880.885	1413842.32	1230196.725	1394230.652	1395796.548	1626196.028	1289413.21	1357054.014	1136719.186	962553.545	869615.968	1588898.32	1012766.001	1261130.11	955507.31	1093109.24	1068497.436	1022789.03	1317720.999	994383.947	1133250.882	1017433.746	690725.966	1107664.285	760929.696	1103786.623
O60271	344762.209	352909.889	344838.71	303310.885	318043.847	353919.05	315746.676	303576.093	310471.111	350517.654	277083.909	264871.402	312709.251	314474.975	276893.182	264018.513	238692.921	310771.223	243560.356	293200.412	279624.33	235922.476	230033.538	247052.432	225648.307	230174.382	273393.519	261158.893	231344.68	276510.921	230827.843	257697.222	277787.707	271027.585	215327.612	235915.013	239001.74	228931.503	225026.483	261749.236	244088.554	208657.754	327758.729	290587.13	280144.575	261865.027	289839.661	253933.244	281785.282
O60281	2250.011	2009.818	1680.819	2645.76	1853.671	2226.888	1215.186	2721.969	1507.239	1156.581	NA	NA	NA	NA	NA	NA	NA	NA	NA	NA	1595.762	0	2142.461	0	1632.532	5757.811	6006.006	1341.428	0	1618.972	1374.931	2064.173	2229.094	1040.062	2010.802	1944.943	2631.092	875.055	2522.026	734.365	3119.71	5585.077	3195.426	4740.317	4609.246	4741.2	3366.799	6105.634	4330.226
O60282	1513102.604	1366801.85	1139689.479	1597586.338	1494391.201	1282964.194	1336146.892	1671789.192	1072138.03	941868.283	1006210.652	797005.26	778954.837	998989.854	763107.333	890800.035	623435.758	745569.892	830242.589	879467.36	576026.762	430477.428	559569.236	424790.015	553593.347	604602.145	520220.419	506211.294	519013.335	423688.53	466025.317	333736.493	451334.97	341918.264	454484.506	461958.701	413120.84	441769.858	493776.936	470813.421	1395531.933	1196596.672	1421868.193	1384191.417	1269159.428	936941.422	1706741.919	771697.826	1092560.384
O60287	31463.155	25829.82	25569.896	46965.235	33594.354	32093.036	33827.357	41041.652	42797.281	29870.993	36527.696	44809.656	41738.368	38962.273	42389.008	61081.978	34855.1	40377.019	59151.679	42785.886	11786.073	7275.613	14078.409	6070.383	15418.679	11631.208	18372.35	14742.369	18563.482	13738.539	17111.433	13001.828	11835.955	11361.094	18110.361	13245.673	16733.087	10813.284	18076.675	13551.781	15172.819	17401.92	18897.487	17976.143	14067.177	12812.081	17562.612	14658.748	16108.896
O60290	98368.897	127038.196	68535.086	84133.868	108187.66	78468.989	84251.392	79126.848	80721.442	72801.476	197174.164	286177.51	102956.92	261510.873	173212.011	179745.414	145641.061	239409.377	187123.295	149615.547	NA	NA	NA	NA	NA	NA	NA	NA	NA	NA	81772.35	94466.309	180314.44	120790.478	154598.339	122238.753	111767.355	116969.684	71876.944	161232.319	72314.508	88049.272	58291.996	86023.089	95090.271	52725.339	78986.077	78169.373	68492.796
O60291	59504.28	43332.681	52121.214	58247.335	51406.411	58539.75	60336.736	48834.253	59374.411	53224.488	63103.056	63389.412	48414.348	24129.922	37909.097	59046.191	33178.021	51469.415	44511.399	43427.879	83866.254	64719.207	62159.04	95696.761	83150.08	71492.597	83352.804	94539.602	90785.118	101713.849	98641.596	314665.827	0	0	0	0	136246.808	0	0	104071.263	27303.83	41878.039	34471.891	41244.17	41775.078	26563.693	29625.483	48179.588	35455.272
O60293	77834.612	52518.591	55699.569	92436.986	81248.698	60674.474	71498.946	98762.451	43413.733	49875.086	84212.779	97268.216	97847.001	133943.195	112786.149	123596.938	82492.743	96337.677	108116.696	114911.105	37026.261	23869.437	38337.745	24357.019	36732.575	30501.152	39779.596	37830.965	38316.701	47316.698	82621.847	98117.504	83856.297	140872.731	105234.908	82819.03	97586.061	66945.213	82877.041	109420.425	70719.772	88596.628	97274.34	69394.143	73545.03	54393.393	89059.43	80432.743	87134.877
O60303	NA	NA	NA	NA	NA	NA	NA	NA	NA	NA	NA	NA	NA	NA	NA	NA	NA	NA	NA	NA	NA	NA	NA	NA	NA	NA	NA	NA	NA	NA	NA	NA	NA	NA	NA	NA	NA	NA	NA	NA	NA	NA	NA	NA	NA	NA	NA	NA	NA
O60306	465483.72	433764.105	413508.806	539344.629	517175.458	437736.255	538434.753	526650.344	457093.969	371816.367	520129.995	648781.992	491295.896	530249.149	573735.51	631989.237	545615.158	529703.078	610210.379	547918.953	981536.982	665223.502	811047.152	582329.494	693320.779	740805.358	838566.092	773476.779	701863.195	752152.468	672229.248	505994.855	437669.085	513244.438	547285.173	494508.173	577281.963	511916.68	607859.703	473461.201	447516.054	494687.938	391873.159	461629.738	433274.059	349213.891	457786.743	364677.635	423604.91
O60313	1795371.841	1654160.387	1648423.919	1944878.15	1718482.557	1763799.281	1570139.662	1959720.553	1538338.583	1929988.818	1897305.188	1911644.993	1940014.151	1891486.647	1746199.783	2163200.415	1647826.549	1988742.63	2132051.278	2121497.73	1646767.173	1497413.78	1456321.732	1707464.563	1658094.093	1394277.083	1845657.141	1895132.758	1772708.556	1812863.78	1677360.214	1786019.805	1740335.758	1685436.624	1780956.454	1375244.413	1881990.355	1288055.038	1564586.135	1597190.139	1701012.602	2133092.433	2344763.926	2152279.541	1948944.185	2144227.366	2318298.414	2550261.042	2054796.387
O60318	221855.111	222013.864	251360.502	245060.224	223829.92	234774.085	226018.782	217355.142	236925.491	235857.705	105944.743	121642.848	97052.199	90951.319	95465.406	103806.919	104041.33	110132.698	112416.666	105911.595	52728.146	41231.376	53683.009	39049.454	63821.372	58317.739	71652.966	56698.953	68866.258	53385.215	100024.209	96678.199	93178.167	84419.136	96626.465	91556.064	104100.21	87631.091	102369.111	88176.366	87427.097	117671.893	95835.843	121639.795	102891.569	99224.443	106875.642	140641.49	117858.265
O60333	16655.801	15643.865	14081.857	16151.874	18178.628	16772.524	16671.034	16376.524	12225.047	15795.632	31557.957	20586.67	27421.357	23392.889	23409.564	25205.405	29363.946	32965.25	25427.908	27072.325	28518.257	24502.831	16349.979	38330.303	16380.346	19145.23	17550.262	25488.368	21430.85	27592.364	30266.641	26683.89	27522.753	18112.911	23434.355	18724.006	27611.203	19656.385	23419.334	25998.133	29636.976	31095.223	40182.131	33274.298	24986.911	19972.559	34557.423	30067.437	28420.272
O60341	1646385.485	1434120.352	1226569.79	2036164.724	1810116.817	1582924.92	1918446.552	1879295.907	1920396.194	1452546.568	2261221.317	2206484.243	1938445.542	2045669.844	2175398.725	2404849.33	1692516.514	1880895.448	2148724.951	2008451.702	1527743.166	1163124.096	1435369.551	1040598.728	1449845.729	1417913.559	1559945.687	1514899.846	1541226.731	1449787.32	1653702.673	1607728.219	1318215.431	1226128.198	1659961.713	1410494.937	1615199.576	1349620.572	1484355.171	1559306.263	1506640.87	1886997.171	1531698.443	1664107.176	1623943.683	1127774.424	1692083.378	1338251.49	1562234.7
O60343	96046.911	81958.053	77072.259	98194.249	67948.013	92128.555	79584.364	92612.515	63954.705	74084.404	117476.178	113458.744	125533.685	123339.527	131759.377	128768.551	105557.526	109646.311	140805.118	127077.931	119681.144	103167.246	210594.149	157433.858	132831.959	110751.498	119103.87	152805.25	142957.565	175468.579	198567.774	212677.789	198777.743	210930.608	225094.413	224587.54	230474.241	228810.108	252855.624	230395.985	129287.031	143709.603	228587.526	175725.631	133529.232	178381.916	168806.387	181438.689	187661.563
O60361	100857.461	64080.21	85454.586	138194.62	134918.245	125471.173	109511.59	102139.395	194249.896	171936.486	199052.967	174455.372	285708.3	213176.538	374083.282	326333.496	335855.144	170624.279	397109.119	253317.748	NA	NA	NA	NA	NA	NA	NA	NA	NA	NA	153029.226	332153.646	200602.52	217131.58	195387.471	219262.755	254305.846	245522.57	201453.571	208720.926	166397.794	216539.401	85017.035	158154.645	140422.933	169698.387	88444.075	247559.205	186603.579
O60427	92496.51	89621.654	75660.195	108625.431	89190.295	95818.345	100165.589	99801.163	100832.68	123917.835	151764.599	145988.213	125034.565	99668.054	132416.676	152457.491	110660.982	122994.046	113531.094	120319.352	128882.644	88524.096	120470.275	107365.371	109532.974	103997.648	126691.236	130329.612	124082.55	128373.832	100253.98	115658.765	127602.756	93585.077	95577.494	104474.636	115252.669	95527.886	126719.539	122610.321	116335.784	117743.279	107515.82	128990.432	128177.222	94512.361	133267.099	129005.862	117286.308
O60437	19786.96	19746.377	14544.476	20890.48	29237.266	21957.676	28692.167	20037.793	33204.05	17381.019	41864.812	43686.08	35442.997	47604.631	36044.456	36897.089	23568.085	35775.53	34020.828	40622.116	15172.36	16476.858	15666.1	15473.362	18718.171	14629.462	17784.268	20058.86	22272.66	18285.983	19792.846	16639.712	16143.376	14874.002	14145.752	14379.464	17588.824	13800.88	12065.882	13775.007	20570.398	16839.493	14934.258	22442.064	21652.03	16714.609	18072.523	25341.191	19481.108
O60443	1879.469	1661.817	1427.457	1348.19	1267.932	2117.894	1701.914	1132.267	2272.515	2710.202	NA	NA	NA	NA	NA	NA	NA	NA	NA	NA	1544.594	1616.812	1186.854	1773.012	1019.171	1458.69	1903.346	1485.026	1172.183	1698.025	1994.128	2623.7	3042.69	2952.27	1928.256	2436.231	2166.265	1990.262	1617.409	3268.913	2725.729	1974.358	2071.621	2712.887	2819.202	2388.592	2181.38	2302.41	2514.402
O60462-3	222984.741	301225.705	273933.309	161120.658	155535.26	271040.221	197219.183	235631.161	197590.904	336364.035	NA	NA	NA	NA	NA	NA	NA	NA	NA	NA	NA	NA	NA	NA	NA	NA	NA	NA	NA	NA	NA	NA	NA	NA	NA	NA	NA	NA	NA	NA	NA	NA	NA	NA	NA	NA	NA	NA	NA
O60476	41971.383	48052.916	45841.292	34928.91	39737.537	42837.221	44474.939	43070.687	39582.246	44751.89	38798.818	34102.456	28793.31	34994.636	23189.357	23376.258	24158.641	40065.456	21394.706	30978.887	32947.424	30954.066	33694.475	26468.137	30191.651	30980.724	37949.571	36013.628	39012.157	33298.144	39308.651	44721.608	45027.532	42225.437	33762.378	36205.651	44384.643	46388.424	40191.052	42291.52	33962.591	40352.872	35664.216	46604.782	38255.802	35314.353	40558.151	42319.69	37615.627
O60488	1761118.637	1195468.412	1097627.183	2332833.32	1637431.991	1673279.732	1324876.862	2628987.137	1276445.275	1287580.839	1506526.31	1695678.823	1709334.537	1396427.554	1690228.676	2259725.956	1458304.46	1408746.276	2567505.754	1803008.207	1498162.55	1074035.705	1377393.454	1035180.136	1747044.631	1372411.039	1246795.97	2119460.538	2785135.525	1957893.088	2136761.882	1472167.094	969591.619	911475.654	2501279.468	881557.901	1610986.185	851773.624	1115956.538	1019351.888	1107299.415	2748128.66	2047147.468	1760669.741	1370158.841	993988.299	1442025.623	1286962.926	1674700.066
O60493	1776792.299	2176557.527	2082217.656	1895279.819	1530224.124	1789791.927	1641059.005	1566984.896	1547868.707	2067062.552	1464974.397	1229861.574	1545023.214	2039368.344	1220285.985	1167463.652	1424667.045	1692017.922	1156951.88	1445485.78	2785333.646	2213582.154	1664872.927	2337003.342	1300132.65	2019474.926	2183981.408	2029411.263	1757441.289	2092788.62	1540894.159	1908906.794	2295982.474	2361700.787	1511023.449	1733458.254	1840784.786	1544016.712	1705679.556	2417034.276	2366800.664	2307500.939	2000165.768	2769020.6	2793745.542	2127287.103	2546236.172	2046194.094	2041099.666
O60502	2032130.415	1812350.571	1329672.547	2166078.695	1994212.676	2058110.464	1822945.612	2420554.863	1732544.908	1410882.013	1795917.243	1447330.917	1624838.635	1867429.336	1656363.815	1704633.159	996576.554	1278100.879	1695326.409	1608006.911	1236486.738	705684.676	1053459.454	723460.107	1322230.361	1197475.719	1055545.507	1340518.001	1411397.944	1453019.477	1154445.835	1299843.327	982098.099	730822.6	1240264.385	1042160.126	1301432.767	1030387.604	1195818.604	1142589.107	957711.468	919919.079	1376564.302	1037564.952	934103.997	571823.924	1264250.25	617290.104	978460.081
O60504	170890.351	207539.006	148895.343	121841.556	153367.941	180355.274	136178.568	148119.567	139023.83	138667.014	267194.434	217428.669	230658.538	316541.099	154925.653	146227.408	159855.816	176869.993	191061.4	227515.504	227239.718	212178.066	203369.779	184346.635	217067.359	223712.508	239019.813	186089.239	201716.894	198281.76	373037.903	357620.2	487763.147	486129.059	329359.985	400670.608	342627.949	372038.851	404063.961	525412.556	415213.62	224983.258	397299.306	328411.721	353591.084	253992.18	341638.546	227871.819	318108.779
O60506	7674760.016	7089137.841	5737029.434	10206223.53	7932900.306	7108465.696	7421094.118	9554870.452	6961374.133	5916562.773	6325803.76	7636039.222	6461466.449	7120098.739	7226540.028	9685889.793	4774994.646	5915317.906	9208681.229	7053566.235	4413174.484	3736941.493	5898062.988	3300560.594	5034333.148	4950414.92	5947468.105	5272112.214	6961301.933	4933287.459	7745230.064	5701797.08	5634498.244	5156858.984	8244550.002	5733578.591	6275443.796	5811045.147	6396589.09	5794493.321	4999992.746	6458964.247	6176207.719	5878875.529	5151726.133	4116920.311	6150857.529	4327798.558	5360896.358
O60507	7840.109	5675.464	4725.179	9035.395	10168.386	6487.619	11308.638	7564.802	11853.843	8698.594	7155.08	8914.736	7068.812	5482.646	7382.488	6738.825	6374.239	7436.519	7431.127	8322.771	7218.884	7690.039	16164.78	7584.081	11329.973	10102.879	7037.255	17829.824	16093.886	15987.014	11609.267	7791.598	11066.062	8750.266	9257.774	10059.534	11164.916	11693.194	9795.297	10554.074	8577.075	15474.327	4542.544	6715.745	7414.238	0	15830.389	6299.295	11115.863
O60508	220349.319	228150.547	163188.017	223563.194	239551.782	194663.319	261972.703	279477.536	242080.552	165017.111	159493.237	178472.195	147068.733	160586.684	165447.199	173096.861	133259.502	139182.501	187665.654	157812.953	218619.53	167507.33	239461.335	162074.312	215939.183	234526.61	237697.108	239627.896	212616.489	237736.572	213596.59	215174.965	218187.664	223201.42	261542.651	227053.186	233598.202	192960.418	218046.994	225445.284	177312.634	214532.592	172612.699	198143.142	203633.894	150484.177	202740.118	139688.999	172529.334
O60512	1625.083	0	0	5572.947	4901	2453.89	5312.2	2422.442	5130.009	1809.337	NA	NA	NA	NA	NA	NA	NA	NA	NA	NA	NA	NA	NA	NA	NA	NA	NA	NA	NA	NA	NA	NA	NA	NA	NA	NA	NA	NA	NA	NA	NA	NA	NA	NA	NA	NA	NA	NA	NA
O60513	143310.693	114881.954	126666.338	191012.816	205184.627	105029.074	158553.012	137120.155	228439.853	154899.1	NA	NA	NA	NA	NA	NA	NA	NA	NA	NA	116481.362	85686.931	132293.312	63341.182	108795.197	126518.585	115614.606	108396.371	147302.248	118186.436	167366.423	145529.614	123618.347	103875.689	122782.712	154581.698	149367.627	173755.745	155726.278	130814.127	99516.593	121149.403	90927.644	106042.222	93086.181	96531.974	86709.933	81018.699	96243.6
O60518	72977.393	79587.151	78578.081	64553.031	61452.728	73802.791	65830.087	57826.978	71451.107	118928.346	54773.093	51164.33	64276.878	53685.203	65693.832	63409.481	62343.899	67154.381	50241.026	56049.838	36549.287	32926.325	28475.224	38754.026	17835.023	26163.748	41005.596	48607.773	29570.684	52408.351	36118.908	60391.697	62258.501	62713.848	39087.123	54167.289	58382.563	47818.027	50731.338	63944.512	22411.991	40579.674	21863.675	33561.723	27184.76	22560.184	27706.728	40228.66	36231.59
O60524	332519.301	343623.391	261577.976	330868.529	293324.107	300586.213	309636.537	303648.883	316313.5	328830.59	253027.716	235939.718	247742.883	277239.49	236231.397	264488.317	162286.936	245431.309	234315.323	297397.053	354504.665	242925.224	283319.496	243955.774	250581.96	313209.484	398645.179	333997.543	364162.738	317342.25	218347.803	261493.45	263196.875	234433.3	247481.884	231281.323	263964.165	198387.139	243357.019	296894.745	307879.502	285568.521	329413.9	363360.157	377398.162	233041.822	388485.557	297009.716	294889.978
O60547	409438.956	332635.713	293309.832	449115.916	372046.993	430029.461	313590.906	452439.662	323680.986	362899.207	357237.299	325250.579	338950.056	357884.007	321751.215	351996.342	209165.146	254726.664	305454.211	341646.139	259325.729	261008.581	239594.71	194760.817	337868.156	270870.46	303661.46	318991.562	365403.654	360160.72	348591.658	354277.705	343050.148	345170.53	376659.918	389908.018	387118.358	365660.473	406623.684	412355.084	443406.641	449744.383	755207.114	539657.234	434290.624	381421.675	562185.525	374298.55	539266.456
O60551	2123696.243	2267139.83	1642271.807	1393433.166	2226262.635	2164769.668	1734945.312	2153844.442	1716426.723	2391203.495	NA	NA	NA	NA	NA	NA	NA	NA	NA	NA	NA	NA	NA	NA	NA	NA	NA	NA	NA	NA	1689567.345	4155354.328	1380153.712	2507179.852	3467957.296	4092253.972	1688380.496	2040036.059	1128452.228	3339267.057	0	2116548.408	830546.696	1937870.41	684401.583	1155749.744	916747.804	1810873.36	1978121.694
O60566	60447.277	33394.199	27541.229	81674.575	36415.992	61340.231	35482.171	73436.248	34092.349	51997.223	78920.422	85912.584	95458.517	65172.336	73045.148	129899.288	54906.196	71257.025	114510.013	98515.056	75398.403	51111.224	67574.097	55571.723	73249.274	62877.296	68798.277	86198.836	116654.174	71952.11	135523.922	89925.126	69239.933	63685.689	108611.198	69232.557	90606.176	63582.298	98622.224	78320.289	51863.318	49346.112	90790.583	69263.979	54100.49	55125.997	66012.96	87771.631	61919.244
O60568	570648.342	402191.031	252232.552	639964.048	660070.021	586522.962	414485.499	607340.397	573351.445	531427.462	310680.269	334197.679	345049.733	332472.566	385495.634	414900.112	326255.008	258944.777	406161.272	332211.976	354237.329	306807.388	438507.039	305473.505	339910.184	384716.744	357300.768	404552.12	343729.844	387575.231	293501.614	354742.189	418077.401	584979.27	304850.584	643002.976	412434.719	784425.914	522245.676	393798.838	367057.084	405802.049	365917.52	418095.556	348401.056	342422.157	424344.946	354483.29	395942.091
O60573	664075.378	592144.625	549658.653	776186.409	649257.866	692044.824	684802.309	631798.916	703611.733	542922.343	689235.533	703233.086	629169.424	685482.9	735888.592	871016.489	518317.283	532945.043	846277.52	706780.167	484838.55	350104.133	485145.337	376725.161	495719.411	516269.079	460040.921	578171.638	570721.025	609579.573	681219.256	696037.039	518437.417	471845.419	725317.307	621784.272	637366.329	634436.91	648618.32	606764.827	771795.361	813501.006	1007521.717	891936.78	801217.102	560928.288	929028.329	622789.773	875780.299
O60610	1034121.009	1037414.895	963651.99	1151931.734	1032846.888	1094269.749	1085152.435	1074739.236	1074223.575	1054331.244	775337.899	743994.097	818950.099	687207.038	913550.732	913254.915	678902.463	717559.75	936950.278	811470.001	885317.217	739154.79	1150216.057	696689.876	1028588.257	942512.928	1011404.448	1059609.676	1184818.145	1048207.765	2000202.508	1782264.899	1412490.484	1381424.111	1916341.076	1353074.804	1706549.356	1433802.906	1770929.926	1424740.128	1172327.131	1240919.822	1583373.679	1381469.445	1063928.322	883010.134	1382513.761	867094.857	1402043.44
O60613	423622.875	553168.715	819228.202	345768.911	443037.874	419470.948	497245.101	462364.723	490461.766	365251.566	1150977.222	1197417.073	894770.086	1188704.88	905998.948	803952.259	1290518.242	1085223.129	796763.099	959299.26	261271.72	441629.007	264752.175	347997.454	275753.736	296350.222	238357.291	226366.506	213918.138	200579.054	809292.931	739090.018	895744.097	1476586.949	786247.523	1222874.92	798729.082	1253779.498	1100665.087	866813.074	782324.13	543625.793	496692.248	676213.594	908631.077	1234016.142	574878.587	677323.912	671988.307
O60637	399168.626	416079.767	808532.525	324762.809	450840.888	361725.303	468447.753	311087.471	506240.611	243452.293	NA	NA	NA	NA	NA	NA	NA	NA	NA	NA	177542.796	354039.191	148724.928	158652.952	207988.005	176447.734	229602.212	181761.615	167882.803	162549.456	180134.575	235421.781	222633.462	199659.989	140165.756	160189.114	185003.587	172179.116	63752.335	183795.394	NA	NA	NA	NA	NA	NA	NA	NA	NA
O60645	47058.499	40383.108	26576.52	47068.917	42900.952	43423.366	46731.529	42462.118	43079.727	41163.98	35039.6	34792.883	35621.567	29026.869	33864.041	36158.09	39648.265	39085.927	33205.566	39382.128	22231.644	26336.721	20055.065	27253.604	22317.035	26031.959	27410.926	32015.931	23578.286	32209.201	28219.545	33178.103	34375.926	41377.162	32398.921	32910.247	31837.35	25820.012	28905.123	34463.475	43507.949	62018.701	45557.003	71380.113	64745.402	39008.301	53630.399	70458.741	68487.704
O60662	65547.887	80444.36	94465.043	44277.219	52996.362	94472.304	64445.517	50378.129	49862.869	131231.88	NA	NA	NA	NA	NA	NA	NA	NA	NA	NA	60237.133	62687.483	46762.013	90230.297	60966.522	54872.253	56371.61	51631.651	57190.864	71380.575	11255.503	25811.44	20487.413	19069.41	13480.353	15077.968	18335.065	16066.918	17977.549	19737.389	13789.808	36700.663	39037.749	34434.644	38687.044	60791.934	34044.622	51693.142	46939.598
O60664	4339470.934	4775539.677	3982846.938	3200602.514	3386327.726	5018881.801	3747003.303	2881980.356	3901174.058	7507527.906	5283672.231	4171624.048	6174663.836	5892556.107	3743685.608	3749017.074	5075818.492	6287481.339	3374247.588	5408075.745	5301220.667	4928066.492	4510289.716	5328218.751	3143406.23	4806519.584	4331883.533	4612189.835	3334706.396	4855016.337	3218220.577	4735334.673	5063630.962	5108922.588	3366490.925	4560024.357	4386416.818	4420386.893	4425627.596	5449736.866	3879760.565	3184036.622	4345273.511	5120628.235	5278530.9	5955866.579	4838391.018	7393157.757	6385204.295
O60678	465659.576	307389.3	258160.118	607222.259	429105.821	503389.701	496917.064	555123.167	382331.58	457155.615	529848.035	538511.111	521695.022	537540.666	525797.097	675592.923	342682.414	394888.262	621571.352	569712.031	534655.182	364408.462	587268.075	386244.811	679700.761	558445.454	574939.337	726281.955	916226.83	764188.286	768903.278	665290.399	373859.431	360168.603	646819.637	364126.528	621730.106	398782.22	527499.08	420136.602	375182.002	472707.601	777623.889	544329.367	387243.478	241294.669	612558.115	374661.389	575722.187
O60684	1034590.542	841674.088	637388.966	1027714.084	1005791.831	971947.461	1120758.02	1024862.773	1021843.672	904526.321	951466.168	942228.909	933898.87	828618.204	973062.113	979000.699	771727.143	900370.801	945088.29	954022.788	895421.19	747354.384	895517.968	704770.553	820981.516	890868.811	1010112.624	1070568.951	1063114.785	1041374.388	972121.061	1107011.641	1014911.609	743661.748	1124294.868	914402.338	1154363.868	827732.911	981807.193	960395.111	896168.442	946350.889	1059704.838	995274.739	874405.649	749014.002	1037317.166	815483.725	1051072.989
O60701	6382704.833	7425786.355	5197685.863	6041883.652	7744568.343	6251190.351	8720879.896	6328963.158	8834141.993	5015575.23	9292902.731	7783422.688	6322321.638	7504136.019	6774449.999	6254461.934	5120318.688	6708486.336	6134615.288	6663575.149	5635438.045	3748161.753	5790624.322	3000928.104	4396449.361	5840689.193	7160377.595	5339910.985	5656003.99	5353290.485	6530702.723	5784170.696	7078910.155	5222906.817	6006564.748	6183319.151	6125707.448	5960816.556	6614843.526	6957157.773	7373571.49	5645387.931	6386817.805	6141807.805	5689670.157	3625275.121	6767377.822	4079651.593	6217766.693
O60704	3218.401	1947.863	1860.353	4946.13	4948.412	4288.422	3798.326	4000.093	3434.035	2863.965	2894.458	3110.569	4082.984	1830.436	6435.008	4865.024	2199.082	3107.952	4792.085	3747.454	13242.704	12161.411	12264.689	5185.159	15156.01	13230.18	24548.226	14328.858	19035.439	26311.972	25901.632	22487.738	8795.101	13188.28	22323.561	7154.229	18177.839	5631.156	13696.338	10958.757	1278.374	5635.818	2504.499	2246.122	875.58	872.59	2707.567	1961.675	2685.586
O60716	2844001.931	2801013.058	2194961.482	3176237.999	2586714.362	2724888.453	2539699.147	2997603.418	2650208.211	2825652.7	3269220.239	3196341.907	3835657.735	3592973.759	4077131.491	4157138.874	2708846.749	3547767.52	4214358.815	3610828.121	3348146.031	2593713.555	2883515.823	2797440.565	3090946.286	2961687.881	3266019.633	3591398.989	3780988.751	3400484.605	3674793.969	3744408.082	3770904.501	3269350.368	3691825.973	3250392.038	3734353.134	3074242.031	3052562.887	3198888.983	4603437.301	4563979.887	4696783.85	4865241.146	5156653.351	4747468.854	4431411.775	5212541.225	4701782.82
O60725	243419.65	210113.31	301572.572	221145.824	199044.46	180926.952	160503.638	206007.394	162519.519	129607.984	200064.783	294129.472	236661.725	219514.596	257931.296	355808.373	158172.933	171586.954	305751.904	293641.771	254794.969	225569.358	280179.027	246281.59	289133.403	310175.562	267510.862	328404.742	361764.665	282463.465	627859.607	462409.434	441960.664	811363.753	669757.351	394581.522	538214.399	380677.428	550125.151	465137.582	205303.716	192496.888	309228.831	226197.627	211290.277	162549.667	266837.363	141772.243	196673.617
O60739	871976.745	544201.647	554076.708	742661.844	592095.792	621005.252	725715.181	660293.952	722771.728	1250699.9	768923.084	781675.196	624900.523	562413.548	480880.6	684114.682	490189.814	992987.479	464183.095	677746.089	422432.491	294932.322	397380.707	225646.561	448758.93	464242.948	523604.044	425300.17	465047.968	412555.404	337325.854	326521.806	283411.05	294509.134	334485.725	465872.546	355019.839	426391.246	438751.244	349351.893	411401.455	473434.6	715983.821	534167.229	447118.97	290971.574	609262.958	422786.263	529635.893
O60749	4295477.914	4423201.43	4269919.249	4022196.887	4604795.32	4632169.857	4366718.604	4212880.479	4172667.879	4501775.531	4706756.657	4523589.739	4401696.901	5397157.358	4017827.818	4152394.38	3584400.65	4301537.44	3931255.049	4545094.049	3792025.089	3063508.567	3627104.118	3049422.373	3563463.496	3673007.964	4007223.5	3916466.822	3413319.127	4017010.478	2966305.628	3403924.49	3288213.678	3337381.473	3120734.352	3015931.411	3129574.117	3048708.809	3149476.368	3468231.832	2665810.393	2970881.57	3068390.041	3006437.817	2754777.098	2461912.887	3352647.525	2744856.927	3101656.389
O60762	3518988.841	3190860.091	2787055.441	4237988.877	4070734.227	3520025.352	3936862.086	4031677.029	3424376.322	3843359.866	4165257.156	5068112.302	4736786.159	4949015.972	5318391.665	5764682.223	3854964.416	5375232.189	5643964.841	4952065.325	4590374.691	4271076.044	4541691.285	4425769.544	5480829.529	4526182.756	5076629.223	6124602.558	5230240.808	6605371.966	2738381.554	3304918.44	2486822.4	2466684.174	3528066.154	2304860.947	3056093.647	2589432.265	2574779.937	2496135.595	3736924.905	4840946.092	3015938.891	4411460.944	3637065.279	3107328.782	3308088.374	4672021.224	4838326.141
O60763	4264756.842	4195863.719	4022924.346	4916770.473	4207878.199	4439120.257	3574665.962	4503456.201	3631648.745	3994456.665	3080390.318	2975194.712	3497486.153	3184698.912	3054135.552	3686392.568	3236512.672	3348358.307	3761799.567	3367766.364	3351663.968	3504651.326	3201784.31	3368948.353	3637937.399	3234548.288	3567502.288	4037261.692	4516696.122	4065709.566	3750255.813	3292088.946	3128988.965	3529697.892	3511456.56	2594916.955	3214865.833	2545477.089	2982548.278	2893584.393	3068129.932	3869532.88	4322478.935	4140781.825	3527803.526	3668495.187	3771113.191	3916679.064	4132908.398
O60783	11324.577	9183.09	7086.754	13321.183	13043.589	12390.192	12001.849	11168.649	8318.42	8601.972	64958.336	46392.578	46395.775	57732.17	52608.004	45934.507	68760.768	61437.782	46666.125	55422.819	12748.585	10857.114	22525.333	16650.024	32473.921	7027.119	14265.165	18679.759	26613.054	19135.369	111398.265	90992.762	96896.2	98461.22	110270.06	76449.007	99191.988	69177.745	75586.364	84864.864	30600.795	37547.35	36896.627	41802.019	34257.294	45979.364	35729.322	34869.149	37280.97
O60784	226797.522	260818.834	236286.175	191212.426	238517.996	246902.75	225236.231	227800.52	203490.706	271527.025	215943.248	231047.09	214786.051	256148.217	150999.143	156728.412	237619.583	208272.031	161522.076	184781.818	188425.121	190150.833	244087.481	162971.361	142032.918	254551.603	233790.621	164676.409	172488.874	169635.478	174056.464	185067.73	189204.589	204862.069	181539.008	197554.684	186695.861	213755.144	196323.43	195088.251	273800.753	241185.823	281066.929	274706.554	275055.604	286370.36	284868.133	267345.053	266191.453
O60825	119027.533	97469.505	80713.499	158964.138	130284.615	119838.914	118297.561	131062.157	97737.361	105093.119	421538.936	347424.931	418979.914	514083.115	407180.066	400688.299	612284.311	449266.602	400564.898	412951.205	119985.862	89096.145	95693.967	127167.173	100714.098	79558.413	98644.416	122041.132	123385.149	115271.266	140795.051	82031.077	71395.758	75753.164	127639.756	78847.971	90382.748	82987.479	97704.814	73430.184	NA	NA	NA	NA	NA	NA	NA	NA	NA
O60826	69137.877	70079.663	56243.905	71033.59	69937.973	65825.688	87948.374	56918.592	85602.326	82699.127	93700.843	84559.209	79713.808	79679.291	85546.335	67903.036	73915.427	102358.556	76390.288	76990.459	134072.894	130534.608	138997.188	94065.554	152206.541	130151.645	187671.086	132612.014	138881.885	115763.711	95303.404	117625.925	90901.881	153073.101	94509.647	86662.381	126294.975	66137.196	161834.281	96012.998	86591.754	69126.461	76566.179	72814.756	77774.352	77632.568	83617.871	57984.158	66477.852
O60828	1135011.247	1259417.548	685872.974	1283709.667	1086283.004	1029327.4	1090302.611	1359538.218	1197005.756	888969.053	622304.074	660014.109	557418.175	645591.198	471711.362	634820.142	364273.3	547810.37	660595.838	617662.16	1151136.64	589976.095	864612.815	723634.247	587953.795	870691.922	987047.911	905613.943	1157569.358	826377.438	835764.268	631616.805	764464.79	567954.697	918887.286	690898.971	745691.388	620991.257	745129.901	823514.127	641156.473	605430.355	660763.814	651556.725	836827.888	350166.043	882670.305	451547.572	545330.016
O60830	652833.869	513518.492	509521.526	892641.03	722704.966	604661.217	799607.094	807906.173	775939.635	716550.305	641550.144	877689.547	552823.298	417286.919	602120.326	730837.976	509732.319	856833.423	623803.688	622893.246	390196.529	537536.005	367776.154	492625.193	550496.648	423091.887	619893.164	603088.139	564708.917	662352.247	620165.671	721565.783	508203.967	564910.525	626771.972	436283.292	789561.272	430249.532	648601.896	532190.879	384072.233	842566.014	498041.898	653191.108	367110.591	302080.546	553757.528	780785.015	634234.037
O60831	382386.196	415048.976	307690.222	406086.608	433445.434	358214.211	451629.103	498539.094	379953.768	436436.308	197661.792	172117.568	173382.159	171032.993	93471.724	140619.709	171645.665	246966.313	118684.145	141297.54	256639.204	235958.391	241760.643	249146.086	247300.263	228671.418	317480.046	257153.136	285559.67	254146.572	249846.855	179642.249	291825.399	316355.552	210198.129	165798.305	213469.968	191468.49	165915.355	253876.2	190474.155	121515.409	115278.712	156156.23	176947.848	173298.795	132776.332	193915.383	163668.574
O60832	2513116.846	2642361.731	1986339.445	2872329.816	2616122.362	2256922.619	2413018.899	2776012.685	2327318.613	1969050.441	2315571.904	3074713.312	2025704.129	2511649.605	2229234.449	2708427.044	2317220.898	2059105.577	2773327.991	2290106.707	1933569.632	1761978.97	2710202.254	1609536.279	2116767.709	2393238.167	2208551.874	2146820.954	2353196.111	2005345.333	3010162.04	2111152.721	2201856.859	2092175.019	3251788.528	2719453.619	2364914.097	2889588.391	3013928.206	2078789.583	2007409.724	2604239.337	1978502.824	2148670.418	1786977.775	1545183.876	2502578.318	1447627.699	1865476.659
O60841	1757329.182	1475323.87	1162480.368	2014677.075	1849732.69	1761928.912	1640715.172	2081102.163	1627031.209	1771049.539	1917371.439	1827922.787	2142108.345	1880443.59	2218663.089	2364199.628	1681523.861	1864149.377	2461193.268	2175862.926	1518401.098	1280210.068	1726544.052	1215801.904	2085861.788	1660101.841	2081687.413	2058264.77	2122645.664	2095308.703	1840911.508	1735021.353	1466804.741	1434512.55	2109362.211	1365091.421	1814353.618	1439415.6	1764173.856	1502430.754	1616512.378	1918978.742	2343135.817	2000677.273	1702996.832	1229159.767	2122549.628	1659090.227	1870158.914
O60869	2923427.612	3040509.426	1910145.18	2018122.301	2085661.156	2429063.181	2114678.116	2049248.534	1895732.641	2260333.45	2402451.531	2207906.217	2587702.152	3667478.22	1836710.322	2035288.366	1915010.758	2246622.287	1910715.431	3176179.167	4436764.36	2633566.94	4798674.106	2516522.089	6958749.221	5443899.322	6267160.038	5009628.674	6119172.917	3951721.053	3505693.044	2482821.692	3179987.034	3018630.11	3998207.933	2628619.448	2883349.379	2751926.449	3308116.864	3240379.512	3440681.293	1884274.065	5118754.771	3191174.58	3329965.182	1794935.521	4624583.697	2431752.339	2383851.894
O60870	1063698.072	935471.372	657323.764	1159174.683	1068890.414	1016486.838	1031575.973	1164251.468	937673.855	895481.368	1666815.067	1874967.834	1579561.879	1923692.997	2115715.251	1892593.189	1426993.352	1425918.02	1901474.606	2207114.109	1361873.103	678786.004	1326721.939	794113.057	1117506.534	1370836.046	763416.228	877391.288	1042512.081	754883.156	1907551.113	1618153.471	1127811.804	1504058.594	2357398.484	1478058.491	1905086.401	1393844.942	1520769.522	1415557.925	1031343.532	1150780.931	1191008.974	1225413.507	1075502.35	988106.007	1301906.425	945183.007	1152759.554
O60879	10394.793	5345.287	4596.175	12948.846	15772.802	10352.457	13315.819	12021.19	10715.548	7371.156	11101.302	11457.023	9156.394	12550.01	9280.045	9564.294	6104.207	11215.154	9735.801	10592.785	12119.08	9658.122	14905.469	9061.989	18149.628	12153.584	15999.765	21256.681	17670.6	19440.459	NA	NA	NA	NA	NA	NA	NA	NA	NA	NA	19623.422	33525.002	24004.346	25289.365	17050.441	15676.037	28275.797	18322.124	23578.731
O60884	1247248.768	1127685.803	845433.48	1443232.608	1276269.503	1221308.607	1154982.318	1387705.371	1059766.365	1217990.548	1139120.32	1122261.129	1223557.945	1140437.737	1393275.163	1524365.675	1170262.186	1023681.693	1594066.978	1232343.44	889298.11	651442.32	837496.474	637812.729	877895.943	791663.188	789875.487	988122.909	1111571.449	949956.713	1643016.108	1336817.843	1272835.907	1027008.044	1740968.859	1157753.404	1368457.735	1121338.441	1385503.748	1301628.841	888951.203	1088864.704	1258508.139	1150904.139	1015707.325	666093.664	1124445.802	902716.397	1169539.777
O60885	703089.617	641255.978	554704.37	904270.058	731334.348	676093.06	715261.733	752029.541	742100.011	670552.596	1122004.959	1153469.748	1135199.352	1253080.317	1187126.192	1461452.777	900667.483	1121489.304	1333396.222	1236716.621	1311004.207	1148979.18	1459456.365	1229399.769	1460305.963	1486397.834	1385760.42	1489575.181	1287597.326	1404084.386	616220.247	577369.612	610557.576	608277.269	781720.624	665516.236	631540.604	624543.544	689572.188	700510.597	571005.945	671227.276	525195.957	685443.921	713170.531	449445.573	685316.845	660485.562	648573.832
O60888	1592726.084	1536785.205	1918305.899	2071088.888	1927674.106	1638804.952	2035611.332	1869761.772	1736997.803	1658634.11	1756724.697	1674696.691	1446819.704	1486410.241	1711590.335	1580204.541	1648559.995	2238685.65	1608262.387	1595183.08	643211.222	754634.349	741019.964	627021.409	781974.455	673392.495	860131.606	784376.25	764341.011	830424.412	852559.638	1004884.812	892431.137	1008211.252	890094.665	876334.195	1095955.398	923250.571	1019877.125	947740.565	1120213.527	1521875.865	1142598.777	1453858.396	1150506.052	1213404.301	1229314.827	1583038.168	1399013.839
O60890	2585.682	2154.836	2745.273	2286.411	2678.859	2269.312	2243.337	2548.739	1991.562	2661.458	453.819	582.272	443.049	202.943	513.659	361.181	995.87	809.785	416.402	310.371	891.757	1552.858	688.675	1220.691	1089.757	694.102	755.09	913.933	842.487	838.316	610.256	432.081	540.6	527.934	422.502	259.562	522.746	290.587	412.609	313	611.78	898.203	907.152	956.954	670.871	1822.251	723.074	1261.046	637.309
O60907	62433.229	57073.295	49266.165	69123.503	61060.226	62326.893	54986.168	55394.55	58873.554	62403.161	42293.556	71137.448	33054.489	57345.72	31260.317	33402.273	26348.413	34746.705	30172.881	43314.319	25374.516	19455.177	39016.898	25466.235	23636.339	32367.234	25334.544	28274.051	21622.878	27274.427	21060.721	28223.803	28785.702	34632.769	26498.948	48905.06	32213.148	56774.731	39815.438	33473.494	28413.004	29052.817	27030.221	29242.558	25239.666	25831.816	35599.486	31447.272	36354.433
O60911	486295.892	484046.841	471605.955	468710.858	568255.096	499111.895	757622.717	419342.133	757501.333	622956.225	762790.46	519365.396	345393.215	599622.069	238862.385	312426.082	326715.179	346559.596	268398.98	356574.153	652528.521	308740.79	636221.358	274647.592	389674.723	905749.052	440603.236	512387.266	475916.06	495895.891	432106.568	311320.903	345731.525	234184.182	391916.502	552077.378	405963.669	533022.782	356949.894	457859.252	672394.611	314267.383	365586.382	368529.358	496920.695	265173.274	425836.598	245153.098	365566.267
O60921	26646.743	24329.756	19938.716	27601.198	28146.189	22873.781	27052.842	36361.185	23507.706	20468.195	31953.404	50742.092	32214.95	27798.47	41315.429	49629.339	31432.735	46678.998	38902.181	36691.048	56891.39	32736.28	61409.369	31714.415	53030.564	54283.245	56285.871	71884.661	49010.36	62623.326	45795.257	51870.158	36049.177	30777.131	42844.418	43197.696	60555.598	44124.791	62027.161	35965.55	NA	NA	NA	NA	NA	NA	NA	NA	NA
O60925	3784494.72	4061361.962	3770613.197	3147281.993	3580788.395	3813736.821	3539857.873	3470252.959	3172647.854	3389765.565	4804407.05	4303655.618	4613998.147	5103091.494	3599560.494	3497069.201	2777545.819	4952851.053	3472333.217	4828385.943	5199738.973	4883875.479	4146797.812	4398151.511	4636875.788	4343741.988	4568696.319	4517002.498	4222461.52	4358954.885	5283594.907	6196861.332	6585911.809	6585160.8	6059755.551	5867635.636	7015323.901	6651571.79	6962422.813	6955853.354	4268109.123	3045227.086	4159438.793	4193978.267	4249412.551	3467494.322	4713842.254	3091685.679	3875371.814
O60934	66364.455	65212.854	53782.603	66541.078	59974.967	60028.544	69641.014	83621.346	54795.406	55227.63	46614.154	36864.269	34545.399	55414.989	28798.315	40653.051	19503.863	25261.654	36354.932	57141.318	20799.829	16328.728	20532.433	15268.529	21039.925	20047.128	24740.493	23168.983	25755.872	25082.74	27435.024	23008.654	27067.779	21768.116	34470.428	28852.756	27521.098	25684.581	27258.191	35042.173	52460.413	56592.616	53212.512	58850.777	60620.173	39872.815	66228.569	38210.081	50299.433
O60936	51114.921	44810.471	41782.71	55063.804	50010.526	78693.377	45283.17	45223.652	48356.746	51279.61	51583.052	80523.234	64521.828	41168.466	55585.092	61976.112	58012.909	68327.347	55009.249	48161.687	36065.445	45838.511	35379.207	61804.114	23001.847	31429.241	29943.03	41187.784	31393.793	45623.222	NA	NA	NA	NA	NA	NA	NA	NA	NA	NA	NA	NA	NA	NA	NA	NA	NA	NA	NA
O60941	520007.35	476007.639	330403.87	464801.344	646818.991	504462.292	658341.457	520071.452	548816.914	341129.202	313867.546	321320.369	289907.784	302014.368	242349.079	262367.538	264137.669	262857.07	265550.716	295593.635	414795.62	172287.178	276657.19	242612.083	414549.526	369611.968	444747.257	358417.9	424423.964	300979.906	NA	NA	NA	NA	NA	NA	NA	NA	NA	NA	467755.107	406445.267	641827.086	430161.173	458677.83	231533.851	617442.366	343190.85	410552.144
O60942	115532.996	102597.715	91892.583	114407.69	106796.081	119882.545	113755.613	116942.793	109756.191	132529.409	110423.254	117426.765	105052.12	116659.913	108996.877	107014.16	71020.445	87259.193	123580.423	123308.67	296458.944	155323.067	254424.257	140268.208	200084.99	255270.541	290230.523	236538.881	291732.083	207114.655	254593.482	225830.165	222151.947	166862.225	260014.386	272261.423	289155.166	220122.589	263509.344	258454.94	150864.838	169977.816	154018.913	170244.011	162510.406	69071.539	222814.993	121959.254	156249.573
O75027	330072.26	339572.744	345608.972	400016.085	320914.267	351392.103	333642.746	390467.458	306869.728	359721.411	293975.655	350524.682	300000.911	257694.929	291378.588	324291.161	277615.048	310870.299	318787.981	295226.956	508621.964	510266.804	432468.431	454013.782	592917.203	478613.158	613723.199	596488.391	590689.683	573205.771	659230.332	566488.001	513756.97	692732.55	622555.53	504707.826	561945.848	488273.024	575138.683	542077.961	281849.718	454863.549	436174.32	413547.2	352803.495	357264.529	432482.56	412564.393	367964.998
O75051	161112.944	181102.458	146942.876	165476.478	134100.785	142392.627	149575.068	180974.502	118969.435	231745.292	50520.61	77058.316	43220.615	74182.324	52777.948	41802.315	44051.104	38279.497	28550.411	55980.405	42589.033	43817.636	59634.332	40160.681	47044.35	53591.089	56189.292	47883.685	51771.087	39342.699	40176.089	64945.118	95447.49	78707.984	42948.324	100557.531	72171.393	105686.488	106399.988	121172.618	126844.846	91440.851	95009.01	126958.089	118602.978	91996.352	99395.257	189663.543	103478.887
O75052	27237.943	19700.87	17183.622	30460.177	14860.918	22084.792	17920.457	27954.285	16969.564	18928.217	30751.952	23512.588	24416.778	19951.803	20332.145	31526.756	24889.459	31092.938	31395.899	30693.317	18661.661	28265.916	13283.581	15190.309	10710.013	21955.242	25985.697	17541.469	26017.166	24246.809	16161.941	13544.688	45982.6	32439.832	27637.052	37355.828	27925.683	0	12800.814	40457.617	35259.626	34423.534	42905.801	38812.831	40258.434	28425.94	35725.703	35149.39	35034.064
O75054	353685.5	366558.206	371901.702	301488.524	310189.417	312172.484	403387.622	260412.559	300217.229	373722.954	131599.391	134923.831	111562.638	93357.92	79345.184	83090.709	103113.25	188473.219	68246.246	108856.386	280742.592	238832.968	378661.994	203207.739	221602.885	320757.062	307529.376	254418.924	244249.633	231573.036	127796.988	131611.721	144340.098	136267.84	126054.833	134164.411	128793.878	147328.969	151690.476	140002.926	161271.989	56516.691	64061.146	104274.031	139660.439	147227.259	84941.429	91065.684	80073.333
O75061	11409.066	12738.362	10002.704	15663.508	10739.385	11825.028	13640.641	11291.3	13477.215	16382.767	21030.375	12329.964	16883.796	28592.121	8801.527	10698.497	13369.047	21037.175	10067.431	17317.667	36876.05	34472.661	34144.521	19208.52	35414.767	35890.912	56946.497	31322	55038.896	26095.819	24293.315	31336.105	44534.243	38182.253	20682.99	33980.091	28661.008	22967.178	19063.844	45551.559	33711.573	19311.283	23815.973	38421.241	58943.792	42860.407	31189.422	51974.426	39184.56
O75063	22071.275	19945.748	20997.995	39265.947	24427.333	23864.05	25855.889	23789.212	28871.742	21719.675	37897.927	38372.978	33552.595	27217.636	37797.899	41833.314	44468.135	35353.882	45285.739	32478.087	13897.522	12964.187	18023.623	12236.225	18203.647	15108.934	15667.504	20572.849	19566.178	18939.414	22416.89	30172.057	23940.028	21429.43	19835.46	24984.732	25931.574	26705.255	33030.99	28066.903	40299.396	26665.877	22281.528	25306.878	27314.896	33173.176	26791.991	23074.977	19282.961
O75071	NA	NA	NA	NA	NA	NA	NA	NA	NA	NA	NA	NA	NA	NA	NA	NA	NA	NA	NA	NA	NA	NA	NA	NA	NA	NA	NA	NA	NA	NA	NA	NA	NA	NA	NA	NA	NA	NA	NA	NA	NA	NA	NA	NA	NA	NA	NA	NA	NA
O75083	6829801.026	8002690.528	7514394.775	5341901.997	5897321.28	7218161.102	6015545.371	5629665.209	4963376.247	8852033.677	7141387.552	6101569.495	7677258.318	7415306.044	6488431.958	5831468.303	6995362.51	9023175.84	6067937.608	6963131.041	8191465.009	6926922.129	5763550.517	7672123.242	7312900.122	6383698.773	6745970.573	6547817.67	6202065.329	6942373.013	7134713.633	8044455.058	9236667.093	9256157.686	6457014.924	7049343.109	7559331.112	6402620.218	7671108.467	8017735.562	8312800.306	6387854.844	9311742.265	8268051.699	9336315.814	9026898.499	8979154.955	8343765.475	8846689.79
O75084	84150.302	62410.257	12639.227	145597.458	134975.668	98819.018	120401.096	124876.187	112142.688	73836.712	197694.711	206121.554	134738.713	123900.052	325797.021	332910.126	136085.368	458129.24	253890.246	105816.161	NA	NA	NA	NA	NA	NA	NA	NA	NA	NA	0	263690.04	80981.563	233663.919	152846.879	87435.319	348273.863	74971.866	93671.537	92963.045	NA	NA	NA	NA	NA	NA	NA	NA	NA
O75110	2712.575	0	0	12110.256	11066.621	4531.362	10001.829	9623.004	9555.803	0	NA	NA	NA	NA	NA	NA	NA	NA	NA	NA	NA	NA	NA	NA	NA	NA	NA	NA	NA	NA	NA	NA	NA	NA	NA	NA	NA	NA	NA	NA	NA	NA	NA	NA	NA	NA	NA	NA	NA
O75112	1776021.179	1647116.8	1941471.796	1015816.366	993714.603	3475820.189	973710.647	1065978.861	917259.87	3681690.109	879648.506	856928.265	3783419.89	1239863.418	737988.396	757957.957	1912934.021	2150989.489	740157.506	1703718.149	2414168.618	3103577.29	1447225.291	4640859.776	1484527.577	1475672.876	1694005.175	2532676.564	1736134.173	4310998.665	1173461.346	3844056.94	2035316.667	2821580.36	1113199.642	1236202.985	1907742.325	1047503.872	1015811.582	1733215.405	1351624.585	1492082.528	1670238.589	2611405.81	2687186.855	4527506.837	1608350.255	5536255.08	4496562.659
O75113	10467.833	9378.584	11379.245	11712.961	12156.011	10163.347	11740.319	13120.414	11485.541	7641.099	31141.915	34842.764	29968.545	30114.772	24199.868	29360.126	24818.134	25735.241	24168.882	24432.291	7777.906	7762.494	6768.684	6944.759	7074.724	7504.583	7510.011	10573.951	6757.499	9776.109	3280.791	3558.072	3405.263	3006.231	3610.311	3327.346	4372.468	2754.023	3220.553	3266.988	3682.911	8093.354	9452.237	10575.931	5725.537	7189.049	8890.261	8006.33	10208.594
O75116	175449.134	190719.775	173147.724	159264.786	165521.857	166982.478	149552.967	156458.931	147625.688	176769.016	176879.971	163933.428	199300.29	191043.596	171359.768	174022.669	156504.759	187298.56	177059.373	211905.977	242757.247	238584.024	208545.988	258229.691	186331.618	209842.421	242567.257	226883.012	205416.504	225840.67	185717.75	216804.147	243790.177	292758.469	196286.924	215403.516	216402.161	227295.498	223988.242	241030.188	281656.825	246564.448	266335.431	261499.565	271701.285	309938.011	256334.562	251116.808	264496.825
O75122	359944.057	367754.1	271883.006	326396.2	338027.5	363474.418	332440.678	498592.66	235889.945	335766.972	354757.149	249416.519	302782.096	320054.072	291627.465	289057.689	176874.296	225053.62	340542.655	294881.302	287408.257	216305.57	224758.571	173494.522	214781.617	277526.167	416193.955	337647.96	418637.456	393699.152	163990.325	148441.138	120824.689	116675.601	193202.924	124119.845	131260.435	132872.516	142137.721	136884.41	98286.32	113026.07	143310.09	137026.854	118826.655	73768.798	154248.617	103341.108	139307.039
O75122-3	107813.818	86220.191	81981.711	140043.979	112235.687	108811.888	135717.543	152155.275	120638.95	103320.958	33815.842	36375.118	34665.315	30442.263	39680.319	36223.934	26624.244	31054.613	38570.017	35522.675	106093.563	77328.123	114242.748	85350.204	146843.09	101370.817	118230.524	148197.456	144022.217	132714.481	20973.753	27274.052	17921.112	15059.2	23985.973	14978.763	25394.516	17848.289	21648.665	16655.358	20824.064	43418.123	21519.962	27370.751	20812.015	15194.512	24313.797	30738.511	33575.855
O75127	10224.906	10252.789	8650.921	12901.572	9816.082	10607.517	12786.332	13180.277	10037.564	11189.036	7330.631	15395.027	7702.473	8771.329	7222.445	9628.346	7840.419	13852.651	8485.505	9255.11	6793.038	5241.15	4088.896	5170.501	5898.689	7194.781	6796.416	8622.679	11645.186	7603.201	NA	NA	NA	NA	NA	NA	NA	NA	NA	NA	6818.943	4379.679	2376.405	5297.9	5648.642	4112.813	4608.456	5221.556	3622.676
O75128	35561.758	62390.471	113145.691	25959.341	18209.581	31827.786	25623.022	20615.643	26234.225	22138.844	NA	NA	NA	NA	NA	NA	NA	NA	NA	NA	NA	NA	NA	NA	NA	NA	NA	NA	NA	NA	NA	NA	NA	NA	NA	NA	NA	NA	NA	NA	11129.515	16563.15	13878.42	19295.132	15441.287	6739.04	10785.596	12056.934	19061.049
O75131	4841526.734	5008966.703	5384313.958	4834305.165	5433919.256	4958855.988	5189542.878	4762214.456	4566990.72	4637276.655	4482986.918	5019149.088	4553470.509	4678509.159	4308294.956	4645581.037	4592982.868	4949110.454	4558798.911	4445095.192	3842135.62	3717934.114	3660878.978	3353560.366	3647960.244	3808001.952	3986222.259	4298242.766	4187232.555	4145650.445	4561530.253	4382635.293	4695212.46	4695236.292	4256485.191	4068353.525	4523932.093	4225545.333	4019294.917	4559997.749	3921584.84	4452640.135	4536650.349	4496417.202	4158429.646	4300049.384	4374326.97	4378539.424	4565355.286
O75140	1670.737	1431.87	1748.407	2153.134	1193.517	1694.294	1433.443	931.416	1289.202	1533.966	NA	NA	NA	NA	NA	NA	NA	NA	NA	NA	NA	NA	NA	NA	NA	NA	NA	NA	NA	NA	2762.212	2483.699	2299.805	2468.744	2521.996	2902.188	2599.853	2677.719	2844.508	2618.348	NA	NA	NA	NA	NA	NA	NA	NA	NA
O75146	15136.399	11355.416	9095.33	21398.687	22173.267	17169.836	19790.429	21056.476	16859.739	17610.717	10701.944	12348.439	10549.328	10648.651	12638.135	11727.66	14056.626	14425.548	11292.961	10465.737	12462.883	8324.07	11206.052	8707.045	15515.854	9570.933	13255.639	11453.394	20334.287	12236.217	18976.586	11747.495	9704.103	11518.201	17534.491	9373.243	10767.66	9924.756	12023.653	9803.016	5608.151	10742.255	6987.5	9050.201	7492.014	3880.053	6613.665	12740.631	11336.995
O75147	147517.402	164169.616	110797.63	115413.524	137830.706	157970.927	100526.609	117541.113	84512.677	199841.862	NA	NA	NA	NA	NA	NA	NA	NA	NA	NA	75294.797	55916.236	70544.446	67050.96	58073.406	63424.523	72211.6	83539.446	74888.083	71226.86	104207.482	116044.462	91290.072	89449.119	68281.15	112665.489	120553.603	84153.995	109243.805	75377.922	78592.43	95365.492	99065.835	123128.945	129561.548	102418.312	104440.969	170419.164	108307.646
O75150	257739.545	269093.146	245611.865	235809.721	263233.459	266065.768	270901.597	271171.014	295086.912	284978.593	203351.526	163239.926	186003.209	200014.068	175109.911	183465.144	128339.354	191085.764	184934.031	178929.801	263891.321	195795.065	263308.721	183897.684	242847.739	276401.951	310407.296	283736.976	273237.694	249808.731	256769.116	265397.391	258702.26	264798.561	287813.219	282242.229	269941.784	257695.726	297081.511	286652.03	347140.624	296473.696	335145.407	340397.816	356680.195	285940.483	396934.915	285050.391	324486.471
O75151	39580.648	45320.298	36850.792	37297.711	39957.683	32889.55	43092.152	39059.455	50832.884	35963.246	34744.505	36724.481	35828.642	44313.212	37118.103	37900.858	45950.102	32920.395	38399.644	39726.392	69769.412	41957.954	57516.074	44573.379	46202.875	62797.644	59899.83	47076.961	42039.08	41995.347	55901.537	60463.673	81946.711	77458.277	65349.724	78214.212	63190.172	73643.964	65070.854	85801.246	87122.333	88478.939	60543.645	97249.198	117446.931	86013.032	87542.289	84080.133	90225.62
O75152	730936.875	748487.681	625876.639	1018252.446	777623.587	697544.858	724993.906	1013818.649	742740.718	592036.273	874863.384	1100113.159	807222.968	941820.27	993963.585	1079271.359	708044.413	786651.309	901013.109	934898.187	935505.952	615181.599	883905.772	645555.385	1014903.486	1079837.741	1216716.176	993901.658	1207017.675	938678.238	638649.776	518146.121	491044.405	531401.812	693191.323	486233.504	608123.871	492638.666	606784.366	525710.248	628052.306	782953.212	692442.318	623371.177	594069.133	445936.895	730180.725	490944.404	669120.233
O75153	510697.908	401577.315	355134.324	574269.33	431120.734	505446.696	439732.999	511319.754	416153.247	526613.986	393665.313	388936.581	465157.13	416523.833	426510.635	565669.671	326959.477	397854.343	523877.856	488166.596	404633.255	311379.33	334429.741	347932.512	409582.743	338189.663	374836.569	481491.252	498752.686	475665.875	500147.482	476327.255	387266.143	403048.645	486816.945	349933.568	496274.847	328598.192	431110.529	400086.151	332865.185	436662.832	569561.855	463510.213	381501.695	300998.927	413532.089	433658.571	446949.664
O75153-J1	3249.376	3039.854	3091	3016.933	3204.483	3330.656	3599.943	2874.789	2286.48	3252.658	NA	NA	NA	NA	NA	NA	NA	NA	NA	NA	NA	NA	NA	NA	NA	NA	NA	NA	NA	NA	NA	NA	NA	NA	NA	NA	NA	NA	NA	NA	NA	NA	NA	NA	NA	NA	NA	NA	NA
O75155	72903.059	72549.649	70620.168	71428.383	69070.216	73458.158	73120.04	70747.625	53840.615	83053.733	63049.402	89198.233	53616.911	60033.546	68852.369	58316.17	56955.998	61848.304	62394.195	64542.534	22845.921	28709.485	25162.487	29975.408	21609.644	23716.967	24844.869	23747.342	24524.716	27218.594	35960.294	36273.432	33046.717	33177.091	37360.538	29101.008	39422.629	29873.058	27857.385	32976.008	27922.759	23031.557	22898.741	36981.514	36988.32	24271.73	31532.511	50987.158	43274.586
O75164	603602.667	769192.012	355044.734	804454.651	664358.272	590538.898	654709.757	673416.737	785977.509	474557.934	70052.616	93410.117	207451.03	55830.098	49715.833	219193.197	92713.241	239452.451	166220.893	131556.542	NA	NA	NA	NA	NA	NA	NA	NA	NA	NA	60695.811	46050.072	66798.373	0	78596.082	0	0	0	83886.944	0	26664.464	17671.609	29173.111	21017.564	29860.981	44142.41	28098.586	25201.136	20530.658
O75165	136446.523	139525.588	155840.207	146597.521	129760.548	136644.521	133959.938	148120.081	127076.334	154160.472	164566.188	146769.708	155830.093	167181.027	123040.023	134654.537	203236.5	185263.225	124096.481	155079.107	95092.712	102694.116	77594.486	106760.738	80050.031	82537.533	111435.775	96315.951	83820.339	96323.519	103941.965	121217.725	124421.877	151410.987	102995.571	98106.734	121773.753	84947.458	98019.292	127868.494	129235.277	121759.174	133779.153	143417.237	160797.138	180351.516	132195.079	159945.34	149496.762
O75170	55743.332	47438.694	33352.3	83294.907	59961.007	51734.643	44343.393	66696.174	55244.199	39185.843	69171.321	40741.458	46085.441	74030.843	37560.908	13034.93	69800.843	52633.885	40792.6	32480.208	76049.154	64136.512	96384.648	64236.858	46173.335	91085.901	66299.787	69753.209	49617.127	67977.6	38038.584	63347.725	51518.416	47162.622	43749.731	51339.331	61115.84	40696.244	49403.274	59327.851	56417.411	79077.27	67793.271	101567.036	69043.642	53834.689	75056.981	91025.365	75429.553
O75175	455711.388	460052.123	413742.801	424323.263	441159.134	460340.324	448225.768	484833.063	417398.913	451479.827	530006.697	514718.297	509781.153	568325.481	459022.622	523835.282	357652.641	478286.186	518355.344	576387.895	452275.892	365309.864	395770.362	361342.91	516647.86	425673.946	476252.82	499393.481	517324.287	495567.405	524351.545	519999.049	508234.639	425654.344	556109.658	500605.273	516832.289	536522.658	566582.041	503554.047	433732.108	379270.525	421199.007	429292.223	437963.699	323158.214	497830.557	333206.015	413486.496
O75179	100071.891	91396.014	86724.01	102862.09	99042.009	97152.487	98668.276	109080.126	95334.419	92468.979	105568.859	92273.585	130607.05	101559.524	97347.875	110500.023	92172.338	97692.324	105076.93	109229.643	116194.838	86689.884	112336.805	85727.786	106384.499	116092.465	125249.802	120893.422	114358.331	115520.848	113067.462	106347.232	94781.891	112245.549	118476.952	94104.294	112616.156	98697.543	111483.059	98488.129	96991.919	120248.764	121285.61	115879.415	103291.755	66199.598	113795.488	97743.244	112045.225
O75182	75928.801	67340.188	53047.723	78870.202	64569.192	58536.688	68458.372	69085.261	83549.179	77760.757	62423.695	67019.669	58293.016	78531.298	68732.282	82649.778	60287.225	69431.882	87080.197	70750.025	51062.898	36155.055	46404.258	39766.83	44260.895	47323.562	61668.673	42577.86	52999.234	47171.063	92306.709	78049.664	86795.368	77601.699	99269.303	77683.561	88648.24	61100.371	68737.562	81735.034	47325.251	52502.291	56386.056	51660.383	46742.263	33440.965	61327.994	39351.177	43990.263
O75185	77480.586	77830.481	48936.996	101029.833	110910.303	75735.272	98090.964	79961.175	113681.681	69222.446	85611.018	77011.279	66472.254	79917.372	81386.426	74197.123	34015.929	45521.091	79637.962	56320.459	NA	NA	NA	NA	NA	NA	NA	NA	NA	NA	NA	NA	NA	NA	NA	NA	NA	NA	NA	NA	NA	NA	NA	NA	NA	NA	NA	NA	NA
O75190	979011.23	651569.034	451570.566	1632000.129	799469.097	980487.386	759150.084	1391668.002	547817.816	639927.83	712789.988	920775.283	1010070.506	746606.285	728927.851	1540910.018	513239.021	775711.672	1166175.191	1078940.541	786818.668	638858.204	758838.471	640521.754	956692.167	826075.097	1024112.086	1004606.021	1262686.652	930544.508	1477568.329	1026027.025	863129.65	720563.678	1515835.084	707147.961	1155785.824	654945.343	823810.701	838682.037	631493.643	741689.118	978231.538	849940.74	683729.569	550792.851	791187.705	546954.054	781443.038
O75208	213493.967	227977.154	220926.863	234212.882	189499.283	213133.891	181341.448	200866.118	219433.892	221154.667	175666.619	176109.778	205730.524	216077.622	175055.459	189397.425	247320.862	201068.911	191140.483	218341.837	223620.703	290083.823	176259.799	258045.221	125410.643	165839.271	186501.977	226990.598	152820.393	254101.739	198803.451	230566.243	218398.666	286539.884	213661.71	221432.345	229977.035	223306.495	199861.366	228538.299	124577.249	202483.326	169229.748	203430.677	173541.638	209891.637	149920.805	223475.171	192928.644
O75223	2204036.493	2236071.882	2207729.341	2000187.298	2277740.917	2412718.501	2072587.677	2187849.406	1687679.957	1730388.187	3031695.453	2441427.187	2924859.552	2759510.87	2944117.256	2512554.816	2495355.369	2385909.772	2866338.841	2506064.851	4866560.776	4878742.187	5779269.86	4707949.261	7185738.333	5316588.164	5216724.418	5124705.167	5190523.914	5669202.282	1965182.766	2450233.209	1977159.418	1982594.197	2132734.027	1954577.123	2130219.615	2258018.425	2406346.217	1877125.923	1896917.449	2001246.377	2326733.4	2136511.036	1750507.643	1796931.837	2541505.983	1516062.794	2322939.426
O75251	9381473.357	7622940.379	5450029.161	10138466.35	9341867.916	8581415.419	9088292.823	8567628.688	10001544.67	11957517.32	8108981.097	9099624.336	7773083.541	7044995.851	8841453.193	8043525.659	5716063.799	10586193.01	9615554.059	9410614.459	6619624.511	6567880.852	5201363.618	5427544.276	4935445.35	8145807.73	6586381.628	5164312.327	4047947.971	4390772.68	9386935.749	8924098.01	8067851.333	11131708.78	9242228.959	6228631.75	9131110.952	5703978.884	8203539.736	7463740.975	4446882.42	5401857.465	6082275.341	6296700.324	5091759.864	5479924.312	5085092.078	8197679.701	5215072.645
O75298	24551.733	22568.707	24268.279	29052.012	17418.494	19904.73	17523.647	21403.77	23215.616	22509.662	19451.518	33091.167	31375.085	26835.793	46306.479	49271.216	26638.65	34283.241	43828.44	38670.444	66684.695	64413.903	31646.074	73526.452	37970.544	40253.757	46850.401	66725.738	45497.185	55818.039	36628.545	59175.092	53708.278	70851.042	35884.741	42023.225	77105.004	31906.109	32939.485	61079.623	46452.416	60329.848	46671.378	93785.211	86010.471	81929.544	48738.171	237209.716	80266.522
O75306	1519762.907	1462226.766	1331185.193	1748178.65	1729856.283	1438479.457	1656093.205	1949895.765	1849621.353	1929151.793	1511648.914	1628075.52	1769526.519	1638363.884	1576885.187	1629760.522	1779464.203	2282974.108	1612871.294	1817874.035	1661127.035	1560541.122	969172.182	1603345.08	1449831.73	1029801.895	1611117.653	1852580.159	1444902.972	1763965.923	1421752.926	2242229.351	1763385.397	2008648.41	1746314.166	1279068.457	2146811.217	1300506.957	1455116.188	1619747.201	1172716.555	1985740.926	1397808.917	1927628.538	1577893.91	1801768.23	1533526.986	2868752.568	1750784.34
O75312	903179.611	939185.614	754619.235	952160.748	910265.379	913406.905	954625.578	899228.185	879483.323	926371.127	875738.192	930364.58	980704.361	1043968.89	1020177.784	1047619.126	597923.844	812273.744	1128248.369	1032762.382	946341.93	943556.944	673577.666	944513.501	715167.076	780339.316	761612.25	1024626.992	887698.807	1080377.246	526327.681	605062.809	605138.202	513587.868	608520.35	728680.126	587126.194	765147.947	699788.935	625062.164	610205.461	794281.343	763712.076	779912.634	680767.544	490749.008	892332.384	632055.147	757146.546
O75319	32.623	26.597	27.177	43.229	39.663	32.14	35.674	37.867	36.32	30.998	NA	NA	NA	NA	NA	NA	NA	NA	NA	NA	NA	NA	NA	NA	NA	NA	NA	NA	NA	NA	NA	NA	NA	NA	NA	NA	NA	NA	NA	NA	NA	NA	NA	NA	NA	NA	NA	NA	NA
O75323	3707622.987	3660940.068	3978708.888	3498470.753	2995794.645	4091048.57	2899862.804	3232502.592	3128732.857	3757278.263	2831737.114	2878773.374	3716176.187	3445669.075	2580915.168	2517307.216	4036872.69	3810981.358	2576496.521	3289998.838	3275675.128	4132352.663	2574055.756	4723578.832	2876410.219	2849180.058	2923405.881	3036818.36	2967952.706	3596033.013	3124297.405	4123246.918	4301113.183	4726067.412	3262703.5	3566130.921	3642407.582	3276306.276	3226553.028	4121181.886	3399289.696	2980998.782	2410992.923	3054930.813	3647789.589	5492781.359	2696387.526	4784979.488	3687334.83
O75330	97432.175	55945.548	75280.82	149617.938	97727.899	107857.876	98853.378	143930.538	78933.29	103134.437	13554.272	20170.865	14354.368	14250.086	16694.295	26082.44	7133.169	12469.179	26473.6	15526.208	10170.566	8041.269	16954.133	5097.344	12212.214	12159.167	6222.723	23559.02	25437.562	18343.815	37260.085	21974.392	14473.675	11692.897	31644.763	18020.554	24461.273	22488.209	22572.102	14206.872	32736.325	74685.38	37940.644	114696.148	46301.828	31257.853	50126.494	43478.059	48359.637
O75340	1074393.03	1011862.806	859004.409	1361506.16	1229531.406	1167035.947	1359906.813	1200773.237	1629728.009	931288.167	817863.233	850772.251	959458.4	899746.349	1093686.474	1240608.516	771380.712	987789.909	1092434.867	1010915.899	996042.313	877983.097	893481.369	790211.93	1058600.42	826220.694	1050023.946	1036186.606	1028409.877	1072871.887	914293.456	918656.404	832100.979	808960.894	979040.334	756816.116	992154.32	716843.988	946602.939	911034.739	620034.138	1051885.807	834970.149	888096.851	727061.785	690512.121	933552.691	794164.794	823490.881
O75342	6175.09	5109.78	3641.822	6928.307	6025.611	5501.344	7207.458	5666.112	6977.853	4466.444	5644.831	5555.917	10777.725	6100.679	5344.193	6883.09	11505.062	5720.99	5279.39	5717.192	NA	NA	NA	NA	NA	NA	NA	NA	NA	NA	NA	NA	NA	NA	NA	NA	NA	NA	NA	NA	NA	NA	NA	NA	NA	NA	NA	NA	NA
O75347	6271676.416	6129126.14	6578193.567	6714763.86	9315695.703	6861833.007	6541074.726	7762884.277	5337155.427	6032740.717	14550248.52	11901602.94	14166418.61	15770140.15	15513139.67	13262048.76	8799531.765	10305535.89	15253604.8	12576798.26	6038372.957	5375154.224	5641180.189	5239821.157	10133013.62	5417629.732	5159494.345	6303714.9	7163704.229	7059453.755	13074626.09	13954312.72	10246562.52	11436977	15521886.95	10048853.05	12041731.15	12842950.35	13931577.84	9551687.21	9540099.392	10659480.92	11667575.34	10231952.29	8420116.452	8774841.798	12571244.51	7225565.992	12116072.86
O75348	499054.814	630630.907	775033.829	429872.885	505660.981	521234.642	482459.889	594821.389	431699.343	436441.792	992498.442	982360.202	1000433.916	1168953.04	1126315.724	843019.756	699526.534	1064145.316	957321.328	1023275.501	788378.035	836822.555	718292.731	646676.827	944011.798	654892.244	744446.664	655003.873	753282.578	595802.122	548526.211	443644.199	570067.678	716495.817	541044.663	542657.004	505465.895	508821.918	592633.172	548034.18	547693.608	572002.525	590825.243	655165.753	759732.149	1033054.98	688582.331	820613.587	608589.131
O75351	345770.94	357082.67	301211.149	336483.437	364060.743	376408.915	353962.376	342178.06	325871.501	346381.087	441218.027	409937.149	389810.648	433973.678	382846.102	352208.002	349998.231	341800.248	361253.764	394486.789	366043.973	259943.896	384576.779	257220.685	347165.212	398915.82	453456.846	353824.241	427751.011	391886.007	419505.9	422764.819	424592.276	403470.112	381655.716	432827.834	417157.6	411620.576	456358.918	469628.536	568956.788	520149.872	724720.822	613419.185	532884.985	487986.16	723869	473077.047	701884.341
O75352	457985.535	307886.269	286119.762	712178.545	611352.988	498647.863	709445.946	610006.195	658088.818	543783.877	293545.899	398849.136	293944.634	201213.66	411091.638	407155.749	260215.952	346712.472	362557.378	298708.292	204875.385	134267.37	114391.553	124943.064	192001.817	181427.185	167665.965	295022.701	213221.325	290704.798	164835.545	294766.563	190303.457	148986.393	134388.882	164269.499	279490.766	133789.927	94641.31	245316.135	300375.254	644796.396	235109.426	359132.518	194279.631	197056.346	188060.162	389358.472	381591.209
O75362	17995.994	10508.33	6979.457	29272.582	19289.794	16982.349	19683.316	25400.709	20778.921	9218.22	41603.695	45025.495	33214.484	26394.248	72362.833	75595.055	11205.315	21478.751	54323.987	44382.436	30494.34	28499.945	33423.194	26334.097	32852.353	39411.627	33720.72	39332.852	36444.503	36095.785	17371.306	23409.046	13250.96	18801.443	21431.441	20959.209	22367.805	24827.167	28707.814	14868.003	18487.05	25850.195	13269.686	21485.245	17958.99	16045.452	19442.604	20057.844	19847.235
O75367	5273979.655	7513040.646	6676766.268	4268005.137	4745652.559	4618625.333	5330388.494	3741567.037	5243991.864	6044790.184	2844115.901	3690459.831	3251069.266	6641332.956	2991253.465	3767499.483	8515940.312	4205088.039	2644360.891	4333581.165	5744057.661	6227326.522	6106785.636	4571524.863	6468944.281	9352946.763	11174386.15	6396905.082	4754679.816	5141467.535	3994006.175	5478336.785	10386972.35	14926039.51	5286384.236	10243478.59	7619459.692	7951441.848	7245731.677	10335816.59	5688835.787	5015303.464	3233353.61	6487685.014	9180890.961	8308144.443	5093246.97	8284305.25	4711240.458
O75368	3905398.585	5066883.322	4318365.695	2695990.307	3134416.936	4190720.618	3041457.29	2662127.931	2926818.327	5132462.366	5866509.811	4168137.133	5542792.091	6189713.584	3981996.81	3916558.676	5842625.596	6899193.538	3878165.51	5075799.952	6975565.209	5843709.684	4172101.644	6790996.635	4716649.832	5324270.866	4947582.123	4851569.163	3861124.456	5745250.772	3813043.01	6085470.903	6371584.193	6714113.377	3894938.42	4862664.233	5093351.693	4163071.261	4454735.779	6099911.59	3693979.943	3114260.489	4588270.571	4860366.834	5661635.248	5736147.576	4861568.883	5456100.798	5760514.536
O75369	4740280.529	4601592.802	4371796.803	6287250.523	5612618.647	4834425.862	5694349.026	4997627.743	6245952.7	3660129.596	4608067.507	4605571.089	4394135.269	4895322.625	4698304.267	5833421.291	2731795.929	3169496.436	5256567.798	4397329.193	3138790.547	3450119.355	3927553.811	2832128.406	4986270.202	3359809.734	3493308.582	4515844.621	4038258.294	4633422.285	3817269.272	4280534.876	4032082.341	3810174.655	3504167.023	3328374.152	4146382.587	3834504.571	4085549.928	4315298.206	3895161.069	3995969.01	4433346.868	3928352.728	2835754.447	2286701.463	3720818.859	2344565.341	3982468.234
O75376	30908.75	30062.781	25372.603	36253.466	28408.922	28547.035	25982.969	27099.104	30049.093	21596.434	NA	NA	NA	NA	NA	NA	NA	NA	NA	NA	20988.373	18683.139	20810.292	15720.806	19794.329	21623.686	22915.783	24980.75	21690.484	26331.296	14411.742	22650.41	16815.499	20362.143	18874.857	17822.629	18490.551	16419.423	17726.715	19392.25	17366.095	15624.405	13716.851	20361.071	20409.792	17299.786	18512.328	19962.431	18408.254
O75380	762223.339	752513.042	828919.352	629576.476	629432.222	701832.392	724812.387	558881.46	746913.081	617632.947	655556.273	554955.798	650514.628	746428.058	466441.761	542052.828	572716.197	613965.691	444495.073	795966.824	523427.025	386949.458	376359.754	424601.914	428473.532	421660.473	439455.748	505877.939	485193.103	509233.449	569973.268	390947.585	419789.792	436933.513	577684.893	454173.351	412840.598	465644.283	682286.224	621846.34	363543.384	312755.068	417981.128	458841.419	493206.06	524291.328	516315.478	582380.807	422146.642
O75381	613548.842	587994.496	535959.355	636929.178	707903.435	617904.376	602843.702	700079.189	570247.359	588708.839	797309.786	958474.358	790093.524	675187.256	747035.664	723606.862	585871.672	797511.995	669318.649	802424.317	347706.778	361458.296	392761.13	321039.932	416714.273	339731.987	397033.942	386779.235	381006.519	376220.162	982244.282	854785.979	913896.355	874179.335	896361.266	784156.79	950228.845	755314.095	865894.571	872190.963	617176.645	744791.121	646673.114	697773.112	647825.473	502104.723	742942.262	640238.454	626244.328
O75382	4070.697	2435.761	2570.713	5160.837	5180.682	3501.072	4233.048	2442.217	2757.858	4036.888	NA	NA	NA	NA	NA	NA	NA	NA	NA	NA	NA	NA	NA	NA	NA	NA	NA	NA	NA	NA	NA	NA	NA	NA	NA	NA	NA	NA	NA	NA	NA	NA	NA	NA	NA	NA	NA	NA	NA
O75390	4034319.888	3499347.258	4341835.968	3802054.837	3307687.334	3705806.172	3110911.867	3632090.419	3225186.752	4724003.598	3010103.783	3402423.414	3634816.36	3281239.87	3736502.769	3848537.5	4748474.777	4660225.877	3612089.359	3907682.549	4887835.433	7063471.488	3671551.878	6878847.896	4906890.138	3365905.15	4276136.498	5364577.582	5081827.263	4935579.052	4103875.36	4033711	4888268.527	5394916.483	3838708.783	3431696.719	4403173.493	3344562.309	3535597.687	4183729.761	2860126.218	3794730.421	3056622.815	4145773.423	4075784.733	7032642.183	2982029.942	7259859.851	3800026.366
O75391	573279.305	620092.415	418502.592	461531.343	524774.514	543916.019	452173.396	488677.781	413556.865	512387.928	318730.97	341436.824	292579.663	408546.552	204097.836	326120.48	163636.309	307513.724	215213.048	344396.435	542854.197	389996.805	487678.216	385263.743	365041.539	541575.563	487971.634	446993.494	522986.301	400451.752	340974.507	343642.641	437368.64	298444.218	410872.707	371198.439	380747.602	345032.65	369326.302	407798.997	396822.905	309955.732	469452.1	445766.22	459684.778	485780.26	502436.792	391229.832	404631.451
O75394	267361.172	196184.575	355338.25	242932.437	165094.888	198606.202	174172.773	190512.528	272942.323	231393.915	263020.709	328894.035	313166.007	315127.423	398526.119	441270.333	278852.053	289993.631	376390.5	274301.07	339385.048	299047.641	399198.623	342423.299	344242.486	388889.779	584402.152	468808.78	475924.044	399818.429	NA	NA	NA	NA	NA	NA	NA	NA	NA	NA	467896.877	554803.083	481989.789	544418.75	534935.057	866502.253	548985.407	552385.009	539153.901
O75396	1517419.772	1710348.26	1461029.501	1668714.035	1459881.459	1555004.888	1533994.247	1469457.389	1635954.972	1797156.694	1305902.126	1499080.241	1405365.284	1281487.222	1026095.953	1376090.71	1109086.702	1504746.471	1229753.243	1348160.456	1584489.174	1478327.493	1137963.969	1416257.618	939351.341	1118011.087	1860610.031	1421185.366	1252605.635	1364053.285	1237564.548	1387763.047	1648734.522	1641654.439	1258493.922	1232734.169	1374751.436	1136059.688	1110542.706	1588640.839	1136662.122	1240295.418	994910.242	1355370.916	1439335.94	1229165.934	1201840.261	1557943.18	1353503.255
O75400	702107.758	784022.444	790544.272	840999.382	879538.591	797980.538	771888.341	970726.303	738009.691	700456.843	911932.294	878112.923	763487.933	997866.591	797713.666	928953.526	791779.476	1038198.278	894674.704	918704.073	776680.768	704144.807	989692.019	597585.354	857533.314	796576.854	999036.634	889077.344	994935.236	804346.453	980686.019	770225.863	938868.927	818122.637	1114663.745	872865.879	913914.448	667509.563	758933.217	915693.94	838337.189	772385.384	850634.449	874696.834	1102342.533	838156.704	944374.921	909894.022	828048.745
O75419	8451.607	9639.761	8688.788	6380.78	6701.423	9953.376	7850.035	6133.648	7155.613	15981.977	NA	NA	NA	NA	NA	NA	NA	NA	NA	NA	NA	NA	NA	NA	NA	NA	NA	NA	NA	NA	5330.374	4386.658	2478.896	2809.285	5923.994	3703.459	6234.448	4537.468	5672.772	4213.789	NA	NA	NA	NA	NA	NA	NA	NA	NA
O75420	5388.457	5651.281	6320.412	6328.372	6116.546	4731.243	6307.602	4241.626	3236.306	4234.796	2902.898	6409.108	5148.669	3022.825	4498.671	5548.924	1806.242	4042.111	6386.159	2397.381	NA	NA	NA	NA	NA	NA	NA	NA	NA	NA	NA	NA	NA	NA	NA	NA	NA	NA	NA	NA	NA	NA	NA	NA	NA	NA	NA	NA	NA
O75427	35998.625	36889.274	24449.013	59637.95	29221.764	31826.435	32627.802	36104.815	36165.643	39621.86	49608.041	44335.378	50410.488	72188.692	45484.47	59141.143	34564.689	49068.025	46453.594	56250.393	17436.898	14970.151	33731.86	27379.039	6242.995	28679.61	7246.752	13582.672	12837.855	9579.055	25004.111	23932.854	22233.129	24277.519	24179.188	17129.636	22375.976	14533.772	16038.896	23738.18	18537.228	27137.668	29646.762	31042.597	19668.759	13951.38	20791.988	18674.891	21282.627
O75431	3569632.509	2641062.512	4278618.993	3952726.636	2981818.052	3052051.962	3416639.971	3989909.085	2741253.476	3075741.822	1960808.215	2889728.291	1995636.993	1610930.747	2126042.629	2830422.974	2965543.03	2564944.317	2282882.686	2272638.553	918751.752	901765.521	638502.751	901529.044	969020.918	792662.035	882179.788	1685777.356	721432.053	1735996.467	1343696.731	1312159.224	1115318.02	1377360.166	1010129.365	897962.312	1560020.016	768766.93	942515.342	1060109.805	1018936.206	1602459.002	1298925.505	1283423.647	1125981.544	1319489.247	1064183.225	1845362.535	1051891.707
O75436	1312169.271	1426439.031	1232880.866	1275321.099	1327004.999	1228603.189	1226397.615	1311913.812	1092287.711	1179690.022	1376026.052	1247295.967	1056777.149	1407122.582	1064364.648	1125187.477	1353592.511	1205666.574	1060569.167	1307534.783	1289964.089	1159984.09	1173437.586	1033072.215	1152890.126	1219315.954	1416640.653	1182657.964	1261151.625	1121511.067	1308717.734	1306895.786	1450846.791	1583181.023	1236981.227	1235522.693	1407395.481	1194995.411	1222334.875	1486459.812	1522987.96	1292989.006	1804889.632	1544699.588	1654640.937	1446047.476	1655781.077	1367940.415	1400841.264
O75438	266156.368	191624.761	228999.571	244910.95	223455.771	239219.198	251982.388	237454.728	264890.684	334099.39	692334.509	735297.429	647254.916	471406.01	727215.918	716923.384	668691.081	918677.734	771376.189	794217.464	184759.451	253235.153	178874.714	268208.014	191756.914	153540.785	252569.047	350206.992	193948.277	241088.645	331953.529	512497.851	446813.011	584608.939	496623.519	434610.625	638936.963	372617.55	437632.079	438418.396	395255.419	573756.059	423152.583	572271.12	516910.524	745410.152	480774.313	1133487.699	437944.268
O75439	1569106.931	1701794.549	1745624.001	1593597.98	1383114.983	1448387.442	1305801.92	1498308.824	1294852.07	1451232.218	1531398.651	1774132.59	1592862.166	1698644.903	1625945.348	1737575.511	1599502.643	1665015.928	1835312.784	1723201.384	1884046.36	2214400.612	1847554.911	2129201.185	2399592.863	1713981.709	1953580.804	2115153.953	2365115.186	1970635.692	2126810.56	1947750.354	1971374.343	2144649.906	2056327.569	1774623.451	1995618.633	1813913.988	1938152.257	1818158.694	1547116.268	1798665.027	1536051.893	1687365.072	1645556.263	1867292.045	1643628.284	1621381.31	1525170.112
O75446	163761.723	135255.686	96107.519	231996.727	156837.428	147323.763	166156.422	201068.619	182483.522	126961.876	149643.953	158937.446	161532.996	160048.397	213248.043	278166.799	62224.919	102219.065	226345.189	171439.329	184863.431	102593.755	243161.288	110132.639	187282.001	222012.867	207154.439	217627.391	236204.768	194163.581	73083.094	62569.699	90086.808	242683.966	106649.513	320720.758	110454.264	298223.322	125734.576	89465.083	119273.889	142094.461	96128.524	100512.053	111274.343	46051.723	119684.239	58722.765	95095.633
O75448	95787.231	79949.503	64635.503	119909.923	106841.035	90604.662	111332.441	111074.002	102732.783	80339.4	41909.724	39658.516	41026.509	41894.866	37452.123	43133.206	33512.607	43068.942	39570.638	43544.138	55933.834	41241.343	42876.031	40655.694	50156.82	51055.823	69318.136	71964.274	66501.079	64551.16	53819.008	73502.995	40002.484	30393.312	46659.515	48738.578	75327.953	38190.501	45195.53	54924.44	54770.505	70470.431	61902.629	71260.981	75186.76	69910.125	61929.074	78671.003	77350.474
O75449	599399.182	774882.743	498959.058	546381.323	700582.913	616224.64	716909.172	790757.703	569031.478	659181.462	63823.351	57225.138	52457.303	17843.948	61829.247	113039.506	26330.583	60756.583	74661.476	16131.261	1003101.619	680184.762	991723.22	601121.53	675048.148	923158.441	1070364.722	1150621.073	941423.841	779218.37	NA	NA	NA	NA	NA	NA	NA	NA	NA	NA	109170.719	94749.863	118445.568	124503.663	143370.293	86154.14	105155.429	92299.618	107443.557
O75475	4948020.634	3753051.508	2576268.19	9379932.084	6399570.493	4491137.831	4929400.394	6330430.772	4345700.126	2838671.746	3521615.141	4803688.778	4178773.222	4371833.599	4650152.978	8158329.665	3099641.044	3142152.19	6860215.588	4625171.542	3038989.048	2289879.052	4224542.456	2090805.926	5416386.325	4306349.428	4688208.219	4752704.04	5327260.971	4295082.191	5207968.8	4152810.416	3326970.083	3048485.759	8525450.965	3927674.938	4659279.586	3839961.278	4268397.752	3845250.476	2846834.016	5752543.797	3152523.883	3799436.674	3076311.127	2084196.564	4197954.784	2305816.493	3382759.966
O75477	921737.209	793301.907	654181.12	952984.135	1038554.158	826232.231	1070312.043	1056538.678	943524.11	760745.969	1013318.482	1168831.255	858279.126	943872.344	1011578.421	829055.66	758943.863	922496.839	915415.015	944296.805	707061.391	526730.218	744041.461	578375.497	797089.547	695499.726	831583.757	748119.145	652324.792	718696.513	842616.789	825136.218	755463.802	699699.297	990024.482	898291.802	891600.821	917241.674	966433.375	770931.716	992416.966	1418283.3	961332.75	1084649.345	883119.313	703873.148	1206691.651	788902.132	901340.321
O75486	114900.626	140957.911	256425.428	129131.229	111106.287	94448.153	100833.856	122985.497	81112.195	84335.436	0	182882.643	104354.486	0	159571.147	0	0	0	108668.052	171360.003	NA	NA	NA	NA	NA	NA	NA	NA	NA	NA	NA	NA	NA	NA	NA	NA	NA	NA	NA	NA	0	413238.924	0	334776.485	0	0	0	0	0
O75487	3061076.235	2501411.518	3071671.436	3569375.709	6679451.606	3021566.238	3976219.193	3079503.199	4349865.46	2096483.609	3472181.019	6013085.92	3563594.612	3335696.187	5277843.118	4716782.565	3158211.93	2813722.867	4153458.738	3723715.385	1826007.678	1595865.772	2460491.75	1555906.433	2423855.453	2233089.156	1674556.217	2062921.768	3382290.898	2016270.511	3654710.981	2279337.066	1818061.812	1965539.07	2899038.388	2488873.886	2448581.436	2793598.143	2978135.11	1981499.181	3171691.102	3820112.846	2025578.912	2542842.999	2840715.107	2278023.288	3525318.005	2132836.589	2326276.275
O75489	3239564.89	2649737.059	2629106.064	3071881.344	2755213.648	3006848.7	2816998.786	3188706.846	2908050.716	3919089.549	3400419.512	3950591.975	2772885.586	2501574.03	2689979.229	2989721.921	2596546.485	4519429.805	2926596.22	3236994.401	1789329.953	1833192.826	1590038.335	1803712.606	1685668.208	1592735.733	1971266.569	2053251.919	1709897.158	1994137.406	1868883.856	2533498.334	2164521.288	2482420.375	1995171.627	1690919.857	2658982.983	1514558.035	1970192.566	1938970.145	1725667.42	2844444.291	2262991.449	2741971.244	2473316.558	2951190.717	2403088.368	4299685.373	2548952.654
O75494	1016787.922	1176260.776	826398.613	1410477.538	1154701.774	1024884.659	1028734.562	1185387.71	1145619.237	1063009.311	911031.108	1392770.292	1041602.814	1134230.762	1188157.339	2101486.746	814577.563	1047181.222	1738257.989	1275638.196	740966.894	526735.035	861789.412	621716.284	688934.905	896499.162	798198.836	676421.148	660804.657	618252.436	578513.906	531446.416	483360.669	438247.716	712067.336	499761.283	537307.253	415742.379	553857.465	546187.208	760026.737	1035862.164	522952.902	839516.352	1088141.713	628491.401	758940.369	632415.892	688101.427
O75496	36419.005	32684.662	22874.592	37253.935	41901.634	34799.915	39296.954	40383.956	43506.234	25523.533	114208.332	89493.236	83872.77	86176.775	101681.574	104839.625	51068.059	54083.901	124065.871	94972.496	69770.29	44582.823	82527.338	54935.327	76431.315	59356.215	67339.916	75585.654	75591.946	81125.05	42736.084	37773.253	18832.448	13537.067	57075.181	37157.88	43182.789	39070.066	71531.516	21438.677	35067.105	30342.596	46926.777	38362.432	34064.865	21259.41	53560.303	33738.494	42154.904
O75506	2018990.941	1527940.614	1405888.047	1878005.971	1918846.311	1788525.882	1943957.386	1646315.076	1894459.763	1850430.207	2756185.159	2477196.165	2766328.987	3311349.086	2522593.638	2750698.962	2170081.273	2446882.118	2246816.825	3066968.087	2797940.499	2104974.579	2315898.322	2274775.438	2821861.594	2348247.309	1984877.327	2939602.162	2751552.466	2641161.796	3823936.178	3849888.323	3342109.775	3033802.58	3651740.17	3479286.226	4003437.514	3673022.697	4714984.37	3796241.834	2557022.56	2484653.517	4107526.286	3141440.165	3110611.929	2125149.781	4073841.817	2088966.577	3031523.218
O75521	1401473.067	1293830.326	1367192.768	1666194.734	1400028.618	1341494.055	1149627.225	1427612.467	1109404.188	1490383.697	1130836.381	1108138.348	1074771.289	992660.71	970467.459	1170172.311	1271320.424	1540014.979	1013796.578	1134918.483	1289107.236	1428461.008	1292919.594	1231256.942	1320889.581	1208366.381	1658129.994	1563203.943	1461710.225	1475722.28	1485497.667	1456246.053	1560974.688	1765881.334	1553770.232	1230803.219	1641318.402	1146332.159	1249478.888	1441785.748	1190507.136	1642701.836	1443798.452	1476232.124	1171332.709	1541484.226	1500614.184	1735790.155	1351489.159
O75530	825992.418	714966.989	462282.412	1238773.273	869923.769	768664.366	939624.157	1153032.759	1051794.003	764394.585	414013.994	478234.621	446822.074	561898.103	564007.478	676138.169	322950.366	373912.929	679949.556	531476.424	654987.825	328007.892	811225.075	339204.248	565719.818	765222.8	693356.26	767336.535	812767.977	665433.191	386908.449	362056.06	441688.815	338049.19	521654.712	529074.04	406240.712	472804.769	422555.844	529680.88	716319.084	1075184.963	661919.756	842520.816	753486.205	278769.017	885078.004	496470.959	807073.12
O75531	14485275.96	13117787.09	10769490.21	11682465.54	16012711.31	13288423.39	16834784.15	11961072.47	11910264.39	12407384.04	19510466.17	11398161.99	13273773.71	19899962.75	12515603.68	11955364.74	17596042.26	12821665.64	11601037.19	13144081.83	20461998.16	8580159.081	15334829.61	6926638.355	16659853.43	19763316.5	12573468.6	11752551.23	8456084.004	10908166.44	11017496.78	15477204.07	16196433.92	12198979.02	15190613.49	20586312.96	16412999.38	18754569.18	25386828.09	18284346.7	13012543.35	12646351.37	13482385.6	12870547.81	12279323.55	8474350.016	16489336.82	9405135.787	12548934.05
O75533	2308009.737	2236973.599	1861290.354	2692496.9	2372749.363	2126458.922	2429655.08	2554988.722	2303979.693	1738734.434	2484414.121	2686191.632	2267260.952	2612990.489	2453177.902	2774659.672	2028447.528	2304727.764	2725072.673	2433581.441	2287811.27	1900850.711	2480740.817	1610283.526	2452767.885	2287699.697	2589598.929	2330872.763	2863065.626	2124394.003	2664188.46	1989379.527	2108080.72	1952805.217	2716478.094	2165460.392	2209847.356	2281995.038	2211099.061	2161117.202	2515031.897	2604387.541	2487214.127	2487781.705	2322253.399	1908104.967	2608029.678	1962165.467	2254705.747
O75534	2491783.087	1858131.126	1427298.388	2700466.384	2050433.287	2310369.208	2165366.53	2781495.198	2102051.496	2346580.576	2126868.425	2079695.481	2415502.17	2395275.885	2142001.458	2864717.036	1488937.759	1801269.348	2691594.562	2750096.968	1993079.639	1178830.182	1812798.617	1477046.134	1546356.992	1856631.387	1642608.454	2158271.518	2597162.98	1994766.917	3202603.202	2487388.672	1975072.159	1596865.658	2776984.948	2086207.542	2737503.513	1970440.714	2779609.629	2284013.363	2462261.755	2364228.233	3772883.884	3027420.614	2718774.362	1574173.929	2961218.348	2353748.666	2750530.396
O75554	6868.746	2908.6	4576.665	13403.652	14192.337	8945.42	16308.658	10042.741	15199.502	8330.197	11156.935	11313.192	10983.842	8426.279	11608.074	12357.604	8062.073	10837.362	11685.917	10319.492	10295.922	5516.462	12580.669	7759.457	7440.833	9327.378	8624.394	13019.844	9331.414	13724.697	7248.519	8874.272	6130.356	5713.921	7960.594	6326.573	8263.971	7161.88	8196.746	7319.744	NA	NA	NA	NA	NA	NA	NA	NA	NA
O75569	2736003.449	2573986.936	1979408.171	2270851.004	2425518.852	2194009.257	2608515.664	2512158.57	2579154.975	2424257.719	3033556.449	3432905.323	2847067.382	3862921.808	2481656.43	2602125.312	2513889.225	3397082.525	2471722.937	3465870.128	2078871.796	1564322.597	1712468.725	1470423.495	1345423.941	2027542.153	2307421.157	1869620.59	1565582.349	1717841.097	2967946.773	3331320.449	3845802.466	3553525.582	3320513.24	3946329.409	3752113.191	3446025.04	3379547.665	3993023.134	2993897.39	2677354.595	3119920.283	3038335.638	3100782.713	2239982.927	3387840.044	2607308.713	2792997.644
O75575	76554.299	64371.484	65161.582	160701.861	117081.293	101674.226	99448.182	85615.977	84708.158	99047.244	NA	NA	NA	NA	NA	NA	NA	NA	NA	NA	95837.581	72917.661	73749.321	85470.297	81081.392	84965.458	118051.947	114253.724	119632.078	159448.821	85822.093	94336.179	93385.347	93656.124	99096.624	110887.959	101459.985	109194.799	93864.446	108662.01	28240.047	91463.242	71714.258	84169.808	46423.206	43755.378	90431.627	64409.299	63144.069
O75586	669073.327	573898.712	373337.007	693753.598	690682.387	526558.538	746794.009	732742.754	827966.783	452141.814	475796.016	424683.66	350298.265	448745.025	401006.139	456937.791	198441.629	304609.991	505570.067	411502.182	456339.228	273148.607	514294.507	239777.205	437639.722	496429.949	588471.306	512649.098	465698.655	458779.679	380713.488	392189.102	381812.76	352943.393	496594.672	429419.896	429524.043	421803.484	438658.505	411016.34	624623.835	652310.519	398812.102	454439.541	505930.766	311644.251	625973.519	344759.217	532885.152
O75592	123703.089	173537.613	165064.264	83396.145	167398.411	104905.802	137539.156	99399.403	86443.052	120837.261	206068.194	207054.627	219684.603	204905.422	202789.311	223822.818	228286.68	226215.759	243279.297	230656.39	246010.246	206923.127	235929.511	192332.269	214527.065	239446.409	319279.763	264578.219	243751.483	233618.379	73211.861	99434.513	99984.47	114070.9	91866.846	107826.783	104842.954	96466.133	91746.796	118709.459	510858.309	657657.265	556618.229	618538.323	472606.867	748054.369	701695.925	528048.475	711115.03
O75600	504548.182	375135.809	311465.92	574614.932	521548.648	523714.338	525606.06	543021.513	473233.543	489539.145	461966.852	600729.666	601991.367	401427.564	474458.689	655413.44	567720.667	510432.755	574456.813	607961.193	201303.234	211962.712	210109.219	259984.606	226950.926	175020.747	316099.735	315149.596	352478.681	340756.334	609036.658	481084.246	339043.816	400686.787	544806.171	251291.971	465534.126	228519	317888.982	293415.724	169603.65	368155.424	176692.037	253176.796	260395.83	184354.058	193177.762	256438.159	207082.676
O75607	1832881.867	1424778.077	1148695.71	2681536.632	2425836.314	1896910.802	1508107.292	3392018.321	1577505.543	1525801.717	1655577.735	2012815.686	1770836.305	1546178.482	2240476.768	2385795.964	1772215.441	1681095.166	2600916.117	1795085.303	753624.807	804671.484	1471884.319	697127.703	1751385.654	843733.765	1266297.156	1399605.816	2081546.533	1517940.164	1181776.822	935936.357	535432.141	533761.49	1341065.606	677125.156	900665.492	769996.26	873023.655	564431.252	983067.26	1907733.807	1379698.106	1099186.848	696165.587	719352.414	1195127.637	756605.359	1041720.289
O75608	2337684.322	1953365.531	1871130.023	2194805.242	2403037.026	2426435.184	2332299.042	2302462.988	1989928.565	2524891.644	3006067.776	2643905.559	3191232.104	2506380.421	3142333.887	2847455.533	2857537.034	3289884.937	2764956.682	2906697.698	3252086.123	3389442.711	2634510.617	3347308.702	4829221.546	2500284.477	3236571.787	3644101.623	3615060.929	3923489.542	4231466.206	5006619.346	4238386.314	4221238.658	4071610.002	2990185.865	4299230.952	3007640.161	4008261.241	3762653.138	16058346.89	18475420.03	19350172.31	20909459.28	15920697.28	19824722.38	19431016.65	20270869.09	20447557.14
O75616	46700.847	70170.779	95623.739	52657.065	57509.206	45529.292	60235.261	53185.197	56752.678	48719.942	152905.329	184359.849	166743.836	162552.486	186396.523	206126.162	149765.75	177621.799	209317.823	191684.883	123422.383	126772.052	136779.706	123277.584	141114.001	121089.858	141878.685	147449.238	168770.698	145102.139	93135.82	74850.705	69005.399	84263.423	100001.261	65174.771	84480.075	65915.46	82369.241	68148.661	56672.099	95614.303	106253.656	101914.296	64951.414	47642.252	87390.248	64606.929	81112.553
O75643	2525715.491	2424885.141	2015490.7	2858925.235	2841862.481	2379966.025	2790236.669	2717540.445	2756469.302	2051912.702	2979827.217	3446401.287	2741812.901	3173641.225	3101583.128	3327569.136	2447674.342	2821934.642	3245331.549	2979957.241	2498181.996	1928382.164	2573571.237	1724641.588	2499859.647	2411436.82	2733527.014	2524172.072	2536313.549	2278928.115	2772804.051	2488490.184	2451321.777	2216749.931	2947466.408	2544568.467	2741972.484	2521283.349	2727767.131	2677720.842	1836388.481	2230103.209	1930038.441	2073936.534	1840005.204	1372509.579	2184074.773	1588271.884	1845524.089
O75663	1215858.041	1442091.131	1201514.477	995935.331	1152912.068	1373430.285	1179621.565	1085198.664	1055322.656	1465796.221	1917596.898	1260881.785	1669848.945	1837082.338	1334500.996	1169356.589	1712235.619	1873998.562	1174826.157	1662003.866	1657539.823	1116511.901	929448.893	1318269.752	1055072.766	1268551.268	1362050.696	1363455.898	983957.608	1390975.644	1103219.552	1484816.442	1604622.385	1643861.777	1035435.477	1343112.707	1272283.937	1210028.191	1262636.616	1542444.029	1147135.7	1058442.75	1286940.162	1333840.892	1282036.649	1359172.371	1418699.11	1596278.162	1531566.308
O75683	609328.021	584183.232	480759.813	767714.772	683219.393	583479.526	668866.537	816121.241	727329.264	426349.137	527681.417	584866.705	496006.098	523366.014	616857.808	672470.036	343336.153	474129.855	697852.832	522997.565	802855.155	650479.209	963129.95	545761.691	893186.611	785475.332	1024793.736	859057.596	1047678.416	812332.656	726904.526	651128.739	629350.159	475158.156	822589.439	567107.563	625003.977	546523.023	700888.95	580146.981	521179.748	598900.31	417597.386	541658.742	643678.484	482485.739	501546.847	356324.223	502812.676
O75688	652940.544	574373.787	528433.351	738611.141	688125.096	735616.381	604626.301	732631.396	611973.104	542485.423	420957.722	420555.881	538523.77	429357.183	531647.815	614667.953	387881.652	438187.201	593426.866	509851.038	601743.002	557941.25	520894.385	539747.151	782737.32	551400.705	656359.648	800451.887	858721.631	843765.766	569863.782	639745.267	463101.926	455278.774	568343.427	366715.904	571670.579	314201.146	410934.168	408428.358	450481.77	369634.669	484670.962	450258.915	385575.779	324048.582	458992.078	285787.034	391925.645
O75691	372382.199	349625.253	272658.884	443218.425	404937.585	360060.196	352525.409	420552.142	369886.55	318960.317	400030.72	477736.358	385575.709	376193.761	420536.01	501452.098	354512.567	402459.491	479123.339	429340.386	331832.712	251340.45	417641.88	245681.979	357276.019	335018.294	365910.011	403487.224	466463.116	391450.38	394600.361	335310.398	280441.117	260598.237	389213.647	292901.27	369293.248	296511.448	358891.395	285864.634	336973.796	428799.288	311250.797	367503.367	327540.421	275126.234	355669.759	293902.337	342557.35
O75694	1004051.742	880318.896	779984.652	1294499.432	1152374.464	1018678.217	1101307.356	1236717.344	1032884.14	834126.555	1227510.016	1302684.898	1069052.221	993437.392	1250060.074	1334718.167	927592.269	995574.436	1420286.507	1139840.245	966993.519	734701.876	1045862.829	679640.606	1166816.477	989511.116	1080306.027	1175887.447	1283112.329	1143779.613	1496878.913	1270381.971	1125194.493	940503.202	1629995.974	1126085.339	1370066.609	1075655.134	1403163.419	1249864.674	1236109.301	1780750.888	1380073.701	1432725.336	1258283.979	986811.661	1435517.828	1029111.085	1400003.503
O75695	149830.007	189986.473	210074.126	127295.737	146420.453	163688.124	130162.932	116772.136	116746.269	219486.1	156540.593	184329.588	138513.05	138557.83	133914.184	148450.536	123703.983	148368.547	141998.567	139114.591	136980.47	169781.174	166083.357	124334.742	144060.824	167556.729	159579.439	135533.309	153711.797	135129.075	155201.777	125284.187	137163.842	163353.485	125689.256	122829.653	144215.964	117451.431	118834.492	131112.63	169227.745	141283.539	120577.296	158364.6	179182.766	185123.786	142829.443	174748.94	145063.74
O75717	1707549.585	1444005.29	1168649.955	2231136.784	1734304.454	1715316.397	1892967.653	2196400.904	1660407.593	1298700.261	3098137.141	3170671.997	3065843.358	2876490.419	3283590.393	4251582.41	1832650.603	2056783.227	3857805.358	3110194.119	1406154.36	1062195.701	1763149.88	1063233.129	2181570.98	1587424.271	1482919.367	1976323.471	2934147.892	1954493.408	3533058.683	2283438.679	1582671.428	1437941.352	3734683.879	1993998.36	2316641.045	2238372.267	2483201.453	1742369.581	2347176.29	2896001.724	3040194.104	2503075.845	1812585.695	1212607.428	3218548.567	1348533.398	2310664.417
O75718	1087067.692	1114212.599	1280648.08	977501.827	1076668.404	1123367.122	1133294.969	1000248.404	1103513.099	976852.578	970766.112	932224.931	1111049.43	1188171.935	1163099.815	980241.606	936030.591	838847.307	874450.576	1127848.78	944260.935	1048244.022	1104062.537	867385.804	1190830.911	1008677.667	968346.914	982943.032	1138361.883	1038741.766	1314894.19	1264058.855	1225302.183	1397723.475	1199841.68	1424712.429	1268128.678	1665582.916	1570471.77	1227609.052	1342105.138	915222.674	763900.249	981594.76	1258074.447	1159325.19	790763.104	840188.218	1017687.502
O75746	477647.385	983267.194	498413.817	292042.602	283235.058	248520.983	298465.167	271802.716	253443.824	438492.945	238421.994	238282.464	210417.589	607675.969	185934.307	221439.398	323380.579	324543.259	203449.966	371088.086	523602.325	416250.116	212871.446	413934.696	145288.607	324674.914	516569.134	399478.099	128130.437	200851.479	201449.982	232846.206	334018.623	319364.883	200888.884	303968.217	289838.757	254911.8	256054.275	248381.516	316486.224	667988.178	440886.186	693066.877	465331.379	694517.6	560036.546	1485920.081	557577.216
O75771	170690.144	165606.417	148650.235	308913.262	107335.177	181002.835	143655.999	147506.004	129515.172	77086.152	NA	NA	NA	NA	NA	NA	NA	NA	NA	NA	130445.774	103982.267	102791.174	101615.171	104404.509	123196.19	152559.532	115826.455	184032.461	104014.569	243319.434	161233.693	252884.747	168014.808	207532.038	191427.546	170814.251	162196.599	166685.532	272347.419	182132.043	101394.258	209278.302	178829.302	205443.37	176068.174	179025.549	112745.534	175789.231
O75781	656580.142	628458.134	686063.347	554737.441	552922.075	630826.391	518057.729	568575.334	487913.378	655716.401	690394.408	664263.603	586240.462	731075.451	447932.186	371152.254	422523.62	548421.519	340473.592	315091.088	698356.435	756705.466	505101.019	721377.806	352737.008	665240.076	545638.607	554462.477	379638.789	668906.734	455647.203	666835.282	862144.691	756487.911	415612.098	768288.256	586374.239	720964.811	494484.778	1009224.362	700827.257	301537.564	192708.859	455089.215	623489.274	473572.85	678624.253	417194.188	708775.104
O75787	204396.185	152581.078	140526.788	256918.16	237458.484	190367.456	229041.208	224388.391	195485.74	162283.922	175866.705	252654.376	156313.684	157469.065	214872.896	351477.71	153209.411	201675.83	252638.843	230669.843	163332.621	116775.179	153835.289	115438.732	153963.986	160586.608	83545.018	170381.396	223559.875	182895.44	342565.872	327865.851	188034.676	163854.744	272057.818	252577.23	315806.726	281154.509	269433.06	254445.587	128392.833	185627.714	160415.64	178171.076	168198.491	98981.362	138517.598	132656.688	159540.553
O75792	371158.388	300610.557	211425.426	477046.024	404105.943	405563.539	390901.088	416944.477	358813.506	318785.086	393972.177	335429.667	293716.909	322710.988	326382.056	347218.512	190757.919	264437.865	325727.536	326623.965	491662.049	388613.766	626088.958	333693.807	737110.37	589686.691	668966.061	647959.535	683683.474	696354.599	400526.324	419612.079	286812.437	237605.799	393343.364	403013.689	425723.476	434603.46	418399.563	298266.08	393322.204	447279.933	432170.779	430297.171	364602.351	251307.747	483878.866	302379.526	412282.807
O75794	92124.37	130397.839	268538.617	121396.874	103274.597	80131.468	136686.853	91340.38	149447.221	97093.381	97560.418	119773.745	105442.206	84901.947	114341.099	180530.683	71965.345	102340.362	137034.312	132827.064	103259.121	179107.219	66115.317	180103.043	116604.099	94334.665	148562.546	130647.229	153456.9	109455.445	134578.972	147962.669	110062.022	114981.78	112199.63	104502.123	157030.249	90431.496	118963.543	94454.596	142028.187	273512.655	198086.974	220412.225	152753.796	107397.078	197697.587	210601.86	192816.11
O75808	448.994	868.092	632.199	1602.536	1010.436	716.999	1085.559	1429.735	933.424	844.243	1245.61	1391.107	1075.565	937.358	1466.946	1863.692	1215.928	1564.693	1389.725	1308.196	NA	NA	NA	NA	NA	NA	NA	NA	NA	NA	NA	NA	NA	NA	NA	NA	NA	NA	NA	NA	NA	NA	NA	NA	NA	NA	NA	NA	NA
O75817	173591.084	205876.177	154968.113	186337.877	190963.518	199159.963	182888.295	213745.382	174655.158	236993.171	172192.829	139821.225	167267.878	200307.407	159588.193	153053.043	170613.58	153368.019	169790.631	173960.426	135934.382	126382.929	160380.793	123426.082	146314.043	163260.177	148086.149	155930.503	153018.81	135353.771	96923.41	80590.432	80163.544	71062.739	115032.059	89609.623	86249.166	93445.281	102301.994	95869.563	131888.314	157060.641	157717.503	168242.259	149175.37	111648.297	180557.942	108761.251	146885.131
O75818	154122.791	139506.264	135186.414	185400.988	160470.466	144963.283	170619.918	161548.161	151615.908	133625.051	241413.001	237631.13	238352.438	290560.965	232118.412	271601.644	236796.06	267523.609	252888.935	251132.554	193380.795	106243.933	138670.251	101177.002	115774.439	125348.014	143077.408	144055.556	130937.288	142782.669	203404.767	178046.02	201114.738	182614.141	193046.505	194944.408	211639.603	201387.466	208682.264	166829.963	123770.261	149720.451	149207.742	159440.858	153336.774	128031.061	141942.775	167658.483	148541.449
O75821	5881933.341	5868389.294	5466890.352	6121791.84	5596367.674	5537269.833	5149302.496	6162421.211	4797250.256	4629675.289	8463780.271	8416899.674	8318046.379	9276234.981	7693920.225	8742192.951	6367018.094	7465954.689	9141288.43	8616303.565	7645620.068	6081005.329	8576288.797	6271412.061	7574401.909	8368256.885	7725544.937	8426303.96	9551119.938	7833668.383	8272709.085	7012536.025	6686058.631	6626515.534	8339576.963	7563267.156	7300161.875	8460195.656	8756736.423	6913793.576	7572685.196	6745760.644	9946979.606	8159723.818	8150755.211	6646615.513	9286493.874	6361636.711	7617627.497
O75822	568331.813	496292.432	451580.464	474756.621	485153.218	510966.863	478582.052	481004.02	485470.318	566783.864	2011058.612	1772446.194	1979329.418	2110252.387	1777549.645	1683888.926	1715852.898	1942676.23	1836307.554	1869371.301	933428.386	758353.52	905057.675	690575.628	955692.717	898235.81	898286.532	883319.867	920792.989	926115.274	1441558.173	1446638.837	1567828.071	1360152.222	1636980.72	1494508.906	1374858.13	1417996.238	1597421.817	1478604.083	1938814.883	1563803.132	1900531.977	1775244.978	1858615.392	1524514.263	1806018.389	1958014.793	1828344.531
O75822-2	3771041.954	3196353.63	2197692.042	3513755.288	5068738.778	3870126.329	4514721.126	3622576.964	3401359.673	1906221.943	248329.25	297951.618	177932.351	160447.691	269250.033	255256.707	170387.237	274076.648	175133.696	184537.295	684914.517	232303.735	1264764.636	161569.73	1180114.439	531925.959	782093.667	633498.783	1038065.539	615273.068	1224814.76	341196.447	509344	498435.784	646565.134	311233.407	441775.109	559126.982	610513.748	240651.268	NA	NA	NA	NA	NA	NA	NA	NA	NA
O75832	6620346.409	7160791.825	6919196.891	4800628.211	5276937.295	6055196.913	6459605.956	5214028.14	4969458.003	6002497.616	7195435.678	5837644.688	6175946.123	7458354.747	5406600.489	4586572.889	5851255.981	7409276.951	4531154.936	6400068.779	3766266.963	3062458.338	2603472.496	2950152.856	2516427.971	3059974.488	3273512.248	3281982.938	2357257.324	2954964.272	1879455.013	2366193.465	2498100.256	2434638.069	1798457.053	2270882.755	2331758.061	1948871.478	2337113.202	2563594.018	2573129.707	2938437.345	3135753.536	3254387.949	3062602.769	2511615.209	3436888.517	2884601.256	3300726.661
O75843	24667.428	22187.231	26664.837	28348.678	24838.313	23328.597	29359.94	30247.132	23942.65	22250.613	31446.55	28651.772	30014.187	28219.589	37087.239	33479.585	16236.812	21865.449	34817.788	34478.075	37979.191	33517.809	21387.016	31942.998	41948.973	29527.427	27953.925	38175.672	45265.484	35951.863	32360.771	46939.413	32523.298	31706.939	28940.755	25103.127	41442.885	24143.782	31621.108	34375.591	33000.397	58208.408	41458.68	52468.15	33942.224	26890.259	41893.768	57812.473	51400.438
O75844	839941.97	691373.181	681091.27	1261868.567	1059400.471	834669.654	935688.061	949362.22	1130244.357	733408.68	564044.28	771781.965	617683.362	611355.397	869051.513	911754.004	511354.71	566211.851	748786.343	577801.944	436132.612	365533.067	390838.856	318507.123	576817.371	391093.815	426128.795	519467.654	532545.076	496200.437	539213.013	588744.962	398326.908	487220.898	595955.731	448207.243	535001.036	427177.193	553983.287	442274.937	330564.343	571945.262	483632.934	413160.752	365167.437	232824.246	427148.652	342141.431	469688.643
O75845	5254.167	3388.194	3416.207	5258.797	4688.563	3649.748	3831.547	2916.931	4452.842	2337.954	58799.616	76077.916	50911.584	66244.155	49212.115	77218.779	44463.664	85564.675	47194.304	54583.9	NA	NA	NA	NA	NA	NA	NA	NA	NA	NA	34377.345	23511.96	30290.863	25663.317	34102.544	33872.406	33746.142	29509.802	24799.947	26416.511	74766.555	34045.329	52852.016	68665.894	115743.603	39857.256	37277.962	49895.145	40893.251
O75864	60906.834	63260.786	81043.206	57468.793	68832.49	57282.454	72680.492	66656.949	64684.028	66532.781	NA	NA	NA	NA	NA	NA	NA	NA	NA	NA	28548.223	26192.544	36985.569	30612.681	25424.45	30501.769	33672.977	25599.826	28929.337	23136.497	NA	NA	NA	NA	NA	NA	NA	NA	NA	NA	NA	NA	NA	NA	NA	NA	NA	NA	NA
O75874	15070929.55	14274334.66	14950082.37	16893618.66	19234528.69	15229899.18	15602704.31	16669409.68	11412603.74	11378911.64	15564674.61	14254754.17	14715433.52	12947029.94	17161344.4	16055748.55	12189361.48	14719860.49	14949094.41	14655251.62	15593253.79	15649905.67	13992220.81	13130092.55	18480258.19	13859923.7	14890474.65	15675929.29	20005379.48	16735211.4	20677331	16007952.19	14720597.42	19128084.82	16913082.98	12778489.27	15669754.45	14738670.94	15880378.42	14824369.27	14842270.56	16011957.55	22822840.55	17390331.15	13133711.22	13403327.31	20325046.29	12659122.23	18137549.42
O75879	367769.545	358751.131	382925.519	467273.039	412649.079	378714.491	463950.891	459964.885	381910.007	348964.22	225845.909	244848.695	225487.989	226048.025	160513.313	199722.076	201200.186	256813.278	174707.137	231190.112	278931.935	209028.364	217207.141	271548.893	159632.527	195528.13	225316.983	307011.387	236305.623	296601.389	366607.063	365769.572	292093.628	406294.595	349707.595	286883.043	358680.58	300843.075	315031.168	284045.745	295498.58	327310.283	384621.414	409113.316	485118.643	720263.487	479637.701	408989.579	273904.589
O75880	288561.616	252449.045	235707.655	356757.938	234826.177	296695.801	252300.883	341593.735	259762.036	282002.148	216136.783	263844.115	259307.379	215963.91	262453.328	333492.45	260422.026	267077.026	278275.147	297119.202	270691.814	353695.821	264466.996	363930.315	284912.877	228798.149	318142.055	316042.613	516987.05	315859.481	645635.218	482391.789	543455.66	625878.235	571769.824	470085.449	548288.292	435148.749	480856.724	506420.636	157904.727	232796.608	203137.944	198885.141	151139.403	233101.548	195734.584	200391.86	170841.614
O75882	10094.003	5888.499	2771.225	14101.081	14329.373	7860.194	11972.923	12342.994	11653.157	6354.909	0	11517.396	7079.064	7363.152	5871.618	9828.266	0	9629.693	14219.806	9723.945	11096.564	7339.9	9158.754	4787.882	5411.948	11748.277	9100.62	13956.392	13524.626	10600.568	11401.019	8493.836	7007.608	5120.314	9379.856	5538.085	8770.653	7781.287	7458.707	6346.97	9784.113	8832.891	10096.101	8030.379	8681.583	8488.362	9212.464	7991.064	7728.401
O75884	295826.971	261735.194	268949.212	349328.261	402500.501	321008.717	446407.396	350397.151	396860.569	402404.171	455989.568	434938.83	340825.642	376755.578	367637.104	353961.341	389913.124	516911.032	324747.492	348190.617	323160.832	531683.311	397944.488	381388.488	321420.099	341662.32	439900.234	323404.346	289490.602	301066.452	414581.675	292156.572	370189.949	662273.454	299441.889	394556.286	311933.271	433200.962	394151.483	331589.532	532192.659	412358.88	425737.282	498783.674	493938.708	527662.265	478777.359	501760.911	530463.338
O75886	16359.008	16149.387	16878.233	13748.838	16121.419	15935.869	14019.994	16925.866	12056.549	24104.227	33044.773	28808.841	31998.975	30665.416	27096.566	24499.237	36668.038	33608.393	25386.034	29044.939	21188.006	16681.125	18446.806	19229.6	16622.156	18846.304	17561.014	18692.11	18707.089	19822.819	23507.959	21802.961	16356.732	25548.359	19686.122	13929.432	17505.468	19388.401	18967.366	20020.026	NA	NA	NA	NA	NA	NA	NA	NA	NA
O75891	1890.757	5767.311	592.578	12657.113	6403.695	3504.84	1575.767	1544.984	1674.85	1661.026	NA	NA	NA	NA	NA	NA	NA	NA	NA	NA	NA	NA	NA	NA	NA	NA	NA	NA	NA	NA	NA	NA	NA	NA	NA	NA	NA	NA	NA	NA	2164.758	17208.166	509.23	34057.843	12122.019	4298.141	3225.686	2366.409	656.532
O75907	NA	NA	NA	NA	NA	NA	NA	NA	NA	NA	NA	NA	NA	NA	NA	NA	NA	NA	NA	NA	NA	NA	NA	NA	NA	NA	NA	NA	NA	NA	NA	NA	NA	NA	NA	NA	NA	NA	NA	NA	NA	NA	NA	NA	NA	NA	NA	NA	NA
O75909	912059.749	919013.572	899107.007	1021704.996	907398.925	836868.217	776812.607	1027189.208	757869.161	697622.502	1009467.652	955014.355	1014885.727	1042182.914	1065001.449	1181511.648	902324.9	792234.228	1202888.864	1127246.802	806590.831	612684.751	814184.721	540975.183	948908.973	827947.823	940513.56	993119.89	1113062.369	959733.222	749053.073	590984.541	637258.798	601113.995	828313.292	654566.457	686555.177	664003.052	708088.179	638741.921	1111481.563	971488.908	1095657.944	1001798.449	875420.433	846716.778	1312696.771	733069.23	873013.046
O75911	3056.36	2943.556	3285.441	4919.464	3663.695	3398.266	4154.546	3081.668	4072.101	4757.047	7088.383	7708.549	6021.522	6503.872	7117.054	8995.847	5132.65	9577.393	7774.453	7101.292	2278.713	1762.669	1677.939	1489.056	1646.659	1884.393	3717.611	2619.598	2445.559	2766.089	2909.976	3698.007	2233.046	2542.219	3056.78	2311.79	3067.725	2035.013	2123.92	2081.016	3281.92	4438.707	4723.23	4687.411	3731.263	3311.653	4158.089	4874.626	5283.541
O75915	1300285.75	1114338.394	1276641.908	966628.411	1030920.073	1450855.254	969074.167	935087.547	1065150.609	1892104.519	1305371.416	1251505.241	1373397.21	1305430.993	1041959.907	1082621.45	1255289.898	1358681.632	1125710.843	1363067.776	1411452.974	1524396.187	1011995.291	1450682.381	1229247.438	1088621.646	1676925.678	1542773.78	1155302.944	1783369.863	914443.534	1733320.631	1501742.632	1644346.31	947741.56	932739.263	1351921.314	871035.354	899451.542	1481548.771	980350.839	1031650.622	1723230.626	1161215.507	1002001.596	1152103.497	919596.423	1707839.707	1371020.912
O75923	167579.1	154848.89	170575.795	151731.887	124017.398	151999.754	127986.48	132573.44	153783.286	217158.132	118711.398	128663.329	159770.159	160711.386	122459.539	133094.56	161160.593	183077.563	126256.851	161756.914	166019.53	250343.608	126168.384	316739.823	134335.723	135898.012	154525.261	195424.503	168683.179	173516.79	123806.196	144298.26	153241.226	193257.929	124263.126	111457.37	147959.295	94278.105	96164.795	137962.393	142629.608	130653.181	142035.738	185062.659	177520.956	295091.172	133567.345	341868.953	183435.625
O75925	48301.187	47477.257	31323.384	51719.536	40609.703	37587.643	64340.876	38858.983	80745.833	37199.442	192819.644	176402.463	123721.889	219423.429	111821.722	190783.892	119594.442	119181.17	146237.663	159941.677	171761.252	112869.623	230876.567	123765.109	145363.706	216337.103	179506.572	221161.044	220637.977	195655.142	81767.309	64410.23	56300.474	52875.305	75508.999	96247.541	80326.124	108629.275	79495.342	67365.216	110818.527	244837.405	112698.398	193092.696	101534.229	119315.374	134493.476	148135.69	184885.954
O75928	14909.498	12893.856	8503.96	22625.085	17574.949	14510.205	14517.417	22696.095	13965.535	13239.775	11217.707	13082.211	10715.735	9611.133	13227.985	15971.975	7797.341	12714.495	16462.912	10696.56	17485.814	5244.115	8310.869	6595.45	8600.89	9380.215	9810.298	10873.39	11375.083	11053.799	12530.921	11735.257	8479.011	8223.394	13094.689	6769.061	12100.101	5575.434	8002.244	9900.344	6079.134	18831.386	19650.537	14515.981	8877.701	7527.664	15524.503	11224.45	16769.221
O75934	6480121.187	6198018.735	4401093.579	7478964.038	6399687.647	5997256.154	5989786.55	6996385.673	6736653.849	6603364.541	2774815.272	2997351.664	2526712.803	3106142.571	2726318.048	3434725.009	2109034.758	2887376.684	3251741.224	3054029.583	7436172.807	5589807.6	7669429.952	5268120.591	6381205.232	7720021.085	8273844.215	7555745.97	7637007.82	6766973.67	4064409.523	3475033.679	4126224.551	3576091.383	4498888.484	4037707.688	3951976.151	3627473.06	4006727.176	4292110.689	1451031.497	1787238.413	1410485.731	1679180.239	1745777.299	1326849.12	1784301.88	1611370.399	1486085.074
O75935	2319862.519	2325038.125	2320646.747	2030023.644	1788457.638	2395036.985	2024756.345	1742025.194	1818283.571	2702399.255	1865989.13	1333267.173	2027179.271	1834126.377	1675178.905	1640877.912	2023392.727	2040874.418	1430089.491	1926539.134	2144756.91	2326278.104	1731966.179	2249526.165	1140235.082	2040251.209	1596372.901	1975898.964	1495737.361	1822794.132	1823951.261	2191043.543	2483078.221	2481887.096	1659176.843	1617708.181	2291150.542	1505226.902	1869627.093	2589329.895	3517251.68	2372252.278	2426114.397	3534013.404	3746530.318	2974308.586	2619637.097	4720809.846	3219064.811
O75937	2380143.005	2570416.56	2020228.433	2030277.512	2943945.783	2294551.3	2800484.867	2499093.87	2111913.553	1781368.602	2901276.874	2678999.727	2179385.805	2759339.647	2303873.929	2144300.062	1496273.815	2307406.169	2253475.368	2241095.398	2174056.067	1759455.146	2345918.162	1356863.558	2438145.921	2254095.564	2082968.367	1960793.951	2008719.482	1781820.681	2310245.703	2030301.633	2213265.853	2180877.594	2516172.67	2612024.181	2121664.931	2965799.823	2544124.186	2402798.099	2964768.312	2251075.18	2622467.207	2524002.81	2692485.867	2211452.924	3372300.811	1782873.342	2208982.701
O75940	941959.547	998566.677	745986.062	978396.577	1046889.155	871850.579	986106.397	1164558.132	860159.553	828008.337	1037716.088	1127302.536	1027383.583	1167557.959	1054844.248	1103803.472	763161.912	996848.156	1259427.902	1107768.003	753109.148	566661.118	912167.536	529348.995	747418.135	810084.113	833016.754	785754.892	954812.772	730104.11	1244449.238	1060415.184	1002954.377	873862.16	1561129.443	1162374.44	1164939.396	1188163.302	1227816.025	1124579.425	1146211.256	1305857.903	1152578.154	1255424.403	1216317.511	737172.421	1576919.599	879856.062	1148426.717
O75947	20948659.15	17342932.17	20956397.96	19172912.41	19347713.28	19058792.97	19913380.81	21670298.94	20970117.65	25402940.14	21423428.01	23749715.52	23229679.95	16345559.91	26993179.01	24161226.31	21124045.48	31527037.53	23922790.74	25220011.78	13089712.81	16689554.04	8653032.512	19676216.45	14421477.76	9869345.285	14512328.98	19131040.07	14455798.43	17369057.2	15159547.64	16748948.17	16262691.92	17494918.65	16664452.58	10772578.29	17694073.84	10525657.49	13962495.02	14315073.06	15272789.8	25274437.55	21310480.64	24481121.45	22931888.84	34238833.27	20542488.6	46614725.59	22866602.26
O75955	5237516.185	5872417.516	7665061.478	4458052.791	4594441.165	5070031.864	5292709.789	4628118.268	5330825.402	4911692.692	4661424.271	4757690.78	4156379.631	4658423.114	3668791.788	3634808.256	3990883.3	5346103.731	3230541.644	4258588.205	5287755.664	7631971.294	4461479.867	6644295.203	4631231.407	5172131.342	5492140.161	4874497.865	4791070.781	4873045.858	4130198.68	4442268.056	4562274.96	6560476.344	4036430.498	4602366.445	4377648.48	4266187.908	4116410.269	4408490.387	5812677.463	4860909.216	4548470.558	6116076.229	6630515.199	9384321.03	5068581.193	8321803.391	5618277.239
O75962	74660.705	134636.982	80890.581	39257.205	22274.372	57280.475	34020.367	26009.533	45119.55	47214.444	54726.07	69259.334	67038.136	66027.994	64842.692	58992.127	86657.317	79668.994	52883.838	48791.935	77453.374	50683.437	57341.267	60580.636	44901.981	69602.163	78132.031	81628.276	59564.65	77787.456	19719.891	17683.089	14666.639	108694.138	16604.501	16292.639	18589.844	18627.691	22022.695	15610.083	55974.444	65427.44	64813.195	71996.202	63826.877	45342.707	64603.256	82049.046	70159.003
O75964	4519890.749	3095385.918	3199875.955	4887640.41	3897447.393	4099396.085	4785315.757	4805804.323	4713815.508	5561574.871	17922884.24	23319839.62	20697679.98	17298981.15	21913513.45	21704023.18	19064359.55	23111997.81	21233087.06	22655300.28	4495863.096	5134095.61	2715833.975	5885450.751	4510442.712	3214675.545	3808170.149	5604968.988	4376920.838	5133936.726	21978664.59	30016143.17	23136766.05	25519534.39	23709882.01	19167887.59	30211778.42	15501867.72	21433272.3	25289259.6	16379717.92	16875177.79	15605338.12	20157231.05	22158935.34	18355918.79	19500456.38	28073373.23	17662637.15
O75970	145932.616	157405.064	124619.407	101836.813	89225.76	130573.913	91708.465	93964.09	84909.884	296195.88	78415.522	61644.088	82579.819	94265.465	57951.307	65587.84	84457.752	118230.779	59124.52	90480.244	84606.867	65045.202	63860.668	62473.582	59759.12	70170.079	84523.09	72125.371	68998.175	69816.717	68538.434	74250.67	76924.071	72869.376	73022.796	76279.597	76233.126	64990.578	68107.602	91198.622	61498.112	55218.253	59803.147	67443.79	70216.937	55730.32	66878.823	53743.572	61223.819
O75976	846719.628	766090.176	779859.366	861704.035	1143951.616	860081.232	978569.411	931114.689	1001397.964	831601.336	847666.212	996967.314	780943.218	839344.774	1004790.599	781125.191	732864.312	733457.979	816016.294	831462.311	645649.047	538031.78	616945.641	486160.901	947599.517	601316.448	631214.215	656485.321	796048.593	649213.089	690286.714	604164.54	563267.341	506502.662	684572.716	644720.574	620213.559	676234.291	794938.963	634139.26	638462.89	934711.841	717806.619	745213.147	689273.28	562289.892	782700.871	598685.966	689688.202
O76003	2218274.166	2128963.165	1842372.698	2088627.77	2072527.781	2188572.13	2075177.784	2348528.686	1748053.044	2397292.151	2459069.687	2287632.15	2548345.408	2496489.597	2491505.541	2553305.687	1987230.958	2516611.589	2498148.948	2565397.971	2140958.167	1763376.964	1949649.385	1486544.512	1541734.52	1827273.997	1908626.182	1853062.011	1838032.702	2009394.24	2313255.328	2110348.018	2119263.825	1961990.137	2075994.786	2080176.252	2314607.993	2280356.423	2353676.83	1997526.843	2187769.277	2267670.478	3082236.957	2441804.933	2286475.077	1886733.497	2834007.819	1836123.079	2325997.45
O76013	277711.642	519614.625	374502.263	252838.684	278250.22	300501.299	379352.127	237123.322	258206.436	190074.218	660348.998	442376.21	236099.773	848947.299	170983.599	180598.7	277818.538	595238.975	140442.196	354765.479	863447.454	741285.669	364622.611	249606.514	220967.449	961990.325	559473.215	341182.891	109455.48	226771.155	408736.68	384812.953	577582.653	606740.958	340481.164	787117.473	450826.919	516868.868	393376.163	639309.537	489933.4	111770.821	198222.538	220552.543	496473.231	267182.229	184677.778	94689.182	196383.587
O76021	9449562.934	8831068.016	7164486.679	12881835.48	10563135.4	8376061.875	10047662.54	12451468.31	9436338.836	6512667.942	6769383.314	10272172.03	7634494.527	7838315.197	9367973.984	11582319.89	4634536.442	6943810.787	11641246.38	8408356.156	5809444.723	4758220.266	9162763.639	3839974.291	10341550.32	7132203.775	8285781.034	7713473.504	11188992.08	6963166.474	13046741.41	7933820.91	6969028.222	6659012.06	13209882.58	8393890.218	9066717.763	8838215.469	11482641.77	7111054.622	8021837.602	11102477.34	8608274.485	8231557.271	7278051.437	6139604.632	9260760.457	6139108.14	7336931.422
O76024	139694.74	120493.659	83228.839	170206.429	160530.824	145781.451	118471.577	131422.026	142433.507	157140.008	152320.988	172731.905	166857.146	163265.825	143315.974	162139.393	146994.155	195939.705	164175.26	159383.768	180073.009	201194.962	185283.117	228689.705	162693.669	186609.083	184490.329	177850.555	165206.425	182416.294	225793.503	218425.392	183318.72	216796.955	259884.117	135990.951	207666.24	153438.033	164792.962	157675.745	126044.451	180582.505	152990.305	167612.797	139719.564	125999.122	148862.107	173735.516	162840.583
O76031	448887.435	409643.137	350520.229	543344.471	413711.293	415155.394	393204.018	452379.014	396316.763	453522.98	359347.18	426307.411	392992.545	404329.572	369902.573	499214.924	328653.997	441048.118	451653.339	438091.436	364228.353	311365.946	363805.483	312493.83	350181.666	351135.028	394086.821	415993.04	559744.088	385386.316	382767.413	306767.481	308867.607	288754.005	361026.428	304790.158	326658.267	295545.18	308998.227	312683.76	433345.75	420433.478	471687.762	494834.09	480191.622	379629.965	450302.844	455559.753	443190.567
O76041	2951267.185	3846935.285	3740324.139	1425123.623	1492633.506	3026683.855	1429668.28	1520816.646	1534405.479	7330686.579	1651132.141	1082624.678	2262091.529	2417898.778	914190.819	1084483.972	1908503.819	3118750.63	931005.938	2464080.872	2702896.63	2306915.059	996904.19	2627110.092	1055953.613	1568756.977	1475351.818	1854591.527	1092500.389	1666115.654	1319794.18	2689601.847	4255928.744	3518908.639	1402056.261	2659282.784	2822723.859	1859037.209	1537192.778	3691906.358	1598816.844	1436195.555	1526494.197	2399558.969	3845429.435	3717578.67	1622396.067	4767588.907	2239460.249
O76062	86088.846	101581.493	57807.906	110631.496	101372.423	76271.11	78073.509	64231.379	123654.47	121571.944	266635.522	302250.692	204618.247	489299.813	210096.334	255773.275	352761.468	255863.877	249525.607	248470.071	256404.946	244291.131	169736.701	322226.11	145595.332	200070.403	278876.768	257835.013	167819.365	238358.716	157772.415	301032.465	183555.827	454548.383	181557.029	154164.532	184783.204	153906.584	125368.61	183465.821	191880.086	223482.736	148987.832	266542.517	275557.824	159977.159	208642.797	404333.85	207606.424
O76071	85015.046	78243.53	71388.321	90216.849	78290.344	85735.053	86864.209	91303.378	83488.565	98195.79	156681.983	134540.837	128029.701	145830.302	118153.017	120656.007	126654.098	117675.821	116573.167	129025.155	153279.115	116738.546	121339.709	119532.888	140731.694	135363.194	131753.837	153315.342	160016.782	151911.833	165965.998	180414.776	160898.376	152363.833	180162.559	144830.263	173813.195	127952.904	164484.307	168013.648	152971.448	173104.89	190796.824	169177.283	148054.603	114787.903	179070.882	152278.474	167749.615
O76074	8782.719	7300.503	6501.846	9738.077	8064.057	7008.552	6361.536	7475.74	3988.978	5776.712	NA	NA	NA	NA	NA	NA	NA	NA	NA	NA	NA	NA	NA	NA	NA	NA	NA	NA	NA	NA	NA	NA	NA	NA	NA	NA	NA	NA	NA	NA	3663.543	4143.45	5498.729	3453.878	3108.201	3029.329	4336.793	3240.113	4346.652
O76075	8340.489	8675.651	14813.157	4437.636	8081.311	8657.159	10377.519	5722.144	8300.201	12955.424	NA	NA	NA	NA	NA	NA	NA	NA	NA	NA	NA	NA	NA	NA	NA	NA	NA	NA	NA	NA	6802.58	4951.679	4416.483	5502.177	7179.836	4742.31	5181.985	4110.896	4323.161	5238.026	24212.693	43944.547	44502.433	27740.026	15050.585	20174.111	30855.047	28703.683	28710.457
O76094	2089811.599	1997640.482	1421291.443	2098088.582	1949057.879	1940969.637	1937243.739	2109665.047	1789163.829	1956157.057	1862632.332	1906164.015	1793277.305	1978273.999	1671053.409	1858113.837	1483400.276	1972397.416	1983929.719	1890668.268	1574921.701	1149990.252	1539185.378	1083521.686	1388488.367	1457905.329	1821791.38	1827882.175	1995314.843	1772209.517	2021951.651	1866670.544	1771501.697	1837992.883	2057371.178	1701631.763	1867391.641	1867095.673	1809259.201	1798825.69	2331669.909	2527043.486	2762998.274	2651091.092	2401736.408	1609703.522	2683076.919	2120671.842	2536560.258
O76095	419069.879	440887.951	420287.694	494336.519	434206.457	429146.542	352450.382	355991.494	361761.51	318788.564	63093.288	69409.378	75210.709	81579.694	56503.172	88380.635	85539.535	62438.918	71622.33	69482.367	56797.502	50898.569	49057.798	70046.379	36174.356	47197.953	47403.611	40543.995	52556.101	56798.012	182121.068	121451.02	99642.936	116169.626	135266.496	94381.462	117243.712	104846.202	114131.987	124075.975	104846.877	105208.211	111392.494	97330.833	106238.489	151518.535	96405.792	75117.714	85339.086
O77727	944493.211	1527334.398	882648.026	898097.29	847836.666	819300.123	1343651.76	849132.506	1568111.988	636601.801	1580995.137	745941.14	524609.935	2125831.766	418731.816	472304.64	455197.121	1280543.396	408637.08	858221.119	1565333.235	1208535.569	1186005.449	602060.454	631435.406	1519023.611	1506797.155	1021680.349	737162.51	799214.702	537277.374	910318.53	2778124.764	1375766.571	506365.085	3472553.969	1383146.595	2394768.033	641687.849	3645080.398	2314050.462	494321.219	516707.823	1108060.576	2103887.018	646556.351	550495.61	614736.707	698244.52
O94760	1530089.59	1411124.986	1479672.569	1259478.512	1339585.331	1670949.383	1314658.407	1295138.166	1271002.34	1682801.508	1336308.546	1194633.872	1797321.93	1463134.2	1231367.237	1211314.194	1354517.968	1632022.435	1336479.676	1597540.638	1707391.594	1877269.885	1471884.018	2243360.812	2034446.772	1442984.716	1950353.687	1860059.774	1657288.761	2133922.453	1298498.62	2055402.07	1381154.831	2422373.752	1160210.237	1186754.048	1901019.918	1240805.725	1744667.298	1330643.513	1390704.97	1348522.052	1960900.033	1716400.635	1377935.105	1728587.973	1866092.07	1565656.9	1796179.821
O94761	NA	NA	NA	NA	NA	NA	NA	NA	NA	NA	NA	NA	NA	NA	NA	NA	NA	NA	NA	NA	NA	NA	NA	NA	NA	NA	NA	NA	NA	NA	NA	NA	NA	NA	NA	NA	NA	NA	NA	NA	NA	NA	NA	NA	NA	NA	NA	NA	NA
O94762	2153161.75	2288303.826	2538154.376	2370411.249	2790122.266	2535091.613	2879983.113	2517893.436	3584064.933	2242536.53	1086911.348	1174776.376	1360723.918	794677.826	1544932.629	1300138.166	1235190.465	802014.383	1376420.849	1252905.169	1814073.238	1247311.591	1969247.445	1367864.035	2298319.435	1697216.139	1954853.182	1753316.102	2234548.23	1863156.926	1823055.51	1603110.116	1473385.975	1192153.173	1783090.423	2289026.503	1768512.264	2551612.327	2067092.897	1593475.921	2654560.388	3008176.999	3177277.7	2293770.362	1921427.313	1633855.459	2602282.162	1821192.653	2322263.034
O94763	12005.843	9033.068	7316.008	14647.77	12267.764	11769.073	13396.734	11770.969	14601.514	13979.561	22836.551	22015.808	16977.217	11076.04	21925.678	28183.011	13273.956	22325.848	25052.877	18779.47	17085.522	10264.753	12710.192	10642.649	10020.632	17388.409	15011.252	19040.566	13880.605	20129.26	29802.678	44062.86	29186.715	28477.241	32191.514	34857.451	42790.799	32594.958	39074.633	32749.144	33142.401	47633.8	36266.006	41887.155	37434.663	20096.574	35959.262	36664.372	47484.992
O94766	18770.04	19379.155	22389.73	17952.38	19042.544	15013.481	19263.973	15535.487	18794.899	15748.011	12132.038	14006.003	9491.765	9819.19	11874.288	12159.82	8999.371	10793.928	11032.831	11439.74	42987.676	70490.929	17044.383	104013.979	25174.344	24113.328	39955.038	38312.822	24844.996	73147.22	38536.566	47803.276	35551.65	29281.324	32867.486	30419.863	43540.357	27863.04	35574.337	34842.401	NA	NA	NA	NA	NA	NA	NA	NA	NA
O94768	NA	NA	NA	NA	NA	NA	NA	NA	NA	NA	NA	NA	NA	NA	NA	NA	NA	NA	NA	NA	NA	NA	NA	NA	NA	NA	NA	NA	NA	NA	NA	NA	NA	NA	NA	NA	NA	NA	NA	NA	NA	NA	NA	NA	NA	NA	NA	NA	NA
O94776	1270167.616	1240075.868	940923.923	1240154.213	1501083.376	1191823.228	1524081.385	1506494.104	1407217.45	1124527.063	1370439.677	1692606.799	1122303.858	1364793.063	1316186.123	1221964.407	818459.996	1154715.523	1239702.132	1249387.992	940676.677	859526.099	1435253.461	873751.941	1268753.008	1213065.792	1181495.205	1126750.06	1068015.184	1023498.186	885514.591	942392.041	865870.504	977001.186	1086754.968	1020571.082	1066927.718	1283172.191	1351414.623	891601.389	1221170.1	1247444.127	957547.685	1109468.034	1025030.839	779340.576	1246886.427	815355.531	1110040.516
O94806	17841.244	17458.954	16297.147	17385.471	23222.508	17870.153	18206.295	20275.098	15864.096	16695.808	16495.45	16158.361	16416.705	13024.881	17900.342	15988.117	13364.761	15462.043	14918.869	14253.922	NA	NA	NA	NA	NA	NA	NA	NA	NA	NA	NA	NA	NA	NA	NA	NA	NA	NA	NA	NA	15394.889	49957.086	32684.726	31533.744	29848.13	5583.972	49025.685	26565.281	41151.296
O94808	616759.584	473573.106	482723.106	619276.135	496631.489	625358.736	466278.816	622201.96	387877.406	495493.299	416578.269	499329.124	595699.258	485011.616	552803.776	692173.255	380950.505	445393.249	595453.386	625850.685	257175.713	234486.937	287899.875	218226.1	324544.862	268643.974	276046.25	393520.698	443296.664	363053.384	740654.009	573551.795	384141.928	296341.893	620314.207	336945.223	587533.223	399034.79	684669.332	363158.375	778821.32	889329.217	1624727.722	896375.152	675737.32	610944.25	1301090.971	486077.717	919597.34
O94813	4348.205	3033.271	3171.423	4923.312	3092.438	3174.384	3942.792	3699.994	3677.297	4198.476	10226.221	8945.932	11888.429	13373.936	11986.896	10663.088	15012.598	15186.576	9297.483	13350.423	1503.338	1560.09	884.616	1774.705	862.712	1258.376	1226.684	1507.276	864.121	1361.304	5346.787	8583.048	9930.35	12388.879	5347.409	6399.065	9539.618	6576.951	7575.142	9411.923	1193.501	1979.537	1278.354	2582.339	2630.737	2853.277	1811.807	3612.738	1963.938
O94817	49417.71	60048.631	48300.819	39875.615	46488.27	44733.444	39702.901	43938.644	39197.976	39434.806	44958.68	40351.207	30701.281	43454.019	30438.777	25618.423	28660.779	38837.439	28762.467	31517.164	NA	NA	NA	NA	NA	NA	NA	NA	NA	NA	50621.137	48794.001	52772.442	81087.087	38997.946	96687.859	56636.769	101051.278	60483.415	54052.796	34111.419	32057.691	26542.693	30728.12	35552.863	44091.74	27133.962	32837.281	24422.393
O94819	3062.993	3254.834	4071.859	2554.533	2758.061	3776.296	3080.328	2919.249	2468.541	3813.214	21614.898	22517.721	26201.766	26598.88	19050.991	18157.214	26072.197	23154.597	15951.271	20651.086	28766.884	28896.077	23988.166	27756.878	19748.756	23775.687	34172.764	29942.116	26550.841	32531.307	15860.985	18281.411	17361.687	22041.755	15960.277	13377.273	16351.423	12786.567	18485.08	15852.686	3744.193	3308.055	4510.492	4448.153	4195.513	4108.572	4062.776	3956.437	4769.184
O94822	90790.026	68584.693	42507.146	136409.866	111966.572	81996.638	125614.091	108144.011	99216.29	98690.908	129749.869	205178.541	75650.513	98717.827	67292.033	61926.074	129235.558	153599.182	69615.737	85884.379	55280.133	54070.459	60835.973	48991.058	43954.878	60501.891	62229.761	57020.635	57318.768	53589.766	74699.465	76281.528	83806.48	107664.927	71417.468	90107.375	87641.936	81845.726	94441.774	87328.697	68421.202	59278.061	95561.202	73606.82	82611.353	73896.953	65709.441	73396.243	71037.443
O94826	1805669.87	1428008.754	1284471.259	2143087.389	1664173.195	1732686.642	1470631.934	2139899.043	1467621.478	1893459.944	1430110.664	1513924.974	1627123.082	1227013.831	1770009.538	1942951.153	1304811.487	1815856.387	1974833.574	1612951.776	1378490.882	1132915.578	1109372.759	1259699.035	1482315.357	1105642.671	1485599.475	1671086.923	1730521.198	1640870.34	1890839.044	1828526.08	1568120.53	1528964.055	1830568.982	1256451.934	1832685.404	1208176.151	1381962.296	1551575.142	1432102.531	2677524.02	1760473.205	2140550.16	1950277.272	1681353.981	1903495.544	2681877.374	2138681.361
O94832	122118.694	134994.659	116015.843	100645.749	109633.635	109118.956	105931.978	105075.648	115964.613	168197.247	167599.249	153715.923	118750.948	164314.042	129561.769	126082.633	209744.006	205356.504	123601.924	146423.85	244789.472	214938.454	191928.768	173463.886	157929.595	224396.398	241371.999	203669.657	159553.671	179202.352	127729.998	176770.213	290554.473	271872.371	130700.857	187858.116	224177.762	138652.514	135864.918	267797.276	165242.024	149718.551	147316.183	185321.399	214564.393	131293.452	164494.356	154111.515	169647.325
O94842	177257.638	179251.528	117991.502	265370.562	216737.48	170986.476	214515.932	222108.507	215950.746	177108.298	255141.267	261716.574	251708.918	287226.015	297762.722	363077.788	131708.532	234661.606	300685.667	277004.812	157344.891	115462.925	160086.365	104268.696	162175.952	169229.109	179348.511	186536.354	180924.954	182909.485	216924.646	234792.441	193109.397	168821.537	250014.07	195341.081	247828.925	179636.008	229548.352	222127.745	184489.625	209746.153	195294.342	228912.136	206981.473	180445.28	213997.125	232495.055	231449.922
O94855	1040238.89	1126473.975	1035926.308	1048815.735	879239.668	1073062.603	871530.451	973229.671	871326.549	1112713.063	788840.96	764397.546	1004537.209	915513.237	895713.388	959421.03	847890.722	1256741.245	974062.755	984255.361	726018.681	787865.183	639524.534	623480.746	623583.758	653480.69	1069378.156	889423.492	901369.892	843867.542	808856.149	836944.981	866859.935	987267.074	837911.791	648168.578	836090.897	656358.757	723938.771	835980.582	786254.587	782328.02	1106358.136	951943.868	814588.765	908271.001	950489.649	832730.902	1038890.506
O94874	1149163.501	1259841.289	1008361.072	1087251.936	1199722.07	1052889.221	1125118.302	1170182.436	1007083.994	1038736.641	1262793.925	1303842.241	1148468.234	1349055.417	1119976.519	1106215.202	1454286.861	1452630.861	1143870.947	1127433.099	1052749.065	900460.906	960242.778	907826.198	826939.329	948697.985	1172162.803	1092212.473	1067344.51	1079014.727	763484.45	737147.769	944748.825	994560.046	802204.53	870652.067	826114.113	933866.592	890755.014	996103.022	1014314.336	1205755.109	935038.677	1075189.001	1062750.047	848238.843	1178576.179	990705.008	1144797.191
O94874-3	6713.12	4412.312	3237.841	3194.983	8702.483	5987.651	6841.418	6588.474	7181.683	9976.188	NA	NA	NA	NA	NA	NA	NA	NA	NA	NA	NA	NA	NA	NA	NA	NA	NA	NA	NA	NA	NA	NA	NA	NA	NA	NA	NA	NA	NA	NA	NA	NA	NA	NA	NA	NA	NA	NA	NA
O94875-10	518803.831	477066.599	432805.132	430271.997	410953.956	790876.068	403638.114	476479.288	297163.593	649917.938	428874.851	466879.807	313564.324	419705.121	372198.416	360536.917	319221.146	467220.2	339586.407	388590.649	591425.208	583201.607	411568.367	694051.653	318296.624	400222.637	436036.012	454581.613	388299.874	777459.464	436081.289	589395.023	405231.678	394810.323	408477.53	363082.558	445522.958	376227.641	409268.286	386937.62	454284.573	436848.991	487047.424	536453.792	462325	471561.057	467523.293	588397.265	606360.394
O94880	41039.021	46007.932	32788.196	48801.521	42693.133	33154.659	46419.847	35918.624	38939.143	28490.713	30241.098	32275.421	26441.231	36617.969	25941.423	30303.302	29318.025	25368.79	25379.155	28562.56	36304.292	34593.961	31086.787	37205.71	29687.256	40894.935	39572.09	33951.738	32048.225	30971.956	16646.058	14126.56	15004.155	14399.177	21383.406	20676.425	15483.459	22780.827	19568.297	18190.239	6801.422	7117.427	5852.992	7072.707	7187.509	4556.991	7920.941	4891.234	6409.168
O94888	952456.404	846853.248	658954.959	925199.457	931543.562	911197.491	902955.531	922293.499	878271.871	715858.014	1087995.065	962368.903	889748.103	1130066.898	985535.769	1027253.078	670774.3	822666.643	1027914.537	985084.798	863639.845	612608.626	753894.536	538304.406	662576.136	803138.042	709716.138	809194.003	849143.635	806832.945	1147403.639	1051948.881	954239.311	677666.534	1092048.752	1060597.934	1047410.912	999896.287	1020023.767	1048626.21	1011388.29	1148575.658	1389120.813	1083805.53	979481.826	647771.316	1464198.109	693228.433	1055593.945
O94901	458753.798	445525.01	414773.263	521275.732	520217.424	473500.696	527017.637	578594.672	465421.35	511144.622	320906.114	349888.059	321039.892	322318.371	349369.95	363592.948	365904.683	352114.015	357624.256	324688.21	435761.332	392004.046	458968.019	393273.122	473513.015	461318.12	531894.315	453296.089	438444.637	486666.3	182233.377	201445.511	214900.09	211118.957	195537.05	184441.376	203444.794	163317.012	208243.63	216939.749	258512.274	320481.626	329793.921	309531.696	306040.993	265608.172	312007.064	276643.366	308932.51
O94903	352388.158	399992.703	395494.171	326208.744	327075.846	388393.351	384493.695	350625.042	362217.412	392583.144	397763.732	316582.714	382063.372	380355.989	288819.445	295801.14	387466.687	458737.469	300995.024	326417.367	395759.567	312573.682	313295.368	328084.214	389249.286	364014.238	369079.344	414902.142	466450.641	437290.488	446788.03	588765.989	585505.466	645422.062	464092.977	472002.287	549404.866	418539.022	445237.416	564968.883	474149.662	419905.958	434665.752	501210.875	456809.107	489924.08	494634.521	527133.293	578816.417
O94905	2060268.173	2075811.681	2178582.909	2189093.291	2360168.672	2108742.549	2559019.956	2416432.962	2256271.484	2370345.402	2106087.609	2418738.83	2036862.599	1837621.877	2100553.436	2154212.167	2127200.96	2165088.229	2229027.33	1982964.946	1709017.549	1671268.868	1713418.025	1707879.373	2020993.035	1758266.177	2183873.62	1632709.266	1707258.125	1632394.238	1666267.923	1618936.013	1748338.882	1717233.838	1958215.43	1793739.655	1750070.417	1878357.745	1783529.357	1877082.983	1507556.056	1719686.253	1208218.384	1422047.107	1654773.739	1681182.426	1574633.349	1607862.02	1467774.422
O94906	1726982.153	1662707.154	1319100.512	1997473.675	1766542.804	1565797.637	1779487.708	1947269.904	1903788.999	1398928.539	1790109.72	1647131.534	1628720.43	1971152.721	1569383.814	1758211.532	1796788.295	1609288.282	1695197.816	1691589.268	1316013.356	924300.516	1319827.484	862221.111	1095540.931	1216161.329	1399530.89	1309315.878	1365856.878	1205195.08	1446606.485	1201587.162	1258284.577	1144241.032	1404960.888	1247088.874	1373588.584	1248769.845	1243727.644	1301134.601	1535078.127	1748990.61	1655091.312	1666886.647	1474477.083	1228060.609	1812339.501	1557064.614	1518656.503
O94911	NA	NA	NA	NA	NA	NA	NA	NA	NA	NA	NA	NA	NA	NA	NA	NA	NA	NA	NA	NA	NA	NA	NA	NA	NA	NA	NA	NA	NA	NA	NA	NA	NA	NA	NA	NA	NA	NA	NA	NA	NA	NA	NA	NA	NA	NA	NA	NA	NA
O94913	37455.789	21408.341	17254.501	60150.163	47465.745	38527.035	46580.111	53840.054	48195.252	22863.252	54585.704	49112.625	29844.166	68261.48	18010.691	21282.399	17065.298	46626.64	21430.657	31244.324	37129.937	18750.662	45113.887	21854.632	32428.129	49516.189	42737.389	58193.172	57661.886	59756.337	26163.024	24948.144	28121.366	21482.788	24986.931	27883.938	27817.371	27038.719	27244.003	27473.968	36888.949	33855.843	38952.949	40603.153	50031.858	41226.548	42376.635	50939.523	41304.466
O94915	5408.034	3705.671	3323.26	7531.686	5920.381	5693.826	6086.14	6559.36	4982.785	5722.898	4703.109	5071.019	5290.959	4723.291	5357.627	5894.706	4426.194	4633.751	4794.835	4399.981	2844.606	1945.201	2222.549	1905.033	2588.741	2878.698	3174.524	4354.977	3326.112	4198.217	3576.44	4111.228	3039.928	2922.347	3414.555	2858.52	4065.053	2560.764	3530.575	3241.874	2593.632	4362.177	4227.878	3672.365	3112.5	2207.334	3262.518	3146.143	3964.991
O94925-3	1059260.55	949301.682	980255.411	1392716.264	970149.948	954287.438	796764.07	1174142.083	803388.759	925757.077	452544.647	470995.944	766336.89	587494.583	593954.84	999730.092	493044.999	648398.318	814235.074	761350.786	614900.921	503476.464	698984.757	528736.837	547964.542	628082.819	652831.066	643833.447	1094129.176	676854.423	1089467.251	610688.753	655400.625	564988.181	782907.596	565028.786	674749.589	496877.245	689310.684	647351.269	744927.445	640952.95	933463.727	803707.112	807940.459	799782.675	919064.407	616376.561	715828.944
O94927	31382.394	23140.775	13847.772	30102.681	25503.306	26416.174	32390.167	26694.64	28391.818	24205.938	37819.579	36685.042	31223.859	30363.077	31741.795	42273.763	30019.711	33455.946	27137.631	29903.043	16098.66	14898.522	14470.037	10978.905	15766.012	17307.768	20474.515	20777.242	17640.88	21613.626	18531.762	23387.645	21666.927	21081.516	21179.135	20898.92	23908.258	19204.631	19313.123	21833.785	33864.391	15261.873	45477.345	56431.759	21976.459	28105.064	55374.101	8175.321	0
O94929	418851.075	387767.509	526619.873	359972.75	304429.117	386772.028	381252.331	369279.336	442965.295	422239.289	348017.766	452273.658	258081.572	408780.282	288786.281	334388.062	298157.39	311910.843	297874.109	319294.209	295243.207	217967.789	480361.759	241726.697	285986.513	412603.304	317426.844	279145.489	282082.224	287561.802	264283.272	276486.1	270142.26	283650.217	349569.62	399275.919	304547.616	348395.308	306794.62	284210.953	444475.71	468654.885	427472.779	642636.596	637570.247	533903.535	491191.898	991868.357	518392.905
O94952	1552149.988	1235528.885	994625.91	1828297.248	1541860.323	1474402.194	1572992.115	1608406.629	1514389.628	1252332.85	1559708.192	1429497.878	1537247.595	1596408.393	1478589.266	2118696.681	1300885.729	1284569.285	1803598.711	1695904.248	1416537.14	863782.047	1207503.917	800123.079	1330491.487	1337682.375	1228430.251	1664511.403	1721296.203	1814983.771	2125558.492	1658273.668	1426861.749	1204890.593	1890887.04	866368.244	1428836.777	643401.889	1190718.041	1667926.425	1411920.713	1614125.619	1925729.176	1730197.498	1372441.395	793735.938	1929200.852	1476107.344	1736746.891
O94955	11538.371	10427.759	13046.959	10706.248	12050.114	11671.756	15197.844	11247.013	19342.483	13903.808	42347.706	32359.573	26561.025	37246.667	39759.605	53982.459	22795.982	30325.032	34025.449	42073.583	21575.546	11290.797	30421.82	12233.366	11980.43	24941.112	22197.291	15302.351	13179.012	19015.175	18709.739	25047.228	19377.603	15541.215	17856.374	23577.453	23551.967	28673.84	17355.908	23864.397	7018.341	17207.501	11122.978	13167.586	10457.133	6973.056	11048.09	13756.381	11841.519
O94964	9022.581	8627.35	8218.291	9248.781	8213.493	8027.534	9136.691	8287.704	9537.234	9618.144	17303.329	21846.143	6613.636	17334.485	5181.472	6641.526	18407.897	13323.417	6954.843	10845.842	NA	NA	NA	NA	NA	NA	NA	NA	NA	NA	7273.651	9581.048	7974.916	10642.928	7529.947	17167.838	9250.876	18817.2	12259.923	9765.062	NA	NA	NA	NA	NA	NA	NA	NA	NA
O94966	119000.37	119920.812	105514.372	127852.523	108057.658	104179.343	101296.104	124994.692	95950.791	117361.131	105812.729	135820.601	103122.103	93250.215	106973.352	147000.794	75822.684	137096.631	122423.611	112211.012	84968.563	62899.537	74861.523	60980.726	77031.365	80844.554	79660.944	110118.47	93297.049	102794.059	94391.441	82322.671	78831.694	95490.218	85741.569	90134.344	92211.936	82199.829	81007.159	88182.589	63653.631	88810.002	89299.039	96571.168	68001.891	64832.302	74591.191	78533.412	83253.45
O94973	2050385.184	1863993.223	1521189.301	2060012.044	2326016.465	2194167.362	2629429.911	2128096.302	2460474.062	2425552.475	1648044.213	1645951.859	1508411.997	1666985.691	1433717.887	1642150.942	1514079.471	1764505.768	1380977.059	1724574.391	5011398.282	4570761.608	4616194.367	3989445.404	4997826.27	4773151.989	5325764.066	5194092.786	4923746.373	5341804.086	3973523.973	4988002.561	4815324.556	4928909.72	3978370.538	4579885.632	5019646.126	4574324.319	4270530.885	5052986.757	1276972.194	1402644.004	1485632.735	1552675.872	1445500.427	1301640.628	1579352.576	1540084.957	1439293.747
O94979	4812058.95	5322772.246	4683972.034	4630539.786	4846581.067	4848191.256	4869850.238	4950611.992	5036159.087	5107699.487	4675321.822	4557770.995	4515104.808	4777656.148	4079012.205	4204109.795	5250513.378	5348189.475	4191763.183	4497563.104	4119267.487	3773693.577	3705022.89	3264331.796	3125412.043	3670572.253	4506947.528	3815911.357	3881366.297	3666694.278	4358341.858	4193244.205	4978839.954	5525009.837	4485114.564	4875913.968	4338470.587	4971096.073	4454881.401	4838104.304	3002003.942	2473492.784	2628250.348	2900992.282	3008399.955	2498611.93	2747039.65	2714236.192	2779715.344
O94985	11764.053	11841.292	8858.202	13691.46	11086.662	10417.371	11117.84	10488.774	10863.106	10495.865	NA	NA	NA	NA	NA	NA	NA	NA	NA	NA	1531.924	1726.73	2019.964	1697.166	1994.406	1720.4	2017.077	2200.252	2546.758	1879.087	NA	NA	NA	NA	NA	NA	NA	NA	NA	NA	NA	NA	NA	NA	NA	NA	NA	NA	NA
O94986	12506.587	14259.915	11933.871	11050.56	12553.197	12577.002	10858.072	11119.503	36405.474	9656.319	22576.534	23711.743	17274.047	22116.34	19495.882	17262.567	20718.061	19631.133	19766.519	20912.577	28418.226	35209.773	46582.645	35596.825	21256.14	36963	23936.943	30430.835	13283.701	31490.795	7274.341	28460.283	13488.625	32658.045	17265.421	45976.158	25053.252	51037.978	32783.629	14586.744	21081.339	21384.387	12464.305	23123.013	24948.518	15678.473	22732.848	35945.684	21673.871
O94992	694869.964	842267.527	753673.825	693834.073	755229.952	682548.188	766747.746	665503.44	715160.603	604773.332	662371.408	598930.035	752718.237	926811.239	634540.346	706448.429	463986.668	755048.529	680311.962	825144.915	872331.201	655631.952	763392.489	610425.583	562957.105	777086.211	857787.914	784471.224	702417.723	663638.788	678300.955	643766.407	916285.598	732024.667	662706.219	839846.232	775364.625	788718.47	874651.346	878120.255	671341.232	554509.154	587681.187	607591.991	815260.456	678770.825	730558.292	615685.344	612638.192
O95049	3541.86	3858.56	3061.318	3107.475	4074.498	3477.517	4671.679	5423.878	2895.96	5052.204	NA	NA	NA	NA	NA	NA	NA	NA	NA	NA	NA	NA	NA	NA	NA	NA	NA	NA	NA	NA	NA	NA	NA	NA	NA	NA	NA	NA	NA	NA	NA	NA	NA	NA	NA	NA	NA	NA	NA
O95067	7903.228	9501.589	7460.075	7215.641	10379.019	8823.351	8660.384	11553.13	7336.958	7424.822	7467.44	8048.588	8554.749	5329.278	7321.233	16640.874	2706.996	3408.114	14277.349	10597.939	8944.769	6877.745	6059.732	6535.653	7474.542	7438.207	7293.021	9090.848	9540.272	8797.354	4860.166	5434.683	2378.771	2529.833	4970.512	2662.073	4960.357	2280.77	5661.269	2896.799	10087.91	14083.315	16252.213	17261.426	11580.305	12343.675	13102.585	11397.33	13546.814
O95071	170985.646	148776.343	127100.374	193182.142	150031.897	154120.045	155948.105	165035.161	154768.376	145553.629	207664.625	265014.77	168423.618	177018.826	173666.433	196500.526	143523.556	180627.927	192302.393	183613.534	176766.84	128846.85	172101.245	125385.984	153209.995	166897.027	190841.726	214468.111	253683.918	199572.29	224468.434	185697.399	137110.28	129215.848	212954.065	157776.834	200071.915	144589.72	174358.571	168302.696	134855.043	156554.161	214897.049	161243.523	131771.412	99681.72	174475.445	123291.449	158029.134
O95104	197107.639	215908.45	167692.563	175016.338	225287.15	174047.682	206889.886	203597.957	200209.609	148223.192	255195.455	253323.475	211075.562	242365.471	231270.687	218990.588	184210.589	229181.379	246677.099	230852.28	237724.576	203284.759	290338.432	167533.429	237036.4	258413.127	307628.615	226876.594	243389.76	217089.539	289883.596	267226.627	300749.926	287619.611	315225.413	316895.295	290647.112	328172.58	333258.691	312409.793	289439.697	247180.381	294133.869	274324.588	285093.143	219686.04	345780.877	179637.729	264695.456
O95139	1107434.113	1146526.898	1168985.799	1174187.573	961289.18	1187661.519	1092356.834	1080795.141	1112015.139	1836441.682	1068306.586	1047106.259	986485.771	1365904.995	1079311.609	1202625.714	947485.898	1153012.125	1100331.569	1080542.678	939411.023	976218.965	730544.636	1042839.865	1158359.632	798553.335	890941.2	1036724.007	803654.417	1040662.425	1016109.561	1048866.42	1033309.659	995647.638	1019202.16	706857.246	1116825.467	781381.616	855412.434	877169.699	829555.835	1077200.528	1104450.335	1265465.498	1122274.458	1560264.626	1053525.943	2334223.399	1344494.459
O95140	124388.601	146019.808	129366.173	149820.819	120669.128	119207.369	107041.907	124127.828	104091.85	132888.818	402548.727	428669.378	466524.989	409896.88	422334.36	499568.965	454840	460666.134	502047.035	460371.115	224791.042	243270.559	188293.278	336595.967	197339.852	216578.456	230495.021	268755.079	227015.573	270910.628	171856.847	201380.876	190716.944	219948.583	184987.999	198811.791	190372.413	200180.128	160805.39	213179.926	194991.05	228779.73	242110.013	231885.257	212116.874	190417.094	232654.209	270391.111	213219.204
O95149	58267.957	45534.102	63367.986	52467.519	65980.349	71931.586	56810.684	61828.862	100101.345	102292.764	48677.458	50224.923	51813.927	55670.303	50812.207	54861.586	25214.581	32086.376	53782.214	47078.426	107581.1	83464.867	85956.33	83572.683	124824.79	79539.902	80547.026	112839.48	151238.144	113806.932	120939.056	68247.488	60842.556	78090.071	103900.293	64542.272	74362.019	60539.565	109754.864	74453.346	70812.476	86661.9	115658.632	92145.116	69897.17	61871.467	105321.581	60464.462	87184.43
O95155	139346.699	124620.734	129102.672	156274.133	138537.105	144404.664	158279.716	147292.853	149517.574	170050.16	174002.641	159912.096	195389.969	197109.668	179913.416	204896.231	207215.957	201755.099	189297.827	204223.326	114671.812	78789.139	75599.057	83732.829	74155.611	82856.934	96976.151	97798.377	97078.459	99392.8	127728.513	134837.391	136042.515	136695.646	113818.441	118669.149	141073.827	97159.307	122816.548	155071.375	148387.93	148103.857	157497.709	166764.57	211190.376	141559.707	178834.188	172582.758	171685.528
O95159	286787.557	262457.928	190490.773	379538.114	279672.935	274131.441	189391.143	268100.415	263244.946	253413.978	287397.695	302254.795	306896.332	328700.027	318443.859	354793.191	299553.991	265232.751	342591.276	307969.872	303963.061	294152.499	262916.107	201745.746	442142.597	218904.735	299191.082	327845.407	420977.953	362760.287	271311.24	233548.227	275180.712	296226.839	284086.353	346966.95	257071.85	336965.73	295678.629	277625.242	267981.596	172367.45	387463.762	270106.244	260630.974	319335.503	347775.251	150794.842	204373.304
O95163	151169.829	148078.732	127955.935	174201.943	169472.571	153290.866	184658.727	172161.104	179098.885	168441.973	245761.55	245024.442	241126.971	249394.327	247059.725	238499.832	200282.761	246487.292	251611.915	243818.726	214656.511	181160.448	203296.209	173983.769	183269.971	223101.455	244842.398	231780.158	215010.606	233579.436	186552.689	226723.763	196943.379	176543.548	199340.999	173575.654	216673.934	170390.596	222137.685	203489.831	200190.781	268723.386	257905.704	247652.051	208820.961	156645.999	290727.068	216209.139	242768.897
O95167	9195161.457	7875902.579	7991342.075	8146165.509	9389416.178	8785935.773	10101196.52	10270524.55	8430060.053	12521834.67	9136493.602	10988068.71	8071761.319	6051948.884	8189450.004	8329915.858	8066258.169	13628419.43	8965454.874	8989752.814	12093491.03	13361351.28	10548696.47	14615186.96	11799444.98	10152382.29	13014853.69	13978372.59	11875738.33	13690186.43	10911027.57	12260100.66	12196139.76	13426993.77	11751171.62	9473022.149	13669215.16	9980416.8	11369302.68	11004154	4703269.666	8108793.627	6103157.084	7304415.452	6236899.69	7596204.157	5710536.152	14535821.96	7777241.84
O95168	1037921.236	954399.307	1154705.882	1057040.261	878743.136	962322.808	1080212.528	974783.915	889093.956	1007132.541	958378.887	1116977.064	984324.369	1066802.906	847462.751	1142098.854	1020111.394	1102044.182	842734.984	1213323.023	998289.667	1090197.51	828387.893	1033813.787	1319480.352	1004324.99	1276781.122	1370464.16	1006338.971	1208320.72	1218973.539	1058985.395	1124187.32	1346840.525	1181119.376	1094522.224	1299682.847	1012568.531	1075257.614	1159518.947	1457432.236	1568219.49	1612346.519	1770813.257	1539325.832	2079001.029	1755318.329	2449063.424	1650434.066
O95169	586741.564	483902.196	458637.611	597367.348	662271.616	579122.043	570227.434	633275.318	528682.37	876959.449	559802.273	546542.66	521120.751	470008.336	507545.304	515273.455	505424.302	657326.728	522644.494	566057.228	325785.186	381503.193	242297.353	426637.462	357179.432	241420.334	409983.476	387874.522	256799.653	373905.225	304668.995	484963.545	359084.68	450983.542	432471.524	328640.961	541471.969	322813.922	415075.996	314553.439	353539.762	559500.077	327353.422	498113.185	405065.881	543537.767	388986.772	985063.428	443252.307
O95182	3786135.56	3460837.07	3512039.826	3937250.295	3133613.673	3321859.839	3527481.856	3450450.162	3439967.828	4119002.46	5013078.897	5776587.794	4601009.957	4872313.185	4763470.708	4979129.888	3378877.757	7442441.536	4692489.872	5599178.477	2400370.23	2447561.336	1800810.091	2860977.871	2679899.921	2131532.325	2831528.453	3044112.851	2471723.531	2814774.477	1499578.039	1539586.492	1535910.691	2057886.949	1710175.749	1264790.502	1663057.164	1080576.629	1493379.071	1458398.248	1528206.109	2270424.874	1839433.432	2398066.465	1905763.382	2462253.857	2301651.335	3418473.439	2237216.69
O95197	215301.091	199170.835	205311.339	284881.644	229756.784	230489.123	183730.956	218709.564	213519.772	201120.288	306279.736	423897.985	417082.303	463586.87	441534.087	549500.201	333068.162	442564.775	402960.026	412299.392	216568.82	191733.609	212180.421	177645.6	249723.483	192723.18	228429.9	222218.767	244643.195	192006.296	255404.405	272231.102	182101.854	315866.036	303486.22	225262.294	252633.092	206237.325	225073.401	212801.455	235761.272	272099.244	246025.257	320626.683	284879.649	263911.232	269889.625	334884.786	280934.552
O95202	2173364.015	2040006.427	1872027.732	2445288.169	2285030.261	2116470.086	2225193.404	2610405.4	2255626.86	2294000.416	2132370.91	2164913.776	2078287.776	1890167.86	2458954.647	2234674.431	2535060.808	2528162.592	2504255.216	2115487.818	1421703.584	1682495.935	1498725.349	1556610.527	1725624.917	1494054.478	1750494.388	1981075.447	1760215.091	1959113.908	1687490.029	1859714.607	1790619.359	2174839.035	1868888.754	1614899.104	1849740.713	1661570.598	1687300.512	1753521.37	1674754.692	2673438.213	2195980.483	2390898.598	2018850.361	2138372.613	2228937.408	2944273.732	2318983.696
O95208	131050.836	114732.072	81544.293	130136.006	135154.136	131488.907	114353.867	139673.297	139737.345	131769.378	64446.221	58772.789	59035.293	65787.506	57967.301	52687.72	48841.285	52215.941	51374.81	61810.113	65031.974	46704.347	60815.391	44063.948	53227.209	55249.698	56087.82	53149.618	62142.737	53022.075	75255.139	71742.19	64353.486	57076.547	60446.565	63234.895	67409.081	65121.025	61905.289	78694.928	90308.937	78642.574	96281.82	87853.481	86376.867	79796.493	99008.479	70747.795	87904.405
O95210	0	0	0	0	0	0	0	0	0	0	NA	NA	NA	NA	NA	NA	NA	NA	NA	NA	NA	NA	NA	NA	NA	NA	NA	NA	NA	NA	NA	NA	NA	NA	NA	NA	NA	NA	NA	NA	0	0	0	0	0	0	0	0	0
O95218	1266836.464	1124247.038	831101.839	1315066.753	1241375.875	1269848.804	1324196.165	1503959.147	1172118.053	1071887.086	1066047.262	1112024.556	1178740.386	1272089.642	1068429.911	1359701.43	826439.215	1280420.989	1255195.084	1252014.1	1195352.104	1066499.916	1221470.259	1004031.676	1221995.278	1271566.74	1212819.867	1224209.982	1598257.108	1124468.674	1390228.345	1105321.955	1069047.814	1280287.445	1288754.379	1149786.321	1166211.282	1106083.984	1385444.87	1219778.473	1279651.476	1465859.63	1283886.83	1406449.88	1272962.584	1043776.101	1637639.544	1289643.347	1263181.792
O95219	367356.329	368915.143	345488.121	275763.63	310611.322	331739.902	388725.996	297179.959	399182.612	317753.808	413345.251	312732.194	426371.709	437544.376	347009.939	315525.543	340105.528	350906.969	232241.477	434905.578	317098.601	383266.154	448544.596	398624.316	329316.429	398651.107	360075.991	395694.15	388489.055	390916.773	296223.704	261334.968	201388.529	279990.675	347702.023	203426.357	258431.517	224449.57	255962.119	237206.787	394784.801	336378.036	506708.009	373412.547	398940.766	341029.768	434185.569	270352.205	358291.421
O95229	742949.624	1063697.241	1216662.238	1317238	1198324.531	1446959.646	1537069.175	1553264.544	1792997.236	2537995.303	194129.374	113418.923	217146.899	163379.192	117215.297	104597.516	255786.676	238984.935	108817.001	164474.922	78666.897	53361.83	90076.696	57667.499	91858.521	82902.797	65933.929	90375.187	94795.637	85056.125	95304.411	56363.215	52979.343	41529.959	88621.027	68201.12	73242.564	73379.055	72025.945	69135.502	NA	NA	NA	NA	NA	NA	NA	NA	NA
O95232	1399464.65	1375190.44	1110081.493	1471650.722	1568822.548	1265607.643	1328816.969	1415761.565	1479217.718	1053835.508	1181737.273	1496679.469	1166266.518	1293493.135	1357205.006	1429091.183	1463915.953	1199127.983	1583907.687	1299140.314	1263916.597	1052197.843	1440881.446	1026156.762	1227171.753	1388566.629	1212680.209	1312940.836	1448927.775	1171503.886	1373927.819	1161345.197	1169972.359	1205765.091	1457994.884	1200779.983	1294721.431	1305412.394	1402393.52	1140986.117	1250545.997	1459975.651	1202877.097	1273653.779	1169192.818	825709.601	1418923.918	1047682.332	1187423.637
O95235	161312.121	126525.673	123563.128	178447.819	211297.634	156712.149	162323.061	239025.168	158125.339	143489.843	109396.347	119197.034	96268.461	132603.807	90568.464	112303.738	128436.367	122052.293	98107.421	117867.587	NA	NA	NA	NA	NA	NA	NA	NA	NA	NA	135382.643	119024.488	89849.518	63159.327	134918.971	88506.633	124761.512	87690.243	108536.388	91825.728	111651.805	176886.974	117772.028	159256.414	100840.305	35952.665	130576.636	46222.992	125951.343
O95239	46995.201	40408.793	34978.815	65824.485	54562.9	45580.377	67220.554	64797.954	52655.824	39423.919	69968.114	79169.211	56015.419	61635.533	67466.88	74350.513	38675.727	51148.174	86762.852	68275.916	26676.907	15682.68	73692.729	14373.395	62100.39	66862.9	59417.828	53836.71	66920.54	41302.768	63795.227	73814.033	35898.075	39819.861	87759.074	49926.672	78887.015	48525.484	76087.141	54014.536	52999.105	99045.298	65730.009	84849.773	55357.969	30122.325	59447.811	59106.891	62664.293
O95249	221630.904	229876.372	212801.657	277918.104	238964.716	203499.518	223525.224	257892.747	236297.856	198400.208	317936.953	325154.269	302855.299	311906.359	344293.253	370134.863	244645.789	332525.737	368244.714	321925.287	316808.482	243019.197	312632.902	248965.429	238079.567	297510.12	311545.211	303704.053	316751.756	318780.459	290518.916	289211.279	299966.459	292212.25	353193.527	238397.824	294768.408	311113.91	290332.5	305422.592	341118.791	324470.443	388575.686	359493.439	302731.874	259821.324	354123.526	323910.882	372786.655
O95251	176460.805	143047.811	83559.195	244989.217	198843.33	159344.067	190995.113	209687.788	152784.604	123603.837	192891.363	237142.933	190399.667	202379.236	195109.206	275016.59	149875.729	165303.122	251488.832	215443.253	163860.398	100756.245	156044.222	74276.925	139292.284	151373.511	168822.625	200791.001	242131.083	170116.153	124787.687	96829.742	80624.108	70115.278	139559.282	91305.015	101780.876	93160.428	89705.005	88830.688	110964.837	194928.944	159337.635	142390.995	109720.97	30948.411	155620.534	93298.33	124578.487
O95260	77133.55	71686.606	63773.625	67991.373	68166.116	80853.756	65386.739	72917.352	57291.592	79708.836	102848.354	70600.794	99819.586	93709.697	64474.595	54155.09	115202.157	101474.902	71946.46	84260.777	107776.969	99270.25	68603.972	121767.777	74312.967	74709.777	89498.6	100608.593	78234.395	122244.827	97111.606	146164.169	129862.408	163685.395	85941.271	117711.166	106059.185	118140.135	107433.225	141279.63	52096.118	45100.034	53340.44	55094.971	64355.66	62063.723	53761.164	55245.414	76956.289
O95292	2618542.672	2408906.092	2383065.229	2824066.056	2637248.535	2408131.612	2627080.664	2995840.523	2736502.544	2268995.963	1775733.579	1898710.924	1634875.23	1635770.588	1665568.091	1853544.527	1374057.475	1739909.72	1973492.404	1825988.138	1597608.364	1446091.514	1334402.259	1356936.648	1605289.031	1464800.966	1636161.874	1743888.739	1686689.63	1629111.243	2078517.207	2056309.313	2133350.314	1980252.983	2403752.224	2031221.189	2220774.951	2007846.708	1865956.643	2332143.308	2066619.564	2673363.358	2211567.272	2217355.113	2276707.709	1862869.115	2410984.566	2047692.784	2079311.153
O95295	58937.341	66831.176	56023.902	48863.259	67239.344	55821.14	70059.41	77406.868	53633.411	57408.036	35755.133	40028.5	38505.547	30473.682	34258.488	47983.732	27823.6	31899.376	42279.984	40179.03	127676.66	108680.639	97269.405	125634.615	107205.615	133874.884	148968.451	128528.299	123405.159	139247.028	62415.474	68029.066	64959.771	70842.791	70853.405	64726.075	71811.697	51588.61	56295.873	77058.478	43846.882	45000.978	43375.085	46302.113	42878.892	41934.265	47401.523	46467.506	43880.954
O95297	259940.647	301303.631	399153.754	234479.44	247498.41	231217.556	244441.881	234071.654	292720.315	234657.763	345313.492	260615.402	304050.087	367834.425	287507.229	331729.599	110708.779	280098.357	289438.866	337443.292	288226.697	277890.434	306197.013	243534.96	191347.121	291797.169	254162.974	242828.074	222405.177	233316.232	232321.042	261665.782	270894.71	342087.199	289213.183	410526.041	296996.966	427454.099	253447.069	296330.665	336325.611	242358.83	254930.681	295857.533	307311.382	349454.43	302568.403	378942.895	270881.328
O95299	1353426.432	1077160.596	1070198.739	1324143.065	1146527.946	1145075.674	1086441.133	1320685.511	1161329.164	1533148.976	1336167.688	1413651.936	1301891.982	1085588.406	1314389.109	1374911.884	1356802.433	1728883.286	1407490.787	1417329.511	1209692.65	820007.479	1150416.167	716546.97	706374.573	1223515.355	1137506.406	926449.473	1115762.409	839539.924	1133885.192	1251651.943	1235388.578	1560249.846	1280049.165	1304476.586	1512332.15	1264184.219	1229722.902	1223986.751	1382338.74	1495185.961	1123666.471	1504950.103	1793182.43	988341.076	1575502.097	1326650.603	1168811.152
O95302	370678.326	387452.236	391267.131	358500.806	375771.12	421428.495	438455.285	298661.058	503970.755	453738.318	447272.928	442834.939	356621.855	288665.078	336169.82	348486.165	257341.223	409737.243	331368.423	345306.424	456957.082	478912.507	399180.599	453307.656	252590.462	359192.554	343265.614	365882.991	278864.23	461559.81	325718.744	475355.962	437273.171	407798.437	236196.09	394074.85	399967.914	372258.568	296464.03	372943.684	324108.268	268471.404	245203.073	365925.332	439345.565	306588.649	243651.997	539842.818	443057.6
O95319	764729.498	708544.431	763019.72	803142.501	923993.85	930183.083	774795.076	684244.163	717763.833	928828.465	1165914.03	1240073.26	1401478.68	989836.791	1221573.629	1261383.396	1068314.057	1324070.136	1170422.779	1132075.226	1251750.518	763485.438	632226.792	916203.482	505841.372	907035.538	993272.282	787800.201	681516.887	819943.27	1001963.361	1352377.026	1182370.137	1172317.4	928672.742	1014872.565	1152480.722	830814.963	1005217.616	1196282.079	1109309.995	1110241.016	780450.423	1259558.425	1531090.471	1241174.702	819375.259	1984762.553	1117951.281
O95336	939544.197	1056351.659	1039144.523	771172.474	910072.01	1021868.611	1017734.846	813694.539	865899.991	1162373.17	1132732.492	799127.619	925467.956	1100711.087	912289.201	753198.436	1050353.842	1125115.24	795544.124	913920.293	817932.717	737458.355	772598.533	806798.837	824937.523	797134.041	879425.055	884158.224	794415.24	965475.544	774271.219	1017857.795	1034694.115	1183893.459	848568.35	816437.3	1010294.003	787491.433	921095.246	994032.099	899502.476	895249.811	913495.447	1068494.999	917746.115	1026570.75	1056579.71	1225777.947	1070547.736
O95340	215545.034	142663.576	110997.292	309921.569	297992.606	290077.581	237956.598	346702.15	176448.399	157365.736	388318.31	435809.315	547734.963	311607.324	541270.647	594975.35	300599.697	305115.933	590494.508	493857.682	168032.747	125246.199	224921.26	147968.686	205350.104	181364.969	199410.358	245096.716	316339.974	300436.866	377416.227	364342.374	200098.538	216453.56	346834.768	182320.254	296549.07	196600.694	300693.327	213242.786	1085349.921	1091347.799	1408528.283	1155071.835	923312.134	690651.917	1384616.2	781029.163	1260490.72
O95347	758257.052	622182.278	447135.091	909375.783	753875.123	714388.568	785863.952	915669.648	685245.946	592311.354	681479.45	661768.531	651874.639	611045.637	692982.798	860596.046	352221.861	431354.446	824925.597	713491.03	669163.204	428180.49	956132.549	415968.523	760720.921	857102.733	772299.485	841867.532	953315.199	796244.793	837743.301	750003.772	591802.381	453180.689	926047.383	744964.812	784582.915	784998.459	896761.941	670418.186	810064.279	951461.191	1039948.993	936971.08	772595.871	442545.256	1032983.597	524395.757	848332.017
O95352	80587.727	70089.894	57346.562	97454.302	86834.195	85531.467	96134.38	82810.488	85834.256	76589.867	111577.367	90271.671	114455.009	117604.219	110386.154	122023.056	99769.297	114855.238	96093.219	108647.598	174772.699	107212.01	128101.787	122563.269	143959.779	161961.873	178450.643	159549.16	170874.311	180302.782	72502.255	76528.064	89191.142	101390.486	70919.145	60612.471	83348.341	56432.709	70247.991	77290.635	73975.904	98787.834	105084.301	91524.073	67519.579	53183.439	99658.826	71935.654	103965.11
O95359	2073.303	1806.152	1550.136	2834.362	2330.256	2306.283	2064.147	2663.341	2411.997	1733.428	1536.353	1243.228	1137.836	1517.993	1398.824	1396.957	1507.16	1205.351	1655.639	1326.383	1934.436	1811.32	2033.356	1658.44	2191.941	2089.994	2073.637	2248.004	2446.13	2410.46	2155.888	2563.055	1994.713	1645.373	1872.314	1678.204	1675.328	1193.547	2458.416	2344.156	2457.596	2456.737	2437.307	2476.56	2596.751	2175.019	2656.262	2112.154	2154.023
O95363	12746.658	13913.9	10039.86	15816.943	10856.026	13721.541	8538.031	12997.249	8316.53	19837.034	NA	NA	NA	NA	NA	NA	NA	NA	NA	NA	13127.482	8903.315	12467.59	11140.605	7777.469	12945.869	13095.284	15901.543	13331.036	15332.374	74480.65	90693.728	85494.38	94363.94	73644.711	108181.76	94032.994	119926.392	100375.19	89845.832	69586.976	78240.377	78215.62	87690.373	75395.525	67409.858	112688.581	76825.455	90166.963
O95365	24911.943	22650.918	16467.274	36212.584	23994.008	24501.987	21691.119	28520.138	32696.841	25022.989	14395.571	11398.961	15376.868	14526.972	18822.448	20104.376	9786.861	10998.769	19893.686	18018.356	NA	NA	NA	NA	NA	NA	NA	NA	NA	NA	NA	NA	NA	NA	NA	NA	NA	NA	NA	NA	6868.304	15983.615	5594.835	9429.565	8242.515	7707.145	9513.073	8649.358	7760.532
O95372	9165714.219	8493902.557	8033771.83	10200526.4	10964137.23	10306350.49	11269840.4	9886814.799	10304555.99	9197968.736	7737359.005	7459687.301	6634916.508	6782993.733	7002694.755	6642562.067	4911215.255	7231657.272	6360673.395	6498386.027	7410807.18	6629332.285	6714611.607	6026143.559	9457510.976	7106456.072	9385796.28	7976193.892	8651406.142	8117063.757	10881370.75	10635012.91	9773373.001	10053910.09	10288972.07	8597515.922	10635325.53	8872925.086	9681842.065	9270534.058	6902201.444	6277981.028	7297323.824	6465410.209	5512110.721	5552521.978	6946344.42	4794760.248	6857816.468
O95373	2570209.103	2142240.181	1756489.951	2715305.514	2655723.93	2518847.735	2444768.714	2764475.47	2376962.512	2427993.422	2120200.171	2078636.517	2251932.802	2066940.226	2610319.71	2355967.689	2119160.833	2067102.797	2462594.593	2248220.914	1892010.487	1605519.87	2114761.094	1503922.189	2303547.179	1865770.252	1946036.462	2072805.773	2314076.916	2178447.796	2290235.516	2249795.957	1939594.932	1988847.785	2378403.592	1879571.236	2227107.791	1795647.743	2071055.241	2043625.929	1998233.849	2395268.924	2976472.133	2537459.288	2145044.561	1713779.489	2508022.382	2165371.015	2727134.467
O95376	171155.51	186535.01	152048.367	183714.637	184293.521	192637.996	154589.404	182930.924	139529.859	157624.64	272607.261	232308.345	248488.533	264503.932	251742.83	260466.3	244834.538	270213.538	248301.433	235327.183	222326.394	222669.858	216735.091	170403.599	305564.426	214124.174	292675.835	240988.771	295835.333	265076.433	314204.712	198517.93	178659.721	214762.833	273989.409	164005.419	208038.989	175535.119	209405.187	160340.71	202956.446	200044.292	268413.082	229658.443	212255.768	212791.962	254878.853	188617.752	249533.743
O95379	35487.529	37607.776	36675.601	39478.947	36481.128	47243.286	42135.472	39407.045	29171.253	35628.726	81344.908	50040.134	72995.099	64176.407	66803.731	50772.455	65277.59	51735.89	62846.965	64718.919	0	0	732151.657	0	0	0	0	0	0	0	45874.602	47706.678	30426.095	38777.013	31749.677	35439.947	51221.481	37203.79	34551.304	40966.467	46986.992	28917.972	25351.712	38370.048	35126.941	23824.748	28469.587	22354.441	43770.994
O95391	2639.4	3489.893	2709.838	1955.386	2764.268	2628.453	2116.508	2812.965	2204.624	2438.819	9046.93	4830.083	6386.422	7243.454	6788.816	4195.333	5890.012	6735.54	6990.082	6996.704	NA	NA	NA	NA	NA	NA	NA	NA	NA	NA	3209.534	4299.626	4557.614	4958.647	4060.723	5227.004	4543.614	4983.426	4372.398	5142.016	10847.117	6972.616	7486.237	9084.763	14369.194	7410.415	6178.381	6215.855	8007.317
O95394	3578519.105	3784536.394	3348223.226	3024394.811	3293026.885	3681911.757	3354773.284	2905901.211	3194706.567	3547890.886	2969024.769	2693735.095	2837996.169	3190664.267	2630006.874	2540411.895	2356769.115	2940536.552	2408771.453	3112595.244	2150340.327	2048503.472	1999007.112	1816354.168	2347194.22	2085863.22	2558842.455	2353611.428	1886392.205	2304015.057	2124220.868	2324432.15	2765169.051	2423853.932	2225647.254	2062719.277	2529964.637	2036935.188	2248016.633	2599857.437	3211892.321	2963065.557	3517929.115	3393345.117	3239508.975	3057501.394	3925779.095	2715699.789	3498371.637
O95396	32258.425	30758.433	28999.53	33872.305	29182.745	29069.638	34140.954	29999.429	29998.65	46928.457	24665.143	31447.782	24263.816	22805.93	27628.732	23242.031	15885.851	42885.09	25528.49	27162.921	12094.064	12021.313	12590.3	14764.239	8759.289	11396.987	15086.552	12284.898	15997.908	11988.341	89502.521	94190.705	89263.685	107303.434	97107.424	64753.533	101566.031	56070.281	83265.13	90654.975	106368.63	126915.528	84103.895	153746.642	181543.556	137110.97	102548.299	177081.641	120208.385
O95399	1023057.243	2250373.903	2929786.261	1013042.842	1351095.036	1137368.985	1624704.469	791844.22	1633120.008	1471076.962	2619599.873	3560680.174	3028626.132	3156500.731	3716001.627	3463205.899	7786910.338	5266058.656	2998073.705	3071512.293	NA	NA	NA	NA	NA	NA	NA	NA	NA	NA	NA	NA	NA	NA	NA	NA	NA	NA	NA	NA	6756273.699	6465952	4586628.847	6956278.405	6736283.148	16832912.83	3669155.818	9932618.901	8210984.158
O95400	731643.918	784643.241	572526.919	771937.859	852629.934	687477.184	846698.142	781226.242	860905.443	620462.677	1167379.01	1068220.426	1034276.708	1312315.57	1070989.783	1056122.961	818476.81	1006304.222	1176633.031	1079532.501	894594.976	626691.812	881071.971	604820.887	721482.021	855398.42	806742.459	805159.488	826525.053	771577.848	1158601.605	1120354.015	1126980.516	970856.752	1233226.758	1235703.198	1132475.45	1222237.505	1288989.906	1289564.196	1388948.345	1452574.29	1027171.612	1346119.022	1381262.838	716162.571	1516500.252	1002054.497	1192660.421
O95405	845.833	716.572	629.118	1015.844	939.331	664.781	985.173	951.716	882.757	899.313	1945.193	2562.409	1427.043	2141.946	1970.24	2189.683	1902.205	1802.008	1971.376	2305.553	509.761	341.121	535.831	314.571	406.622	502.697	529.816	623.034	599.092	500.287	2185.319	1572.14	1871.013	1782.369	2109.458	2643.425	1629.712	3178.869	2693.347	2116.434	NA	NA	NA	NA	NA	NA	NA	NA	NA
O95425	985509.917	1073047.203	937721.416	775103.007	791199.403	919168.255	782044.882	745848.852	761150.465	1543065.839	984095.977	862137.866	1020046.161	1071591.278	726377.89	725127.839	1320578.878	1444849.949	724653.033	1145499.729	1263135.546	1088189.294	594929.495	1229855.082	649232.978	774145.814	888601.449	942290.666	571650.742	867923.386	1057107.315	1399252.937	2383005.279	1844885.559	1133260.272	1383853.319	1577417.378	1078666.059	1068065.276	2179954.511	834682.338	692893.536	704699.236	1065799.237	1300897.78	1311814.863	817268.196	1917678.277	1011903.305
O95427	561.956	973.136	637.594	1536.688	1510.427	1409.934	2226.217	1275.383	1370.179	0	NA	NA	NA	NA	NA	NA	NA	NA	NA	NA	788.691	194.669	587.313	340.443	641.996	1127.109	1168.048	1306.437	556.662	1505.471	450.484	1120.439	750.441	444.243	718.298	404.2	1320.18	657.458	474.304	597.177	0	960.235	0	199.165	0	0	256.398	709.186	430.487
O95429	263515.185	257046.121	167560.545	240996.219	297502.789	222661.343	262354.391	276269.209	258761.658	197553.201	255384.908	208679.784	205694.996	220160.031	239483.672	232866.61	132496.097	180974.475	240365.696	213679.222	172457.183	114176.215	168743.577	102104.51	187594.413	187238.844	150587.346	165128.665	175703.942	149078.682	267503.72	208660.344	235402.846	208841.866	302231.184	298750.106	244189.261	287723.372	302504.348	282577.441	229914.017	229603.318	280202.347	222902.562	215124.441	125571.806	302089.261	115833.787	203335.678
O95433	3544825.723	3129969.144	2642752.089	3707952.197	3179009.112	3863362.789	3268668.784	3706280.607	2902325.519	3267909.762	6497544.093	5216794	6593667.561	6398159.727	6435105.039	5979302.554	4561706.833	5176606.362	6091559.498	6473133.662	5206129.262	4173480.227	4807103.823	4211636.697	5046908.221	4999424.413	5270098.881	5375101.347	5388841.523	5563167.752	9387741.509	9976920.972	8076352.912	8338075.495	9309857.261	7591338.688	9296749.849	7738153.039	9206317.439	8426936.037	5836123.369	6215922.678	8226820.71	7148440.478	6315823.442	5567014.72	8124586.58	6121168.664	7659567.921
O95453	508424.83	455457.33	357077.725	664289.786	534169.142	493702.68	494329.286	665879.498	448871.648	410838.735	664209.429	720655.875	685250.263	757003.245	708806.465	888782.081	648885.252	534800.747	902497.813	701059.679	437003.167	340158.012	470763.758	363847.689	419013.8	460703.364	427265.785	461442.807	552347.134	449838.403	630860.404	528905.462	437475.573	506432.742	741876.463	522752.454	574139.306	510305.871	565375.963	523782.002	559329.791	657888.039	591818.242	643210.63	567958.252	415575.432	692939.537	444148.755	527160.536
O95456	807087.555	563797.369	567013.004	989139.499	823430.794	768362.163	827593.639	810842.691	727331.677	723683.251	479777.767	551486.665	513490.121	432486.306	624537.766	601207.901	362261.608	471254.883	528897.756	477992.022	266346.826	234341.934	247930.073	244266.179	331600.673	252054.049	268497.059	355567.414	338790.153	405842.159	460123.943	508841.012	311432.996	307446.431	559869.509	311904.484	495752.333	322078.606	418632.037	326471.024	480075.036	989695.44	985162.675	769581.268	399135.713	313767.598	734881.323	469103.839	848166.01
O95470	733656.74	819061.47	684699.803	755093.63	759225.279	735188.131	830982.261	814809.949	803331.958	806582.527	616132.987	633974.169	538620.858	601017.638	574578.367	642989.415	467696.918	521148.897	657102.669	603809.246	346023.211	271305.893	348523.288	234049.889	373473.236	381858.849	437086.319	369028.153	380170.612	321681.834	700193.462	713934.973	781552.47	786339.774	870521.101	727413.028	776285.443	695426.627	755585.006	847496.275	571252.279	716173.203	601076.176	700421.028	675602.22	526402.39	705445.729	672247.121	658075.38
O95471	382553.165	323799.26	348746.035	543375.777	523805.524	357882.683	508757.055	480092.611	510393.282	358298.34	612112.5	1182109.075	730958.288	602759.24	1134716.101	1550770.993	747879.728	641857.819	1187071.274	700453.308	279823.536	296116.258	346062.998	179846.762	555664.886	484671.772	445130.041	505599.918	415592.671	497041.104	611053.604	596368.884	286557.482	332913.476	608976.173	356948.684	541703.016	394147.689	556786.714	246412.044	321139.627	996957.014	488488.715	624071.687	170528.633	320117.171	211912.097	333829.036	568393.751
O95478	129286.781	123853.948	76529.512	168499.446	127937.953	113933.123	125210.515	198123.977	146425.812	93593.329	76428.713	114119.625	95873.115	95942.624	101271.485	161935.502	132642.452	87719.228	125321.174	119907.233	107848.838	44582.773	147775.467	48577.02	155836.05	107987.694	130352.513	138700.672	169401.619	96363.497	108232.481	83315.447	75666.302	68426.554	131539.466	75700.163	95293.743	76706.681	116526.851	79405.088	108848.14	179410.621	115294.079	132144.258	105489.217	59093.01	152304.488	76651.97	104729.699
O95486	268964.256	300687.521	250416.381	259184.537	236061.665	273024.075	243670.673	269286.199	273309.204	292185.464	250711.395	206340.436	255741.904	244588.69	215522.1	254879.385	270675.38	278449.181	248261.663	272692.141	293404.243	267860.723	272515.561	260148.23	244292.833	265477.654	337300.191	296904.956	306531.67	354908.904	295672.643	311002.958	270685.086	301528.384	292005.637	248825.269	290361.65	242921.73	289455.749	308504.988	191872.895	186310.722	229470.291	204798.141	206605.581	211011.878	189575.396	206083.67	220158.485
O95487	176233.537	147464.205	118974.361	206549.622	161614.987	164122.612	160594.837	185498.07	174681.338	150163.874	121367.839	131397.626	124813.894	130836.574	116907.745	151848.278	138701.536	121395.991	128177.855	134891.927	135197.495	113288.37	114526.58	119372.831	135350.84	137824.03	154079.288	166889.445	140318.19	159917.104	124352.555	150733.667	144551.15	168115.115	165619.799	139712.552	170806.511	138031.276	144210.938	159330.217	127798.795	142133.543	106907.655	141814.186	131043.881	108284.759	132794.52	144807.074	137382.717
O95490	125382.58	97869.857	130501.573	114023.466	99629.782	100669.864	115004.32	109021.084	108072.128	78608.388	84055.451	92800.831	75420.921	89404.552	75908.773	83415.47	72266.823	83533.604	81614.068	86762.377	129060.438	93680.571	125734.665	91633.974	141989.574	132151.307	170563.193	133234.369	127426.719	101520.514	137367.421	97520.608	84108.384	129731.905	107329.57	130274.049	126337.761	127044.171	148489.823	91387.386	106782.029	121333.013	101927.732	108976.988	94774.487	115959.218	122907.268	93094.135	83902.96
O95551	338473.877	412890.616	304849.216	379985.21	413368.609	395481.234	450502.731	382953.092	389483.73	288053.003	721438.685	536512.36	531583.128	808847.971	530830.753	493131.518	415920.568	466845.605	538535.733	498302.659	484831.358	353221.147	397180.22	351008.747	417269.367	477129.739	466284.737	419718.356	494448.205	475269.021	407912.785	402820.438	393083.165	383895.957	435841.869	413534.696	418063.959	345285.548	440167.902	394132.531	319776.23	322838.733	340007.093	320241.744	340934.923	222223.619	361407.586	262951.711	305441.916
O95563	92470.389	62888.296	78415.1	75154.131	46898.831	80927.952	62670.298	64598.199	63331.048	220667.69	71042.575	62896.575	125526.927	65141.389	81912.156	89234.337	178202.065	195540.223	84380.109	135894.587	94019.558	142080.586	39500.69	204076.601	75050.099	63429.776	85703.88	126419.098	92702.491	129335.167	NA	NA	NA	NA	NA	NA	NA	NA	NA	NA	97126.966	145586.467	115650.377	235100.83	205721.771	439359.213	119151.248	707452.209	239558.464
O95571	3734089.072	4346424.246	3251475.884	3427069.068	4216452.497	3635087.942	3644192.161	4332853.027	3066664.682	3407668.452	6064613.572	7025564.61	5400936.627	6127423.418	5686542.871	6418920.55	4917062.919	7612165.396	5474054.951	6176156.585	1370513.062	1427966.821	985464.061	1494592.982	966034.813	1017329.211	1203261.348	1352632.72	1072261.471	1363583.436	3563735.007	5026141.882	4320418.583	5200254.667	3722615.375	3907988.353	4801760.905	3388674.802	3792887.907	4924453.401	4195079.813	2763293.456	2354467.977	3123718.875	4359850.946	4507298.041	2548850.991	4492013.068	3182260.661
O95573	1517038.359	1297692.697	1019576.552	2086824.274	1325781.315	1424831.9	1243878.063	1691265.884	1186684.663	1171327.662	1168279.151	1277049.614	1233212.509	1163539.546	1143691.435	1769612.134	1122536.03	1184454.932	1497733.918	1325063.94	887697.935	741597.085	1295428.473	680300.784	1392585.917	1126286.777	1329404.936	1403113.578	2095351.992	1281827.769	1759595.313	1391677.462	1297289.382	1089126.845	1607604.701	1183027.007	1475842.185	1066167.77	1196726.19	1300654.09	927842.585	1207276.425	1501909.615	1255657.63	1064868.145	841509.347	1103746.768	978053.239	1133205.394
O95602	282593.484	248001.89	191938.001	345165.788	267817.69	272003.312	279759.268	352272.238	278217.709	260569.582	352584.113	368488.19	335820.416	350411.588	358904.522	460457.715	273942.065	306278.54	466615.234	370412.143	209975.831	161836.022	226513.037	161753.454	225929.976	206396.14	211997.092	243342.94	315731.337	235455.124	703139.85	664155.215	656241.466	903281.28	699147.31	1175213.95	750624.849	1184735.709	976001.9	667383.405	442735.033	496746.955	517195.339	528687.321	458154.104	345914.526	507472.697	419796.545	467801.009
O95613	1083.571	649.02	2209.807	427.052	610.546	430.478	3652.795	345.868	303.219	440.52	NA	NA	NA	NA	NA	NA	NA	NA	NA	NA	126.718	58.24	345.03	108.358	81.351	0	439.877	83.611	22.505	0	73.222	84.833	277.568	84.9	61.23	18.039	290.609	66.723	48.399	20.535	588.802	216.998	1324.544	230.118	110.279	178.375	2519.1	246.344	263.91
O95619	196671.313	172421.524	111027.832	232945.289	227702.904	162285.222	232622.214	202086.441	246917.887	140303.847	205550.859	205960.093	244043.678	178296.385	288024.59	227466.728	122368.603	251247.773	269828.706	249847.875	98781.57	75416.324	133195.581	40967.217	169466.996	139393.1	123763.842	143005.016	130260.699	99487.578	246806.343	177364.953	194790.688	174813.734	265343.17	243473.801	199991.168	212531.391	261482.09	212246.606	190671.6	225364.378	219285.196	221002.832	185474.881	147787.711	243200.67	170803.932	192607.932
O95628	47774.107	62053.976	56961.439	37775.412	48532.805	47683.668	42383.574	43488.337	34657.676	46109.856	83186.525	73983.616	57698.617	87710.208	46725.913	48255.358	54388.505	65377.827	49633.641	60683.058	45952.817	46970.234	58714.643	46758.885	44583.85	49196.337	44415.012	44640.772	42757.812	41809.515	30194.614	36970.144	38886.498	46700.342	32367.715	59373.983	37779.201	65243.615	54281.35	39701.85	40899.914	31864.009	40346.055	40413.415	41816.999	34636.545	38628.442	27383.346	33926.412
O95639	802613.524	793587.53	613075.656	937277.622	860131.62	720133.957	822058.622	946707.722	798893.105	693127.3	756582.76	895610.562	664504.044	757318.348	688624.569	764961.185	651341.378	744372.019	729325.87	711168.317	730597.291	592082.135	817695.395	509098.755	651029.922	728187.301	825567.027	748126.102	831480.213	690159.67	700610.153	687918.545	700342.354	663703.373	803895.909	675316.616	740252.63	662026.588	685496.71	703207.912	543149.755	598241.837	506192.399	585406.369	578781.072	411474.621	579400.876	499040.618	549349.028
O95671	7093528.766	6747825.753	5670493.789	6318125.097	7353729.602	7747153.255	7522816.306	7590674.654	7202653.987	6968808.625	9766106.923	8091942.768	8723721.068	10966342.74	8409630.324	7792310.028	9216759.34	7477853.022	7629128.058	8757683.062	5360386.504	4202258.89	4914585.697	4549170.234	3912587.404	4704820.943	7127878.446	5169835.23	5013414.241	5324470.688	5237532.572	6104238.868	5806702.953	5414763.778	5327469.568	5787358.235	5796190.404	5189734.351	5681498.685	6406512.009	5299596.313	5455320.851	6863663.648	5712515.783	5097347.254	5251342.64	7186748.827	4553030.273	6209260.122
O95674	240050.389	315975.866	283860.796	209845.433	231225.964	207700.318	234522.1	218331.251	190428.385	206312.016	400476.003	361578.147	331163.375	351872.802	282673.698	305279.424	269920.523	325779.415	283879.32	293797.17	267221.446	233335.883	313840.455	207199.699	262663.543	266290.642	358228.015	281853.567	302191.241	257514.961	203268.052	189764.919	188280.183	226766.26	230545.212	304897.84	189235.892	305239.163	198679.859	213205.697	218294.289	257454.804	257864.429	238814.125	263783.056	260145.137	242369.658	193849.181	248118.953
O95684	252168.906	232194.84	181817.658	307885.029	297063.533	239147.219	259926.255	287418.143	242860.758	199183.972	221127.603	204181.02	199170.514	209192.466	149868.189	214665.593	238920.263	154542.21	186910.449	233440.869	223872.475	279160.32	192397.13	288113.363	156562.997	209221.037	192686.909	229427.351	176547.592	187420.902	252275.639	191187.449	188461.338	158204.991	225723.045	203765.561	200362.881	192430.136	191649.332	208593.801	168100.235	196512.935	203661.376	177676.477	163925.406	141867.827	183378.985	150961.751	131818.608
O95707	1303243.731	1045202.452	1127403.723	1464599.672	959678.426	1076018.37	1251384.483	1265336.138	1163423.13	1167749.234	NA	NA	NA	NA	NA	NA	NA	NA	NA	NA	NA	NA	NA	NA	NA	NA	NA	NA	NA	NA	NA	NA	NA	NA	NA	NA	NA	NA	NA	NA	53345.866	50304.369	70825.712	57823.028	55639.827	49063.477	65444.481	46276.654	47291.864
O95714	20205.911	15517.414	11674.569	27312.881	21418.24	17956.27	17994.285	18405.148	21901.213	22606.79	19190.62	22827.219	20424.346	26751.115	19914.41	23632.655	21891.803	22704.223	22416.196	24665.419	17081.718	11303.485	18465.994	12691.662	14367.592	17102.968	14612.616	17437.039	18259.111	16539.628	18460.702	24814.089	19354.368	27428.229	19472.119	24377.075	26133.974	23467.951	21644.751	20302.048	12702.32	19368.467	19490.794	20626.5	14908.275	11722.889	19611.869	20168.47	20421.272
O95716	267803.838	211778.159	203229.002	291698.197	331767.069	266565.687	287434.633	296926.972	247082.473	200200.164	209406.522	278015.376	137028.37	160620.774	99239.337	114541.417	198234.705	266629.671	110229.197	153620.83	119083.072	74602.417	104434.651	75832.684	154966.467	73044.693	116571.024	137353.13	232798.832	138275.487	270364.156	175766.268	155596.055	106908.08	227339.299	144440.011	179201.288	130100.999	156774.109	169085.756	141704.932	162711.878	313877.476	186467.42	171110.183	98415.858	231945.965	115464.61	182468.231
O95721	122257.029	149790.197	111818.387	89480.356	90823.434	127687.385	85467.914	95199.091	98435.184	223997.866	231207.209	222046.182	225586.405	321760.749	130475.51	177223.648	143573.291	216502.78	147587.107	218219.156	348089.717	193352.772	140183.011	213244.621	90003.958	247622.246	161739.516	177386.603	138925.002	179810.496	170402.931	168609.3	212934.233	186315.141	176343.802	198154.668	174350.666	171160.989	167292.746	221048.29	142777.708	77928.348	103917.007	133041.742	184080.358	167049.062	135370.946	167822.08	135875.755
O95747	1043474.641	1147926.918	947634.103	913277.671	1016280.239	1012549.349	1001879.653	1061304.586	914694.302	1053252.719	1673829.453	1370990.808	1563608.974	1570533.476	1294714.159	1458185.177	1505456.362	1573013.636	1426100.896	1539437.974	1176085.029	1092456.95	1016545.723	984786.867	952392.843	1099430.461	1249439.828	1055051.564	1077293.445	1155738.833	1305054.095	1381486.79	1425783.56	1543431.098	1345244.267	1237482.84	1353907.648	1095313.886	1198007.024	1373952.297	1218088.308	1206514.727	1447059.599	1279895.893	1116568.421	1083990.812	1496404.224	1004570.463	1298711.482
O95749	74701.383	60574.585	48510.832	86554.953	87939.674	80077.547	81458.225	78422.738	87308.414	62329.377	128864.29	131722.933	121758.321	110760.298	113363.147	115215.289	110148.903	107722.713	107790.092	124436.063	172910.056	176371.714	154292.198	164132.165	201705.812	146887.622	205774.112	192442.099	143428.061	227978.907	143394.627	170590.909	178502.089	232401.658	141653.452	162880.234	161410.432	150342.853	166496.049	172355.067	114314.508	91495.253	92172.015	105113.411	112912.568	167881.866	107528.047	111253.721	113200.691
O95757	25155.38	20679.347	16231.917	19323.112	27172.746	34110.892	22784.903	33341.511	10997.301	28806.523	204202.799	175039.062	296787.216	280778.734	225071.556	193038.604	270438.616	212300.811	231732.783	236698.21	NA	NA	NA	NA	NA	NA	NA	NA	NA	NA	15080.823	16017.218	10252.371	12861.326	16654.532	12968.148	15223.128	12081.323	14922.531	13904.844	20290.46	32326.274	23952.699	29987.634	25990.673	12108.097	31025.168	15425.712	25784.681
O95758	564619.977	521960.067	386025.568	789722.211	687796.476	553941.37	663375.016	784578.885	633803.005	561068.407	536827.738	751304.04	580913.373	536522.383	666552.512	779862.029	474552.577	428348.498	788209.701	600066.04	279907.304	310640.852	316258.318	278227.987	343266.641	298766.906	306474.497	358331.983	407530.862	360864.023	578093.259	493307.304	366594.224	383396.773	599220.977	373840.853	525777.496	331828.06	443790.684	369693.222	253533.886	425281.583	373459.18	373339.43	313729.508	299662.289	368955.468	319926.665	381948.695
O95777	1828186.312	1722647.403	1537754.788	1873713.828	2119632.942	1953125.572	2297659.532	2404535.522	2005664.991	2286169.716	1783324.39	1595141.623	1710843.945	1844094.968	1847537.124	1771896.183	1715670.096	1760707.896	1941554.143	1743759.713	1117775.129	1112220.649	1105266.061	1168678.391	1148952.909	1143147.901	1176414.803	1248504.905	1249955.312	1317019.444	1328678.836	1539656.843	1268319.553	1266530.809	1494010.223	1253084.591	1537053.32	1290368.666	1169247.182	1411762.391	425595.908	667734.085	427751.289	660783.946	489143.807	368597.241	573784.699	537758.045	518319.757
O95782	1316228.728	1263101.191	1092204.538	1382889.476	1318145.229	1298181.763	1266305.534	1315308.025	1213486.901	1365966.128	1440398.269	1364016.982	1299737.971	1389415.593	1311872.964	1277129.646	1148618.362	1287702.033	1273133.229	1310411.267	1533450.211	1180536.336	1312927.566	1149284.835	1351399.375	1318052.536	1423844.73	1471382.322	1487071.402	1516708.051	1484368.585	1482626.454	1523113.377	1539421.067	1468200.541	1489803.469	1575278.069	1479231.132	1488585.926	1629509.019	1596841.219	1591807.571	1677695.579	1742905.743	1716756.83	1444645.096	1701226.4	1732718.993	1760993.266
O95785	73395.887	79044.405	61525.617	93262.479	69202.762	68814.148	71985.337	76895.102	81435.913	58132.117	62969.359	67744.368	45748.122	74396.078	45968.731	58198.67	36730.485	50309.69	55077.15	55367.882	44663.593	35543.862	56929.942	33038.094	45120.904	55411.632	61955.757	45004.571	48338.568	48070.917	40879.008	40348.652	44844.256	42095.941	53269.708	55186.863	41695.031	48371.941	48021.384	56069.255	74085.706	58235.92	83555.478	66863.778	71728.574	50865.541	64663.121	49904.911	58984.14
O95786	255849.316	177767.426	156195.677	301404.862	338810.715	272811.769	350224.021	326145.115	259665.477	193290.794	302403.791	392937.62	270617.332	256162.354	346522.63	347793.976	174786.824	246714.542	326993.049	276588.41	540140.105	260667.651	314597.895	190945.253	182808.073	409987.386	358534.123	247340.259	114508.056	229207.052	276732.317	227409.496	178404.811	199325.735	270552.708	172269.589	220441.315	176871.019	399265.902	190022.458	280460.968	429852.346	376843.018	385876.766	194137.252	107121.672	359241.217	194802.781	432106.181
O95789	83375.551	77236.047	55367.287	94818.33	94010.658	66083.805	84988.602	96936.012	116433.387	57455.691	NA	NA	NA	NA	NA	NA	NA	NA	NA	NA	NA	NA	NA	NA	NA	NA	NA	NA	NA	NA	NA	NA	NA	NA	NA	NA	NA	NA	NA	NA	100463.885	112211.072	149840.576	105052.13	137147.696	72287.858	148915.512	67304.327	94519.555
O95793	3319943.005	2922862.201	2569066.758	3777474.035	3382712.305	3174480.226	3293278.366	3641109.3	3297180.914	3535361.869	2788647.392	3272076.557	3199669.456	3041967.145	3261294.813	4210005.195	2224185.81	2531192.62	3875684.797	3497967.056	2747052.245	2134337.337	2933033.475	2201652.709	3210584.518	2606375.84	2780014.272	3131052.576	3523364.412	2748778.542	3687052.605	3038324.82	2380347.322	2415595.145	3658506.08	2685350.575	3199579.659	2739028.034	3337666.82	2599633.696	4226941.511	4533956.584	5348540.9	4817557.675	4440520.976	2972937.509	4976350.786	4189207.949	4410829.517
O95801	183957.516	171276.386	177238.12	189210.898	184552.229	194219.619	182340.805	182233.547	196625.384	173570.682	172155.198	132869.272	252416.846	164454.79	152276.594	139598.528	145245.557	121879.84	166145.766	166618.894	172292.336	110390.967	90788.264	133514.849	86152.156	83421.25	200601.878	91445.499	80509.666	113777.767	223947.842	176479.131	155124.885	81146.865	187802.361	116361.611	221520.215	106365.959	149978.652	123222.559	171093.118	188964.86	204852.292	202915.127	173731.147	151612.644	197273.537	190751.66	187742.235
O95813	150817.385	70884.481	81188.97	108454.953	219871.233	138739.62	145445.051	284956.121	150811.465	104702.311	193457.19	204227.745	163043.587	128917.723	273531.515	142834.562	117277.214	252934.348	163252.848	155152.648	119849.396	118655.304	104295.556	103720.01	157683.537	110659.768	104727.123	124129.477	90128.989	119025.687	NA	NA	NA	NA	NA	NA	NA	NA	NA	NA	80922.808	161892.746	110808.302	93801.655	81298.975	74496.337	106070.272	75021.675	91508.01
O95816	1209721.555	1078940.791	876881.023	1281054.464	1315995.332	1292229.876	1043863.833	1354489.386	909652.855	1425391.285	1054674.016	1126009.466	1232803.79	1057987.628	1108840.721	1289875.07	955684.324	955013.067	1393297.675	1249484.57	1724682.303	1276878.877	1295196.916	1620809.216	1357314.853	1347166.034	1332987.734	1618705.655	1425072.229	1760074.652	632689.114	984167.346	816098.973	945656.468	868271.922	608159.683	793844.827	548348.321	709637.502	889044.234	711414.165	905965.196	880663.616	952121.793	866931.191	701284.434	1418728.723	1022837.583	899515.287
O95817	396495.244	557558.334	534497.679	269269.78	324670.771	518868.001	281641.927	255160.857	295869.655	722097.526	433046.559	378753.137	643029.845	591367.632	381155.99	380705.589	590164.543	743429.537	362572.557	531788.581	642459.12	668856.783	505192.773	845199.778	331083.863	495898.03	391195.034	506644.585	346753.135	649546.27	408370.016	781592.535	828059.483	940667.265	461808.076	629383.597	616373.749	647355.002	611948.993	758190.526	399155.033	265531.526	348560.738	541892.771	612840.15	866832.341	374797.288	985622.71	704069.686
O95819	188206.86	170221.95	133776.733	204928.678	173731.106	177795.122	175270.015	206558.6	173893.018	134126.695	173098.305	171569.002	165564.873	165805.45	146993.622	211786.241	125501.586	176580.675	185524.163	181616.42	132104.109	131045.886	118085.984	120578.325	106368.593	129666.519	149394.672	159422.608	145570.479	159966.667	285252.19	250874.247	236812.031	200251.245	272394.044	243307.446	243647.084	222489.534	234865.615	237251.428	145596.136	174862.235	167758.986	177199.297	142424.18	115289.83	170013.344	157886.834	171895.646
O95822	3853451.687	3414544.038	3788698.758	5658468.234	5015484.465	4081325.538	4799133.82	3853173.859	3962895.536	7236105.676	2581748.059	2542300.603	2109818.764	1338885.424	2179514.965	2345511.722	2949234.123	2753748.951	1948525.589	1883516.512	NA	NA	NA	NA	NA	NA	NA	NA	NA	NA	NA	NA	NA	NA	NA	NA	NA	NA	NA	NA	NA	NA	NA	NA	NA	NA	NA	NA	NA
O95825	88439.241	68655.951	43068.888	96377.305	85755.165	89725.602	86429.644	89136.049	78408.497	106326.928	139915.613	117207.48	157343.692	149961.111	98421.212	123643.377	149225.054	116712.058	113866.607	102215.553	152070.878	127079.998	93925.078	119253.959	113365.265	122860.392	134842.074	138679.665	89874.728	128510.956	91306.512	118845.469	135938.47	207993.71	124242.253	104471.665	140624.546	104456.647	229861.777	145563.447	154961.373	142871.137	135717.197	143517.267	173864.058	129956.651	165617.025	119165.655	124224.776
O95831	3972726.412	3837232.021	4111851.935	3731771.033	3574477.93	3777413.12	3275663.437	3579137.202	3480695.788	4654585.064	3422282.976	3624074.679	3902831.115	3419530.189	3553023.625	4073047.533	5067255.451	5106932.414	3901959.105	4199999.854	4066035.882	5613303.475	3183869.733	5602655.551	4404365.741	3377502.734	3758226.348	4413564.711	4247348.978	4089673.724	4523744.92	4715583.411	5293955.332	7035539.964	4460751.209	3797788.603	5081041.211	3743007.735	3784448.227	4249937.161	3328217.827	4453252.172	4102309.779	4686133.248	4243643.236	6466042.223	4085762.516	7528591.379	4464326.893
O95834	77652.705	91197.494	74813.187	54617.752	76829.866	103191.933	66713.952	71814.366	55723.116	126553.126	53868.22	53316.851	62033.654	60274.517	37382.201	34292.864	63564.757	75022.429	36240.152	59931.262	150024.156	121499.441	60912.336	276561.094	78309.279	73787.45	85207.519	105128.863	52163.671	131756.676	44615.394	86264.013	71242.714	56817.359	59292.879	59564.979	79651.002	55934.931	70286.744	71466.391	53730.753	44129.803	40743.663	57056.984	79027.079	72517.432	50181.415	98448.368	62502.157
O95861	2028534.132	2351857.158	2370803.979	1833561.489	1995255.163	2380021.992	1942368.12	1851321.965	1758685.045	2398830.674	2063432.011	1776889.571	2443128.092	2251083.523	1842766.762	1711930.43	2490491.996	2619063.133	1677279.682	2120284.457	2780307.185	3220903.376	2028500.784	3611405.804	2170994.541	2185413.087	2845304.481	2409499.334	1904080.799	2922838.343	2584341.986	3112126.915	3542727.243	3869750.903	2354671.047	2699646.58	2851216.86	2550875.684	2689278.006	3258450.865	2031336.207	1819672.564	2080357.487	2377396.145	2364824.588	2890626.837	2312491.37	2506634.475	2774742.954
[truncated: 7,105 more rows]
[truncated: 11 more columns]
