# Supplementary material for: A ratiometric catalog of protein isoform shifts in the cardiac fetal gene program
Source: JCI Insight. 2025 Aug 7;10(18):e184309. doi: 10.1172/jci.insight.184309 (PMC12487847; doi:10.1172/jci.insight.184309)
Supplement: Supplemental table 12 [file jciinsight-10-184309-s167.txt]

Entry	logFC	AveExpr	t	P.Value	adj.P.Val	B
AK4/AK3	-0.874899046	-0.557875306	-10.87117183	2.82E-14	1.95E-11	22.35104077
SHMT2/SHMT1	-0.755587395	2.906877952	-9.970116169	4.68E-13	1.62E-10	19.60309219
VSNL1/NCS1	-1.296381802	2.948498234	-9.431265767	2.64E-12	6.10E-10	17.90935019
SYNCRIP/HNRNPR	-0.414411836	-0.189528407	-8.951735815	1.26E-11	1.99E-09	16.37242402
KPNA3/KPNA2	0.711888615	-1.090098459	8.913351924	1.43E-11	1.99E-09	16.24826054
ROR2/ROR1	1.009248282	0.260798139	8.779188759	2.23E-11	2.58E-09	15.81300177
TOP2B/TOP2A	0.747951951	-0.275112748	8.728663259	2.64E-11	2.62E-09	15.64858126
KPNA4/KPNA2	0.768025528	-1.583946238	8.149318762	1.84E-10	1.59E-08	13.74494162
RDX/EZR	0.752895338	-0.830369836	8.070265887	2.40E-10	1.85E-08	13.48277228
ADD3/ADD2	0.866879387	0.192116675	7.936177295	3.78E-10	2.62E-08	13.03689745
NPM1/NPM1-2	-1.5540421	5.065565915	-7.860544843	4.88E-10	3.08E-08	12.78477573
LIN7A/LIN7C	0.575147532	-0.820820541	7.772907867	6.57E-10	3.80E-08	12.49210221
KIF2C/KIF2A	-0.564964295	-0.872036369	-7.607582551	1.16E-09	6.17E-08	11.93852304
CKMT1A/CKB	-0.662744075	-3.241870826	-7.272111092	3.65E-09	1.81E-07	10.81019861
MTA3/MTA2	-0.52038679	-0.324793453	-6.893888675	1.34E-08	6.20E-07	9.532255124
GFPT2/GFPT1	-0.589393424	-2.484876527	-6.864244427	1.49E-08	6.44E-07	9.431926136
PAK1/PAK2	-0.42311506	0.311852956	-6.693086174	2.68E-08	1.09E-06	8.852411538
YWHAG/YWHAZ	-0.374709272	-0.979850867	-6.509292044	5.06E-08	1.95E-06	8.229976038
UCHL3/UCHL1	0.606550514	-3.156096849	6.417611061	6.95E-08	2.54E-06	7.919587985
YES1/SRC	-0.736988531	-1.400199495	-6.305027706	1.02E-07	3.56E-06	7.5386507
YWHAE/YWHAG	0.348250703	1.739194122	6.268717536	1.16E-07	3.80E-06	7.415861727
ARL2/ARL3	-0.509096525	-3.035101587	-6.257938481	1.21E-07	3.80E-06	7.379418362
ARL1/ARF5	-0.400918507	-1.233692621	-6.135820386	1.84E-07	5.55E-06	6.966837605
CDH3/CDH1	0.723966173	-1.173862766	6.111201935	2.00E-07	5.71E-06	6.883737668
PRKAR2B/PRKAR2A	-0.414690578	-1.599509553	-6.093089717	2.13E-07	5.71E-06	6.822617652
ANP32B/ANP32E	0.527227618	0.995055448	6.091809091	2.14E-07	5.71E-06	6.818296755
IQGAP2/IQGAP1	-0.41136107	-1.366293186	-6.029296358	2.65E-07	6.82E-06	6.60747685
NLN/THOP1	-0.59512982	-0.970547899	-5.805857752	5.73E-07	1.42E-05	5.855886449
COLGALT2/COLGALT1	-0.898398066	-2.439486675	-5.770824403	6.46E-07	1.52E-05	5.738370177
SERPINB1/SERPINB9	-0.929308282	-4.945516479	-5.766222677	6.56E-07	1.52E-05	5.722941563
CKMT2/CKMT1A	0.751264508	-2.741201951	5.72770063	7.49E-07	1.68E-05	5.593855784
PAPSS1/PAPSS2	0.614404209	2.699802591	5.717729754	7.75E-07	1.68E-05	5.560464798
PGM2L1/PGM2	-0.339315538	-1.623526949	-5.690837116	8.50E-07	1.79E-05	5.470449856
STXBP3/STXBP2	-0.501706088	-1.957711686	-5.656252403	9.57E-07	1.95E-05	5.354786442
IGF2BP3/IGF2BP2	-0.313742452	-0.741648399	-5.598581012	1.17E-06	2.31E-05	5.162171829
TPM2/TPM3	0.605876733	-0.684387256	5.502882821	1.62E-06	2.99E-05	4.843322015
MSN/EZR	0.57725095	-1.272016102	5.499242264	1.64E-06	2.99E-05	4.831212417
RRM2/RRM2B	0.552430887	1.04690791	5.498898498	1.64E-06	2.99E-05	4.830069027
RHOC/RHOA	0.564263977	-4.229185718	5.48527036	1.72E-06	3.05E-05	4.784751898
FBN2/FBN1	0.640650044	8.177293676	5.413038328	2.19E-06	3.81E-05	4.54493271
ALDH1B1/ALDH2	-0.699979344	-2.243831556	-5.383714126	2.43E-06	4.11E-05	4.447758342
RAB5A/RAB5B	-0.287152251	0.847444243	-5.339121681	2.82E-06	4.66E-05	4.300203958
YWHAH/YWHAZ	-0.27033573	-2.547281456	-5.265002139	3.63E-06	5.86E-05	4.05555048
TRIP10/FNBP1L	0.363033395	-1.83459444	5.233273149	4.04E-06	6.37E-05	3.951061679
RAP2A/RAP1A	0.401620436	-3.704944611	5.201256269	4.50E-06	6.94E-05	3.845778331
DDX50/DDX21	0.332418277	-3.20737112	5.158585146	5.20E-06	7.84E-05	3.705707438
DNAJA1/DNAJA2	0.265471028	1.430155037	5.103325321	6.26E-06	9.06E-05	3.524750029
ITPR3/ITPR2	0.530643978	2.091185511	5.101355053	6.31E-06	9.06E-05	3.518307425
HDAC2/HDAC1	-0.384489343	1.43733761	-5.097231058	6.39E-06	9.06E-05	3.504824454
CAPN1/CAPN2	-0.292966538	-0.555600709	-5.06691689	7.08E-06	9.83E-05	3.405804591
CKMT1A/CKM	-0.789474455	-0.598397931	-5.051171764	7.46E-06	1.02E-04	3.354436659
HSPA1A/HSPA8	0.451695263	-2.491038161	5.01190728	8.52E-06	1.14E-04	3.226529164
ARF5/ARF6	0.246393353	1.528120694	4.993754528	9.05E-06	1.19E-04	3.167489275
SALL3/SALL1	-0.576988665	-0.369987923	-4.957899633	1.02E-05	1.31E-04	3.051054699
TPP2/TPP2-J1	0.602971127	4.31417161	4.945382133	1.06E-05	1.34E-04	3.010462756
SLC6A8/SLC6A6	0.430752774	-1.760740014	4.929534953	1.12E-05	1.39E-04	2.95911644
APPL2/APPL1	0.566276924	-0.834449391	4.921887576	1.15E-05	1.40E-04	2.934355654
YWHAH/YWHAE	-0.243877161	-3.306624711	-4.91328062	1.18E-05	1.42E-04	2.906501606
YES1/LYN	-0.426761081	-0.674320172	-4.897697827	1.25E-05	1.44E-04	2.856109322
FLNA/FLNC	-0.516206239	1.356997735	-4.896670224	1.25E-05	1.44E-04	2.852787909
SEPTIN6/SEPTIN8	-0.432100347	1.298726175	-4.893566065	1.27E-05	1.44E-04	2.842755946
ANP32A/ANP32E	0.494824536	0.451850954	4.875280315	1.34E-05	1.50E-04	2.783699611
PRDX2/PRDX1	0.411997222	-1.090798174	4.841095886	1.51E-05	1.66E-04	2.673478716
YWHAB/YWHAZ	-0.193597231	-1.902556935	-4.781950302	1.83E-05	1.99E-04	2.483352837
LMAN2/LMAN2L	-0.282285057	1.703689502	-4.756516716	1.99E-05	2.13E-04	2.401827193
PPP2CB/PPP6C	0.318067674	-3.218405571	4.749152919	2.04E-05	2.15E-04	2.378249631
AP2B1/AP1B1	0.667076625	-0.92800844	4.658519595	2.76E-05	2.85E-04	2.089065212
TPM4/TPM3	0.33920746	-1.520635121	4.586735892	3.49E-05	3.56E-04	1.861400301
RHOG/RHOC	-0.436286619	-0.55156996	-4.568919405	3.70E-05	3.72E-04	1.805090883
SEPTIN6/SEPTIN11	-0.358306949	-1.378220747	-4.543690521	4.02E-05	3.98E-04	1.725491421
TUBB6/TUBB4B	-0.485204907	-0.017195306	-4.532645281	4.16E-05	4.07E-04	1.690693823
HMGB2/HMGB3	0.356342121	1.591001075	4.497301937	4.67E-05	4.50E-04	1.579558645
LCK/SRC	-0.791748631	-1.834549315	-4.419812526	6.01E-05	5.71E-04	1.337062461
RAP2A/RAP1B	0.341878991	-4.454746149	4.415922506	6.09E-05	5.71E-04	1.324932232
CAMK2G/CAMK2D	-0.345424397	-5.273520591	-4.368037999	7.10E-05	6.57E-04	1.17596222
ATL3/ATL2	-0.227869423	-2.387723533	-4.351845238	7.49E-05	6.84E-04	1.1257338
HOMER1/HOMER3	-0.443642197	0.278296977	-4.331980095	7.98E-05	7.19E-04	1.064217741
YWHAE/YWHAB	0.167138662	2.66190019	4.308552334	8.60E-05	7.57E-04	0.991818069
CSNK1E/CSNK1A1	-0.64602065	-1.243339918	-4.308225428	8.61E-05	7.57E-04	0.990808971
PRKAA1/PRKAA2	0.530590555	0.537108169	4.281988177	9.37E-05	8.13E-04	0.909923334
PPP1CB/PPP1CC	0.366707845	2.286566588	4.264732067	9.90E-05	8.48E-04	0.85683837
DDAH2/DDAH1	0.420163923	1.707525082	4.250283588	1.04E-04	8.78E-04	0.812460359
FADS1/FADS2	0.445497821	-3.553722162	4.191371598	1.25E-04	0.001046364	0.632185011
YWHAG/YWHAQ	-0.213392192	0.277093962	-4.182210995	1.29E-04	0.001064468	0.604251205
HSP90AA1/HSP90AB1	0.254446385	0.388523598	4.169471254	1.34E-04	0.001095393	0.565448087
IGF2BP3/IGF2BP1	-0.195494412	-1.122542539	-4.150001958	1.43E-04	0.001140052	0.506249152
DDX17/DDX5	0.346461059	-0.529921323	4.149544122	1.43E-04	0.001140052	0.504858525
RHOA/RAC1	-0.252498322	-0.123516281	-4.128693295	1.53E-04	0.001200941	0.441599154
RBBP7/RBBP4	-0.299628554	-0.451906657	-4.121693922	1.56E-04	0.001200941	0.420395841
HMGB1/HMGB2	-0.273422117	0.437571561	-4.121485332	1.56E-04	0.001200941	0.419764204
SEPHS2/SEPHS1	0.349604186	-8.870935744	4.118905157	1.57E-04	0.001200941	0.411952311
TBL1X/TBL1XR1	0.384103021	-5.098056521	4.111216508	1.61E-04	0.001217101	0.388686811
TUBB4B/TUBB3	0.50024057	1.195514959	4.096232724	1.69E-04	0.001262332	0.343403289
LYN/SRC	-0.31022745	-0.725879323	-4.055205236	1.92E-04	0.001421122	0.219799585
PABPC4/PABPC1	-0.23055485	-0.62523482	-4.008428981	2.23E-04	0.00162831	0.079583868
SMARCA1/SMARCA5	0.20742111	-1.998114315	4.005012598	2.25E-04	0.001628662	0.069373007
WASHC2A/WASHC2C	0.374106642	0.123054035	3.999641625	2.29E-04	0.001639171	0.053328624
PKM/PKM-2	0.560812684	3.802680216	3.937188277	2.78E-04	0.001947406	-0.132475437
FNBP1L/FNBP1	-0.451596086	3.071742561	-3.937072914	2.78E-04	0.001947406	-0.132817342
ACTN4/ACTN4-J1	-0.262162414	5.983056844	-3.934571684	2.81E-04	0.001947406	-0.140229126
SEPTIN6/SEPTIN10	-0.36260229	-1.007674055	-3.905679048	3.07E-04	0.002108883	-0.225678063
KRT19/KRT16	0.829460472	2.995115736	3.889992034	3.22E-04	0.002192074	-0.271941734
HNRNPAB/HNRNPD	-0.21298636	-1.18633801	-3.884277413	3.28E-04	0.00219515	-0.288772168
SMAD3/SMAD5	-0.439788802	-6.935665323	-3.883255908	3.29E-04	0.00219515	-0.29177936
MYOF/DYSF	0.251268576	0.619049627	3.845386513	3.70E-04	0.002443556	-0.402982785
PPM1A/PPM1B	0.347466025	0.397141124	3.829552152	3.88E-04	0.002541268	-0.449317346
ARL1/ARF4	-0.186231735	-3.684057217	-3.818256141	4.02E-04	0.002606362	-0.482312365
CALB2/CALB1	0.768127583	-0.504742685	3.796891349	4.29E-04	0.002756972	-0.544581341
DPYSL4/CRMP1	0.325346462	-3.684667435	3.788443767	4.40E-04	0.002791001	-0.56915276
CRABP1/CRABP2	-0.763819699	-0.528282763	-3.786884523	4.42E-04	0.002791001	-0.573685033
RAP2C/RAP1A	0.254370421	-1.350484945	3.724065223	5.36E-04	0.003349358	-0.75547256
EHD3/EHD4	0.28632266	-1.493111633	3.715498178	5.50E-04	0.003406887	-0.78014001
GDI1/GDI2	0.228375274	-3.260223643	3.708031279	5.62E-04	0.003454057	-0.801615172
H1-3/H1-4	-0.286970567	1.109105915	-3.682447066	6.08E-04	0.003699358	-0.875021706
MAPK1/MAPK3	-0.235786125	1.820025713	-3.650238859	6.70E-04	0.004041268	-0.967044766
ANXA4/ANXA3	0.520817517	-1.035073598	3.609978771	7.56E-04	0.004502702	-1.081453427
PPIB/PPIF	0.337996835	3.781259607	3.608484755	7.59E-04	0.004502702	-1.085685623
H1-1/H1-2	-0.448994679	-3.548097132	-3.600841253	7.77E-04	0.004567865	-1.10732274
PRKACA/PRKACB	0.356000218	2.879207145	3.591998863	7.97E-04	0.00465084	-1.132321983
PCBP2/PCBP1	0.194330749	-0.14090445	3.586808356	8.10E-04	0.004655556	-1.146980728
STT3A/STT3B	-0.229283323	1.20957768	-3.584695355	8.15E-04	0.004655556	-1.152944777
STAT1/STAT3	0.261218296	1.911446811	3.583324073	8.18E-04	0.004655556	-1.156814242
RAB5B/RAB5C	0.232648655	-1.254790419	3.571249614	8.48E-04	0.004787063	-1.190850173
PPIC/PPIF	0.368927181	-1.553294558	3.559190248	8.79E-04	0.004922119	-1.224779451
CANX/CLGN	-0.522950406	6.074534735	-3.542039454	9.25E-04	0.005138166	-1.272922511
ARF5/ARF4	0.214686772	-2.450364597	3.532649386	9.52E-04	0.005241445	-1.299225274
LUC7L2/LUC7L	-0.420922102	-1.270846454	-3.527983887	9.65E-04	0.005272615	-1.31227923
RHOC/CDC42	0.364335646	-5.03820047	3.506286999	0.001028877	0.005578444	-1.372857701
TLE1/TLE3	-1.067591859	-5.445141745	-3.478198278	0.00111778	0.006013483	-1.450964598
RBPMS2/RBPMS	-0.339681654	-0.756639449	-3.459385318	0.001181376	0.006306728	-1.503075556
RPL22L1/RPL22	-0.361813983	-5.259064299	-3.438338151	0.001256613	0.00665717	-1.56118049
ANXA2/ANXA1	0.472021008	4.186569779	3.413313873	0.001352015	0.007108322	-1.629994895
RHOA/CDC42	-0.199928332	-0.809014752	-3.401278755	0.001400318	0.007296965	-1.662984913
RHOC/RAC1	0.311765655	-4.352701999	3.399176099	0.001408924	0.007296965	-1.668741532
FLNC/FLNB	0.438551445	0.029549083	3.387534219	0.001457491	0.007492585	-1.700576309
HOOK3/HOOK1	0.559217921	3.492965292	3.363883621	0.001561106	0.00796623	-1.765048672
CBX3/CBX5	-0.220616588	0.307710626	-3.359312877	0.001581922	0.008013531	-1.777477544
PTBP3/PTBP2	-0.308290389	-2.353022849	-3.34049989	0.001670411	0.008400474	-1.828527318
YWHAG/YWHAB	-0.181112041	0.922706068	-3.32602129	0.001741695	0.008695943	-1.867697755
PPP1CA/PPP1CC	0.227483231	1.187535894	3.323111039	0.001756367	0.008706564	-1.875558722
TUBA4A/TUBAL3	-0.503062743	2.65632096	-3.315839895	0.001793541	0.008827783	-1.895180769
H1-1/H1-4	-0.463257272	-2.833207006	-3.28751592	0.001945589	0.009508723	-1.971366411
DPYSL2/CRMP1	0.212514708	2.1498829	3.260319224	0.002103025	0.01020629	-2.044142113
CACNA2D1/CACNA2D2	-0.303009469	2.686936353	-3.244092145	0.00220263	0.010604904	-2.087386081
CTBP2/CTBP1	-0.225477016	1.381690817	-3.242011195	0.002215722	0.010604904	-2.092921966
PPA2/PPA1	0.28576332	-1.666628769	3.227406809	0.002309694	0.010978957	-2.131711279
YWHAZ/YWHAQ	0.16131708	1.256944829	3.216210532	0.002384276	0.011256379	-2.161374517
HNRNPA1/HNRNPA2B1	-0.309022784	-1.067997528	-3.21032079	0.002424418	0.011368555	-2.176952772
OXSR1/STK39	-0.25432733	2.753623836	-3.2019938	0.002482262	0.011561677	-2.198946882
AP3M1/AP3M2	-0.343588737	0.956561788	-3.194156144	0.002537896	0.011741999	-2.219615643
SFN/YWHAG	0.219616353	-1.930623489	3.181944806	0.002626928	0.012073432	-2.251754518
UBE2G2/UBE2G1	-0.254081209	0.166122095	-3.172370649	0.002698787	0.012209544	-2.27689808
SLC7A1/SLC7A3	0.317006525	0.967150067	3.171332811	0.002706687	0.012209544	-2.279620752
HSPA1A/HSPA2	0.336446075	3.942102302	3.169672289	0.002719372	0.012209544	-2.2839758
SERPINB9/SERPINB6	0.599848986	3.827557773	3.168688237	0.002726915	0.012209544	-2.286555985
PPP4C/PPP2CB	-0.242137943	2.514939346	-3.165532586	0.00275124	0.012239493	-2.294826671
PLXNA1/PLXNA2	-0.508041368	0.590134673	-3.159080779	0.002801612	0.012346509	-2.31171996
POGLUT2/POGLUT3	-0.294542601	-0.608981355	-3.157906041	0.002810877	0.012346509	-2.314793508
RAB3A/RAB3B	-0.275992239	0.819380888	-3.117845073	0.003144671	0.013644993	-2.419168943
MSI2/MSI1	-0.179254519	0.602681812	-3.117714253	0.00314582	0.013644993	-2.419508379
TMOD1/TMOD3	0.488892746	1.494898954	3.111411603	0.003201635	0.013764744	-2.435850828
CREBBP/EP300	0.181201164	-1.023440472	3.110130293	0.003213096	0.013764744	-2.439170583
MACROH2A2/MACROH2A1	0.178405014	-0.310561204	3.100662241	0.003298986	0.013968091	-2.463673982
FKBP9/FKBP10	0.284229561	-2.875253579	3.100462951	0.003300817	0.013968091	-2.464189227
TUBB6/TUBB8	-0.424825239	0.92360328	-3.088678596	0.003410795	0.01434601	-2.494618211
H1-2/H1-3	0.272707974	-0.394215789	3.047585878	0.003821835	0.015978034	-2.600133
SRI/GCA	0.387462244	8.383153452	3.04233704	0.003877567	0.016113961	-2.613543696
RNF20/RNF40	0.289638247	1.101646223	3.029981347	0.004011783	0.016561127	-2.645052023
HNRNPF/HNRNPH1	-0.175814881	-0.512285538	-3.026818442	0.004046834	0.016561127	-2.653104127
ACSL4/ACSL3	-0.246950018	0.29131716	-3.025927375	0.00405676	0.016561127	-2.655371595
STK24/STK26	0.259164379	-1.575072976	3.021693824	0.004104234	0.016656952	-2.666138519
TUBB4A/TUBB4B	-0.366043894	-0.933785936	-2.993325113	0.004436038	0.017898897	-2.738027958
SH3GLB2/SH3GLB1	-0.291209537	-0.500546654	-2.99022192	0.004473819	0.017946995	-2.74586432
KRT19/KRT14	0.705586712	4.433606042	2.98682111	0.004515569	0.018010372	-2.754445997
KIF5B/KIF5C	0.197868765	-0.004034686	2.974454416	0.004670481	0.018521792	-2.785597142
HSPA5/HSPA8	0.410928788	-0.316282413	2.971333415	0.004710354	0.018573782	-2.793445082
TARS1/TARS2	-0.264727992	2.339510831	-2.946040971	0.005045421	0.019689562	-2.856839299
MYH14/MYH10	0.250784889	-5.659493986	2.945701906	0.005050061	0.019689562	-2.85768666
GIT1/GIT2	-0.2534506	2.157264494	-2.932211714	0.005237911	0.020307877	-2.89134638
YWHAE/YWHAQ	0.134858511	2.016288084	2.924701586	0.005345294	0.020609077	-2.910039566
PPP2R5E/PPP2R5D	-0.277744791	0.436474065	-2.922270907	0.005380486	0.020630151	-2.916082686
CBX3/CBX1	-0.195366367	0.494339312	-2.908883591	0.005578216	0.021179805	-2.949304545
TUBB8/TUBB3	0.439860901	0.254716373	2.908440371	0.005584876	0.021179805	-2.950402653
LYN/LCK	0.481521181	1.108669992	2.898621094	0.005734355	0.02162849	-2.974701173
AP1S1/AP1S2	0.361687114	-3.607366757	2.883075839	0.005978637	0.022427967	-3.013053603
SAFB/SAFB2	0.194370697	1.67544091	2.870619182	0.006181336	0.023063693	-3.043683397
MORF4L2/MORF4L1	0.303587947	-2.119218163	2.856935129	0.006411363	0.023794042	-3.077225478
COL3A1/COL1A2	-0.396209623	1.898055622	-2.840310721	0.006701514	0.024598064	-3.117825121
RAB1A/RAB35	0.160207037	1.971592033	2.838555236	0.006732854	0.024598064	-3.122102685
DDX39B/DDX39A	0.196351882	2.587223693	2.838472196	0.00673434	0.024598064	-3.122304983
PIP4K2A/PIP4K2C	-0.342439231	-1.718914072	-2.827307026	0.006936918	0.025205346	-3.149467226
PPP2R5E/PPP2R5C	-0.234166379	2.073146113	-2.812052062	0.007222846	0.02610758	-3.186457845
SEC23B/SEC23A	-0.17242533	-1.014799553	-2.80922701	0.007276981	0.026166969	-3.193292697
PRKAB1/PRKAB2	0.373313842	-1.291736205	2.803215626	0.007393428	0.02640745	-3.207820399
RAP1B/RAP2C	-0.194628976	2.100286483	-2.801858183	0.007419961	0.02640745	-3.211097899
TUBB4B/TUBB2A	0.456007531	0.964242288	2.792842267	0.007598438	0.026904674	-3.232838145
HARS2/HARS1	-0.165581326	-1.110062554	-2.770119214	0.008066038	0.028415381	-3.287410907
BCAT1/BCAT2	-0.324476359	2.381515908	-2.757157209	0.00834455	0.029248071	-3.318399379
ARFGEF2/ARFGEF1	0.315485863	-3.013557736	2.711421349	0.009399769	0.032708739	-3.426910418
RCN3/CALU	-0.314523038	-6.386234372	-2.709315214	0.009451203	0.032708739	-3.431875955
STXBP3/STXBP1	-0.269038416	0.021641678	-2.708414418	0.00947328	0.032708739	-3.433998872
ANXA3/ANXA5	-0.356110568	-1.543135302	-2.689427509	0.009949822	0.034118379	-3.478626924
CDC42BPB/CDC42BPA	0.342164465	0.555550449	2.688258497	0.009979872	0.034118379	-3.481367226
EHD4/EHD1	-0.203875767	-1.029730767	-2.683952567	0.010091276	0.034330126	-3.491453384
GNAI3/GNAI2	-0.168965731	-1.702664725	-2.678599256	0.010231374	0.0345681	-3.503976566
EIF1/EIF1B	0.498692485	-0.105649548	2.677481583	0.010260848	0.0345681	-3.506588886
TUBA1C/TUBAL3	-0.274337649	4.418794964	-2.660943346	0.010706203	0.035894225	-3.545150771
COL3A1/COL1A1	-0.230788597	-0.095062528	-2.655884891	0.010845925	0.036187845	-3.556910701
PTBP3/PTBP1	-0.218131295	-4.941903027	-2.645057514	0.011150636	0.037026513	-3.582027314
PRPSAP1/PRPSAP2	0.289991091	1.69221188	2.640645091	0.01127705	0.037267966	-3.592241422
RABGAP1/RABGAP1L	-0.193186919	4.649940262	-2.61249206	0.012115051	0.039847608	-3.657116515
TPST1/TPST2	0.503798549	0.822921509	2.604094306	0.012375838	0.040513356	-3.676368844
YBX1/YBX3	0.226727844	4.09593811	2.583059234	0.013051764	0.042525465	-3.724391501
PPP2CB/PPP2CA	0.180670447	-5.417152049	2.572386162	0.01340747	0.043331882	-3.748647301
MAP2K2/MAP2K1	0.194803788	-2.752100433	2.571892285	0.013424142	0.043331882	-3.749767886
OGDHL/OGDH	-0.236176829	-4.38459374	-2.555720584	0.013980616	0.044919202	-3.786372056
GNG2/GNG12	0.311948365	-0.64079651	2.525553295	0.015075211	0.048212887	-3.85419251
PPIF/PPIH	-0.228185372	-1.219916636	-2.523372407	0.015157288	0.048253019	-3.859072008
JUP/CTNNB1	0.175825821	-0.251106897	2.511571664	0.015608497	0.049462542	-3.885419754
RAB1B/RAB35	0.183780755	0.660093353	2.501648386	0.015997329	0.050464302	-3.907503441
RPRD1A/RPRD1B	-0.180758827	-0.672651651	-2.496759035	0.016192129	0.050847682	-3.918360083
PYGL/PYGB	-0.219454277	0.211130482	-2.469694982	0.017309873	0.054112845	-3.978163107
SCRN1/SCRN2	-0.207953127	2.359344177	-2.466261881	0.017456547	0.054326654	-3.985713713
PPP3CA/PPP3CB	-0.28866703	1.352862411	-2.462153923	0.017633533	0.054632463	-3.994738039
SFN/YWHAZ	-0.155092919	-2.910474356	-2.452206525	0.01806885	0.055732365	-4.016542771
SERPINB1/SERPINB6	-0.329459296	-1.117958706	-2.446049297	0.01834315	0.05632808	-4.03000559
ENO2/ENO1	-0.209854565	-5.679563472	-2.444220049	0.018425364	0.056331289	-4.034000258
EML2/EML1	0.274636871	3.365706597	2.433956609	0.018892853	0.057507193	-4.05637078
GNAI1/GNA11	-0.246644826	2.711308907	-2.415488686	0.019761104	0.059795611	-4.096441664
RAP2A/RAP2B	0.209437457	-2.287183169	2.414325226	0.019816989	0.059795611	-4.098958213
PDS5B/PDS5A	0.106972385	0.136985581	2.411083007	0.019973478	0.059837456	-4.105966153
MYH9/MYH14	-0.177896185	5.128570266	-2.410467761	0.020003299	0.059837456	-4.107295164
TUBB8/TUBB4A	0.305664226	-0.007012649	2.400293693	0.02050229	0.061064909	-4.129234454
ARL1/ARF6	-0.154525155	0.294428073	-2.398536294	0.020589609	0.061064909	-4.133016825
DSTN/CFL1	-0.182626252	-2.043286279	-2.384737452	0.021286948	0.062606404	-4.162640824
HNRNPA1/HNRNPA3	-0.228682826	0.293268193	-2.384682127	0.021289786	0.062606404	-4.162759331
NME1/NME3	0.295811074	4.742728951	2.381114225	0.021473539	0.062880321	-4.170397344
KIF13A/KIF13B	0.315832426	-3.71551371	2.374674883	0.021808789	0.063436625	-4.18415991
SCAMP1/SCAMP3	0.120035878	-0.18864896	2.373150665	0.02188883	0.063436625	-4.187413319
NT5C2/NT5C2-J2	0.188634877	4.954967969	2.372221765	0.021937738	0.063436625	-4.189395238
CYB5R1/CYB5R2	-0.447987962	-2.111481906	-2.367828105	0.022170405	0.063843407	-4.198761447
PFKL/PFKP	0.201718128	-1.142939146	2.364357744	0.022355743	0.064100473	-4.20614984
GNAI3/GNA11	-0.222374766	2.642442421	-2.362706772	0.022444402	0.064100473	-4.209661791
STX7/STX12	-0.151183501	3.183590215	-2.349973784	0.023138852	0.065812965	-4.236683043
RAP1A/RAP2B	-0.192182979	1.417761442	-2.346414523	0.023336389	0.066103893	-4.24421589
ARPP19/ENSA	0.248730596	0.106456478	2.339931888	0.023700058	0.066606792	-4.257912811
FTL/FTH1	-0.251298652	-1.442323095	-2.339828919	0.023705876	0.066606792	-4.258130132
PPIF/PPIAL4H	-0.255985063	5.180272857	-2.336075548	0.023918797	0.066720536	-4.266046636
EIF4A2/EIF4A3	-0.23954359	-0.256680184	-2.335727347	0.023938636	0.066720536	-4.266780547
CORO1C/CORO1B	0.205661629	1.558728206	2.331259702	0.024194498	0.067163928	-4.276189475
VAPA/VAPB	0.107248905	1.354314506	2.307951369	0.025569485	0.070698097	-4.325047239
SMAD2/SMAD5	-0.284782776	-1.924524857	-2.29931348	0.026096517	0.071868979	-4.343055185
STXBP1/STXBP2	-0.232667672	-1.979353364	-2.293454311	0.026459507	0.072580625	-4.355239767
STK4/STK3	-0.17891374	-0.024880057	-2.26120116	0.028539469	0.077977919	-4.421870742
FNDC3A/FNDC3B	-0.211579986	-1.662867614	-2.226057848	0.030970264	0.084287699	-4.493614868
CDK1/CDK2	-0.195326693	2.880569774	-2.21015427	0.032129388	0.087100762	-4.525785278
PIAS2/PIAS1	-0.389451999	-3.177884983	-2.206146978	0.032427448	0.087551323	-4.533862114
MTHFD1L/MTHFD1	-0.148435798	-1.359552718	-2.202400724	0.032708303	0.087551323	-4.541402139
HNRNPH2/HNRNPH1	-0.129372951	-2.187227507	-2.201736084	0.032758355	0.087551323	-4.542738769
ATP5F1C/ATP5F1C-2	-0.360773201	-0.690427327	-2.201181011	0.032800207	0.087551323	-4.543854806
GNAI1/GNAI2	-0.193235791	-1.633798239	-2.176934865	0.034675121	0.092201279	-4.592382401
CLIP1/CLIP1-J1	0.151478493	7.538873793	2.173145355	0.034976549	0.092647804	-4.599927617
PFN1/PFN2	0.296088349	8.471527624	2.166809403	0.03548569	0.093639045	-4.612519178
MFN1/MFN2	-0.167047817	-0.820848729	-2.163075156	0.035788814	0.094000869	-4.619926337
STAG1/STAG2	0.163640884	-3.78761956	2.161789491	0.035893703	0.094000869	-4.622474148
PAFAH1B2/PAFAH1B3	0.176139569	1.156757665	2.154269439	0.036512657	0.095262346	-4.637352012
NIPSNAP2/NIPSNAP1	0.216061665	-0.891143555	2.132166941	0.038386544	0.09977626	-4.680835475
TUBA1C/TUBA4A	0.228725094	1.762474004	2.126416274	0.038887731	0.100701812	-4.692089023
NAA16/NAA15	0.142730365	-4.983091623	2.122835831	0.03920267	0.100831017	-4.69908307
TUBB3/TUBB	-0.296402807	-3.567494513	-2.122546628	0.039228206	0.100831017	-4.699647579
RAB1A/RAB10	0.154097214	2.739858543	2.111201034	0.040241572	0.103054062	-4.721743824
RPS6KA3/RPS6KA1	0.215717977	-2.024799518	2.108034775	0.040528438	0.103098728	-4.727892967
RAB2A/RAB14	-0.114039713	-0.482168364	-2.10773019	0.040556128	0.103098728	-4.728484099
PFKP/PFKM	-0.092970139	0.882427253	-2.097421697	0.041503093	0.104875759	-4.74844915
MYL4/MYL3	0.265688915	0.009292269	2.095106012	0.041718459	0.104875759	-4.752922995
SMARCD2/SMARCD1	-0.180866472	-2.250305468	-2.094761844	0.041750551	0.104875759	-4.753587572
GNB2/GNB4	-0.145588849	1.849477863	-2.093255317	0.041891282	0.104875759	-4.756495566
SLC2A3/SLC2A1	0.262167178	1.570278079	2.09197986	0.042010751	0.104875759	-4.758956188
TIAL1/TIA1	-0.179945085	0.31501705	-2.088990692	0.042291907	0.105199224	-4.764718075
IPO5/RANBP6	-0.223851197	6.739168816	-2.08514082	0.042656442	0.105727037	-4.772129041
RCN1/RCN3	0.209883962	5.26800853	2.081657506	0.042988629	0.106171205	-4.77882467
RHOG/RAC1	-0.124520964	-4.904271959	-2.073153766	0.043809094	0.107813868	-4.795131737
GANAB/GANAB-2	0.278876663	-0.245087003	2.053845137	0.045722914	0.111497765	-4.831953513
SFN/YWHAE	-0.128634349	-3.66981761	-2.053428211	0.045765029	0.111497765	-4.832745446
SFRP5/SFRP1	-0.418132335	-4.512417584	-2.05320107	0.045787987	0.111497765	-4.833176836
KPNA6/KPNA1	-0.151133022	1.572053829	-2.051063261	0.046004559	0.11163344	-4.837235045
KRT5/KRT8	-0.465381308	-4.829873655	-2.048565328	0.046258741	0.111859116	-4.841972433
H1-1/H1-5	-0.283958258	-4.258966593	-2.04513443	0.04660985	0.112316791	-4.848471399
PTPN6/PTPN11	-0.157752577	-6.527690869	-2.039430799	0.047198671	0.113342138	-4.859255446
HSPA5/HSPA2	0.2956796	6.11685805	2.030892725	0.048092184	0.115089572	-4.875351835
RPS4Y1/RPS4X	0.234374355	-1.18493017	2.026951129	0.048509603	0.115449599	-4.882763745
MSN/RDX	-0.175644388	-0.441646266	-2.02633311	0.048575336	0.115449599	-4.883924802
RAB2A/RAB4A	-0.146790832	4.661234498	-2.022523484	0.048982239	0.116019364	-4.891075325
TUBB8/TUBB2A	0.395627862	0.023443702	2.016016883	0.049684038	0.117281369	-4.903261999
YWHAH/YWHAQ	-0.10901865	-1.290336627	-2.014258521	0.049875183	0.117333482	-4.906549732
GNAQ/GNAI3	0.164709446	-1.649121925	2.009850093	0.050357209	0.118067241	-4.914781938
ATAD3A/ATAD3B	-0.184841657	3.329218767	-2.00559436	0.050826359	0.118765971	-4.922714698
PRKCSH/PRKCSH-J1	0.168226714	8.949951753	1.980388694	0.05368324	0.124638448	-4.969409476
IGF2BP2/IGF2BP1	0.11824804	-0.38089414	1.980255499	0.053698698	0.124638448	-4.96965491
CNN2/CNN1	-0.220194371	2.814743731	-1.976702821	0.054112406	0.124997157	-4.97619618
TPM2/TPM4	0.266669273	0.836247866	1.975838551	0.054213464	0.124997157	-4.977786
PPP1CA/PPP1CB	-0.139224615	-1.099030694	-1.971512119	0.0547218	0.125297111	-4.98573565
SFXN1/SFXN2	0.187554365	5.760038019	1.970834128	0.054801831	0.125297111	-4.986980102
TUBB4B/TUBB	0.203837763	-2.371979554	1.96875936	0.055047369	0.125297111	-4.990786101
MYL9/MYL2	0.248432513	4.549354367	1.968604504	0.055065733	0.125297111	-4.991070037
PRDX3/PRDX1	0.233819889	-2.320330472	1.962062352	0.055846397	0.126365124	-5.003048186
CAPZA2/CAPZA1	-0.088119013	0.407088386	-1.961183357	0.055952008	0.126365124	-5.004654992
AGO2/AGO1	0.138868353	-0.262776931	1.958637274	0.05625889	0.126365124	-5.009305816
SNRPB2/SNRPA	-0.114710441	-0.495093568	-1.958599664	0.056263434	0.126365124	-5.009374478
TUBB3/TUBB2B	-0.256712084	-1.499970943	-1.949170925	0.057412606	0.128530156	-5.026552862
TUBB6/TUBB	-0.281367144	-2.38917486	-1.946539409	0.057736911	0.128761121	-5.031334766
LIN28B/LIN28A	0.146089729	-3.003202647	1.9452296	0.057898915	0.128761121	-5.033712871
H1-4/H1-5	0.179299014	-1.425759587	1.942570595	0.058228997	0.128761121	-5.038536428
IDH1/IDH2	-0.203890207	1.147341303	-1.940286613	0.058513812	0.128761121	-5.042675219
TUBB4B/TUBB2B	0.243528486	-0.304455984	1.939805568	0.058573951	0.128761121	-5.043546393
RAB1B/RAB10	0.177670933	1.428359863	1.939365746	0.058628983	0.128761121	-5.044342751
CYB5R3/CYB5R2	-0.432708601	1.370510859	-1.929357688	0.059893259	0.131122781	-5.062422377
STRN4/STRN	0.121308666	-2.144484769	1.926727004	0.060229433	0.131444109	-5.067161563
RAB2B/RAB2A	0.213488322	-2.681529661	1.916831191	0.061508524	0.133814782	-5.084939738
POTEJ/POTEF	0.302995389	4.422913863	1.902355785	0.063421355	0.137216491	-5.11080507
GNB1/GNB4	-0.117919145	3.039303023	-1.902010687	0.06346757	0.137216491	-5.111419669
RHOG/RHOA	0.127977359	-4.780755678	1.894666409	0.064457947	0.138924892	-5.124476874
ANKHD1/ANKRD17	0.181137109	-1.06415124	1.870260727	0.067844201	0.145770512	-5.167557067
GNAQ/GNAI1	0.188979505	-1.717988411	1.850319731	0.070722083	0.151484955	-5.202400997
YWHAH/SFN	-0.115242812	0.363192899	-1.832289372	0.073412602	0.15676414	-5.23362989
COL2A1/COL1A2	-0.308177391	0.0612994	-1.828463491	0.073994495	0.156906	-5.240222499
YWHAH/YWHAB	-0.076738499	-0.644724521	-1.827294036	0.074173137	0.156906	-5.242235287
RAP2A/RAP2C	0.147250015	-2.354459666	1.826398133	0.074310239	0.156906	-5.243776506
PFN2/PFN2-2	-0.226363174	-4.424971623	-1.825655758	0.074424008	0.156906	-5.245053116
FHL2/FHL3	-0.216449809	3.033093027	-1.82444754	0.074609481	0.156906	-5.247129843
UBE2L3/UBE2L6	0.187620366	4.060703231	1.819583317	0.075360139	0.158005851	-5.25547864
UAP1L1/UAP1	-0.364050767	-4.532517653	-1.799718618	0.078492124	0.164076909	-5.289373668
RAB2B/RAB4B	0.297603586	1.649998111	1.797884677	0.078786714	0.164198136	-5.292486666
TUBB8/TUBB	0.143458094	-3.31277814	1.795147015	0.079228199	0.164623862	-5.297128555
SMAD2/SMAD3	0.155006026	5.011140465	1.792962007	0.079582051	0.164865502	-5.300828982
PYCR1/PYCR2	0.116112054	1.039512968	1.781778573	0.081413995	0.168158668	-5.319707463
CLIC1/CLIC4	0.097848104	0.741984265	1.776748337	0.082249446	0.169380164	-5.328165415
DVL2/DVL3	0.193684548	2.276473237	1.772534568	0.082954809	0.17032733	-5.335234536
TMED1/TMED5	0.158583105	-0.89118856	1.769195591	0.083517326	0.170976472	-5.340825711
PRDX3/PRDX2	-0.178177333	-1.229532298	-1.764816003	0.084259988	0.171989505	-5.348145487
PRDX4/PRDX2	-0.219604836	-3.17736993	-1.760763193	0.084952148	0.172893814	-5.354905025
PPIF/PPIA	-0.186123986	-5.041913413	-1.755825822	0.085801789	0.174112402	-5.363121579
H1-2/H1-5	0.165036422	-0.710869462	1.746574307	0.087412921	0.176614953	-5.378463311
PPP2CA/PPP6C	0.137397228	2.198746478	1.74582783	0.087544011	0.176614953	-5.379698104
CNN3/CNN1	-0.213045473	2.848234976	-1.728783638	0.090582008	0.182214241	-5.407766252
YWHAH/YWHAG	0.104373542	-1.567430589	1.719452146	0.092282059	0.18509754	-5.423031022
EIF4A2/EIF4A1	-0.138158535	-2.115704454	-1.713357357	0.093406661	0.186813322	-5.432961945
KRT2/KRT8	-0.33476242	-4.258667621	-1.705091192	0.094950048	0.189354405	-5.446381432
PPP2R5E/PPP2R5A	-0.156458892	2.21941991	-1.690195673	0.097784468	0.194448197	-5.470418983
RAB35/RAB13	-0.146523158	2.664137454	-1.672739278	0.101194691	0.20052487	-5.498352408
RAP1B/RAP2B	-0.132441534	2.167562981	-1.670450329	0.101649025	0.20052487	-5.501996152
LYPLA1/LYPLA2	-0.09380784	-0.940194586	-1.670158158	0.101707138	0.20052487	-5.502460937
RAB13/RAB10	0.140413336	-1.895870944	1.666180109	0.102501106	0.201178903	-5.50878206
VPS26A/VPS26B	0.155749668	1.040067545	1.665593408	0.102618634	0.201178903	-5.509713201
RALY/RALYL	0.136847082	3.95695871	1.647616051	0.106273856	0.207271125	-5.538103877
CSNK2A1/CSNK2A2	-0.097969022	-0.455568858	-1.646979676	0.106405176	0.207271125	-5.539103867
HNRNPA3/HNRNPA2B1	-0.080339957	-1.361265721	-1.643932291	0.107035866	0.207271125	-5.543887726
BTF3L4/BTF3	0.162347047	0.415621825	1.643565935	0.107111892	0.207271125	-5.54446231
ANXA4/ANXA5	0.164706949	-2.5782089	1.643047756	0.107219501	0.207271125	-5.545274817
UBQLN2/UBQLN4	-0.132102746	-0.260090034	-1.629326147	0.110101363	0.212250962	-5.566707556
NUDT16/NUDT16L1	0.211805012	-1.31743142	1.627543184	0.110480427	0.212391735	-5.569480761
ATP6V0A2/ATP6V0A1	-0.145758006	-1.009751563	-1.604532478	0.115468747	0.220585888	-5.605028687
KRT5/KRT1	-0.145874634	-1.914714323	-1.6014625	0.116147889	0.220585888	-5.609737189
RCN1/CALU	-0.104639075	-1.118225842	-1.601385064	0.116165061	0.220585888	-5.609855851
SLC25A6/SLC25A5	0.105973263	-0.738869495	1.599656694	0.116548882	0.220585888	-5.612503039
RALY/HNRNPC	0.085996788	-2.480241632	1.599434408	0.11659832	0.220585888	-5.612843309
TUBB6/TUBB2B	-0.241676421	-0.32165129	-1.599202636	0.116649886	0.220585888	-5.613198055
RAB3B/RAB3D	0.236355173	1.784661152	1.59482093	0.117628235	0.221831509	-5.619895973
UBQLN4/UBQLN1	0.124391715	-1.458457074	1.586753998	0.119446812	0.224650644	-5.6321842
CAP2/CAP1	0.188937195	-0.603695693	1.568033289	0.123754852	0.232123967	-5.660486126
NME2/NME1	-0.147716431	1.921613984	-1.557609318	0.126207411	0.2360861	-5.676114466
RAD23A/RAD23A-3	0.16556273	3.143437236	1.555084626	0.126807267	0.236570546	-5.679885575
PYGL/PYGM	-0.143731442	1.205574016	-1.537982925	0.130931127	0.243609121	-5.705285341
MYH3/MYH6	-0.339186477	-6.759441995	-1.511701707	0.137477162	0.254944853	-5.743824996
LDHB/LDHA	-0.159736739	-0.271326837	-1.510406291	0.137806445	0.254944853	-5.745709123
RAB1B/RAB8B	0.20189388	3.81923723	1.509152513	0.138125742	0.254944853	-5.747531298
PPIC/PPIA	0.182803195	-6.595207971	1.504422057	0.139335741	0.256496032	-5.75439397
TUBB2A/TUBB2B	-0.212479045	-1.268698272	-1.501704379	0.140034696	0.257100739	-5.758327804
HMGN2/HMGN4	0.193692773	4.237340472	1.476953299	0.146529315	0.268314893	-5.793858176
FUBP3/KHSRP	-0.088745624	-1.16501226	-1.469347311	0.148572235	0.271339819	-5.804668961
SRSF1/SRSF9	-0.109785395	1.005799189	-1.46587646	0.14951192	0.272339297	-5.809585403
DYNC1LI2/DYNC1LI1	0.078261177	-0.797000015	1.458782574	0.151447055	0.275142032	-5.819600951
NME2/NME3	0.148094643	6.664342935	1.45670721	0.152016903	0.275456216	-5.822522707
KIF1A/KIF1B	-0.174675488	3.205818502	-1.442445944	0.155978441	0.281898536	-5.842497595
GSPT2/GSPT1	0.091436146	-3.058166967	1.424797952	0.16099224	0.290204194	-5.86696774
KRT1/KRT8	-0.319506674	-2.915159332	-1.41824849	0.162884629	0.291815173	-5.875978963
PRDX4/PRDX1	0.192392386	-4.268168104	1.417469317	0.16311091	0.291815173	-5.877048477
RAB1A/RAB8B	0.178320161	5.130735911	1.41734379	0.163147388	0.291815173	-5.877220728
ENO3/ENO1	-0.148676889	-3.227600504	-1.41048129	0.165151279	0.294640072	-5.886616385
VANGL2/VANGL1	-0.123769593	-3.215283592	-1.402312435	0.167561523	0.298173581	-5.897746148
CTNNA1/CTNNA3	-0.170350724	5.79882796	-1.374182731	0.176070386	0.310664512	-5.935617743
RAB4A/RAB4B	0.230906096	-0.329706725	1.374019907	0.17612059	0.310664512	-5.935834904
PBX2/PBX1	0.135561093	-1.374623514	1.37401641	0.176121668	0.310664512	-5.935839567
ROCK1/ROCK2	-0.061874982	0.048665344	-1.373206688	0.176371495	0.310664512	-5.936919147
LANCL2/LANCL1	-0.100952449	-2.564889054	-1.370748437	0.177131622	0.311213534	-5.94019308
PPIC/PPIH	0.140741809	-2.773211194	1.364399527	0.179106458	0.313888591	-5.948623659
HMGN1/HMGN4	0.129074524	3.07689227	1.347012829	0.184601176	0.322253937	-5.971526384
RAB8B/RAB13	-0.164636283	-0.495006423	-1.346364748	0.184808454	0.322253937	-5.972374835
H3C1/H3C15	0.084446877	0.340857489	1.341014539	0.186526429	0.32443444	-5.979364779
ASF1B/ASF1A	0.208641183	-2.901230821	1.337325591	0.187718048	0.325690813	-5.984169346
PFKL/PFKM	0.108747989	-0.260511892	1.335640028	0.188264453	0.325824266	-5.986360589
H1-1/H1-3	-0.176286706	-3.942312921	-1.331833216	0.189502958	0.327151872	-5.991300069
RALA/RALB	-0.106047129	0.975231282	-1.329487138	0.190269312	0.327659808	-5.994337702
TUBB2A/TUBB	-0.252169768	-3.336221842	-1.323003119	0.1923996	0.330141043	-6.002707244
PLOD3/PLOD1	-0.145379286	-0.622960657	-1.322209554	0.19266156	0.330141043	-6.003728973
KRT2/KRT5	0.130618889	0.571206034	1.294180938	0.202088518	0.344633007	-6.039451755
DSTN/CFL2	-0.112174802	2.36488827	-1.294112762	0.202111864	0.344633007	-6.03953778
TAGLN/TAGLN2	-0.186481097	1.033248507	-1.27837423	0.207555837	0.352938664	-6.059284096
COL1A2/COL1A1	0.165421026	-1.99311815	1.277104236	0.207999875	0.352938664	-6.060867693
BZW2/BZW1	-0.085671482	-2.543386846	-1.273709143	0.209190424	0.354093059	-6.065093954
DPYSL4/DPYSL2	0.112831754	-5.834550334	1.270785704	0.210219658	0.354969447	-6.068724703
SCAMP2/SCAMP3	0.138912295	-3.083505469	1.263440593	0.212822296	0.358491925	-6.07781263
RAB4B/RAB14	-0.198154977	-4.813696136	-1.260841851	0.213748857	0.359180888	-6.081016233
HK1/HK2	-0.088136371	2.498877099	-1.258483905	0.214592162	0.359726958	-6.083917673
TNIK/MAP4K4	-0.135779145	-2.369261942	-1.253253418	0.216471655	0.362003201	-6.090335681
ATP2B1/ATP2B4	0.098760356	0.216943495	1.243696339	0.219937403	0.366914802	-6.101998143
TUBB4A/TUBB	-0.162206131	-3.305765491	-1.241078661	0.220893807	0.367626623	-6.10517794
NUCB2/NUCB1	0.09674987	-0.580137431	1.232728413	0.223965262	0.3713023	-6.11527947
EIF4A3/EIF4A1	0.101385056	-1.859024269	1.232168257	0.224172426	0.3713023	-6.115954823
FMR1/FXR1	0.067214216	-1.288786878	1.229608168	0.225121035	0.37198571	-6.119037752
YTHDF1/YTHDF2	0.09962655	-1.34157455	1.222995152	0.227585104	0.375164043	-6.126973559
CAND1/CAND2	-0.121758878	6.841091101	-1.210934293	0.232130111	0.381749519	-6.141343729
PSMB2/PSMB2-J1	-0.07751428	1.573196978	-1.201849697	0.235597239	0.386535422	-6.152079612
SH3BGRL/SH3BGRL2	0.126204096	3.374535155	1.194721137	0.23834424	0.389541281	-6.160450797
HEXA/HEXB	0.061028357	-1.437091415	1.193352226	0.238874414	0.389541281	-6.162052981
H3-3A/H3-7	-0.280262343	0.623005568	-1.192736312	0.239113236	0.389541281	-6.162773289
H1-3/H1-5	-0.107671552	-0.316653672	-1.187836791	0.241019231	0.391726806	-6.168490808
SNX6/SNX5	-0.094595761	1.729500454	-1.182304401	0.24318468	0.394322823	-6.17492027
PPIB/PPIA	0.151872849	-1.260653807	1.172124239	0.247206167	0.399909278	-6.18667737
PPP2R5A/PPP2R5D	-0.121285899	-1.782945845	-1.166419038	0.249480831	0.402650457	-6.193224485
SMARCD3/SMARCD2	0.133470353	-2.233057971	1.153040426	0.254874044	0.410195373	-6.208459326
RAB9A/RAB7A	0.100023844	-3.908687698	1.151899672	0.255337754	0.410195373	-6.209750689
PTPRF/PTPRS	-0.097500498	2.333680458	-1.141699739	0.259510904	0.415048917	-6.221243674
SDF2L1/SDF2	-0.10737202	0.052152703	-1.141592379	0.259555086	0.415048917	-6.221364131
MYH4/MYH3	0.254755945	0.006906093	1.126534136	0.265805511	0.424066723	-6.238153327
PYGM/PYGB	-0.075722836	-0.994443534	-1.12476815	0.266545499	0.424271964	-6.240108508
RAD23B/RAD23A	-0.120789994	3.698973558	-1.113651997	0.271237035	0.430114779	-6.25234894
TUBB8/TUBB2B	0.183148817	-1.24525457	1.111600518	0.272109205	0.430114779	-6.254595325
DRG1/DRG2	-0.065458754	0.795691461	-1.111190243	0.272283868	0.430114779	-6.255044109
FLNA/FLNB	-0.077654794	1.386546818	-1.110063457	0.272763972	0.430114779	-6.256275849
CDK5/CDK1	0.088713673	-3.80527639	1.108771919	0.273315011	0.430114779	-6.257686232
COL2A1/COL1A1	-0.142756365	-1.93181875	-1.096144343	0.278744038	0.437665978	-6.271393782
TUBB4A/TUBB3	0.134196675	0.261729022	1.093581046	0.279855279	0.43841888	-6.274158129
CDK5/CDK2	-0.10661302	-0.924706616	-1.088177096	0.282208181	0.441109183	-6.279965814
PPIB/PPIH	0.109811463	2.561342971	1.085406815	0.283419731	0.4420074	-6.28293248
TUBB6/TUBB4A	-0.119161013	0.91659063	-1.080869941	0.285411731	0.443276808	-6.287775465
TIMM17B/TIMM17A	0.109403404	2.827365922	1.080644105	0.285511143	0.443276808	-6.288016034
PRPS1/PRPS2	-0.069264309	1.076506451	-1.075003092	0.288002148	0.446146185	-6.294009589
RBM4/RBM4B	0.102472946	2.154245439	1.064440581	0.292707054	0.451565911	-6.305152025
PGAM2/PGAM1	-0.133218352	-5.738625089	-1.064228414	0.292802104	0.451565911	-6.305374769
MYH9/MYH10	0.072888704	-0.53092372	1.061219984	0.294152167	0.452297258	-6.308528629
RAC1/CDC42	0.052569991	-0.685498471	1.060269124	0.29457977	0.452297258	-6.309523687
HSPA8/HSPA2	-0.115249188	6.433140463	-1.057210733	0.295958051	0.453410348	-6.312718484
PTBP1/PTBP2	-0.090159094	2.588880179	-1.045765464	0.301155451	0.46035657	-6.324596233
CSTF2T/CSTF2	0.063787479	-0.133175224	1.04345329	0.302213009	0.460957865	-6.326980821
PMPCB/UQCRC1	-0.087115128	-0.52290794	-1.035612941	0.305818071	0.464898072	-6.335029259
BCCIP/BCCIP-2	-0.114144391	2.604671324	-1.034924443	0.30613605	0.464898072	-6.335733265
ATP6V0D1/ATP6V0D2	0.103384037	7.650160415	1.03017845	0.308334117	0.467213705	-6.34057401
RHOG/CDC42	-0.071950973	-5.58977043	-1.028274871	0.309218766	0.467533385	-6.342509627
ACTA1/ACTBL2	0.183780839	2.694016503	1.021576895	0.312345277	0.471233962	-6.349293167
GSK3A/GSK3B	0.081031957	-0.510890694	1.018483225	0.313796594	0.472208586	-6.352412064
SLC25A4/SLC25A5	0.107542167	-1.747330285	1.017301638	0.314352114	0.472208586	-6.353600901
FXR1/FXR2	-0.073437869	1.030208518	-1.0099488	0.317824034	0.476392828	-6.360969222
RAB2B/RAB14	0.099448609	-3.163698025	1.002645808	0.321298021	0.480562127	-6.368237005
ARPC5L/ARPC5	-0.085616852	0.299275213	-0.999184579	0.322953423	0.481999302	-6.371663924
MYH7/MYH6	-0.144599962	-2.138727603	-0.991737845	0.326534414	0.484574809	-6.378998387
PURA/PURB	-0.085329512	-1.008092449	-0.991363111	0.326715318	0.484574809	-6.379366084
KRT14/KRT16	0.12387376	-1.438490306	0.991242019	0.32677379	0.484574809	-6.379484873
PUM2/PUM1	0.095622842	-1.298994641	0.986259589	0.329185755	0.48711069	-6.384360508
TUBB4A/TUBB2B	-0.122515408	-1.238241921	-0.983879778	0.330342002	0.487781594	-6.386681004
RAB1B/RAB8A	0.114527843	-0.396408798	0.98204591	0.33123485	0.488061541	-6.3884655
PKN2/PKN1	0.125370969	2.146658488	0.975266634	0.33454943	0.491901069	-6.395034556
PPP4C/PPP6C	0.075929731	-0.703466226	0.958675407	0.342754195	0.502899389	-6.410927132
KPNA3/KPNA4	-0.056136913	0.493847779	-0.955452674	0.344363201	0.504007624	-6.413983793
EHD3/EHD1	0.082446893	-2.522842401	0.954255875	0.34496199	0.504007624	-6.415116402
SEPTIN11/SEPTIN8	-0.073793398	2.676946923	-0.952578184	0.345802536	0.504174285	-6.416701815
PPP2R1B/PPP2R1A	-0.078070165	-3.878315944	-0.947091234	0.348560977	0.507130646	-6.421868244
HMGB1/HMGB3	0.082920004	2.028572636	0.944650945	0.349792406	0.507857594	-6.424156767
RAB1A/RAB8A	0.090954125	0.915089882	0.942090827	0.351087365	0.508673552	-6.426551565
USP15/USP4	0.094406229	1.684309483	0.936722365	0.353813018	0.511263601	-6.431553062
TRIP10/FNBP1	-0.088562692	1.237148121	-0.935671044	0.354348404	0.511263601	-6.432529301
H3C1/H3-3A	0.197664413	-2.674445294	0.933041344	0.355689893	0.511441528	-6.434966574
CKM/CKB	0.12673038	-2.643472895	0.932540786	0.355945617	0.511441528	-6.435429757
PACSIN2/PACSIN3	0.090884671	1.05914042	0.920442265	0.362162893	0.519299685	-6.446552109
ITSN1/ITSN2	-0.147775719	3.783831325	-0.917632815	0.36361663	0.520309158	-6.449114863
ACTR1A/ACTA1	-0.13594694	-5.263841741	-0.916166346	0.364376945	0.520324279	-6.450449566
SNX2/SNX1	-0.075847754	1.171363676	-0.912512371	0.366275867	0.521961913	-6.453766269
MYH3/MYH7	-0.194586515	-4.620714392	-0.909281702	0.367960104	0.522764784	-6.456688096
PPIC/PPIAL4H	0.112942118	3.626978299	0.907524992	0.368878013	0.522764784	-6.458272676
CSRP3/CSRP1	0.213282194	3.473272414	0.907102379	0.369099055	0.522764784	-6.458653439
CLASP1/CLASP2	0.094499799	1.407006693	0.902706957	0.371403058	0.524956664	-6.462603453
RAB5A/RAB5C	-0.054503596	-0.407346176	-0.898486586	0.373623956	0.52702241	-6.466378734
AP2A2/AP2A1	0.043877517	0.305551177	0.894865497	0.375536247	0.528645345	-6.469604326
FUBP1/KHSRP	-0.039646872	-0.373583932	-0.890275848	0.377968988	0.53099287	-6.473674622
ARL8B/ARL8A	-0.078103997	1.188489225	-0.885942534	0.380275042	0.533153291	-6.477499039
YTHDF1/YTHDF3	0.0712345	0.038119753	0.879850129	0.383532298	0.536635917	-6.482845471
RBMX/RBMXL1	-0.062160493	5.356328514	-0.852258697	0.398503723	0.55646194	-6.506611737
SEPTIN10/SEPTIN8	-0.069498057	2.306400231	-0.84576828	0.402077659	0.560325091	-6.512095844
TLN1/TLN2	-0.057782583	2.004683422	-0.838694606	0.405995304	0.564044116	-6.51802651
RHOT2/RHOT1	-0.075342794	1.657725173	-0.838016957	0.406371842	0.564044116	-6.518592126
ACTA1/ACTR1B	0.112315292	7.860672143	0.834472664	0.408344744	0.565483438	-6.521543232
MYH4/MYH6	-0.084430532	-6.752535902	-0.833228933	0.409038452	0.565483438	-6.522575933
H3-7/H3C15	0.167044807	2.392297215	0.831304179	0.410113437	0.565842396	-6.524171159
PPP4C/PPP2CA	-0.061467497	-2.902212703	-0.829511202	0.411116382	0.566100732	-6.525653949
RAB8A/RAB13	-0.077270247	3.720639605	-0.821050605	0.415869284	0.57135086	-6.532608938
DDX3Y/DDX3X	0.105004298	-3.923644654	0.819798173	0.416575699	0.57135086	-6.533632613
EEF1A2/EEF1A1	0.142325833	-0.621733119	0.815555584	0.418974095	0.573179659	-6.537089016
CTDP1/CTDP1-4	-0.228974091	-3.546026699	-0.814519812	0.419560903	0.573179659	-6.537930206
VAMP2/VAMP3	0.097649802	-0.490804522	0.809865865	0.422203716	0.575245867	-6.541697042
ACO1/IREB2	-0.083418501	2.461555387	-0.808939242	0.422731113	0.575245867	-6.542444534
RAB35/RAB8A	-0.069252912	-1.056502151	-0.801699817	0.426865212	0.57973475	-6.548255835
PPP2R5A/PPP2R5C	-0.077707488	-0.146273797	-0.799784651	0.427962933	0.580090382	-6.549784702
ME1/ME2	-0.086456007	-6.492038047	-0.795749288	0.430281443	0.582096143	-6.552994474
ZYG11B/ZYG11A	-0.062493155	0.564569318	-0.792797532	0.431982129	0.583259918	-6.555332335
MYL2/MYL7	-0.177950917	-5.591977228	-0.791135977	0.432941219	0.583419818	-6.556644609
CAP1/CAP1-2	-0.06462243	3.025349944	-0.785589788	0.436151816	0.584826777	-6.561005521
MAP2K6/MAP2K3	-0.087655401	2.066808371	-0.785115284	0.436427155	0.584826777	-6.561377232
RAP1B/RAP1A	0.059741445	0.749801538	0.784966764	0.436513358	0.584826777	-6.561493533
TUBB4A/TUBB2A	0.089963637	0.030456352	0.779915523	0.439451182	0.587628363	-6.565436237
HNRNPH2/HNRNPF	0.04644193	-1.674941969	0.777100693	0.441093375	0.588690005	-6.567622577
RAB8A/RAB10	0.06314309	1.824768661	0.771052603	0.44463414	0.59227657	-6.572294221
PPIB/PPIAL4H	0.082011772	8.961532463	0.763669204	0.448979267	0.596918796	-6.577949074
FUBP3/FUBP1	-0.049098752	-0.791428328	-0.757456112	0.452654881	0.600654851	-6.582666515
ERLIN1/ERLIN2	0.044181911	-1.042301594	0.746033209	0.459458193	0.608519057	-6.591241561
RAP2C/RAP2B	0.062187442	0.067276497	0.741419549	0.462222707	0.611014398	-6.59466894
HMGA1/HMGA1-2	0.054422572	2.030175098	0.735904358	0.465539969	0.614229541	-6.598738812
YWHAB/YWHAQ	-0.032280151	-0.645612106	-0.734161894	0.466590856	0.614447921	-6.600018475
VDAC2/VDAC1	-0.034731613	0.999303249	-0.731958873	0.467921452	0.615033121	-6.601632132
YWHAE/YWHAZ	-0.026458569	0.759343255	-0.73041892	0.468852851	0.615092398	-6.602757294
MYH10/MYH11	-0.149554622	8.858108567	-0.724558591	0.472406986	0.618585752	-6.607017964
PGM5/PGM1	-0.092675375	-3.954878101	-0.721809271	0.474079645	0.619606918	-6.609005261
PTPN2/PTPN1	0.07637307	-2.358378564	0.715440654	0.477967133	0.623303154	-6.613580337
NECAP1/NECAP2	-0.100584008	0.2668492	-0.713994892	0.478852147	0.623303154	-6.614613421
DYNLL2/DYNLL1	0.044245892	-2.042883654	0.712770882	0.479602138	0.623303154	-6.615486452
PSPC1/NONO	0.041582507	-1.901923493	0.70470619	0.484560158	0.627798766	-6.621202007
HSPH1/HSPA4	0.050443818	-1.86441631	0.702978732	0.485625887	0.627798766	-6.622418007
PPIA/PPIAL4H	-0.069861077	10.22218627	-0.702736997	0.485775126	0.627798766	-6.622587937
CKMT2/CKB	0.088520433	-5.983072776	0.699861202	0.487552511	0.628924614	-6.624605119
COL2A1/COL3A1	0.088032232	-1.836756222	0.695217217	0.490430366	0.631463217	-6.627845481
RAB8B/RAB8A	-0.087366037	-4.215646028	-0.692316122	0.492232938	0.631927076	-6.629859015
BRD3/BRD2	0.091117461	3.036674143	0.691707218	0.492611741	0.631927076	-6.630280584
UGGT2/UGGT1	-0.081957733	-7.170624129	-0.68274289	0.498207147	0.637698866	-6.636444916
SLC25A13/SLC25A12	-0.130061808	2.12065954	-0.681558828	0.498948825	0.637698866	-6.637253248
CFL1/CFL2	0.07045145	4.408174549	0.676211585	0.502305789	0.640238332	-6.640886568
NDRG3/NDRG2	-0.071427586	-1.118157343	-0.675456495	0.502780823	0.640238332	-6.641397374
PLOD3/PLOD2	-0.094760956	-0.898292089	-0.673751251	0.503854507	0.640430454	-6.642548884
VDAC3/VDAC1	-0.03866449	-0.726258454	-0.667796084	0.507613885	0.644029316	-6.646547881
HMGN1/HMGN2	-0.064618249	-1.160448202	-0.665191431	0.50926292	0.644942457	-6.648286009
SH3GL1/SH3GL3	-0.0710837	5.398352939	-0.660875482	0.512001763	0.647229915	-6.651151446
SFN/YWHAB	0.038504312	-1.00791742	0.653374716	0.516780472	0.651662024	-6.656087807
SEC61A2/SEC61A1	-0.058517535	-4.232353404	-0.652427171	0.517385843	0.651662024	-6.656707466
RAB11B/RAB25	0.120451397	4.996133216	0.646813211	0.520980277	0.655000565	-6.66036068
RAB2B/RAB4A	0.066697491	1.979704836	0.630896266	0.531243144	0.666695736	-6.670549861
EPHB2/EPHB3	-0.077142319	-0.169848387	-0.625596869	0.534683428	0.668863061	-6.673886907
GNA11/GNAI2	0.053409035	-4.345107146	0.625267407	0.534897693	0.668863061	-6.674093457
UBE2V1/UBE2V2	0.052255303	2.121515117	0.619414238	0.538711721	0.672420745	-6.677745157
GNAQ/GNA11	-0.057665321	0.993320496	-0.613988954	0.542259469	0.675633881	-6.681099749
MYL4/MYL6B	0.150904582	1.737581799	0.612135069	0.543474531	0.675934273	-6.682239401
CPNE2/CPNE3	-0.058676701	-7.660613506	-0.608593652	0.545799509	0.677611555	-6.684407016
PPP4R3B/PPP4R3A	0.05337299	-5.547375343	0.600466823	0.551154054	0.68137878	-6.68933447
ENO2/ENO3	-0.061177676	-2.451962968	-0.599816181	0.551583895	0.68137878	-6.689726148
ABCF1/ABCF1-J3	0.047130999	4.787996043	0.599520398	0.551779358	0.68137878	-6.689904067
LLGL2/LLGL1	-0.05278958	1.398143287	-0.587913552	0.559477173	0.689657474	-6.6968176
PPP1R12A/PPP1R12A-J5	-0.110858024	6.268290876	-0.58607564	0.560701021	0.689940618	-6.697900133
TUBB8/TUBB4B	-0.060379669	-0.940798586	-0.575708365	0.567629465	0.69710984	-6.703943926
H3-3A/H3C15	-0.113217536	3.015302783	-0.574356142	0.568536267	0.69710984	-6.704724394
CSRP2/CSRP1	0.113867903	4.036267923	0.559111336	0.578808647	0.708453617	-6.713398103
DNM1/DNM2	-0.060105988	-4.133678404	-0.557267942	0.580056858	0.708731443	-6.71443133
PRDX4/PRDX3	-0.041427503	-1.947837632	-0.548063593	0.586308793	0.713444238	-6.719540022
IPO7/IPO8	-0.044355501	7.040399529	-0.546468856	0.58739527	0.713444238	-6.720416616
TWF2/TWF1	0.036467145	-0.178615734	0.546082876	0.587658379	0.713444238	-6.720628402
HNRNPU/HNRNPU-2	0.049085633	3.388823894	0.544388785	0.588813845	0.713444238	-6.721556199
SEC24B/SEC24A	0.038589311	-0.863924924	0.544036727	0.589054105	0.713444238	-6.721748652
YTHDF2/YTHDF3	-0.02839205	1.379694303	-0.535434419	0.594939157	0.718368981	-6.726412932
PLOD2/PLOD1	-0.05061833	0.275331432	-0.534553363	0.595543472	0.718368981	-6.726886508
RALYL/HNRNPC	-0.050850294	-6.437200342	-0.533559436	0.596225552	0.718368981	-6.727419828
CTPS2/CTPS1	-0.033813907	-1.087479672	-0.531117482	0.597902897	0.719141439	-6.728725967
CUL4A/CUL4B	-0.031152917	-1.082354433	-0.524260538	0.602624635	0.723566603	-6.732361932
ALDOA/ALDOC	-0.028798851	2.582713693	-0.517625752	0.607209837	0.727812827	-6.735835659
RAB4A/RAB14	0.032751119	-5.143402862	0.511387788	0.611535419	0.73173376	-6.739061744
GNB2/GNB1	-0.027669704	-1.18982516	-0.509455365	0.612878272	0.732078348	-6.740053291
RAB2A/RAB4B	0.084115264	4.331527772	0.505192858	0.615845059	0.734358198	-6.742227305
COPG2/COPG1	-0.034776354	-0.816921879	-0.494955528	0.622996911	0.741612103	-6.747374876
ACTR1B/ACTBL2	0.071465547	-5.16665564	0.491867758	0.625161317	0.742914305	-6.748907017
RAB11B/RAB11A	0.136318314	7.386359586	0.490217906	0.626319171	0.743017957	-6.74972178
SMARCD3/SMARCD1	-0.047396119	-4.48336344	-0.487722824	0.628072009	0.743825895	-6.750948805
ARF6/ARF4	-0.031706581	-3.97848529	-0.482938299	0.631439283	0.745279724	-6.753284393
PPIA/PPIH	-0.042061386	3.821996778	-0.482926816	0.631447374	0.745279724	-6.753289972
VAT1/VAT1-J2	-0.040604151	6.330006844	-0.478100736	0.634851935	0.74802588	-6.755622702
MYL3/MYL6B	-0.114784333	1.72828953	-0.47503312	0.637020147	0.749308444	-6.757093405
MYH14/MYH11	0.101230267	3.198614582	0.470406844	0.640296107	0.751887475	-6.759293647
AP1G2/AP1G1	-0.051677005	-4.717473408	-0.468477067	0.641664769	0.752221875	-6.760205141
KLC4/KLC1	-0.072199375	-5.987281383	-0.465612656	0.643698625	0.753333636	-6.761551249
TNPO1/TNPO2	-0.028532075	3.166676735	-0.462957648	0.645586261	0.75394575	-6.762791646
TMED9/TMED4	0.027206575	-1.210312642	0.46182198	0.646394411	0.75394575	-6.763320075
SMARCC1/SMARCC2	-0.028993937	1.588847907	-0.450647379	0.654369207	0.761966828	-6.768451064
CSRP2/CSRP3	-0.099414291	0.562995509	-0.446486956	0.657348815	0.764154233	-6.770329569
HLA-C/HLA-A	0.043489063	-0.624912009	0.444060707	0.659089048	0.764895985	-6.77141709
COPS7A/COPS7B	-0.029266053	-4.826488706	-0.440800615	0.661430361	0.76633167	-6.772869116
NBEA/LRBA	0.07192226	-0.113761348	0.437263838	0.663974256	0.767996889	-6.774432379
LMNB1/LMNB2	0.019850286	2.057616281	0.427961569	0.670684151	0.774467223	-6.778484378
ACTN1/ACTN4	0.02591019	-0.523750499	0.425889269	0.672182666	0.774908257	-6.779375285
KLC1/KLC2	0.050593159	3.126408498	0.415534907	0.679690147	0.780996855	-6.783762474
CPNE1/CPNE3	-0.023877509	-1.394646762	-0.415500923	0.679714842	0.780996855	-6.783776696
H3C1/H3-7	-0.08259793	-2.051439727	-0.413117947	0.681447344	0.781693317	-6.784771125
MYL9/MYL7	0.070481596	-1.042622861	0.405341082	0.687113425	0.786892272	-6.787976956
PPP2R5C/PPP2R5D	-0.043578412	-1.636672048	-0.399286846	0.691537055	0.789746813	-6.790430801
UNC45B/UNC45A	0.047952759	3.126903185	0.398815468	0.691881934	0.789746813	-6.790620316
SAR1B/SAR1A	-0.026452197	-3.533711933	-0.395240929	0.694499358	0.791432766	-6.792050213
MYH4/MYH7	0.06016943	-4.613808299	0.392366427	0.696606921	0.79253312	-6.793190803
FN3KRP/FN3K	0.034039355	2.31220381	0.383393124	0.703201594	0.797679022	-6.796698168
RTN4/RTN4-2	0.067161059	0.67188914	0.38308458	0.703428763	0.797679022	-6.796817334
MYH9/MYH11	-0.076665919	8.327184847	-0.375225115	0.709224577	0.802939407	-6.799820677
RAB1B/RAB1A	0.023573719	-1.31149868	0.369941614	0.713130614	0.805483564	-6.801804888
SPTBN2/SPTBN1	-0.032772965	-4.618561305	-0.367079412	0.715249869	0.805483564	-6.802868105
RAB1B/RAB13	0.037257597	3.324230808	0.364200829	0.717383541	0.805483564	-6.803929126
P4HA2/P4HA1	0.037173048	-1.171838744	0.363975302	0.717550803	0.805483564	-6.804011903
CRK/CRKL	-0.021878868	1.49847588	-0.363460119	0.717932941	0.805483564	-6.804200802
ITCH/WWP2	0.025333013	1.788225304	0.362782567	0.718435628	0.805483564	-6.804448832
CAB39L/CAB39	0.046824554	-3.177972011	0.356343213	0.723219348	0.809539077	-6.806783101
FKBP5/FKBP4	0.026189605	-2.999665857	0.352360238	0.726183871	0.81093898	-6.808206122
HSPA5/HSPA1A	-0.040766476	2.174755748	-0.351523785	0.726806982	0.81093898	-6.808502946
TOR1B/TOR1A	0.035402401	-2.576656751	0.347891925	0.729514677	0.812653589	-6.809783609
YES1/LCK	0.0547601	0.43434982	0.342985334	0.733178269	0.815425832	-6.811492757
DLG3/DLG1	-0.029255234	-3.138247968	-0.333486577	0.740288485	0.822016334	-6.814732886
ANP32B/ANP32A	0.032403082	0.543204494	0.331690228	0.741635731	0.8221968	-6.815335459
UBE2R2/CDC34	-0.101405052	-0.238285708	-0.3285794	0.743970757	0.823470025	-6.816371304
LDHAL6B/LDHA	-0.211786502	-10.82621862	-0.322156378	0.748799638	0.827495141	-6.818479309
SNX12/SNX3	0.028100611	-0.290214508	0.316016347	0.753425299	0.831283239	-6.820455709
CPNE1/CPNE2	0.034799192	6.265966744	0.313659982	0.755202934	0.831921962	-6.821204141
RANBP9/RANBP10	-0.042077267	1.526445388	-0.311162698	0.757088341	0.832677192	-6.821991243
CLN6/CLN6-2	-0.047986843	-1.553954889	-0.308846749	0.758838178	0.833281164	-6.822715593
PPIAL4H/PPIH	0.027799691	-6.400189493	0.30439985	0.762201648	0.835652359	-6.824091323
TUBB3/TUBB2A	-0.044233039	-0.231272671	-0.29677654	0.767978412	0.840657757	-6.8264035
PLS3/PLS1	0.025604681	2.928931981	0.294064178	0.77003701	0.841583756	-6.827212081
H2AX/H2AC21	-0.04202556	0.083609882	-0.289052773	0.773844908	0.84441567	-6.828686571
CSNK1A1/CSNK1A1-3	-0.039633562	0.327717466	-0.28655654	0.775743768	0.84515883	-6.829411609
EXOC6/EXOC6B	0.029954858	-4.756824347	0.284631071	0.777209401	0.845428408	-6.829966587
CBX1/CBX5	-0.025250221	-0.186628685	-0.280409823	0.7804254	0.847598165	-6.831170228
MAPK12/MAPK14	-0.031970726	-6.193485267	-0.272804896	0.786229058	0.848099512	-6.833293457
G3BP1/G3BP2	0.033075401	2.870091276	0.272421689	0.786521828	0.848099512	-6.833398905
TRA2A/TRA2B	-0.014246565	-0.981467834	-0.27187064	0.786942884	0.848099512	-6.83355028
ACTR1A/ACTBL2	0.047833899	-2.569825239	0.27118142	0.787469608	0.848099512	-6.833739181
PPIC/PPIB	0.030930346	-5.334554164	0.270966845	0.787633613	0.848099512	-6.833797894
RAB3A/RAB3D	-0.039637066	2.604042041	-0.270200687	0.788219288	0.848099512	-6.834007156
CKMT2/CKM	-0.038209947	-3.339599882	-0.264877692	0.792291744	0.849824082	-6.835444725
BTF3/BTF3-2	0.045922449	0.168099961	0.264059131	0.792918522	0.849824082	-6.835663263
VPS4B/VPS4A	0.019999485	1.64562132	0.263305526	0.793495685	0.849824082	-6.835863862
GNAI3/GNAI1	0.02427006	-0.068866486	0.252445535	0.801825842	0.857422395	-6.838691171
ARPC1A/ARPC1B	0.013943652	2.211251451	0.25023139	0.803527096	0.8579197	-6.839253034
ACTN2/ACTN4	0.031673508	-1.087742541	0.2412676	0.81042424	0.863954566	-6.841477248
TUBB2B/TUBB	-0.039690723	-2.06752357	-0.232770141	0.816976646	0.869603976	-6.84351103
PITPNB/PITPNA	0.01437037	3.035669633	0.224528174	0.823344695	0.875040151	-6.845414168
RAB8B/RAB10	-0.024222947	-2.390877367	-0.221908422	0.825371355	0.875852783	-6.846004755
NAP1L1/NAP1L4	0.01825371	0.545528447	0.22023421	0.826667169	0.875888573	-6.84637856
TUBB6/TUBB2A	-0.029197376	0.947046982	-0.215257201	0.830522161	0.878631677	-6.847473107
PDK3/PDK1	0.023727845	-1.032734991	0.209026712	0.835353984	0.882398272	-6.848808128
HCFC1/HCFC1-4	-0.026258331	6.479447536	-0.207117296	0.836836055	0.882441814	-6.849209429
ARFIP1/ARFIP2	0.029282112	2.205711015	0.205697773	0.837938264	0.882441814	-6.849505388
ACTR1A/ACTR1B	-0.023631648	2.596830402	-0.187426883	0.852153528	0.894388807	-6.853133324
H1-2/H1-4	-0.014262593	0.714890126	-0.18627108	0.853054498	0.894388807	-6.853351502
LRRFIP1/LRRFIP1-4	-0.030755358	0.536644626	-0.186149893	0.853148977	0.894388807	-6.8533743
BRWD3/PHIP	-0.014421861	-4.613249522	-0.17839405	0.859200008	0.899373764	-6.85480254
KRT2/KRT1	-0.015255745	-1.343508289	-0.17470089	0.862084403	0.901034	-6.855461307
CYB5R3/CYB5R1	0.015279361	3.481992765	0.172341299	0.863928265	0.901603332	-6.855874993
LCP1/PLS3	-0.020520528	-2.069451419	-0.164079547	0.870390238	0.906021671	-6.857279178
SCAMP1/SCAMP2	-0.018876417	2.894856509	-0.163590557	0.870772989	0.906021671	-6.857360129
NOLC1/NOLC1-3	-0.036869027	0.266286795	-0.158516192	0.874746715	0.908793743	-6.858185926
DOCK7/DOCK6	0.036649972	2.427398413	0.156149875	0.876600897	0.909358779	-6.858562133
RAB8B/RAB35	-0.018113125	-3.159143877	-0.148104838	0.882909941	0.914536566	-6.859798889
RAB1A/RAB13	0.013683878	4.635729488	0.14277875	0.887090995	0.917497989	-6.860581715
STMN2/STMN1	0.006624294	-5.393427433	0.136187674	0.892269567	0.921480773	-6.861510815
TUBB6/TUBB3	0.015035662	1.178319653	0.132925579	0.894834348	0.922756371	-6.861954422
NA-2/NA-3	-0.010901986	-0.131655068	-0.124176987	0.901718353	0.928475574	-6.863091072
GPC6/GPC4	-0.01335864	-5.118338503	-0.11306385	0.9104739	0.935358386	-6.864423462
CNN2/CNN3	-0.007148898	-0.033491245	-0.11227179	0.91109837	0.935358386	-6.864513662
KLC4/KLC2	-0.021606216	-2.860872886	-0.101659943	0.919470211	0.942558828	-6.865661015
RAB35/RAB10	-0.006109822	0.76826651	-0.093919438	0.925582686	0.946288785	-6.866426155
SFN/YWHAQ	0.006224161	-1.653529527	0.093598962	0.925835858	0.946288785	-6.866456529
GSTM3/GSTM2	0.011595026	-2.361011287	0.091271785	0.92767453	0.946700777	-6.866673977
UBQLN2/UBQLN1	-0.007711031	-1.718547108	-0.089635989	0.928967189	0.946700777	-6.866823549
FMR1/FXR2	-0.006223654	-0.25857836	-0.084784973	0.932801747	0.949214681	-6.867251209
DDX19B/DDX19A	0.005129515	-2.569029486	0.074944317	0.940585295	0.954351172	-6.868045698
LDHAL6B/LDHB	-0.052049762	-10.55489178	-0.074926094	0.940599714	0.954351172	-6.868047078
SEPTIN11/SEPTIN10	-0.004295341	0.370546692	-0.072067473	0.942861901	0.955249867	-6.868259473
VDAC2/VDAC3	0.003932877	1.725561703	0.066692293	0.947116855	0.95816195	-6.868636481
NAV3/NAV2	-0.006281972	2.147049412	-0.053245767	0.957767584	0.964941823	-6.869451697
GNAQ/GNAI2	-0.004256286	-3.35178665	-0.052424979	0.958417986	0.964941823	-6.86949554
ACTN1/ACTN2	-0.005763317	0.563992042	-0.050861331	0.959657118	0.964941823	-6.869577179
LCP1/PLS1	0.005084153	0.859480562	0.050769003	0.959730288	0.964941823	-6.869581922
RAB11A/RAB25	-0.015866917	-2.39022637	-0.049456342	0.960770605	0.964941823	-6.869648426
CHMP1B/CHMP1A	-0.003334904	0.423715957	-0.026634775	0.978866713	0.981695808	-6.870526244
SLC25A6/SLC25A4	-0.001568904	1.008460791	-0.013589894	0.989216173	0.990643614	-6.870791503
CHD1/CHD2	-0.001044265	3.221472528	-0.004866827	0.996137979	0.996137979	-6.870872891
