# Supplementary material for: A ratiometric catalog of protein isoform shifts in the cardiac fetal gene program
Source: JCI Insight. 2025 Aug 7;10(18):e184309. doi: 10.1172/jci.insight.184309 (PMC12487847; doi:10.1172/jci.insight.184309)
Supplement: Supplemental table 13 [file jciinsight-10-184309-s168.txt]

Entry	logFC	AveExpr	t	P.Value	adj.P.Val	B
CAP2/CAP1	1.039019866	-0.603695693	8.623065126	3.75E-11	1.44E-08	15.31742025
IDH1/IDH2	-0.890570257	1.147341303	-8.47496098	6.15E-11	1.44E-08	14.83585802
TAGLN/TAGLN2	1.235727043	1.033248507	8.471215738	6.23E-11	1.44E-08	14.82365123
UNC45B/UNC45A	0.981395061	3.126903185	8.16210661	1.76E-10	3.05E-08	13.81147206
DDX50/DDX21	0.518003005	-3.20737112	8.03855502	2.67E-10	3.70E-08	13.40443826
KRT2/KRT8	-1.456285379	-4.258667621	-7.417497388	2.21E-09	2.27E-07	11.34041551
CKMT1A/CKB	-0.675152148	-3.241870826	-7.408261515	2.29E-09	2.27E-07	11.30952908
MYL4/MYL3	0.901139957	0.009292269	7.105993641	6.45E-09	4.90E-07	10.29637267
PYGL/PYGM	-0.662070379	1.205574016	-7.084413317	6.95E-09	4.90E-07	10.22389001
TMOD1/TMOD3	1.112431392	1.494898954	7.079736753	7.07E-09	4.90E-07	10.20818047
GDI1/GDI2	0.431772887	-3.260223643	7.010510985	8.97E-09	5.66E-07	9.975550936
FLNA/FLNC	-0.702427326	1.356997735	-6.663141029	2.97E-08	1.72E-06	8.806505279
MYL4/MYL6B	1.625025716	1.737581799	6.59181594	3.80E-08	2.03E-06	8.566287579
CAPN1/CAPN2	-0.379383123	-0.555600709	-6.561509616	4.22E-08	2.09E-06	8.464217494
PPIC/PPIAL4H	0.809088211	3.626978299	6.501275026	5.20E-08	2.41E-06	8.261361596
PPIC/PPIH	0.65843689	-2.773211194	6.383113796	7.83E-08	3.28E-06	7.863526753
FLNC/FLNB	0.825347129	0.029549083	6.375287718	8.04E-08	3.28E-06	7.837184797
TUBB6/TUBB2A	0.860068783	0.947046982	6.340843638	9.06E-08	3.36E-06	7.721263311
GPC6/GPC4	0.748600347	-5.118338503	6.33594709	9.21E-08	3.36E-06	7.70478605
TUBB6/TUBB4A	0.695466195	0.91659063	6.308342682	1.01E-07	3.52E-06	7.611905587
YWHAH/YWHAE	-0.310343187	-3.306624711	-6.252340972	1.23E-07	4.06E-06	7.423537961
BCAT1/BCAT2	-0.73035393	2.381515908	-6.206000985	1.44E-07	4.43E-06	7.267740047
PFKL/PFKM	-0.504504527	-0.260511892	-6.19631171	1.49E-07	4.43E-06	7.235173243
CALB2/CALB1	1.252007317	-0.504742685	6.188731994	1.53E-07	4.43E-06	7.209699256
CNN2/CNN1	-0.684885236	2.814743731	-6.148270604	1.76E-07	4.89E-06	7.073752694
PPIC/PPIF	0.632041796	-1.553294558	6.097563731	2.10E-07	5.60E-06	6.903476486
CKMT1A/CKM	-0.951094663	-0.598397931	-6.085241232	2.19E-07	5.62E-06	6.862114074
SYNCRIP/HNRNPR	-0.271006496	-0.189528407	-5.854028161	4.85E-07	1.20E-05	6.087536487
PDK3/PDK1	-0.658054183	-1.032734991	-5.79702466	5.90E-07	1.41E-05	5.897103407
HMGB1/HMGB2	-0.379809074	0.437571561	-5.72513133	7.55E-07	1.75E-05	5.657288493
PPIC/PPIB	0.651696747	-5.334554164	5.709221996	7.98E-07	1.79E-05	5.604277899
YWHAH/YWHAZ	-0.28948398	-2.547281456	-5.63792944	1.02E-06	2.14E-05	5.367006287
KRT1/KRT8	-1.270070886	-2.915159332	-5.637679154	1.02E-06	2.14E-05	5.366174133
RAB1A/RAB13	0.538044681	4.635729488	5.614004083	1.11E-06	2.26E-05	5.287486298
SAR1B/SAR1A	0.374393657	-3.533711933	5.594079736	1.18E-06	2.35E-05	5.22130736
POTEJ/POTEF	-0.887885593	4.422913863	-5.574587457	1.26E-06	2.44E-05	5.156602347
MYH7/MYH6	-0.811228907	-2.138727603	-5.563807865	1.31E-06	2.46E-05	5.120836088
PPP1CB/PPP1CC	0.473573605	2.286566588	5.507557491	1.59E-06	2.90E-05	4.934400507
MYL9/MYL2	0.692497404	4.549354367	5.487419871	1.70E-06	3.03E-05	4.867741361
PFKL/PFKP	-0.467397751	-1.142939146	-5.47841436	1.76E-06	3.05E-05	4.837946425
PPIC/PPIA	0.664710917	-6.595207971	5.470395454	1.81E-06	3.06E-05	4.811423563
KRT5/KRT8	-1.240820592	-4.829873655	-5.46197709	1.86E-06	3.07E-05	4.783587527
SLC25A4/SLC25A5	0.562746046	-1.747330285	5.323330276	2.98E-06	4.78E-05	4.326394077
ENO2/ENO3	-0.542103692	-2.451962968	-5.315052619	3.06E-06	4.78E-05	4.299177063
TUBB6/TUBB2B	0.80270843	-0.32165129	5.311620509	3.10E-06	4.78E-05	4.287894994
BZW2/BZW1	0.355416606	-2.543386846	5.284108184	3.40E-06	5.13E-05	4.197514957
UBE2L3/UBE2L6	-0.544006773	4.060703231	-5.275896592	3.50E-06	5.16E-05	4.170559782
SERPINB9/SERPINB6	-0.977471875	3.827557773	-5.163472312	5.11E-06	7.39E-05	3.802512496
NDRG3/NDRG2	-0.540695944	-1.118157343	-5.11310272	6.06E-06	8.44E-05	3.638249137
TWF2/TWF1	-0.341396795	-0.178615734	-5.112298913	6.08E-06	8.44E-05	3.635631126
NUCB2/NUCB1	0.398810825	-0.580137431	5.081406676	6.74E-06	9.02E-05	3.535096002
AK4/AK3	-0.408884194	-0.557875306	-5.080643711	6.76E-06	9.02E-05	3.532615046
EHD4/EHD1	-0.385084208	-1.029730767	-5.069497784	7.02E-06	9.19E-05	3.496382771
ENO3/ENO1	0.530263578	-3.227600504	5.030552217	8.00E-06	1.03E-04	3.36994956
TUBB4B/TUBB2B	0.623152872	-0.304455984	4.963671525	1.00E-05	1.26E-04	3.153456791
MACROH2A2/MACROH2A1	-0.284965895	-0.310561204	-4.952680241	1.04E-05	1.29E-04	3.117956573
SMARCD3/SMARCD2	0.567827828	-2.233057971	4.905422262	1.22E-05	1.48E-04	2.96558157
PYGL/PYGB	-0.434113566	0.211130482	-4.885428114	1.30E-05	1.56E-04	2.901244254
KRT19/KRT14	1.152792377	4.433606042	4.879888675	1.32E-05	1.56E-04	2.883433371
TUBB6/TUBB3	0.541013101	1.178319653	4.782927275	1.83E-05	2.08E-04	2.572687376
CNN3/CNN1	-0.588984368	2.848234976	-4.779385947	1.85E-05	2.08E-04	2.561375223
CAMK2G/CAMK2D	-0.377854683	-5.273520591	-4.778132723	1.86E-05	2.08E-04	2.557372665
PLOD2/PLOD1	0.448084084	0.275331432	4.731978592	2.16E-05	2.38E-04	2.410202872
PLOD3/PLOD2	-0.661930079	-0.898292089	-4.706328807	2.35E-05	2.55E-04	2.328618163
TUBB4A/TUBB	-0.610479879	-3.305765491	-4.670930406	2.65E-05	2.82E-04	2.216271099
ARF6/ARF4	-0.304628632	-3.97848529	-4.63994632	2.93E-05	3.05E-04	2.118172683
PGM5/PGM1	0.595489009	-3.954878101	4.638011862	2.95E-05	3.05E-04	2.112055518
CKMT2/CKMT1A	0.605899227	-2.741201951	4.619424113	3.13E-05	3.20E-04	2.053322622
SMARCA1/SMARCA5	0.238800854	-1.998114315	4.610911732	3.22E-05	3.24E-04	2.026453203
HMGB2/HMGB3	0.364600945	1.591001075	4.601534432	3.32E-05	3.30E-04	1.996873968
MYH4/MYH6	-0.464906551	-6.752535902	-4.588074701	3.47E-05	3.40E-04	1.954454816
STX7/STX12	-0.288992831	3.183590215	-4.492061432	4.75E-05	4.58E-04	1.65317979
ACTA1/ACTBL2	0.803477643	2.694016503	4.466266455	5.17E-05	4.88E-04	1.572644645
MYL2/MYL7	-1.00416495	-5.591977228	-4.464326636	5.20E-05	4.88E-04	1.566595419
YWHAH/YWHAQ	-0.239107981	-1.290336627	-4.417824711	6.05E-05	5.56E-04	1.421885139
STAT1/STAT3	0.321882926	1.911446811	4.415505554	6.09E-05	5.56E-04	1.414683532
ARL2/ARL3	-0.358245728	-3.035101587	-4.403643741	6.33E-05	5.71E-04	1.377872607
ACTN4/ACTN4-J1	-0.292670046	5.983056844	-4.392434662	6.57E-05	5.84E-04	1.343123195
RAP1A/RAP2B	0.357342959	1.417761442	4.362897868	7.22E-05	6.35E-04	1.251724603
SLC25A13/SLC25A12	-0.821452189	2.12065954	-4.304630217	8.71E-05	7.56E-04	1.072153869
RAB35/RAB13	0.373796754	2.664137454	4.267342576	9.82E-05	8.41E-04	0.957763308
RPRD1A/RPRD1B	-0.308160504	-0.672651651	-4.256514247	1.02E-04	8.60E-04	0.924622501
TUBB4A/TUBB4B	-0.515910637	-0.933785936	-4.21886088	1.15E-04	9.59E-04	0.80966067
TUBB2B/TUBB	-0.717722114	-2.06752357	-4.209151798	1.18E-04	9.77E-04	0.780088303
PAK1/PAK2	-0.265228827	0.311852956	-4.195547644	1.23E-04	0.001008258	0.738701729
KRT19/KRT16	0.891297898	2.995115736	4.179996325	1.30E-04	0.001047057	0.69146291
RCN3/CALU	-0.484342261	-6.386234372	-4.172145437	1.33E-04	0.001051597	0.667644138
CTNNA1/CTNNA3	-0.516794613	5.79882796	-4.168871226	1.34E-04	0.001051597	0.657716335
TUBB4B/TUBB2A	0.680513226	0.964242288	4.16783928	1.35E-04	0.001051597	0.65458806
GFPT2/GFPT1	-0.356655446	-2.484876527	-4.153711358	1.41E-04	0.001087586	0.611794584
YWHAH/YWHAB	-0.173848191	-0.644724521	-4.139666081	1.47E-04	0.00112459	0.569315278
SMARCD3/SMARCD1	0.401113831	-4.48336344	4.127603137	1.53E-04	0.001155659	0.532882661
TUBB2A/TUBB	-0.775082467	-3.336221842	-4.066453047	1.86E-04	0.001382202	0.348936715
EIF4A2/EIF4A1	0.327708323	-2.115704454	4.064037505	1.87E-04	0.001382202	0.341696258
RAB1B/RAB13	0.41465973	3.324230808	4.053385892	1.94E-04	0.001414225	0.30979229
TUBB8/TUBB4A	0.515450638	-0.007012649	4.047686353	1.97E-04	0.001424775	0.292736798
HNRNPH2/HNRNPF	0.240524041	-1.674941969	4.024625998	2.12E-04	0.001515875	0.223844202
ROR2/ROR1	-0.461047761	0.260798139	-4.010534764	2.21E-04	0.001568098	0.181837474
EEF1A2/EEF1A1	0.696351429	-0.621733119	3.990233416	2.36E-04	0.001653972	0.121440307
RHOC/RAC1	0.365446558	-4.352701999	3.984458152	2.40E-04	0.001667227	0.104285274
ACTN1/ACTN2	-0.44692568	0.563992042	-3.9441236	2.72E-04	0.001871733	-0.01519381
SMARCC1/SMARCC2	-0.253205849	1.588847907	-3.935531528	2.80E-04	0.001903538	-0.040569474
SLC25A6/SLC25A4	-0.453381815	1.008460791	-3.927207425	2.87E-04	0.001934415	-0.065128078
PRKAA1/PRKAA2	-0.484613106	0.537108169	-3.910939554	3.02E-04	0.002014946	-0.113049884
H3C1/H3-7	-0.777437236	-2.051439727	-3.888393748	3.24E-04	0.002139992	-0.17930352
RAB13/RAB10	-0.327011997	-1.895870944	-3.880406942	3.32E-04	0.002155701	-0.20272831
ARPC5L/ARPC5	-0.332457668	0.299275213	-3.879920434	3.32E-04	0.002155701	-0.204154434
ADD3/ADD2	0.42040808	0.192116675	3.848785787	3.66E-04	0.002350953	-0.295235258
SALL3/SALL1	0.44736914	-0.369987923	3.844115894	3.71E-04	0.002363106	-0.308864757
YWHAH/YWHAG	-0.229555129	-1.567430589	-3.781696517	4.49E-04	0.002830188	-0.490232839
TUBB8/TUBB2B	0.622692873	-1.24525457	3.779362218	4.53E-04	0.002830188	-0.496985938
DRG1/DRG2	-0.22150501	0.795691461	-3.760141935	4.80E-04	0.00297438	-0.552507877
PPP1CA/PPP1CB	-0.265090174	-1.099030694	-3.753851222	4.89E-04	0.003005124	-0.570648009
GNAI3/GNAI2	0.235811021	-1.702664725	3.738291906	5.13E-04	0.003123235	-0.615447272
RAP2C/RAP2B	0.312079716	0.067276497	3.720719089	5.41E-04	0.003265865	-0.665926431
LCK/SRC	-0.654985301	-1.834549315	-3.656352691	6.57E-04	0.003933349	-0.849741748
CUL4A/CUL4B	-0.21595314	-1.082354433	-3.634192914	7.03E-04	0.004152115	-0.912624836
CRABP1/CRABP2	-0.732715355	-0.528282763	-3.63267462	7.06E-04	0.004152115	-0.916925709
GNB1/GNB4	0.224983487	3.039303023	3.62893572	7.14E-04	0.00416371	-0.927512721
SLC2A3/SLC2A1	0.454290089	1.570278079	3.625036979	7.22E-04	0.004177615	-0.938545996
ALDH1B1/ALDH2	-0.467167992	-2.243831556	-3.593104484	7.95E-04	0.004558877	-1.028668496
HNRNPF/HNRNPH1	-0.20804013	-0.512285538	-3.581606394	8.23E-04	0.004667406	-1.061011546
STK24/STK26	-0.307026605	-1.575072976	-3.579737308	8.27E-04	0.004667406	-1.066263677
LIN28B/LIN28A	0.267602569	-3.003202647	3.563210376	8.69E-04	0.004808293	-1.112637932
VDAC3/VDAC1	0.206225684	-0.726258454	3.56183942	8.73E-04	0.004808293	-1.116479432
MYH3/MYH6	-0.799147087	-6.759441995	-3.561675057	8.73E-04	0.004808293	-1.116939932
CTBP2/CTBP1	-0.247332365	1.381690817	-3.556257348	8.87E-04	0.004847974	-1.132112188
YWHAE/YWHAB	0.136494996	2.66190019	3.518610397	9.92E-04	0.005378732	-1.23718308
ARL1/ARF6	0.225909574	0.294428073	3.506563791	0.001028036	0.005530673	-1.270670845
YES1/SRC	-0.409005268	-1.400199495	-3.499090472	0.001050988	0.005610661	-1.29141267
CANX/CLGN	-0.51611848	6.074534735	-3.49576556	0.001061357	0.00562276	-1.300632677
LMAN2/LMAN2L	-0.206960549	1.703689502	-3.487295157	0.001088214	0.005721367	-1.3240985
H3-7/H3C15	0.698366327	2.392297215	3.475443845	0.001126882	0.005880124	-1.356875719
MSI2/MSI1	0.19925367	0.602681812	3.465552836	0.001160156	0.005938357	-1.384182123
TUBB8/TUBB2A	0.680053226	0.023443702	3.465374701	0.001160764	0.005938357	-1.384673492
PLS3/PLS1	0.301661069	2.928931981	3.464511597	0.001163713	0.005938357	-1.387054087
TPM2/TPM4	0.466182337	0.836247866	3.454095113	0.001199872	0.006078182	-1.415757555
ANP32B/ANP32E	-0.298306702	0.995055448	-3.446760791	0.001225972	0.006154341	-1.4359378
ANXA3/ANXA5	0.456093086	-1.543135302	3.44451809	0.00123406	0.006154341	-1.442103574
SERPINB1/SERPINB6	-0.463666892	-1.117958706	-3.442464934	0.00124151	0.006154341	-1.447746193
ARPC1A/ARPC1B	0.190869576	2.211251451	3.425326479	0.001305388	0.0064251	-1.494770622
RPS6KA3/RPS6KA1	0.349022504	-2.024799518	3.410710528	0.001362327	0.006612505	-1.534765194
RHOC/CDC42	0.354399355	-5.03820047	3.410662298	0.001362519	0.006612505	-1.534897003
PYGM/PYGB	0.227956813	-0.994443534	3.386013762	0.001463951	0.007055429	-1.602115393
LDHB/LDHA	0.356227076	-0.271326837	3.368339798	0.001541062	0.007375842	-1.650135548
RAB8A/RAB13	0.315416155	3.720639605	3.351518033	0.001618031	0.00769119	-1.695700929
TOR1B/TOR1A	-0.340027212	-2.576656751	-3.34137567	0.00166619	0.007866228	-1.7231076
CFL1/CFL2	-0.347664356	4.408174549	-3.336974111	0.00168751	0.007905694	-1.734985939
TPM2/TPM3	0.367185213	-0.684387256	3.334964181	0.001697332	0.007905694	-1.740406934
JUP/CTNNB1	0.231476697	-0.251106897	3.306512715	0.00184232	0.008523802	-1.816931483
NAV3/NAV2	-0.386918686	2.147049412	-3.27950879	0.001990741	0.009149497	-1.889193184
PAPSS1/PAPSS2	0.3519072	2.699802591	3.274896623	0.002017197	0.009210099	-1.901498915
TUBB3/TUBB	-0.456026785	-3.567494513	-3.265617234	0.002071439	0.009395941	-1.926225004
GNA11/GNAI2	0.278726215	-4.345107146	3.263088679	0.002086458	0.009398377	-1.93295516
RTN4/RTN4-2	0.571703694	0.67188914	3.260979993	0.002099061	0.009398377	-1.93856531
STRN4/STRN	-0.204591286	-2.144484769	-3.249492142	0.002168998	0.009649262	-1.969089329
MSN/RDX	-0.280697329	-0.441646266	-3.238283316	0.002239359	0.009898823	-1.998807623
PURA/PURB	-0.277796613	-1.008092449	-3.227456813	0.002309366	0.010143671	-2.027451636
YWHAH/SFN	-0.202405383	0.363192899	-3.218120302	0.002371396	0.01035062	-2.052105485
RHOA/RAC1	0.196533607	-0.123516281	3.213593577	0.002402034	0.010418822	-2.064042614
ARF5/ARF4	-0.194971539	-2.450364597	-3.20823719	0.002438771	0.010512467	-2.078153995
FNDC3A/FNDC3B	0.303486325	-1.662867614	3.193015227	0.002546092	0.010783685	-2.118175477
DPYSL4/CRMP1	0.274190503	-3.684667435	3.192766554	0.002547882	0.010783685	-2.118828292
USP15/USP4	0.321772495	1.684309483	3.192707671	0.002548306	0.010783685	-2.118982866
SERPINB1/SERPINB9	0.513804983	-4.945516479	3.18808516	0.002581797	0.010859195	-2.131111881
HCFC1/HCFC1-4	0.403720206	6.479447536	3.184415539	0.00260868	0.010906167	-2.14073271
PRDX2/PRDX1	0.268666917	-1.090798174	3.15692009	0.002818675	0.011687546	-2.212595433
RHOA/CDC42	0.185486404	-0.809014752	3.155585602	0.002829262	0.011687546	-2.216073203
SH3GLB2/SH3GLB1	-0.306735785	-0.500546654	-3.149649832	0.00287681	0.011813644	-2.231530876
RAP1B/RAP2B	0.249007016	2.167562981	3.140660191	0.002950256	0.012043988	-2.254905913
VSNL1/NCS1	-0.431105822	2.948498234	-3.136324171	0.002986311	0.012078188	-2.266165233
ANP32B/ANP32A	-0.306306798	0.543204494	-3.13547245	0.002993442	0.012078188	-2.268375721
LIN7A/LIN7C	-0.229985846	-0.820820541	-3.108174326	0.003230665	0.012960009	-2.339018524
COLGALT2/COLGALT1	0.483285305	-2.439486675	3.104364019	0.003265151	0.012962557	-2.348847248
VDAC2/VDAC1	0.147284495	0.999303249	3.103978853	0.003268656	0.012962557	-2.349840353
KIF5B/KIF5C	0.206275835	-0.004034686	3.100833357	0.003297415	0.013002306	-2.35794766
EPHB2/EPHB3	0.381762804	-0.169848387	3.09596104	0.003342431	0.013105353	-2.370495224
RAP2A/RAP2B	0.268384427	-2.287183169	3.093846255	0.00336215	0.013108607	-2.375937401
TOP2B/TOP2A	0.264859553	-0.275112748	3.090933641	0.003389486	0.013141361	-2.383428754
G3BP1/G3BP2	-0.373677231	2.870091276	-3.077748999	0.003515867	0.013418988	-2.417282749
DSTN/CFL1	0.235669922	-2.043286279	3.077382825	0.003519439	0.013418988	-2.418221625
ATP5F1C/ATP5F1C-2	-0.504196579	-0.690427327	-3.076248264	0.003530529	0.013418988	-2.421130188
SLC6A8/SLC6A6	0.268588596	-1.760740014	3.073728025	0.003555282	0.013418988	-2.427588579
PYCR1/PYCR2	0.200287256	1.039512968	3.073475386	0.003557772	0.013418988	-2.428235803
NAA16/NAA15	0.204991873	-4.983091623	3.048854343	0.00380848	0.014286947	-2.491144272
PPP1CA/PPP1CC	0.208483431	1.187535894	3.045558965	0.003843267	0.014339933	-2.499538994
RBBP7/RBBP4	0.220280745	-0.451906657	3.030184523	0.004009541	0.014818706	-2.538625129
RHOG/RHOC	-0.289311572	-0.55156996	-3.029754294	0.004014289	0.014818706	-2.539717014
ACTR1B/ACTBL2	0.438974622	-5.16665564	3.021280479	0.004108897	0.015009095	-2.561201933
RCN1/RCN3	0.304619858	5.26800853	3.021260925	0.004109118	0.015009095	-2.561251465
SNX6/SNX5	0.241048287	1.729500454	3.012740182	0.004206359	0.015283839	-2.582815064
SEPTIN6/SEPTIN8	-0.265598779	1.298726175	-3.007924389	0.004262267	0.015406321	-2.594984592
MYL3/MYL6B	0.723885759	1.72828953	2.995789599	0.004406246	0.015844222	-2.625591782
RAB1A/RAB8B	0.374766591	5.130735911	2.978760765	0.004615982	0.016512841	-2.668403682
TUBB4B/TUBB3	0.361457543	1.195514959	2.959804352	0.004860422	0.017298119	-2.715869025
RAB1A/RAB35	0.164247927	1.971592033	2.910151911	0.005559196	0.019684093	-2.839222031
RAB1A/RAB10	0.211032684	2.739858543	2.891242535	0.005849121	0.020605532	-2.885824798
CPNE2/CPNE3	0.278416679	-7.660613506	2.887732618	0.005904461	0.020695435	-2.894452174
FNBP1L/FNBP1	-0.330420819	3.071742561	-2.880651308	0.006017598	0.020985996	-2.911836097
CLIC1/CLIC4	-0.157815979	0.741984265	-2.86565877	0.006263818	0.021575333	-2.94854421
PPP1R12A/PPP1R12A-J5	-0.541908309	6.268290876	-2.864919001	0.006276206	0.021575333	-2.950352055
CDK5/CDK1	0.229190749	-3.80527639	2.864499447	0.006283243	0.021575333	-2.951377216
RDX/EZR	0.267082649	-0.830369836	2.862852087	0.00631094	0.021575333	-2.955401462
YWHAB/YWHAZ	-0.115635789	-1.902556935	-2.85626293	0.006422865	0.021850334	-2.971481727
H1-1/H1-4	-0.393672286	-2.833207006	-2.79370446	0.0075812	0.025665136	-3.122861854
ACTN2/ACTN4	0.365847055	-1.087742541	2.78677822	0.007720708	0.02601054	-3.139477414
RCN1/CALU	-0.179722402	-1.118225842	-2.750452166	0.008492082	0.02847104	-3.226142599
LYN/SRC	-0.209938523	-0.725879323	-2.744256829	0.008630537	0.028796118	-3.240842481
RAB2A/RAB4B	0.454814197	4.331527772	2.731595583	0.008919996	0.029619507	-3.270810623
H1-1/H1-5	-0.378389042	-4.258966593	-2.725247235	0.009068477	0.029969157	-3.285799326
RALA/RALB	-0.216784742	0.975231282	-2.717777741	0.009246098	0.030411335	-3.303403081
FMR1/FXR1	0.148316939	-1.288786878	2.713290884	0.009354328	0.030622189	-3.313960816
ACTA1/ACTR1B	0.364503021	7.860672143	2.708160243	0.009479519	0.030781174	-3.326018025
H1-3/H1-4	-0.211006733	1.109105915	-2.707668367	0.009491601	0.030781174	-3.327173091
HSPA1A/HSPA2	0.28558889	3.942102302	2.690544656	0.009921184	0.032024659	-3.367290128
MTHFD1L/MTHFD1	0.181205886	-1.359552718	2.688623501	0.00997048	0.032034784	-3.371779496
LYN/LCK	0.445046778	1.108669992	2.679055519	0.010219364	0.032683127	-3.394103456
LDHAL6B/LDHB	-1.812677085	-10.55489178	-2.609364711	0.012211575	0.038875382	-3.554952086
EHD3/EHD1	-0.224964925	-2.522842401	-2.603786418	0.012385496	0.039249015	-3.567692369
CRK/CRKL	-0.156438461	1.49847588	-2.59881549	0.012542387	0.039565529	-3.579028524
RAB3B/RAB3D	-0.380611857	1.784661152	-2.5682017	0.013549326	0.042548563	-3.648488948
GNB2/GNB4	0.178292247	1.849477863	2.563460015	0.013711727	0.042864587	-3.65919275
H1-1/H1-2	-0.31770633	-3.548097132	-2.547936783	0.014255888	0.044365857	-3.694131359
ACTR1A/ACTBL2	0.44751998	-2.569825239	2.537094105	0.014647568	0.045381306	-3.718441121
SEPHS2/SEPHS1	0.212662635	-8.870935744	2.50551126	0.015844933	0.048872815	-3.78880699
RABGAP1/RABGAP1L	0.184575758	4.649940262	2.496042207	0.016220869	0.049810988	-3.809774211
FTL/FTH1	0.267803121	-1.442323095	2.493501183	0.01632312	0.049904166	-3.815390548
TRIP10/FNBP1L	0.171334498	-1.83459444	2.469856048	0.017303019	0.05266796	-3.867444337
RAB4A/RAB4B	0.414217596	-0.329706725	2.464825454	0.01751825	0.053090242	-3.878470302
NME2/NME3	-0.250044731	6.664342935	-2.459521536	0.017747798	0.053474185	-3.890076774
HSPA1A/HSPA8	0.221557014	-2.491038161	2.458345926	0.017799044	0.053474185	-3.892646755
CDH3/CDH1	0.290891626	-1.173862766	2.455497969	0.017923746	0.053616722	-3.898868742
PTPN2/PTPN1	-0.261620351	-2.358378564	-2.450783177	0.018131928	0.054006685	-3.909157127
DDAH2/DDAH1	0.242002902	1.707525082	2.448046833	0.018253751	0.054137194	-3.915121305
RAB3A/RAB3B	0.215817194	0.819380888	2.438056146	0.018704853	0.055239013	-3.936853836
ACTR1A/ACTA1	-0.355957663	-5.263841741	-2.398850845	0.020573956	0.060501378	-4.021475487
LANCL2/LANCL1	-0.176461928	-2.564889054	-2.396028176	0.020714809	0.060599242	-4.027527136
CKMT2/CKM	-0.345195436	-3.339599882	-2.392952026	0.0208693	0.060599242	-4.034115952
UBQLN2/UBQLN4	0.193977797	-0.260090034	2.392479384	0.020893128	0.060599242	-4.035127726
RAB2A/RAB14	0.129378307	-0.482168364	2.391224566	0.02095651	0.060599242	-4.037813131
TUBB8/TUBB3	0.360997543	0.254716373	2.38698149	0.021172115	0.060968664	-4.04688555
FBN2/FBN1	0.28080959	8.177293676	2.372641795	0.02191561	0.062848899	-4.077453669
PABPC4/PABPC1	0.135991751	-0.62523482	2.364353983	0.022355944	0.063719585	-4.095055573
UBQLN2/UBQLN1	0.203320847	-1.718547108	2.363479785	0.022402851	0.063719585	-4.096909424
SEC23B/SEC23A	-0.1445928	-1.014799553	-2.355767564	0.022820507	0.06464258	-4.113241025
COL3A1/COL1A1	0.202389432	-0.095062528	2.329071028	0.024320735	0.068612156	-4.169451781
CPNE1/CPNE3	0.133621258	-1.394646762	2.325190421	0.024546009	0.06884619	-4.177580748
H3C1/H3-3A	-0.492386969	-2.674445294	-2.324229192	0.024602097	0.06884619	-4.179592655
ERLIN1/ERLIN2	-0.13731057	-1.042301594	-2.318556233	0.024935458	0.069498826	-4.191453147
RALY/HNRNPC	0.124374655	-2.480241632	2.313215492	0.025252983	0.070102281	-4.202598224
RAB1A/RAB8A	0.222628526	0.915089882	2.305956907	0.025690323	0.071032209	-4.217712992
YES1/LYN	-0.199066745	-0.674320172	-2.284577502	0.027018034	0.074406808	-4.262013839
MYH4/MYH7	0.346322357	-4.613808299	2.25837714	0.028728336	0.078804211	-4.315857775
ANXA2/ANXA1	-0.31080013	4.186569779	-2.247481315	0.029467495	0.08051355	-4.338103984
ANXA4/ANXA3	-0.321724937	-1.035073598	-2.229994487	0.030689131	0.0832066	-4.373627395
YTHDF1/YTHDF2	0.181653496	-1.34157455	2.229941155	0.030692925	0.0832066	-4.373735396
PPA2/PPA1	0.197211826	-1.666628769	2.227307518	0.030880773	0.083390104	-4.379066113
ARF5/ARF6	0.109657093	1.528120694	2.222465008	0.031228836	0.084003147	-4.388854603
LCP1/PLS1	0.222036308	0.859480562	2.217195485	0.031611536	0.08470427	-4.399486813
LDHAL6B/LDHA	-1.45645001	-10.82621862	-2.215460644	0.031738435	0.084717208	-4.402982731
PTPN6/PTPN11	0.170491846	-6.527690869	2.204124512	0.032578805	0.086627168	-4.425772244
UCHL3/UCHL1	0.208132981	-3.156096849	2.202152157	0.032727014	0.086689113	-4.429727741
IGF2BP3/IGF2BP1	-0.103374945	-1.122542539	-2.194467954	0.033310129	0.087898212	-4.445110942
CAND1/CAND2	0.219857084	6.841091101	2.186554996	0.033920181	0.089168961	-4.46090673
SH3GL1/SH3GL3	-0.23362753	5.398352939	-2.172069072	0.035062579	0.091824264	-4.489703816
MAP2K2/MAP2K1	0.163704963	-2.752100433	2.161310805	0.035932826	0.093749552	-4.510990135
H1-3/H1-5	-0.195723489	-0.316653672	-2.159229211	0.036103387	0.093841763	-4.515098871
GNAI1/GNA11	-0.220236269	2.711308907	-2.156859418	0.036298431	0.093996683	-4.519772548
SMAD2/SMAD5	0.265261079	-1.924524857	2.141696849	0.037568465	0.096790017	-4.549577113
TUBB3/TUBB2A	0.319055683	-0.231272671	2.14066779	0.037656059	0.096790017	-4.551593693
KRT2/KRT5	-0.215464787	0.571206034	-2.134839931	0.038155522	0.097711926	-4.562999247
KRT2/KRT1	-0.186214493	-1.343508289	-2.132431855	0.038363593	0.097883579	-4.567704621
RAB2B/RAB2A	-0.233880276	-2.681529661	-2.099922855	0.04127157	0.104917472	-4.630801347
H3-3A/H3C15	0.413316061	3.015302783	2.096765447	0.041564027	0.10527531	-4.636887175
KRT14/KRT16	-0.261494478	-1.438490306	-2.092487661	0.041963151	0.105899733	-4.645120487
GANAB/GANAB-2	0.28314771	-0.245087003	2.085300152	0.042641301	0.107221241	-4.658922876
MYOF/DYSF	0.136002997	0.619049627	2.081374838	0.043015685	0.107772148	-4.666444249
EHD3/EHD4	0.160119283	-1.493111633	2.077805872	0.043358569	0.108133599	-4.673272673
DPYSL2/CRMP1	0.135359593	2.1498829	2.07663501	0.043471576	0.108133599	-4.675510751
RAB4B/RAB14	-0.32543589	-4.813696136	-2.070718563	0.04404655	0.109172521	-4.68680398
ATL3/ATL2	-0.108311108	-2.387723533	-2.068523166	0.044261585	0.109315088	-4.69098775
PRDX4/PRDX2	-0.255255037	-3.17736993	-2.046601895	0.046459391	0.114336231	-4.732561547
CKM/CKB	0.275942514	-2.643472895	2.030512726	0.04813229	0.118034662	-4.762840705
LMNB1/LMNB2	-0.093950399	2.057616281	-2.025520462	0.048661887	0.118913203	-4.772195514
ARL8B/ARL8A	0.176658672	1.188489225	2.00385943	0.051018699	0.124096891	-4.812562658
SCAMP2/SCAMP3	0.220198825	-3.083505469	2.002761061	0.051140794	0.124096891	-4.814599899
MAPK12/MAPK14	-0.23310961	-6.193485267	-1.989114752	0.052678904	0.126893085	-4.839832867
RAD23A/RAD23A-3	-0.211771391	3.143437236	-1.989109708	0.05267948	0.126893085	-4.839842168
TUBB3/TUBB2B	0.261695329	-1.499970943	1.987007855	0.052919903	0.126893085	-4.843715777
TIAL1/TIA1	-0.171044995	0.31501705	-1.985669147	0.053073526	0.126893085	-4.846181158
NLN/THOP1	-0.2034219	-0.970547899	-1.984505857	0.053207331	0.126893085	-4.848322354
GNG2/GNG12	0.243613933	-0.64079651	1.972313499	0.054627333	0.129833455	-4.870700645
NA-2/NA-3	-0.171981956	-0.131655068	-1.958927668	0.056223816	0.133171768	-4.895135799
PLOD3/PLOD1	-0.213845995	-0.622960657	-1.944907175	0.057938855	0.136605088	-4.92057896
ME1/ME2	-0.211042266	-6.492038047	-1.942453046	0.058243626	0.136605088	-4.925016619
ACSL4/ACSL3	-0.158512963	0.29131716	-1.942290656	0.058263842	0.136605088	-4.925310091
RAB1B/RAB1A	-0.123384951	-1.31149868	-1.936276085	0.059016822	0.137666374	-4.936165078
ATAD3A/ATAD3B	0.178382543	3.329218767	1.935510792	0.059113227	0.137666374	-4.937544221
CAP1/CAP1-2	-0.158864296	3.025349944	-1.931251565	0.059652237	0.138113423	-4.945211386
SMARCD2/SMARCD1	-0.166713996	-2.250305468	-1.9308505	0.059703209	0.138113423	-4.945932619
STXBP3/STXBP2	0.169131464	-1.957711686	1.906794185	0.062829522	0.144862753	-4.988960326
IPO5/RANBP6	-0.204261851	6.739168816	-1.90266896	0.063379439	0.145420784	-4.996292735
SMAD3/SMAD5	0.21538815	-6.935665323	1.901838573	0.06349063	0.145420784	-4.997767078
HNRNPAB/HNRNPD	-0.104115148	-1.18633801	-1.898770022	0.063902962	0.145883736	-5.003210498
STK4/STK3	-0.150043462	-0.024880057	-1.896324178	0.064233252	0.146156974	-5.007543911
STT3A/STT3B	-0.121110715	1.20957768	-1.893487107	0.064618197	0.14630141	-5.012564514
PRDX4/PRDX3	-0.143070921	-1.947837632	-1.892751359	0.064718347	0.14630141	-5.013865479
TMED9/TMED4	-0.11086321	-1.210312642	-1.881863766	0.066215891	0.148983046	-5.033066694
PPP3CA/PPP3CB	0.220533263	1.352862411	1.88101439	0.06633395	0.148983046	-5.034560664
RAB1B/RAB8B	0.25138164	3.81923723	1.879072477	0.066604538	0.149108223	-5.037974137
MYH9/MYH10	0.128526859	-0.53092372	1.871281344	0.067699621	0.151072465	-5.051638976
NIPSNAP2/NIPSNAP1	0.1890118	-0.891143555	1.865230054	0.068560681	0.152503567	-5.062218777
SEPTIN10/SEPTIN8	-0.152749839	2.306400231	-1.858914834	0.069469194	0.154030738	-5.073228702
SRSF1/SRSF9	-0.139084251	1.005799189	-1.857080611	0.069734973	0.154127616	-5.076420476
CSRP2/CSRP1	0.377428979	4.036267923	1.853242351	0.070293928	0.154869797	-5.083090773
SEPTIN11/SEPTIN8	-0.143430222	2.676946923	-1.851500328	0.070548864	0.154939594	-5.086114229
ANKHD1/ANKRD17	0.178852684	-1.06415124	1.846673779	0.071259299	0.155826786	-5.094478427
GNAI3/GNAI1	0.177321076	-0.068866486	1.844408879	0.071594759	0.155826786	-5.098396934
VAT1/VAT1-J2	0.156623881	6.330006844	1.844195489	0.071626433	0.155826786	-5.098765906
SH3BGRL/SH3BGRL2	0.1945254	3.374535155	1.841490205	0.072029021	0.156017888	-5.103440435
PGAM2/PGAM1	0.230401605	-5.738625089	1.840586759	0.072163894	0.156017888	-5.105000206
SEC24B/SEC24A	-0.130393565	-0.863924924	-1.8383041	0.072505616	0.156269868	-5.108938216
SLC7A1/SLC7A3	0.183472122	0.967150067	1.835454844	0.072934079	0.156706659	-5.113847806
RAB2B/RAB4A	-0.193283675	1.979704836	-1.828283901	0.074021905	0.15842601	-5.126175121
BTF3/BTF3-2	-0.317764042	0.168099961	-1.827178182	0.074190855	0.15842601	-5.128072222
HNRNPA3/HNRNPA2B1	-0.088953333	-1.361265721	-1.820180906	0.075267576	0.160113051	-5.140054614
TMED1/TMED5	0.163052136	-0.89118856	1.819053298	0.075442317	0.160113051	-5.14198186
EIF4A2/EIF4A3	0.185670164	-0.256680184	1.810421557	0.0767913	0.162479153	-5.156700575
MYL9/MYL7	-0.311667546	-1.042622861	-1.792406355	0.079672247	0.16806243	-5.187224631
RHOG/RHOA	-0.120398621	-4.780755678	-1.782465472	0.081300465	0.170633188	-5.203954637
PAFAH1B2/PAFAH1B3	-0.145496095	1.156757665	-1.779485394	0.081793973	0.170633188	-5.20895422
ARL1/ARF5	0.116252481	-1.233692621	1.779175389	0.081845455	0.170633188	-5.209473888
VANGL2/VANGL1	0.157016529	-3.215283592	1.779001005	0.081874426	0.170633188	-5.209766178
ARFGEF2/ARFGEF1	0.20450877	-3.013557736	1.75763643	0.085489392	0.177287827	-5.24538718
FLNA/FLNB	0.122919804	1.386546818	1.757119887	0.085578418	0.177287827	-5.246243766
TLE1/TLE3	-0.535664585	-5.445141745	-1.745187192	0.087656645	0.181052713	-5.265970666
PPP2R5E/PPP2R5A	-0.160961642	2.21941991	-1.738838034	0.088779464	0.182827738	-5.276419108
DNAJA1/DNAJA2	0.090135794	1.430155037	1.732740035	0.089869111	0.184524151	-5.286422874
ASF1B/ASF1A	-0.2696275	-2.901230821	-1.728229063	0.09068231	0.185644611	-5.293803329
EIF4A3/EIF4A1	0.142038159	-1.859024269	1.726239719	0.091042869	0.185834563	-5.297052763
GNAQ/GNAI2	0.139896261	-3.35178665	1.723112373	0.091612093	0.185928546	-5.302154404
SFN/YWHAE	-0.107937804	-3.66981761	-1.723043129	0.09162473	0.185928546	-5.30226727
RAB8B/RAB35	-0.210518664	-3.159143877	-1.721339248	0.091936139	0.186016561	-5.305043302
TUBA1C/TUBAL3	-0.177101099	4.418794964	-1.717795541	0.092586616	0.186788115	-5.310809139
POGLUT2/POGLUT3	-0.158990611	-0.608981355	-1.704600323	0.095042358	0.191186657	-5.332186846
VAPA/VAPB	0.079116101	1.354314506	1.702545243	0.095429635	0.191410886	-5.335503267
PTPRF/PTPRS	0.145183516	2.333680458	1.700052663	0.095901108	0.191796599	-5.339520988
WASHC2A/WASHC2C	-0.158879656	0.123054035	-1.698611075	0.096174664	0.191796599	-5.341842281
TRIP10/FNBP1	-0.159086321	1.237148121	-1.680758136	0.099616188	0.198090643	-5.370445902
TUBB6/TUBB4B	0.179555558	-0.017195306	1.677356597	0.100283282	0.198712824	-5.375865555
PBX2/PBX1	-0.165363041	-1.374623514	-1.676082172	0.100534162	0.198712824	-5.377893594
VAMP2/VAMP3	0.201938883	-0.490804522	1.674795074	0.100788061	0.198712824	-5.379940418
PGM2L1/PGM2	-0.099646186	-1.623526949	-1.671217944	0.101496474	0.199542643	-5.385621702
KIF1A/KIF1B	-0.201867211	3.205818502	-1.666991416	0.102338767	0.200630239	-5.392320542
FUBP3/KHSRP	0.100464526	-1.16501226	1.663375328	0.10306396	0.201482784	-5.39803996
SLC25A6/SLC25A5	0.109364231	-0.738869495	1.650843041	0.105609989	0.205801654	-5.417776689
PPIAL4H/PPIH	-0.150651321	-6.400189493	-1.649595328	0.105866269	0.205801654	-5.41973444
NME2/NME1	-0.155813411	1.921613984	-1.642988653	0.107231781	0.207683892	-5.430078903
RHOC/RHOA	0.168912951	-4.229185718	1.642020831	0.107433022	0.207683892	-5.431591187
SHMT2/SHMT1	0.124189001	2.906877952	1.638696958	0.108126515	0.208443892	-5.436778932
DYNC1LI2/DYNC1LI1	-0.087726614	-0.797000015	-1.635217621	0.10885636	0.208913067	-5.442199321
RAD23B/RAD23A	0.177300971	3.698973558	1.634668349	0.108971946	0.208913067	-5.443054085
PIP4K2A/PIP4K2C	0.197046216	-1.718914072	1.626887635	0.110620066	0.211488501	-5.455134841
PPIF/PPIAL4H	0.177046415	5.180272857	1.615695056	0.113026497	0.215495574	-5.472423104
ARL1/ARF4	-0.078719058	-3.684057217	-1.613954382	0.113404547	0.215623989	-5.475102232
PRKAB1/PRKAB2	0.214002272	-1.291736205	1.606944198	0.11493749	0.21794158	-5.485865779
CSRP2/CSRP3	0.353352931	0.562995509	1.586969778	0.119397873	0.225215595	-5.516305419
RAB11B/RAB11A	0.441269345	7.386359586	1.586860398	0.119422679	0.225215595	-5.516471169
ATP2B1/ATP2B4	0.125660966	0.216943495	1.582457682	0.120424604	0.226489635	-5.523134416
HSPA5/HSPA2	0.229145633	6.11685805	1.57390026	0.122391456	0.229242702	-5.536038145
KPNA3/KPNA4	0.092433339	0.493847779	1.573219402	0.122549052	0.229242702	-5.537062118
AP1S1/AP1S2	0.196913148	-3.607366757	1.569631643	0.123382211	0.230180791	-5.542451354
PDS5B/PDS5A	0.069402784	0.136985581	1.564290371	0.12463103	0.231565762	-5.550454132
DPYSL4/DPYSL2	0.13883091	-5.834550334	1.563605363	0.124791923	0.231565762	-5.551478703
SEPTIN6/SEPTIN11	-0.122168557	-1.378220747	-1.549219509	0.128209642	0.236684743	-5.572902607
UBE2G2/UBE2G1	0.124072268	0.166122095	1.549123688	0.128232656	0.236684743	-5.57304471
YWHAE/YWHAQ	0.071235206	2.016288084	1.544891155	0.129252536	0.237934377	-5.579313705
YES1/LCK	0.245980033	0.43434982	1.540675485	0.130274812	0.239181798	-5.585542385
KPNA3/KPNA2	0.121523906	-1.090098459	1.521565756	0.134990325	0.247094599	-5.613584797
DVL2/DVL3	-0.166127565	2.276473237	-1.520342514	0.135296754	0.247094599	-5.615369084
H1-2/H1-3	0.135040777	-0.394215789	1.509117461	0.138134676	0.251615395	-5.631682025
CNN2/CNN3	-0.095900868	-0.033491245	-1.506100911	0.138905347	0.252356834	-5.636047237
TNPO1/TNPO2	-0.092593266	3.166676735	-1.502405992	0.139853983	0.253416878	-5.641383344
RAB8B/RAB10	-0.163733907	-2.390877367	-1.499979877	0.140479662	0.253887722	-5.644880627
CSTF2T/CSTF2	0.091593137	-0.133175224	1.498305968	0.140912646	0.254008771	-5.64729061
YTHDF2/YTHDF3	-0.078910154	1.379694303	-1.488135315	0.143566279	0.258121755	-5.661881245
YWHAB/YWHAQ	-0.06525979	-0.645612106	-1.484232547	0.144595005	0.259299569	-5.667456171
GNAQ/GNA11	-0.138829954	0.993320496	-1.478185798	0.146200373	0.260911252	-5.676067446
MYH4/MYH3	0.334240536	0.006906093	1.478016044	0.146245644	0.260911252	-5.676308736
SCAMP1/SCAMP2	-0.170145876	2.894856509	-1.474552012	0.147171874	0.261890463	-5.68122703
PSPC1/NONO	-0.086650343	-1.901923493	-1.468478862	0.148806918	0.264012444	-5.689824499
HOOK3/HOOK1	-0.243926999	3.492965292	-1.467302829	0.149125185	0.264012444	-5.691485626
PPIB/PPIAL4H	0.157391464	8.961532463	1.46558245	0.149591733	0.264164536	-5.693913453
ATP6V0A2/ATP6V0A1	-0.132589341	-1.009751563	-1.459569253	0.151231491	0.266382372	-5.702379027
MYH9/MYH14	0.107460819	5.128570266	1.456078668	0.152189819	0.266934054	-5.707278658
RHOT2/RHOT1	-0.130789021	1.657725173	-1.454729935	0.152561385	0.266934054	-5.709168974
YWHAE/YWHAG	0.080788057	1.739194122	1.454232565	0.152698587	0.266934054	-5.709865661
PPIA/PPIAL4H	0.144377294	10.22218627	1.452300346	0.153232519	0.267194392	-5.712570139
APPL2/APPL1	0.165961052	-0.834449391	1.442477354	0.155969628	0.271285518	-5.726268464
SRI/GCA	0.183255042	8.383153452	1.438910784	0.156972858	0.272347909	-5.731221128
PRKCSH/PRKCSH-J1	-0.121224324	8.949951753	-1.427069905	0.160339809	0.276851125	-5.747583525
TUBB4A/TUBB2A	0.164602588	0.030456352	1.426977816	0.160366214	0.276851125	-5.747710295
RAP1B/RAP1A	-0.108335943	0.749801538	-1.423469318	0.16137474	0.277900916	-5.75253453
IQGAP2/IQGAP1	0.096355201	-1.366293186	1.412272836	0.1646263	0.282798644	-5.767857211
ITPR3/ITPR2	-0.145495542	2.091185511	-1.398723912	0.168628917	0.287828802	-5.786251085
HMGN1/HMGN4	0.133955514	3.07689227	1.397950498	0.168859656	0.287828802	-5.787296161
RAB5A/RAB5B	-0.075181744	0.847444243	-1.397880312	0.168880607	0.287828802	-5.787390973
HMGN2/HMGN4	0.183176749	4.237340472	1.396766119	0.169213474	0.287828802	-5.788895524
LRRFIP1/LRRFIP1-4	-0.2296253	0.536644626	-1.389830172	0.171297046	0.290660514	-5.798236728
RAB4A/RAB14	0.088781706	-5.143402862	1.386269608	0.172374326	0.291775079	-5.803015449
H1-1/H1-3	-0.182665553	-3.942312921	-1.380024943	0.174276336	0.294276831	-5.811369376
SFN/YWHAZ	-0.087078597	-2.910474356	-1.376817879	0.175259421	0.295218539	-5.815646217
RPL22L1/RPL22	0.143904474	-5.259064299	1.367532117	0.178129958	0.299327339	-5.827977805
NUDT16/NUDT16L1	-0.176593258	-1.31743142	-1.356970501	0.181438689	0.304150846	-5.841910338
ANXA4/ANXA5	0.13436815	-2.5782089	1.340400563	0.186724357	0.312257117	-5.863568099
TPM4/TPM3	-0.098997124	-1.520635121	-1.33863112	0.187295669	0.312459601	-5.865866336
RAB8B/RAB13	0.16327809	-0.495006423	1.3352577	0.18838856	0.313075851	-5.870240125
RAB2B/RAB4B	0.220933921	1.649998111	1.334707407	0.188567299	0.313075851	-5.870952637
ACTN1/ACTN4	-0.081078625	-0.523750499	-1.332700219	0.189220344	0.313410307	-5.873549217
TUBA4A/TUBAL3	-0.200619727	2.65632096	-1.322345774	0.192616574	0.318275957	-5.886886735
SNX12/SNX3	-0.117413669	-0.290214508	-1.320421076	0.19325294	0.318568979	-5.889355322
IGF2BP3/IGF2BP2	-0.073852591	-0.741648399	-1.317863468	0.194101032	0.319208806	-5.892630518
CDK5/CDK2	0.128792085	-0.924706616	1.314554237	0.195202544	0.320261384	-5.896859494
PRDX3/PRDX1	0.156482801	-2.320330472	1.313100499	0.19568793	0.320300526	-5.898714159
TUBB6/TUBB8	0.180015557	0.92360328	1.308797474	0.197130015	0.321901718	-5.904192777
CPNE1/CPNE2	-0.144795421	6.265966744	-1.30510299	0.198374557	0.323173574	-5.908883298
PSMB2/PSMB2-J1	-0.083973843	1.573196978	-1.302004458	0.199422913	0.323978787	-5.912807716
GSTM3/GSTM2	0.165262494	-2.361011287	1.300885639	0.199802479	0.323978787	-5.91422262
MAP2K6/MAP2K3	-0.144987989	2.066808371	-1.298634024	0.200568006	0.324461996	-5.917066684
RANBP9/RANBP10	-0.174936886	1.526445388	-1.293663704	0.20226569	0.326447415	-5.923328611
DSTN/CFL2	-0.111994434	2.36488827	-1.292031936	0.202825395	0.326579623	-5.925379555
BRWD3/PHIP	-0.104342377	-4.613249522	-1.290683614	0.203288757	0.326579623	-5.927072427
DLG3/DLG1	0.112538803	-3.138247968	1.282853515	0.205995377	0.329797309	-5.936870961
PPP2R1B/PPP2R1A	-0.105689034	-3.878315944	-1.282143548	0.206242121	0.329797309	-5.937756668
YTHDF1/YTHDF3	0.102743342	0.038119753	1.269030347	0.210839471	0.336373776	-5.954033796
RHOG/RAC1	0.076134986	-4.904271959	1.267573979	0.211354746	0.336422463	-5.955831942
TUBB4A/TUBB3	-0.154453094	0.261729022	-1.258652465	0.214531795	0.340698092	-5.96680516
H3C1/H3C15	-0.079070908	0.340857489	-1.255644278	0.215611024	0.341630253	-5.970488862
PPP2R5A/PPP2R5D	0.129424339	-1.782945845	1.244687258	0.219576159	0.347120398	-5.983836839
TLN1/TLN2	0.085447129	2.004683422	1.240236117	0.221202296	0.348455251	-5.989228077
CSNK2A1/CSNK2A2	0.073738162	-0.455568858	1.239629135	0.221424734	0.348455251	-5.989961857
CORO1C/CORO1B	0.107464619	1.558728206	1.218155942	0.229400778	0.360190362	-6.015704642
SEPTIN6/SEPTIN10	-0.11284894	-1.007674055	-1.215523876	0.230392791	0.360913297	-6.018831086
H3-3A/H3-7	-0.285050266	0.623005568	-1.213112682	0.231304319	0.360913297	-6.021689612
SNX2/SNX1	-0.100807872	1.171363676	-1.212803613	0.231421351	0.360913297	-6.022055635
RAB8B/RAB8A	-0.152138065	-4.215646028	-1.205590171	0.234165132	0.364373546	-6.030573534
HSPA5/HSPA8	0.165113757	-0.316282413	1.193900349	0.238662025	0.370540146	-6.044276094
TUBB8/TUBB	-0.095029241	-3.31277814	-1.189137913	0.240511998	0.372578854	-6.049822588
KIF2C/KIF2A	-0.08774814	-0.872036369	-1.181581245	0.243468773	0.376319218	-6.058580594
GNAQ/GNAI3	-0.09591476	-1.649121925	-1.170390013	0.247896011	0.382310736	-6.071454518
HSPH1/HSPA4	0.083084091	-1.86441631	1.15784948	0.252925843	0.389202961	-6.08574358
RAP2A/RAP1A	-0.088958532	-3.704944611	-1.152073149	0.255267197	0.391936802	-6.092276511
SPTBN2/SPTBN1	0.102721841	-4.618561305	1.150554201	0.255885458	0.392018781	-6.093989301
FXR1/FXR2	-0.083490167	1.030208518	-1.148192264	0.256848976	0.392433311	-6.096648423
STXBP3/STXBP1	0.113948415	0.021641678	1.147120681	0.257286969	0.392433311	-6.097853135
CDK1/CDK2	-0.100398664	2.880569774	-1.13602771	0.261852531	0.397700299	-6.110261875
UBE2V1/UBE2V2	0.09583122	2.121515117	1.135946372	0.26188622	0.397700299	-6.110352439
TNIK/MAP4K4	0.122746196	-2.369261942	1.132958155	0.263126031	0.398710624	-6.113675403
RAB3A/RAB3D	-0.164794664	2.604042041	-1.123383635	0.267126665	0.403890862	-6.124266769
PTBP3/PTBP2	-0.103402558	-2.353022849	-1.120424913	0.268371639	0.404891124	-6.127522526
MYH9/MYH11	0.227554439	8.327184847	1.113717047	0.271209412	0.408284884	-6.134873727
PRDX3/PRDX2	-0.112184116	-1.229532298	-1.111164477	0.272294839	0.409031642	-6.137660134
PLXNA1/PLXNA2	0.177762005	0.590134673	1.105351985	0.27477793	0.411870159	-6.143982506
FUBP1/KHSRP	0.049150904	-0.373583932	1.103690174	0.275490782	0.412048712	-6.145784319
PFN2/PFN2-2	-0.136201808	-4.424971623	-1.098489702	0.277729997	0.414504554	-6.151406315
GSK3A/GSK3B	-0.086748835	-0.510890694	-1.090338133	0.281265599	0.418880527	-6.160167946
CSNK1A1/CSNK1A1-3	-0.149753692	0.327717466	-1.082741447	0.284588829	0.422922157	-6.168277422
PPP2R5A/PPP2R5C	0.104318537	-0.146273797	1.073672144	0.288592081	0.427954924	-6.177888407
HNRNPA1/HNRNPA3	0.101317535	0.293268193	1.056529335	0.296265733	0.438397482	-6.195845145
RAB2B/RAB14	-0.104501969	-3.163698025	-1.053594029	0.297593685	0.439425569	-6.198892242
FKBP9/FKBP10	-0.095817762	-2.875253579	-1.045209445	0.301409534	0.444115109	-6.207551685
YWHAG/YWHAZ	-0.05992885	-0.979850867	-1.041058808	0.303310902	0.445969844	-6.211813992
AP2B1/AP1B1	-0.148463583	-0.92800844	-1.036793202	0.305273501	0.447906575	-6.216177518
YWHAG/YWHAB	0.055706938	0.922706068	1.023026749	0.31166669	0.456322115	-6.230143394
CBX1/CBX5	-0.090567982	-0.186628685	-1.005779385	0.319804272	0.467250874	-6.247388971
YWHAZ/YWHAQ	0.050375999	1.256944829	1.004356255	0.320482084	0.467257492	-6.248799436
VDAC2/VDAC3	-0.058941189	1.725561703	-0.999503264	0.322800765	0.469651428	-6.253594873
H1-2/H1-4	-0.075965956	0.714890126	-0.992124005	0.326348064	0.473819156	-6.260844024
SCAMP1/SCAMP3	0.05005295	-0.18864896	0.989564063	0.327584751	0.474621747	-6.263346815
EML2/EML1	0.110558333	3.365706597	0.979818128	0.332321648	0.480481715	-6.272818495
COPG2/COPG1	-0.068678958	-0.816921879	-0.977475373	0.333467097	0.481135479	-6.27508193
ATP6V0D1/ATP6V0D2	0.09769463	7.650160415	0.973485898	0.335423732	0.482954503	-6.278924377
HLA-C/HLA-A	-0.093779366	-0.624912009	-0.957567915	0.343306569	0.492870173	-6.29410562
RAB1B/RAB10	0.087647733	1.428359863	0.956718177	0.343730783	0.492870173	-6.294909273
ITSN1/ITSN2	0.153101628	3.783831325	0.950704747	0.346742745	0.496163845	-6.300576992
HOMER1/HOMER3	-0.096507254	0.278296977	-0.942352887	0.350954666	0.501157486	-6.308391733
RHOG/CDC42	0.065087783	-5.58977043	0.930190777	0.357147786	0.507376978	-6.319653078
PRKACA/PRKACB	-0.092152233	2.879207145	-0.92980481	0.357345483	0.507376978	-6.320008154
FN3KRP/FN3K	-0.082442957	2.31220381	-0.928574068	0.35797636	0.507376978	-6.321139448
CYB5R1/CYB5R2	0.175589019	-2.111481906	0.928070951	0.358234466	0.507376978	-6.321601497
PKM/PKM-2	-0.130443736	3.802680216	-0.915780906	0.364576952	0.514632683	-6.332813424
MAPK1/MAPK3	-0.059121815	1.820025713	-0.915273299	0.364840461	0.514632683	-6.333273405
TUBB4B/TUBB	-0.094569242	-2.371979554	-0.913393461	0.365817394	0.514964039	-6.334974732
CHD1/CHD2	0.195337716	3.221472528	0.910376983	0.367388546	0.51579308	-6.337697717
FKBP5/FKBP4	0.067554914	-2.999665857	0.908897483	0.368160739	0.51579308	-6.339030092
RAP1B/RAP2C	-0.0630727	2.100286483	-0.907987933	0.368635977	0.51579308	-6.339848158
COL2A1/COL3A1	-0.113624901	-1.836756222	-0.897330285	0.374233919	0.522572112	-6.349374973
PITPNB/PITPNA	-0.057180973	3.035669633	-0.893417471	0.376302691	0.524405759	-6.352845378
RAB11B/RAB25	0.164997882	4.996133216	0.886023843	0.38023169	0.526740531	-6.359363056
RALYL/HNRNPC	0.084332963	-6.437200342	0.884884734	0.380839323	0.526740531	-6.360362561
DNM1/DNM2	0.095436018	-4.133678404	0.884827542	0.380869847	0.526740531	-6.360412711
RAB9A/RAB7A	-0.076794077	-3.908687698	-0.884379841	0.381108845	0.526740531	-6.36080518
FMR1/FXR2	0.064826772	-0.25857836	0.883136581	0.381773036	0.526740531	-6.361894052
BTF3L4/BTF3	0.086877602	0.415621825	0.879529812	0.383704041	0.528354374	-6.365044561
LLGL2/LLGL1	0.07864885	1.398143287	0.875906292	0.385650221	0.52998268	-6.368197153
CBX3/CBX1	0.058445865	0.494339312	0.870222546	0.388715467	0.533139395	-6.37311687
HK1/HK2	0.060815501	2.498877099	0.868373954	0.389715706	0.533457002	-6.374710293
ARPP19/ENSA	0.091860149	0.106456478	0.86417391	0.391994278	0.533664204	-6.378318405
TUBB4A/TUBB2B	0.107242235	-1.238241921	0.861226092	0.393598478	0.533664204	-6.380840664
RAB11A/RAB25	-0.276271463	-2.39022637	-0.861123555	0.393654352	0.533664204	-6.380928248
GNB2/GNB1	-0.04669124	-1.18982516	-0.859680411	0.394441275	0.533664204	-6.382159871
ZYG11B/ZYG11A	-0.067668147	0.564569318	-0.858448262	0.395113923	0.533664204	-6.383209842
CYB5R3/CYB5R2	0.192305744	1.370510859	0.857451332	0.395658686	0.533664204	-6.384058306
SEC61A2/SEC61A1	0.076878404	-4.232353404	0.857137264	0.395830402	0.533664204	-6.384325404
TPP2/TPP2-J1	-0.104465392	4.31417161	-0.856792737	0.396018826	0.533664204	-6.384618297
ABCF1/ABCF1-J3	0.067202276	4.787996043	0.854833043	0.397091655	0.534072885	-6.386282124
RAB1B/RAB8A	0.099243575	-0.396408798	0.850987358	0.399202223	0.535873004	-6.389536481
YBX1/YBX3	-0.074127117	4.09593811	-0.844513543	0.402770862	0.539619649	-6.394982753
SCRN1/SCRN2	0.07108637	2.359344177	0.843063079	0.403573119	0.539652687	-6.396197469
PFKP/PFKM	-0.037106777	0.882427253	-0.837135014	0.406862218	0.543004576	-6.401140993
HNRNPU/HNRNPU-2	0.072627323	3.388823894	0.805480097	0.42470344	0.565366129	-6.426965586
CLN6/CLN6-2	-0.125003156	-1.553954889	-0.80452924	0.425246569	0.565366129	-6.427726356
DDX19B/DDX19A	-0.054781449	-2.569029486	-0.800379449	0.427621829	0.567436997	-6.431036335
DDX39B/DDX39A	0.055166248	2.587223693	0.79748592	0.429282743	0.567795695	-6.433334442
GNAQ/GNAI1	0.081406315	-1.717988411	0.797058448	0.429528444	0.567795695	-6.433673264
FUBP3/FUBP1	0.051313622	-0.791428328	0.791625346	0.432658611	0.570846152	-6.437964246
CAB39L/CAB39	0.103531434	-3.177972011	0.787892692	0.434816985	0.572605289	-6.440895697
COL1A2/COL1A1	0.101353049	-1.99311815	0.782478569	0.43795904	0.575163965	-6.445123737
KIF13A/KIF13B	-0.103965061	-3.71551371	-0.781690542	0.438417489	0.575163965	-6.445736764
AP2A2/AP2A1	-0.037989948	0.305551177	-0.774790727	0.442443737	0.579350855	-6.451078626
PMPCB/UQCRC1	0.063834278	-0.52290794	0.758853315	0.45182678	0.589678776	-6.463241065
NME1/NME3	-0.09423132	4.742728951	-0.758509594	0.452030416	0.589678776	-6.463500657
HMGA1/HMGA1-2	0.054715069	2.030175098	0.739859508	0.463159652	0.603063412	-6.477413997
PRPS1/PRPS2	0.04704318	1.076506451	0.730124429	0.469031086	0.609564745	-6.484542272
PPP4R3B/PPP4R3A	0.064524556	-5.547375343	0.725926262	0.471576161	0.611726833	-6.487587821
COL3A1/COL1A2	0.101036384	1.898055622	0.724300236	0.472564024	0.611864613	-6.488762807
RAB35/RAB10	0.046784757	0.76826651	0.71916956	0.475688778	0.614763523	-6.492453417
RNF20/RNF40	-0.06811358	1.101646223	-0.712553954	0.479735127	0.618840479	-6.497174318
FHL2/FHL3	0.083539368	3.033093027	0.704150285	0.484902972	0.624346313	-6.50310966
HDAC2/HDAC1	0.052613677	1.43733761	0.697507162	0.48901012	0.628192639	-6.507752809
PKN2/PKN1	0.089399501	2.146658488	0.695442899	0.490290294	0.628192639	-6.509186835
CLASP1/CLASP2	-0.072449544	1.407006693	-0.692072448	0.49238451	0.628192639	-6.511519316
PTBP1/PTBP2	-0.059597399	2.588880179	-0.69127693	0.492879523	0.628192639	-6.512068226
UAP1L1/UAP1	-0.139733491	-4.532517653	-0.69078543	0.493185498	0.628192639	-6.512407054
TIMM17B/TIMM17A	0.069912394	2.827365922	0.690567326	0.493321309	0.628192639	-6.512557334
ITCH/WWP2	0.047938744	1.788225304	0.68650897	0.495852167	0.629053096	-6.515345182
PPM1A/PPM1B	-0.062171262	0.397141124	-0.685212574	0.496662128	0.629053096	-6.516232337
DOCK7/DOCK6	0.160806064	2.427398413	0.685125945	0.496716278	0.629053096	-6.516291561
COL2A1/COL1A1	0.088764531	-1.93181875	0.681571978	0.498940584	0.630646176	-6.518714902
PPP2R5E/PPP2R5C	-0.056643105	2.073146113	-0.680214478	0.499791638	0.630646176	-6.51963728
RAB35/RAB8A	0.058380599	-1.056502151	0.675837509	0.502541093	0.632964644	-6.522599023
MTA3/MTA2	-0.050870379	-0.324793453	-0.673911671	0.503753447	0.633342196	-6.523896235
HSP90AA1/HSP90AB1	0.040948086	0.388523598	0.670993496	0.505593534	0.634506171	-6.525854954
CSNK1E/CSNK1A1	0.100216682	-1.243339918	0.668331665	0.507275162	0.635467441	-6.527634344
RAP2C/RAP1A	-0.045263242	-1.350484945	-0.662668506	0.510862971	0.637738001	-6.531396999
RBMX/RBMXL1	-0.048325319	5.356328514	-0.662569927	0.510925545	0.637738001	-6.531462218
GNAI1/GNAI2	0.058489946	-1.633798239	0.658929699	0.513239123	0.639475675	-6.533863888
H1-2/H1-5	-0.060682712	-0.710869462	-0.642202881	0.523942024	0.651641155	-6.54473262
LCP1/PLS3	-0.079624762	-2.069451419	-0.636669536	0.527508469	0.654184108	-6.548267676
HARS2/HARS1	0.038022697	-1.110062554	0.636106778	0.527871903	0.654184108	-6.548625518
SAFB/SAFB2	-0.042110683	1.67544091	-0.621923652	0.537074819	0.664402717	-6.557541515
P4HA2/P4HA1	0.062727152	-1.171838744	0.614185144	0.542130965	0.668851401	-6.562322873
UBE2R2/CDC34	-0.189327479	-0.238285708	-0.613471506	0.542598471	0.668851401	-6.562760841
DDX3Y/DDX3X	-0.077861149	-3.923644654	-0.607883948	0.54626605	0.672178437	-6.566172675
AP1G2/AP1G1	-0.066807005	-4.717473408	-0.605637845	0.547743923	0.67280404	-6.56753552
RAB5B/RAB5C	0.039166278	-1.254790419	0.601217983	0.550658018	0.675188453	-6.570202819
CDC42BPB/CDC42BPA	0.075696935	0.555550449	0.594722566	0.55495482	0.678880037	-6.574087782
RAB5A/RAB5C	-0.036015466	-0.407346176	-0.593711519	0.55562516	0.678880037	-6.57468876
TUBB6/TUBB	0.084986316	-2.38917486	0.587947872	0.559454333	0.68161957	-6.578095515
HSPA8/HSPA2	0.064031876	6.433140463	0.587381032	0.559831635	0.68161957	-6.578428793
SMAD2/SMAD3	0.049872929	5.011140465	0.576882517	0.566842658	0.688588476	-6.584544227
YWHAE/YWHAZ	0.020859207	0.759343255	0.575842159	0.567539781	0.688588476	-6.585144323
RAB2A/RAB4A	0.040596601	4.661234498	0.559350868	0.578646549	0.699571348	-6.59451415
MYH14/MYH11	0.12009362	3.198614582	0.558062944	0.579518381	0.699571348	-6.595234606
PCBP2/PCBP1	0.030227645	-0.14090445	0.557918749	0.57961603	0.699571348	-6.595315166
RAB1B/RAB35	0.040862976	0.660093353	0.556232334	0.580758668	0.699604814	-6.596255819
HNRNPH2/HNRNPH1	0.032483911	-2.187227507	0.552828075	0.58306855	0.699604814	-6.598146096
MORF4L2/MORF4L1	-0.058658348	-2.119218163	-0.552008392	0.583625387	0.699604814	-6.59859953
SFN/YWHAQ	-0.036702598	-1.653529527	-0.551933816	0.583676062	0.699604814	-6.598640751
CKMT2/CKB	-0.069252921	-5.983072776	-0.547528195	0.586673447	0.701985124	-6.601066164
STXBP1/STXBP2	0.055183049	-1.979353364	0.543950951	0.589112649	0.703690497	-6.603021422
RAP2A/RAP2C	-0.043695289	-2.354459666	-0.541969348	0.590465915	0.704095094	-6.604099085
SNRPB2/SNRPA	0.031560433	-0.495093568	0.538872069	0.592584048	0.705239973	-6.605775717
CACNA2D1/CACNA2D2	0.050213242	2.686936353	0.537595032	0.593458421	0.705239973	-6.606464245
NPM1/NPM1-2	0.105431741	5.065565915	0.53328731	0.596412362	0.707538768	-6.608774903
PTBP3/PTBP1	-0.043805158	-4.941903027	-0.531180835	0.597859353	0.708045036	-6.609898131
PPP2CB/PPP2CA	-0.036979592	-5.417152049	-0.526515508	0.601069933	0.709804181	-6.612370176
RBPMS2/RBPMS	-0.051653613	-0.756639449	-0.526050641	0.601390286	0.709804181	-6.612615318
CLIP1/CLIP1-J1	0.036233632	7.538873793	0.519816037	0.605694384	0.713670463	-6.615882384
VPS4B/VPS4A	-0.039350169	1.64562132	-0.518069185	0.606902885	0.713882377	-6.616790869
NAP1L1/NAP1L4	0.04212278	0.545528447	0.508218729	0.613738322	0.719514096	-6.621857216
TRA2A/TRA2B	-0.02660376	-0.981467834	-0.507685975	0.614109009	0.719514096	-6.622128484
HMGN1/HMGN2	-0.049221235	-1.160448202	-0.506691906	0.61480095	0.719514096	-6.622633895
AP3M1/AP3M2	0.053963681	0.956561788	0.501670759	0.618301414	0.722392561	-6.625171806
IGF2BP2/IGF2BP1	-0.029522353	-0.38089414	-0.494399753	0.62338624	0.727109329	-6.628802586
CBX3/CBX5	-0.032122117	0.307710626	-0.489121157	0.627089388	0.730201401	-6.631405602
HSPA5/HSPA1A	-0.056443257	2.174755748	-0.486702542	0.6287894	0.730954512	-6.63258905
SFN/YWHAB	0.028557192	-1.00791742	0.484583309	0.630280655	0.731462833	-6.633621236
RALY/RALYL	0.040041692	3.95695871	0.482095293	0.6320334	0.73227242	-6.63482735
MYH10/MYH11	0.09902758	8.858108567	0.479766408	0.633675979	0.732951882	-6.635950755
GNAI3/GNA11	-0.042915193	2.642442421	-0.455969082	0.650566196	0.751236173	-6.64712129
NBEA/LRBA	-0.073689736	-0.113761348	-0.448009517	0.656257732	0.756549611	-6.650731904
PACSIN2/PACSIN3	-0.043872059	1.05914042	-0.444318023	0.658904397	0.758341047	-6.652385046
CTDP1/CTDP1-4	0.120556311	-3.546026699	0.428849848	0.670042236	0.769882966	-6.659164597
SDF2L1/SDF2	-0.039416652	0.052152703	-0.419082634	0.677114105	0.776722626	-6.663322748
BRD3/BRD2	0.054830083	3.036674143	0.416235967	0.679180792	0.777807706	-6.664516759
TUBB2A/TUBB2B	-0.057360353	-1.268698272	-0.405396654	0.687072872	0.785549544	-6.668989284
ACO1/IREB2	0.041469549	2.461555387	0.402145149	0.68944722	0.786967715	-6.67030808
PPP4C/PPP2CB	0.030293904	2.514939346	0.396040127	0.693913824	0.790405583	-6.672755764
PPP2CB/PPP6C	-0.026395405	-3.218405571	-0.394116808	0.695323265	0.790405583	-6.673519178
SFN/YWHAG	-0.027149746	-1.930623489	-0.393363215	0.695875809	0.790405583	-6.673817291
DYNLL2/DYNLL1	-0.024235299	-2.042883654	-0.390414	0.698039808	0.791568017	-6.674978521
PIAS2/PIAS1	0.06817051	-3.177884983	0.38616868	0.701159284	0.79380839	-6.67663484
SFRP5/SFRP1	0.07583901	-4.512417584	0.37240061	0.71131173	0.803990783	-6.681882673
KPNA6/KPNA1	-0.0272025	1.572053829	-0.369171795	0.713700386	0.805378972	-6.683085961
HEXA/HEXB	0.018459766	-1.437091415	0.360963402	0.719785919	0.810927643	-6.686098098
NECAP1/NECAP2	-0.050118308	0.2668492	-0.355764469	0.723649842	0.813959466	-6.687971058
CAPZA2/CAPZA1	0.015695697	0.407088386	0.34932462	0.728446128	0.8180285	-6.690253602
CREBBP/EP300	0.020065144	-1.023440472	0.344397417	0.732123265	0.820829638	-6.691971999
STMN2/STMN1	0.016390969	-5.393427433	0.336979019	0.737671543	0.825716211	-6.694513413
TARS1/TARS2	-0.029871816	2.339510831	-0.332430253	0.741080619	0.827377823	-6.696044508
PPP2R5E/PPP2R5D	-0.031537303	0.436474065	-0.331817362	0.741540355	0.827377823	-6.696249222
RRM2/RRM2B	-0.032914127	1.04690791	-0.327627302	0.744685901	0.829553797	-6.697638686
KRT5/KRT1	0.029250294	-1.914714323	0.321119902	0.749579829	0.833667309	-6.69976176
KLC1/KLC2	-0.038799271	3.126408498	-0.318668604	0.751426059	0.834383495	-6.700550516
ALDOA/ALDOC	-0.017502159	2.582713693	-0.314580892	0.754508042	0.836467382	-6.701852438
KPNA4/KPNA2	0.029090567	-1.583946238	0.308672426	0.758969942	0.839138496	-6.703704687
PPIF/PPIA	0.032669121	-5.041913413	0.308188577	0.7593357	0.839138496	-6.70385482
MFN1/MFN2	0.022573206	-0.820848729	0.292296789	0.771379306	0.848180809	-6.708655484
STAG1/STAG2	0.022102873	-3.78761956	0.291991575	0.771611182	0.848180809	-6.708745207
PPIF/PPIH	0.026395094	-1.219916636	0.291888345	0.771689612	0.848180809	-6.708775532
UGGT2/UGGT1	-0.034801514	-7.170624129	-0.289911465	0.773192032	0.848180809	-6.709354206
LYPLA1/LYPLA2	-0.016251195	-0.940194586	-0.289336861	0.773628893	0.848180809	-6.709521669
LUC7L2/LUC7L	0.033215939	-1.270846454	0.278401392	0.781956911	0.855959142	-6.712645617
PRPSAP1/PRPSAP2	-0.029680763	1.69221188	-0.270271617	0.788165061	0.861396146	-6.714890334
OXSR1/STK39	0.02045517	2.753623836	0.257531618	0.797921599	0.868724818	-6.718274599
NOLC1/NOLC1-3	-0.059699296	0.266286795	-0.256673579	0.798579895	0.868724818	-6.718496675
KLC4/KLC2	-0.05453915	-2.860872886	-0.256613511	0.798625985	0.868724818	-6.718512194
EIF1/EIF1B	-0.046918843	-0.105649548	-0.251907423	0.802239215	0.871275234	-6.719716786
RAP2A/RAP1B	0.019377411	-4.454746149	0.250290738	0.803481484	0.871275234	-6.72012547
MYH14/MYH10	0.02106604	-5.659493986	0.247440241	0.805673067	0.87228878	-6.720839658
VPS26A/VPS26B	0.022747724	1.040067545	0.243265107	0.80888593	0.874403171	-6.721871005
PRKAR2B/PRKAR2A	-0.016055571	-1.599509553	-0.235906091	0.814556944	0.879164104	-6.723646221
PPP2R5C/PPP2R5D	0.025105802	-1.636672048	0.230031711	0.819091098	0.882685127	-6.725024258
RAC1/CDC42	-0.011047203	-0.685498471	-0.22280789	0.824675384	0.886612081	-6.726671323
RBM4/RBM4B	-0.021373063	2.154245439	-0.222013286	0.825290208	0.886612081	-6.726849296
TUBA1C/TUBA4A	0.023518628	1.762474004	0.218648473	0.827894953	0.888035699	-6.727595903
PPIB/PPIF	-0.019654951	3.781259607	-0.209838029	0.83472443	0.893979559	-6.72949692
CTPS2/CTPS1	-0.013091424	-1.087479672	-0.20562794	0.837992496	0.896096752	-6.730377774
CHMP1B/CHMP1A	0.025266	0.423715957	0.201791196	0.840973273	0.897900694	-6.731164997
IPO7/IPO8	0.015517919	7.040399529	0.191183939	0.849226213	0.905319496	-6.733264367
CYB5R3/CYB5R1	0.016716725	3.481992765	0.188553835	0.851275239	0.90582626	-6.733767407
YWHAG/YWHAQ	-0.009552851	0.277093962	-0.187223533	0.852312028	0.90582626	-6.734019194
ROCK1/ROCK2	-0.008310017	0.048665344	-0.184426254	0.854492985	0.906755553	-6.734542831
HMGB1/HMGB3	-0.015208128	2.028572636	-0.173255816	0.86321354	0.914610987	-6.736555405
H1-4/H1-5	0.015283244	-1.425759587	0.165582511	0.869214008	0.919564819	-6.737865163
SEPTIN11/SEPTIN10	0.009319617	0.370546692	0.156365053	0.87643226	0.925789937	-6.739360156
EXOC6/EXOC6B	0.016108688	-4.756824347	0.15306476	0.879019359	0.927111603	-6.739874645
RAB8A/RAB10	-0.011595842	1.824768661	-0.14159909	0.888017489	0.935180785	-6.741576841
ENO2/ENO1	-0.011840114	-5.679563472	-0.137904287	0.890920368	0.935388902	-6.742097175
ARFIP1/ARFIP2	-0.019339564	2.205711015	-0.135854452	0.892531506	0.935388902	-6.742379923
NT5C2/NT5C2-J2	-0.01072458	4.954967969	-0.134869449	0.893305867	0.935388902	-6.742514286
PPP2CA/PPP6C	0.010584187	2.198746478	0.1344872	0.8936064	0.935388902	-6.742566165
MSN/EZR	-0.013614681	-1.272016102	-0.129701695	0.897370203	0.937533896	-6.743203204
HNRNPA1/HNRNPA2B1	0.012364202	-1.067997528	0.128447016	0.898357407	0.937533896	-6.74336641
UBQLN4/UBQLN1	0.00934305	-1.458457074	0.119180947	0.90565305	0.943728553	-6.744522628
FADS1/FADS2	0.011911029	-3.553722162	0.11206239	0.911263474	0.948151201	-6.745352143
CSRP3/CSRP1	0.024076048	3.473272414	0.102396923	0.918888488	0.951946795	-6.746396741
KLC4/KLC1	-0.015739879	-5.987281383	-0.101506236	0.919591543	0.951946795	-6.746488266
PPIB/PPIA	0.013014171	-1.260653807	0.100440763	0.92043265	0.951946795	-6.746596702
PRDX4/PRDX1	0.01341188	-4.268168104	0.098813312	0.92171757	0.951946795	-6.746760124
AGO2/AGO1	-0.007001222	-0.262776931	-0.098747156	0.921769807	0.951946795	-6.746766711
OGDHL/OGDH	0.00834874	-4.38459374	0.09034352	0.928408051	0.954410439	-6.747567546
PPP4C/PPP2CA	-0.006685688	-2.902212703	-0.090224157	0.928502377	0.954410439	-6.747578409
PUM2/PUM1	0.008747488	-1.298994641	0.0902221	0.928504003	0.954410439	-6.747578596
GIT1/GIT2	0.007597406	2.157264494	0.087895637	0.930342685	0.954410439	-6.747787438
H2AX/H2AC21	0.012652502	0.083609882	0.087024202	0.931031509	0.954410439	-6.747864262
GSPT2/GSPT1	-0.005316738	-3.058166967	-0.08284774	0.934333517	0.956382686	-6.748221825
ANP32A/ANP32E	0.008000096	0.451850954	0.078821294	0.937518025	0.958218706	-6.748549903
COL2A1/COL1A2	-0.012588518	0.0612994	-0.074689597	0.940786849	0.958218706	-6.748869574
PPIA/PPIH	-0.006274028	3.821996778	-0.072035101	0.942887521	0.958218706	-6.749065876
DDX17/DDX5	-0.005856553	-0.529921323	-0.070143595	0.944384642	0.958218706	-6.749201422
ACTR1A/ACTR1B	0.008545358	2.596830402	0.067774786	0.946259832	0.958218706	-6.749366086
PFN1/PFN2	0.009186701	8.471527624	0.067229358	0.946691646	0.958218706	-6.749403199
TBL1X/TBL1XR1	0.006228605	-5.098056521	0.066667381	0.947136579	0.958218706	-6.749441125
PPIB/PPIH	0.006740143	2.561342971	0.066621434	0.947172958	0.958218706	-6.749444212
BCCIP/BCCIP-2	-0.006433147	2.604671324	-0.058328066	0.953740973	0.963458858	-6.749966512
MYH3/MYH7	0.01208182	-4.620714392	0.056457037	0.955223218	0.963553653	-6.750074761
PPP4C/PPP6C	0.003898499	-0.703466226	0.049221763	0.960956522	0.967930082	-6.750460158
SFXN1/SFXN2	-0.00195424	5.760038019	-0.020535291	0.983705533	0.989408174	-6.751468815
RPS4Y1/RPS4X	0.002049298	-1.18493017	0.017723042	0.985936756	0.990217234	-6.751523048
COPS7A/COPS7B	-0.001042369	-4.826488706	-0.015699998	0.987541899	0.990396066	-6.751557132
TPST1/TPST2	-9.59E-04	0.822921509	-0.004955075	0.996067951	0.996519527	-6.751669003
TUBB8/TUBB4B	-4.60E-04	-0.940798586	-0.004386006	0.996519527	0.996519527	-6.751671683
