# Supplementary material for: A ratiometric catalog of protein isoform shifts in the cardiac fetal gene program
Source: JCI Insight. 2025 Aug 7;10(18):e184309. doi: 10.1172/jci.insight.184309 (PMC12487847; doi:10.1172/jci.insight.184309)
Supplement: Supplemental table 14 [file jciinsight-10-184309-s169.txt]

Entry	logFC	AveExpr	t	P.Value	adj.P.Val	B
PFKL/PFKP	-0.972196597	-1.142939146	-11.39521059	5.76E-15	4.00E-12	23.92540919
CKMT1A/CKM	-1.731759584	-0.598397931	-11.08004832	1.49E-14	5.17E-12	22.99013368
CKM/CKB	1.457089075	-2.643472895	10.72193575	4.45E-14	8.63E-12	21.91121048
FLNA/FLNC	-1.126544	1.356997735	-10.68626073	4.97E-14	8.63E-12	21.80279163
CSRP2/CSRP3	-2.197054158	0.562995509	-9.867354259	6.49E-13	9.01E-11	19.26830159
PFKP/PFKM	0.419980153	0.882427253	9.474821647	2.29E-12	2.65E-10	18.02327132
CFL1/CFL2	-0.980404591	4.408174549	-9.410181629	2.82E-12	2.80E-10	17.81645298
ACTN1/ACTN2	-0.999239162	0.563992042	-8.818295597	1.96E-11	1.70E-09	15.9003225
DSTN/CFL2	-0.749964244	2.36488827	-8.652017079	3.41E-11	2.63E-09	15.35514863
PPIF/PPIH	0.727167766	-1.219916636	8.041335242	2.64E-10	1.83E-08	13.33003268
RHOC/RAC1	0.727408444	-4.352701999	7.930922969	3.84E-10	2.42E-08	12.96045039
CTNNA1/CTNNA3	-0.969787361	5.79882796	-7.823066504	5.54E-10	3.21E-08	12.59853391
ACTN2/ACTN4	1.02266541	-1.087742541	7.789981226	6.20E-10	3.31E-08	12.48734741
CKMT2/CKM	-1.079322875	-3.339599882	-7.482045218	1.77E-09	8.80E-08	11.44909294
IDH1/IDH2	-0.772464011	1.147341303	-7.351022902	2.78E-09	1.27E-07	11.00569601
SMAD3/SMAD5	0.82906741	-6.935665323	7.320515912	3.09E-09	1.27E-07	10.90233705
UNC45B/UNC45A	0.880049832	3.126903185	7.319234466	3.10E-09	1.27E-07	10.89799454
POTEJ/POTEF	-1.161515237	4.422913863	-7.292570484	3.40E-09	1.31E-07	10.8076202
LYPLA1/LYPLA2	0.399748371	-0.940194586	7.117134357	6.21E-09	2.19E-07	10.21229009
PPIC/PPIH	0.73242529	-2.773211194	7.10038281	6.58E-09	2.19E-07	10.15538761
NDRG3/NDRG2	-0.749932768	-1.118157343	-7.091755213	6.78E-09	2.19E-07	10.12607754
ATP5F1C/ATP5F1C-2	-1.160402648	-0.690427327	-7.079950129	7.06E-09	2.19E-07	10.08596908
EPHB2/EPHB3	-0.872004126	-0.169848387	-7.071644413	7.27E-09	2.19E-07	10.05774742
YTHDF2/YTHDF3	-0.372530545	1.379694303	-7.025405848	8.52E-09	2.39E-07	9.90059941
COL2A1/COL3A1	0.889178691	-1.836756222	7.02211363	8.62E-09	2.39E-07	9.889408148
SLC25A4/SLC25A5	0.741001219	-1.747330285	7.009545875	9.00E-09	2.40E-07	9.846683905
STK4/STK3	-0.549432796	-0.024880057	-6.944005956	1.13E-08	2.90E-07	9.623818845
BZW2/BZW1	0.459416718	-2.543386846	6.830315742	1.67E-08	4.14E-07	9.237022541
PFKL/PFKM	-0.552216444	-0.260511892	-6.782308255	1.97E-08	4.72E-07	9.073637
RHOC/RHOA	0.689029323	-4.229185718	6.6981276	2.64E-08	6.10E-07	8.787097371
ARPC1A/ARPC1B	0.369296891	2.211251451	6.627365376	3.36E-08	7.38E-07	8.546216642
FLNC/FLNB	0.857544076	0.029549083	6.623988891	3.40E-08	7.38E-07	8.534722956
PRDX4/PRDX3	-0.498227947	-1.947837632	-6.59128786	3.81E-08	8.02E-07	8.42340981
HSPA5/HSPA8	0.899373978	-0.316282413	6.503170462	5.17E-08	1.05E-06	8.123501313
COL2A1/COL1A1	0.83581911	-1.93181875	6.417776104	6.94E-08	1.38E-06	7.832958919
SHMT2/SHMT1	0.480888845	2.906877952	6.345417721	8.91E-08	1.69E-06	7.586885534
ENO2/ENO3	-0.646933631	-2.451962968	-6.342857169	8.99E-08	1.69E-06	7.578180116
HNRNPH2/HNRNPH1	0.371749619	-2.187227507	6.326628132	9.51E-08	1.74E-06	7.523008532
RHOG/RHOC	-0.594124276	-0.55156996	-6.221840906	1.37E-07	2.43E-06	7.166978112
KRT2/KRT8	1.218519106	-4.258667621	6.206449928	1.44E-07	2.50E-06	7.114718037
PYGL/PYGM	-0.577906055	1.205574016	-6.183821967	1.56E-07	2.61E-06	7.037902113
MYL4/MYL3	-0.783675903	0.009292269	-6.179723741	1.58E-07	2.61E-06	7.023992006
COL2A1/COL1A2	1.031282482	0.0612994	6.118756345	1.95E-07	3.15E-06	6.817146029
CDK5/CDK1	0.485579009	-3.80527639	6.068922093	2.31E-07	3.65E-06	6.648205037
PPP1CB/PPP1CC	0.516325795	2.286566588	6.004756104	2.89E-07	4.45E-06	6.430876508
TUBB6/TUBB	0.859793111	-2.38917486	5.948175568	3.51E-07	5.29E-06	6.239444443
NUCB2/NUCB1	0.462112864	-0.580137431	5.887963028	4.32E-07	6.38E-06	6.035957019
MYL3/MYL6B	1.417323762	1.72828953	5.865571646	4.66E-07	6.74E-06	5.960351537
HSPA1A/HSPA8	0.525038861	-2.491038161	5.825711057	5.35E-07	7.57E-06	5.825854405
SDF2L1/SDF2	0.546095706	0.052152703	5.806155962	5.72E-07	7.94E-06	5.759917543
SPTBN2/SPTBN1	-0.510406129	-4.618561305	-5.716894385	7.77E-07	1.05E-05	5.459349976
TMOD1/TMOD3	0.897618542	1.494898954	5.712624643	7.88E-07	1.05E-05	5.444990292
ACO1/IREB2	0.579758935	2.461555387	5.622131131	1.08E-06	1.41E-05	5.141059286
TRA2A/TRA2B	0.294117722	-0.981467834	5.612719447	1.11E-06	1.43E-05	5.109496151
MTHFD1L/MTHFD1	0.377674576	-1.359552718	5.60370727	1.15E-06	1.44E-05	5.079281453
CAP2/CAP1	0.667640165	-0.603695693	5.540899462	1.42E-06	1.68E-05	4.868950834
FHL2/FHL3	0.657325705	3.033093027	5.540574362	1.42E-06	1.68E-05	4.867863271
TUBB6/TUBB3	0.626693796	1.178319653	5.54040345	1.42E-06	1.68E-05	4.867291523
PDK3/PDK1	-0.628734137	-1.032734991	-5.538734329	1.43E-06	1.68E-05	4.861708006
ERLIN1/ERLIN2	-0.321103371	-1.042301594	-5.421987722	2.13E-06	2.46E-05	4.471984287
PPIF/PPIA	0.573235282	-5.041913413	5.40769264	2.24E-06	2.54E-05	4.424380107
BCAT1/BCAT2	-0.624969309	2.381515908	-5.310521357	3.11E-06	3.48E-05	4.101511191
FUBP3/FUBP1	0.342979509	-0.791428328	5.291212372	3.32E-06	3.64E-05	4.037510034
SMAD2/SMAD5	0.654948488	-1.924524857	5.288001989	3.36E-06	3.64E-05	4.026874186
HNRNPH2/HNRNPF	0.309854149	-1.674941969	5.18470859	4.76E-06	5.08E-05	3.685493527
CSRP3/CSRP1	1.216319284	3.473272414	5.173081242	4.95E-06	5.21E-05	3.647169479
SEPTIN11/SEPTIN8	-0.399556076	2.676946923	-5.157756824	5.21E-06	5.39E-05	3.596693149
PPIB/PPIF	-0.482779623	3.781259607	-5.154198885	5.28E-06	5.39E-05	3.584979309
YWHAZ/YWHAQ	0.257970912	1.256944829	5.143217104	5.48E-06	5.51E-05	3.548836986
SEC23B/SEC23A	-0.313143742	-1.014799553	-5.101871387	6.29E-06	6.24E-05	3.412944069
TUBB4A/TUBB	0.660666931	-3.305765491	5.054923782	7.37E-06	7.21E-05	3.25899508
RAB2A/RAB14	0.27163619	-0.482168364	5.020494896	8.27E-06	7.98E-05	3.146345888
SEPTIN10/SEPTIN8	-0.412204071	2.306400231	-5.016386715	8.39E-06	7.98E-05	3.132918563
HK1/HK2	0.350173897	2.498877099	5.000072163	8.86E-06	8.31E-05	3.079626239
YWHAB/YWHAQ	0.219485458	-0.645612106	4.991855808	9.11E-06	8.43E-05	3.052805826
GDI1/GDI2	0.306707021	-3.260223643	4.979870222	9.48E-06	8.66E-05	3.013704344
CKMT2/CKMT1A	0.652436709	-2.741201951	4.974229595	9.66E-06	8.71E-05	2.995311898
ENO3/ENO1	0.522739158	-3.227600504	4.959168869	1.02E-05	9.02E-05	2.946232953
TUBB4B/TUBB	0.513123765	-2.371979554	4.955986565	1.03E-05	9.02E-05	2.935868232
RAP2C/RAP2B	0.41473226	0.067276497	4.94457716	1.07E-05	9.26E-05	2.898724031
RHOC/CDC42	0.510521898	-5.03820047	4.913151685	1.19E-05	1.02E-04	2.796547622
TPM2/TPM4	0.656769243	0.836247866	4.866214896	1.39E-05	1.17E-04	2.644305989
PPP1CA/PPP1CB	-0.341119966	-1.099030694	-4.830483089	1.56E-05	1.30E-04	2.528712449
SFXN1/SFXN2	0.458333749	5.760038019	4.816202457	1.64E-05	1.33E-04	2.482589491
CSRP2/CSRP1	-0.980734874	4.036267923	-4.815579896	1.64E-05	1.33E-04	2.480579761
PBX2/PBX1	0.474864588	-1.374623514	4.813119463	1.65E-05	1.33E-04	2.472637893
SH3GL1/SH3GL3	-0.516817458	5.398352939	-4.804926962	1.70E-05	1.36E-04	2.446203251
SAFB/SAFB2	-0.324427538	1.67544091	-4.791400813	1.78E-05	1.40E-04	2.402590373
PPIC/PPIA	0.578492806	-6.595207971	4.76084315	1.97E-05	1.53E-04	2.304209728
SLC25A6/SLC25A4	-0.546072225	1.008460791	-4.73009465	2.18E-05	1.68E-04	2.205424951
PPP1R12A/PPP1R12A-J5	-0.887963072	6.268290876	-4.6944146	2.45E-05	1.87E-04	2.091067244
TPM4/TPM3	-0.346275306	-1.520635121	-4.682306735	2.55E-05	1.92E-04	2.052327726
COPG2/COPG1	-0.326825539	-0.816921879	-4.651554517	2.82E-05	2.09E-04	1.954091002
RBBP7/RBBP4	0.338045488	-0.451906657	4.650157719	2.83E-05	2.09E-04	1.949634356
ATP2B1/ATP2B4	-0.368642955	0.216943495	-4.642347542	2.91E-05	2.12E-04	1.924723761
AK4/AK3	-0.368224077	-0.557875306	-4.575416137	3.62E-05	2.62E-04	1.711859884
ARL1/ARF5	0.298371124	-1.233692621	4.566393405	3.73E-05	2.67E-04	1.683250355
MACROH2A2/MACROH2A1	-0.26256063	-0.310561204	-4.56327886	3.77E-05	2.67E-04	1.673379481
YWHAH/YWHAB	-0.191511757	-0.644724521	-4.560270186	3.80E-05	2.67E-04	1.663846495
HSP90AA1/HSP90AB1	0.27736207	0.388523598	4.544977817	4.00E-05	2.78E-04	1.615428523
PPP2R5A/PPP2R5C	0.440889146	-0.146273797	4.53773997	4.10E-05	2.81E-04	1.59253344
TUBB6/TUBB8	0.622365094	0.92360328	4.524885929	4.27E-05	2.91E-04	1.55190654
PITPNB/PITPNA	-0.289263672	3.035669633	-4.519566675	4.35E-05	2.92E-04	1.535106974
SFN/YWHAZ	-0.285728168	-2.910474356	-4.517707735	4.37E-05	2.92E-04	1.529237717
EML2/EML1	0.509392768	3.365706597	4.514469929	4.42E-05	2.92E-04	1.51901712
YWHAH/YWHAZ	-0.229997211	-2.547281456	-4.479377567	4.95E-05	3.24E-04	1.408421649
NAV3/NAV2	-0.525410551	2.147049412	-4.453360826	5.39E-05	3.46E-04	1.326642486
LYN/SRC	0.340684323	-0.725879323	4.453328843	5.39E-05	3.46E-04	1.326542066
ARF5/ARF4	-0.270270803	-2.450364597	-4.44727907	5.50E-05	3.50E-04	1.307552183
RDX/EZR	-0.414594083	-0.830369836	-4.444023382	5.56E-05	3.51E-04	1.297336936
FNDC3A/FNDC3B	0.420343712	-1.662867614	4.422485503	5.96E-05	3.73E-04	1.229832293
PABPC4/PABPC1	0.251763528	-0.62523482	4.377163288	6.90E-05	4.27E-04	1.088207819
RAC1/CDC42	-0.216886546	-0.685498471	-4.374322806	6.96E-05	4.28E-04	1.079351278
MSN/EZR	-0.457980397	-1.272016102	-4.362998717	7.22E-05	4.40E-04	1.044066239
SAR1B/SAR1A	0.29156368	-3.533711933	4.356458621	7.38E-05	4.45E-04	1.023704703
PTBP1/PTBP2	-0.373533493	2.588880179	-4.332656959	7.96E-05	4.76E-04	0.949707584
HSPA5/HSPA2	0.629888774	6.11685805	4.326428097	8.12E-05	4.82E-04	0.930370175
COLGALT2/COLGALT1	0.668417409	-2.439486675	4.293552755	9.03E-05	5.31E-04	0.828500831
PPIC/PPIB	0.488037147	-5.334554164	4.275473877	9.57E-05	5.58E-04	0.772619536
LUC7L2/LUC7L	0.509733672	-1.270846454	4.272363398	9.66E-05	5.59E-04	0.76301518
SMARCC1/SMARCC2	-0.274605211	1.588847907	-4.268137842	9.79E-05	5.62E-04	0.749972503
PPIF/PPIAL4H	0.467119732	5.180272857	4.262854141	9.96E-05	5.67E-04	0.733671454
KRT1/KRT8	0.957257938	-2.915159332	4.249143242	1.04E-04	5.87E-04	0.69141135
EIF4A2/EIF4A1	0.340787423	-2.115704454	4.226236484	1.12E-04	6.27E-04	0.620937988
SFN/YWHAB	-0.247242714	-1.00791742	-4.195429762	1.24E-04	6.86E-04	0.526420929
MYH9/MYH11	-0.84957657	8.327184847	-4.158072742	1.39E-04	7.66E-04	0.412215552
STXBP3/STXBP2	0.366550973	-1.957711686	4.132508794	1.51E-04	8.20E-04	0.334325817
ARF5/ARF6	-0.203835133	1.528120694	-4.131209747	1.51E-04	8.20E-04	0.330373572
KRT19/KRT16	-0.88044641	2.995115736	-4.129105169	1.52E-04	8.20E-04	0.323971753
RBM4/RBM4B	-0.396744022	2.154245439	-4.121189577	1.56E-04	8.35E-04	0.299906896
PPP2R1B/PPP2R1A	-0.338426119	-3.878315944	-4.105542914	1.64E-04	8.70E-04	0.252399851
MYH10/MYH11	-0.841342653	8.858108567	-4.076116396	1.80E-04	9.43E-04	0.163277997
COPS7A/COPS7B	0.270567758	-4.826488706	4.075248315	1.81E-04	9.43E-04	0.16065339
RAD23B/RAD23A	-0.44056639	3.698973558	-4.06190632	1.88E-04	9.73E-04	0.120346976
CAMK2G/CAMK2D	-0.321102312	-5.273520591	-4.060474912	1.89E-04	9.73E-04	0.11602631
RAP2A/RAP2B	0.350938486	-2.287183169	4.045501943	1.98E-04	0.001012646	0.070873369
NME2/NME1	0.382095869	1.921613984	4.029044572	2.09E-04	0.001058522	0.021334181
RTN4/RTN4-2	0.704642607	0.67188914	4.019259392	2.15E-04	0.001083572	-0.008075599
PYGL/PYGB	-0.356482883	0.211130482	-4.011787775	2.21E-04	0.001101238	-0.030509086
TAGLN/TAGLN2	0.58179324	1.033248507	3.988337132	2.37E-04	0.001176541	-0.100790427
ANXA2/ANXA1	-0.550733579	4.186569779	-3.982506143	2.42E-04	0.001189656	-0.118235248
SRI/GCA	0.506351975	8.383153452	3.975854143	2.47E-04	0.00120605	-0.138121352
RAB2A/RAB4A	0.285759641	4.661234498	3.937273042	2.78E-04	0.001350442	-0.253141672
PGM2L1/PGM2	-0.234436145	-1.623526949	-3.931850349	2.83E-04	0.001357541	-0.269264317
FUBP3/KHSRP	0.237431343	-1.16501226	3.931113327	2.84E-04	0.001357541	-0.271454778
PGM5/PGM1	0.499738442	-3.954878101	3.892251216	3.20E-04	0.001520788	-0.386667486
STRN4/STRN	-0.243744821	-2.144484769	-3.871361765	3.41E-04	0.001611129	-0.448362179
KIF5B/KIF5C	0.257182089	-0.004034686	3.866079624	3.47E-04	0.001624515	-0.463936043
PRDX3/PRDX1	0.460510287	-2.320330472	3.864298717	3.49E-04	0.001624515	-0.469184461
KRT19/KRT14	-0.911269611	4.433606042	-3.85749797	3.56E-04	0.001644003	-0.489215376
PRDX2/PRDX1	0.328170351	-1.090798174	3.856104008	3.58E-04	0.001644003	-0.493318954
NIPSNAP2/NIPSNAP1	0.390478565	-0.891143555	3.853369755	3.61E-04	0.001647001	-0.501365933
FLNA/FLNB	-0.268999924	1.386546818	-3.845312974	3.70E-04	0.00167733	-0.525060471
TLN1/TLN2	0.263489472	2.004683422	3.824460386	3.94E-04	0.001776754	-0.586269704
SALL3/SALL1	0.443390228	-0.369987923	3.809926231	4.12E-04	0.00184579	-0.62883165
PPIC/PPIAL4H	0.472377257	3.626978299	3.795697947	4.31E-04	0.001915658	-0.670417157
ATP6V0A2/ATP6V0A1	-0.342485184	-1.009751563	-3.770143509	4.66E-04	0.002058092	-0.744903639
KRT5/KRT8	0.85591493	-4.829873655	3.767658088	4.69E-04	0.002060637	-0.752134212
CDK1/CDK2	-0.328259593	2.880569774	-3.714312308	5.52E-04	0.002408467	-0.906722251
ROCK1/ROCK2	-0.166611712	0.048665344	-3.697654718	5.80E-04	0.002517313	-0.954753635
MYH3/MYH7	-0.781347932	-4.620714392	-3.651154237	6.68E-04	0.002878677	-1.088220054
KRT2/KRT5	0.362604175	0.571206034	3.59270712	7.96E-04	0.003409134	-1.254664831
PPP4R3B/PPP4R3A	0.316095128	-5.547375343	3.556192692	8.87E-04	0.003777983	-1.357892078
MTA3/MTA2	-0.267420162	-0.324793453	-3.54268183	9.24E-04	0.003908821	-1.395937364
SCAMP1/SCAMP3	0.178001476	-0.18864896	3.51915051	9.90E-04	0.00414117	-1.462003268
RBMX/RBMXL1	-0.25667136	5.356328514	-3.519122668	9.91E-04	0.00414117	-1.462081288
ARFGEF2/ARFGEF1	0.408894385	-3.013557736	3.514214408	0.001005035	0.004176614	-1.475829932
CBX3/CBX5	0.229918377	0.307710626	3.500950545	0.00104523	0.004317796	-1.512928742
MYL9/MYL7	-0.606348556	-1.042622861	-3.487122796	0.001088767	0.004458764	-1.551518974
TUBB4A/TUBB3	0.427567616	0.261729022	3.484287813	0.001097905	0.004458764	-1.559419931
STAG1/STAG2	0.263733037	-3.78761956	3.484063967	0.001098629	0.004458764	-1.560043621
PKN2/PKN1	-0.439080755	2.146658488	-3.41562974	0.001342904	0.005418463	-1.749623081
MFN1/MFN2	-0.26310025	-0.820848729	-3.406842577	0.001377787	0.005527076	-1.773805666
ANXA4/ANXA5	0.340395592	-2.5782089	3.395644313	0.001423493	0.005677608	-1.804570221
PTPRF/PTPRS	-0.289419016	2.333680458	-3.389004365	0.001451271	0.005755328	-1.822783486
EEF1A2/EEF1A1	0.585001981	-0.621733119	3.35217874	0.00161494	0.006368004	-1.923408536
PTPN2/PTPN1	-0.356212966	-2.358378564	-3.336899211	0.001687875	0.006617996	-1.964965295
TUBB8/TUBB4A	-0.423238914	-0.007012649	-3.323574078	0.001754025	0.006838727	-2.001112717
YWHAE/YWHAZ	-0.119811578	0.759343255	-3.307534993	0.001836913	0.007121887	-2.044505645
GNA11/GNAI2	0.282275979	-4.345107146	3.304646289	0.001852231	0.00714138	-2.052307277
DDAH2/DDAH1	-0.325986412	1.707525082	-3.297605105	0.001890078	0.00723385	-2.071306193
CNN2/CNN1	-0.367192896	2.814743731	-3.296320564	0.001897061	0.00723385	-2.074769538
PYGM/PYGB	0.221423173	-0.994443534	3.288964692	0.001937524	0.007347768	-2.094586298
GNG2/GNG12	-0.405849844	-0.64079651	-3.285785486	0.001955264	0.007374745	-2.103142681
RAB2B/RAB2A	-0.365518137	-2.681529661	-3.281849598	0.001977439	0.00741807	-2.113728518
YTHDF1/YTHDF3	-0.265220883	0.038119753	-3.275865318	0.002011613	0.007505697	-2.129808668
CTBP2/CTBP1	-0.226157708	1.381690817	-3.251798494	0.002154783	0.007975144	-2.194294493
OXSR1/STK39	-0.258201402	2.753623836	-3.250768558	0.00216112	0.007975144	-2.197047573
CLIC1/CLIC4	-0.178928363	0.741984265	-3.249022299	0.002171905	0.007975144	-2.201714189
RAB2A/RAB4B	0.539634373	4.331527772	3.241022112	0.00222197	0.008089688	-2.223073542
CANX/CLGN	0.478298976	6.074534735	3.239607091	0.002230938	0.008089688	-2.226848031
TUBB6/TUBB4B	0.346669346	-0.017195306	3.238485745	0.002238069	0.008089688	-2.229838426
HSPA5/HSPA1A	0.374335117	2.174755748	3.227840905	0.002306847	0.008295088	-2.258193795
RAB11B/RAB25	0.598469908	4.996133216	3.21372979	0.002401107	0.008589526	-2.295692346
MYL2/MYL7	-0.720378885	-5.591977228	-3.202667692	0.002477533	0.008817476	-2.325016282
RAP1A/RAP2B	0.261375353	1.417761442	3.191203133	0.002559161	0.00906152	-2.355339748
MSI2/MSI1	0.183346628	0.602681812	3.188886952	0.002575958	0.009074696	-2.361457638
CRK/CRKL	0.189149953	1.49847588	3.142231294	0.002937294	0.010295364	-2.484089779
MYH14/MYH11	-0.672341889	3.198614582	-3.124304979	0.003088434	0.010770718	-2.530900041
SEPTIN6/SEPTIN8	-0.275118975	1.298726175	-3.115741259	0.003163193	0.01097628	-2.553201148
H1-1/H1-2	0.387955057	-3.548097132	3.111316539	0.003202484	0.011057333	-2.564708215
RAB3A/RAB3B	0.274622921	0.819380888	3.102376083	0.00328328	0.011280181	-2.58792669
PPA2/PPA1	0.273844963	-1.666628769	3.092801057	0.003371936	0.01148666	-2.612744999
RPS4Y1/RPS4X	0.35744723	-1.18493017	3.091328256	0.003385771	0.01148666	-2.616558045
SRSF1/SRSF9	0.231464294	1.005799189	3.090557343	0.003393033	0.01148666	-2.618553446
FN3KRP/FN3K	-0.273277925	2.31220381	-3.0779924	0.003513494	0.011836722	-2.651030285
MYH4/MYH3	0.693975903	0.006906093	3.068770561	0.003604448	0.012084479	-2.674811069
TUBB2A/TUBB	0.579010596	-3.336221842	3.037766307	0.003926719	0.013071704	-2.754418905
RHOA/CDC42	-0.178507425	-0.809014752	-3.036855796	0.00393658	0.013071704	-2.756748707
CKMT1A/CKB	-0.274670508	-3.241870826	-3.013885033	0.004193169	0.013857427	-2.815372606
DSTN/CFL1	0.230440347	-2.043286279	3.009094921	0.004248615	0.013974116	-2.827560186
YWHAE/YWHAQ	0.138159334	2.016288084	2.996287152	0.004400254	0.014377853	-2.86008368
IPO5/RANBP6	-0.321314773	6.739168816	-2.992999624	0.004439987	0.014377853	-2.86841692
MYH3/MYH6	-0.671455085	-6.759441995	-2.992571537	0.004445185	0.014377853	-2.869501585
KRT2/KRT1	0.261261168	-1.343508289	2.991827476	0.004454234	0.014377853	-2.871386604
PAPSS1/PAPSS2	-0.321300647	2.699802591	-2.990067847	0.004475702	0.014380266	-2.875843233
CKMT2/CKB	0.377766201	-5.983072776	2.986699216	0.004517072	0.014446304	-2.884370089
TUBB8/TUBB	0.237428017	-3.31277814	2.971029264	0.004714257	0.015007771	-2.923949772
CAPZA2/CAPZA1	0.132719161	0.407088386	2.953807601	0.004940234	0.015617543	-2.967286819
CALB2/CALB1	0.59740876	-0.504742685	2.953020046	0.004950806	0.015617543	-2.969264568
PPP2R5E/PPP2R5C	0.245186078	2.073146113	2.944385184	0.005068115	0.01585607	-2.990925448
LCP1/PLS1	0.294781334	0.859480562	2.943607964	0.0050788	0.01585607	-2.992873024
SLC25A6/SLC25A5	0.194928994	-0.738869495	2.942435294	0.005094962	0.01585607	-2.995810867
PRDX4/PRDX2	-0.365888011	-3.17736993	-2.93364279	0.005217678	0.016165485	-3.01781301
FXR1/FXR2	-0.212773126	1.030208518	-2.926146481	0.005324476	0.01642305	-3.036536179
HMGN2/HMGN4	-0.381230517	4.237340472	-2.906973044	0.00560698	0.017217895	-3.084275793
RAP1B/RAP2C	-0.200979844	2.100286483	-2.89328462	0.005817146	0.017743081	-3.118226673
TUBB2B/TUBB	0.49321665	-2.06752357	2.892517464	0.005829139	0.017743081	-3.120126159
PGAM2/PGAM1	0.359332134	-5.738625089	2.870561459	0.00618229	0.018673053	-3.174342152
PTBP3/PTBP1	0.236697191	-4.941903027	2.87018735	0.006188476	0.018673053	-3.175263466
SMARCD3/SMARCD2	0.331768047	-2.233057971	2.866119422	0.006256115	0.018795429	-3.185276134
LMAN2/LMAN2L	0.169738331	1.703689502	2.860099001	0.006357482	0.019017641	-3.200076533
SYNCRIP/HNRNPR	0.132259064	-0.189528407	2.856936256	0.006411344	0.019096448	-3.207843064
ACTA1/ACTBL2	0.513280238	2.694016503	2.85315507	0.006476293	0.019207468	-3.217120419
PPIAL4H/PPIH	0.260048034	-6.400189493	2.847462722	0.006575225	0.019417897	-3.231070796
TPM2/TPM3	0.310493938	-0.684387256	2.820064978	0.007071323	0.020794484	-3.297942872
CBX1/CBX5	0.253651404	-0.186628685	2.816860309	0.007131566	0.020883151	-3.305735207
RAB1A/RAB10	0.204619051	2.739858543	2.803372875	0.00739036	0.021550041	-3.338462402
EHD3/EHD1	0.241599143	-2.522842401	2.796313988	0.007529247	0.02186317	-3.355546649
H1-1/H1-5	0.383866481	-4.258966593	2.764697049	0.008181481	0.023658115	-3.431693217
TOR1B/TOR1A	-0.280673098	-2.576656751	-2.75811531	0.008323664	0.023969388	-3.447467389
DYNC1LI2/DYNC1LI1	-0.147237071	-0.797000015	-2.744488144	0.00862533	0.024735451	-3.480041777
YBX1/YBX3	-0.239099675	4.09593811	-2.724008714	0.009097709	0.025982757	-3.528778535
MYOF/DYSF	-0.177751739	0.619049627	-2.720292969	0.009185932	0.026127199	-3.537593141
PPP2R5A/PPP2R5D	0.281639896	-1.782945845	2.708560008	0.009469709	0.0268244	-3.565369553
HNRNPA1/HNRNPA2B1	-0.259585625	-1.067997528	-2.696736852	0.009763817	0.027485608	-3.593271822
RAP1B/RAP2B	0.213752416	2.167562981	2.696003165	0.009782342	0.027485608	-3.595000393
CREBBP/EP300	-0.156528797	-1.023440472	-2.686654662	0.010021234	0.027911358	-3.616995676
YWHAG/YWHAQ	0.137036306	0.277093962	2.685734364	0.010045039	0.027911358	-3.619157969
TUBA1C/TUBAL3	-0.276855804	4.418794964	-2.68536824	0.010054524	0.027911358	-3.620018051
RALYL/HNRNPC	0.254016128	-6.437200342	2.665327819	0.010586436	0.029195302	-3.666965967
HNRNPA1/HNRNPA3	-0.255543803	0.293268193	-2.664785764	0.010601176	0.029195302	-3.668232261
CNN3/CNN1	-0.326704375	2.848234976	-2.651082751	0.010980114	0.030119364	-3.700181382
SFN/YWHAE	-0.16591659	-3.66981761	-2.648575656	0.011050775	0.03019385	-3.706013741
SLC2A3/SLC2A1	-0.331298321	1.570278079	-2.643616259	0.011191784	0.030459207	-3.71753909
GNAI3/GNA11	-0.248562295	2.642442421	-2.640946301	0.011268379	0.030547871	-3.723737361
TUBB8/TUBB4B	-0.275695748	-0.940798586	-2.628705184	0.011625742	0.031394028	-3.752096071
TIAL1/TIA1	0.224729514	0.31501705	2.608895177	0.012226128	0.032866573	-3.797783847
BTF3L4/BTF3	0.257573612	0.415621825	2.607618819	0.012265767	0.032866573	-3.800718761
MAPK1/MAPK3	0.166858873	1.820025713	2.58316617	0.013048244	0.034828774	-3.856740722
PRPS1/PRPS2	0.165693236	1.076506451	2.571609314	0.013433703	0.035696549	-3.8830814
MYL4/MYL6B	0.633647859	1.737581799	2.570353206	0.013476219	0.035696549	-3.885939051
PPP1CA/PPP1CC	0.175205828	1.187535894	2.559434473	0.013850991	0.036548934	-3.910735314
UAP1L1/UAP1	0.51742348	-4.532517653	2.557930803	0.013903341	0.036548934	-3.914143945
SMARCD2/SMARCD1	-0.219854498	-2.250305468	-2.546313907	0.014313899	0.03748621	-3.940427438
RCN1/CALU	-0.166277592	-1.118225842	-2.544694244	0.014372009	0.037496896	-3.944084843
HEXA/HEXB	-0.129099891	-1.437091415	-2.52442715	0.015117543	0.039294287	-3.989702599
ABCF1/ABCF1-J3	0.197008102	4.787996043	2.506001976	0.015825668	0.040981394	-4.030935776
HSPA8/HSPA2	-0.269485204	6.433140463	-2.47205777	0.017209575	0.044399424	-4.106298588
CAB39L/CAB39	0.324182446	-3.177972011	2.46708627	0.017421224	0.044778998	-4.117270596
BCCIP/BCCIP-2	0.271679583	2.604671324	2.463264644	0.017585519	0.045034504	-4.125693391
EIF4A2/EIF4A3	0.251884138	-0.256680184	2.456056822	0.017899213	0.045669317	-4.141552134
ANP32A/ANP32E	-0.248286387	0.451850954	-2.446252454	0.01833404	0.046607412	-4.163066709
EHD3/EHD4	0.188357191	-1.493111633	2.444238258	0.018424544	0.046666545	-4.167478465
SH3BGRL/SH3BGRL2	0.257757483	3.374535155	2.440081763	0.018612586	0.046971399	-4.176573751
RALA/RALB	-0.194318421	0.975231282	-2.43612292	0.018793297	0.047255609	-4.185225476
TUBB6/TUBB2B	0.366576461	-0.32165129	2.425681576	0.019277544	0.048298252	-4.207992337
DDX3Y/DDX3X	0.309927968	-3.923644654	2.419695057	0.019560239	0.048791831	-4.221011684
STT3A/STT3B	0.154555702	1.20957768	2.416377685	0.019718497	0.048791831	-4.228215543
DPYSL4/DPYSL2	0.214527456	-5.834550334	2.416149838	0.019729409	0.048791831	-4.228710046
PPIB/PPIH	0.244388143	2.561342971	2.415599874	0.01975577	0.048791831	-4.229903498
HSPA1A/HSPA2	0.255553657	3.942102302	2.407581492	0.020143733	0.049425683	-4.247280011
H1-2/H1-4	-0.184328699	0.714890126	-2.40735372	0.020154854	0.049425683	-4.24777296
MYH9/MYH14	-0.177234682	5.128570266	-2.401504482	0.020442324	0.049954131	-4.260419636
SFN/YWHAG	-0.164793562	-1.930623489	-2.387636481	0.021138703	0.051474597	-4.290308424
ACTA1/ACTR1B	0.320398232	7.860672143	2.380473422	0.021506692	0.052187567	-4.305693837
BRWD3/PHIP	-0.192104692	-4.613249522	-2.376276877	0.021724948	0.052533498	-4.31469082
FUBP1/KHSRP	-0.105548166	-0.373583932	-2.370098298	0.022049911	0.053134161	-4.327914586
FMR1/FXR1	0.129072896	-1.288786878	2.36124286	0.02252328	0.054087046	-4.346820697
SEC61A2/SEC61A1	0.211147746	-4.232353404	2.354140985	0.022909482	0.054824761	-4.361943049
TNPO1/TNPO2	-0.143932065	3.166676735	-2.335422491	0.023956018	0.056981149	-4.401630217
MAP2K2/MAP2K1	-0.176867865	-2.752100433	-2.335093695	0.023974777	0.056981149	-4.402325113
FKBP5/FKBP4	0.172955013	-2.999665857	2.326971741	0.02444237	0.05773319	-4.419466086
LDHB/LDHA	-0.246066946	-0.271326837	-2.326709965	0.024457576	0.05773319	-4.420017769
LCP1/PLS3	0.290636102	-2.069451419	2.32388955	0.024621942	0.057924163	-4.425958596
TUBB3/TUBB2A	-0.345911281	-0.231272671	-2.320852372	0.024800046	0.058146053	-4.432349661
DVL2/DVL3	-0.253238927	2.276473237	-2.317555829	0.024994662	0.058405035	-4.43927905
STXBP1/STXBP2	0.234571603	-1.979353364	2.312221757	0.025312461	0.058949154	-4.450474907
NAA16/NAA15	-0.154450868	-4.983091623	-2.297155467	0.026229691	0.060880955	-4.481987937
TUBB4B/TUBB3	0.28002445	1.195514959	2.292987383	0.026488628	0.061277025	-4.490677221
DDX17/DDX5	0.190715451	-0.529921323	2.284187954	0.027042783	0.062351135	-4.508980468
GNB2/GNB1	0.123623036	-1.18982516	2.276150776	0.027557943	0.063328517	-4.52564937
UGGT2/UGGT1	-0.271870302	-7.170624129	-2.264795636	0.028300673	0.064820683	-4.54911997
FADS1/FADS2	0.240335406	-3.553722162	2.261144606	0.02854324	0.065161213	-4.556646629
RAP2C/RAP1A	0.153356907	-1.350484945	2.245194721	0.029624743	0.067408433	-4.589413868
ITCH/WWP2	0.156263886	1.788225304	2.237784131	0.0301395	0.068355599	-4.604574958
YES1/LYN	-0.193720369	-0.674320172	-2.223220135	0.031174332	0.070472268	-4.634253838
YWHAH/YWHAE	-0.110185632	-3.306624711	-2.219859089	0.031417575	0.070694089	-4.641080957
RHOG/RAC1	0.133284168	-4.904271959	2.219052663	0.031476187	0.070694089	-4.642717774
RAB35/RAB10	0.144210692	0.76826651	2.216789121	0.03164122	0.070835506	-4.647309567
STMN2/STMN1	-0.107696314	-5.393427433	-2.214109336	0.031837592	0.071045946	-4.652740871
STX7/STX12	-0.141973302	3.183590215	-2.206811824	0.032377829	0.072019914	-4.667504413
KPNA3/KPNA4	-0.129418089	0.493847779	-2.202701442	0.032685679	0.072264074	-4.675802798
PRKAR2B/PRKAR2A	0.149904812	-1.599509553	2.202566239	0.032695849	0.072264074	-4.676075545
IGF2BP3/IGF2BP1	0.103506367	-1.122542539	2.197257813	0.033097367	0.072813369	-4.686773636
RAB5A/RAB5B	-0.118134232	0.847444243	-2.19651086	0.033154214	0.072813369	-4.688277302
GNAI1/GNA11	-0.222500346	2.711308907	-2.179032407	0.034509264	0.07555025	-4.723344463
HCFC1/HCFC1-4	-0.275712644	6.479447536	-2.174732938	0.034849988	0.076056263	-4.731935741
H1-1/H1-3	0.286912833	-3.942312921	2.167605549	0.035421357	0.07704115	-4.74614748
ALDOA/ALDOC	-0.120527687	2.582713693	-2.166344593	0.035523297	0.07704115	-4.748657835
LRRFIP1/LRRFIP1-4	-0.353029625	0.536644626	-2.136747229	0.037991424	0.082137222	-4.807239437
TWF2/TWF1	-0.141867392	-0.178615734	-2.124415129	0.039063479	0.084192715	-4.831453879
RAB5B/RAB5C	0.137918092	-1.254790419	2.11709771	0.039712065	0.085325614	-4.845767573
PPP2R5E/PPP2R5A	-0.195703068	2.21941991	-2.11414305	0.039976618	0.085628929	-4.851535741
HMGN1/HMGN2	0.204983594	-1.160448202	2.110136564	0.040337815	0.086136749	-4.85934675
YWHAG/YWHAZ	-0.120934606	-0.979850867	-2.100825172	0.041188324	0.087683119	-4.877453117
YWHAE/YWHAB	-0.081326124	2.66190019	-2.096450088	0.041593337	0.088274544	-4.885937891
TUBB6/TUBB2A	0.280782515	0.947046982	2.070064693	0.0441105	0.093331363	-4.93679868
IQGAP2/IQGAP1	0.139950829	-1.366293186	2.05125153	0.04598545	0.097002743	-4.972737489
USP15/USP4	0.204959727	1.684309483	2.033661996	0.047800783	0.100526496	-5.006092202
DNAJA1/DNAJA2	-0.105704365	1.430155037	-2.032024996	0.047972853	0.100583566	-5.009184252
G3BP1/G3BP2	-0.245711658	2.870091276	-2.023775458	0.048848192	0.102110376	-5.024734818
SMAD2/SMAD3	-0.174118923	5.011140465	-2.014041793	0.049898787	0.103993268	-5.043015078
PSMB2/PSMB2-J1	0.129610556	1.573196978	2.009596263	0.050385086	0.104677822	-5.051339477
GNAQ/GNA11	-0.18861675	0.993320496	-2.008288512	0.05052892	0.104677822	-5.053785354
MYH14/MYH10	0.169000764	-5.659493986	1.985071251	0.053142261	0.1095226	-5.096986202
STAT1/STAT3	-0.144682441	1.911446811	-1.98471577	0.053183165	0.1095226	-5.097644374
TUBB3/TUBB2B	-0.260117335	-1.499970943	-1.975026413	0.054308575	0.111509323	-5.115546059
H1-4/H1-5	0.180240124	-1.425759587	1.952766811	0.056971983	0.11663291	-5.156392331
RAB1A/RAB8B	0.244905792	5.130735911	1.946586975	0.057731035	0.11783923	-5.167662954
HARS2/HARS1	0.116228589	-1.110062554	1.94446473	0.057993699	0.118028233	-5.171526479
HNRNPU/HNRNPU-2	0.175116622	3.388823894	1.942147213	0.058281703	0.11826755	-5.17574142
ARL8B/ARL8A	0.170963943	1.188489225	1.939263472	0.058641786	0.118651311	-5.180980227
RALY/RALYL	-0.157317941	3.95695871	-1.894081779	0.064537347	0.130200346	-5.262196443
ATP6V0D1/ATP6V0D2	0.189626234	7.650160415	1.88954567	0.065156249	0.13094792	-5.27026019
RAD23A/RAD23A-3	0.201071076	3.143437236	1.888604633	0.065285274	0.13094792	-5.271930985
PRKCSH/PRKCSH-J1	-0.158821384	8.949951753	-1.86966782	0.067928312	0.135856624	-5.3054016
NA-2/NA-3	0.16379494	-0.131655068	1.865675018	0.068497051	0.13660044	-5.312421951
SERPINB1/SERPINB6	-0.248268798	-1.117958706	-1.843255676	0.071766076	0.142709617	-5.351601386
HMGN1/HMGN4	-0.176246924	3.07689227	-1.839300737	0.072356248	0.143472103	-5.358470652
PUM2/PUM1	0.177342851	-1.298994641	1.829124551	0.073893674	0.146103162	-5.376087043
ANXA3/ANXA5	0.241292503	-1.543135302	1.822295525	0.074940804	0.147752607	-5.387861749
DDX50/DDX21	0.11692437	-3.20737112	1.814473998	0.076155469	0.149722083	-5.401300992
TUBB6/TUBB4A	0.19912618	0.91659063	1.806207386	0.077457242	0.151851203	-5.41545064
GIT1/GIT2	-0.155728661	2.157264494	-1.801650514	0.078182801	0.15284187	-5.423226545
RALY/HNRNPC	0.096698187	-2.480241632	1.798467252	0.078693033	0.153407204	-5.428648406
YWHAH/YWHAG	-0.109062604	-1.567430589	-1.796699868	0.078977526	0.15353054	-5.431655096
NME1/NME3	-0.221809743	4.742728951	-1.785444767	0.080809583	0.156653215	-5.450742186
RPRD1A/RPRD1B	-0.128546441	-0.672651651	-1.77556745	0.082446612	0.159381473	-5.467406868
RAP2A/RAP1B	0.13718607	-4.454746149	1.771980939	0.083047859	0.160097817	-5.473438005
PPIA/PPIH	0.153932484	3.821996778	1.767372194	0.083825858	0.161149987	-5.481172557
CPNE2/CPNE3	-0.168977119	-7.660613506	-1.752627537	0.086355938	0.165555306	-5.505799541
TPST1/TPST2	-0.336971377	0.822921509	-1.74177803	0.088258059	0.168202425	-5.523805635
NAP1L1/NAP1L4	-0.144304171	0.545528447	-1.741055158	0.088386023	0.168202425	-5.525001855
TUBB8/TUBB2A	-0.341582579	0.023443702	-1.740616151	0.088463811	0.168202425	-5.525728119
SNRPB2/SNRPA	-0.101647653	-0.495093568	-1.735561801	0.089363517	0.169448854	-5.534078157
ACTR1A/ACTBL2	0.303495814	-2.569825239	1.720587848	0.092073747	0.174112208	-5.558690963
KPNA4/KPNA2	0.162008461	-1.583946238	1.719029569	0.092359668	0.174178287	-5.561241572
CAND1/CAND2	-0.171468077	6.841091101	-1.705309529	0.094909012	0.178040308	-5.583611041
RAB4B/RAB14	-0.267998183	-4.813696136	-1.705247729	0.094920625	0.178040308	-5.583711446
WASHC2A/WASHC2C	-0.157721746	0.123054035	-1.686231649	0.098550427	0.183904914	-5.614453768
ZYG11B/ZYG11A	-0.132908185	0.564569318	-1.686093172	0.098577274	0.183904914	-5.614676523
VAMP2/VAMP3	0.202706429	-0.490804522	1.681160776	0.099537467	0.185198396	-5.622600246
SCAMP2/SCAMP3	0.184100341	-3.083505469	1.674436701	0.100858849	0.18715519	-5.633369219
TUBB3/TUBB	0.233099315	-3.567494513	1.669229016	0.101892129	0.188568367	-5.641683402
TUBA4A/TUBAL3	-0.252003521	2.65632096	-1.661032029	0.10353615	0.191101298	-5.654723651
RAB3B/RAB3D	-0.245489361	1.784661152	-1.656454424	0.104463691	0.19230186	-5.66198124
SMARCA1/SMARCA5	0.084137536	-1.998114315	1.624578569	0.11111307	0.204001244	-5.712025912
HMGB1/HMGB3	-0.141558449	2.028572636	-1.612678687	0.113682264	0.208167522	-5.730486759
CLASP1/CLASP2	0.168172924	1.407006693	1.606467634	0.115042311	0.209299877	-5.740074191
CSTF2T/CSTF2	-0.098190238	-0.133175224	-1.606223174	0.11509611	0.209299877	-5.740450867
CDK5/CDK2	0.157319416	-0.924706616	1.605726815	0.115205408	0.209299877	-5.741215521
HDAC2/HDAC1	-0.120963033	1.43733761	-1.603624492	0.115669275	0.209593935	-5.744451872
CTPS2/CTPS1	0.101034495	-1.087479672	1.586956109	0.119400973	0.215792383	-5.76997732
SEPTIN6/SEPTIN11	0.124437101	-1.378220747	1.577986912	0.121448962	0.218353614	-5.7836137
KLC1/KLC2	0.192091541	3.126408498	1.577698284	0.121515334	0.218353614	-5.784051367
NME2/NME3	0.160286126	6.664342935	1.576626617	0.12176203	0.218353614	-5.785675787
LYN/LCK	0.261472543	1.108669992	1.573990635	0.122370549	0.218879281	-5.789667164
RAB1A/RAB13	0.149716689	4.635729488	1.562156697	0.125132733	0.223244517	-5.807512164
RAB1B/RAB10	0.142813938	1.428359863	1.558884477	0.125905307	0.22404688	-5.812425174
TUBB8/TUBB2B	-0.255788633	-1.24525457	-1.55247946	0.127428644	0.226177695	-5.822015058
YWHAG/YWHAB	-0.082449152	0.922706068	-1.514132545	0.136860957	0.242299756	-5.878685485
RAB4A/RAB4B	0.253874732	-0.329706725	1.510696087	0.137732727	0.242941538	-5.883701526
COL1A2/COL1A1	-0.195463372	-1.99311815	-1.509040939	0.138154184	0.242941538	-5.886113793
RAB8B/RAB35	-0.184497434	-3.159143877	-1.508572536	0.138273642	0.242941538	-5.886796024
MAPK12/MAPK14	0.176513617	-6.193485267	1.506183466	0.13888421	0.243398086	-5.890272736
KIF13A/KIF13B	0.200082922	-3.71551371	1.504379701	0.139346613	0.243593323	-5.892894375
DPYSL2/CRMP1	-0.096932833	2.1498829	-1.487106394	0.143836926	0.250811123	-5.917855714
PTBP3/PTBP2	-0.136836302	-2.353022849	-1.482698351	0.145000996	0.252207246	-5.924183828
PKM/PKM-2	-0.210839242	3.802680216	-1.480197963	0.145664601	0.252728082	-5.927765764
SEPTIN6/SEPTIN10	0.137085096	-1.007674055	1.476577514	0.146629724	0.253768151	-5.932942516
TRIP10/FNBP1L	0.102290029	-1.83459444	1.474552116	0.147171846	0.254072789	-5.935833539
CORO1C/CORO1B	-0.129900686	1.558728206	-1.472478043	0.147728636	0.254401174	-5.938790301
RAB11A/RAB25	0.470908976	-2.39022637	1.4677984	0.148991004	0.2554995	-5.945447621
ARL1/ARF6	0.094535991	0.294428073	1.467385721	0.149102734	0.2554995	-5.946033779
PPP2R5C/PPP2R5D	-0.159249251	-1.636672048	-1.459119978	0.151354571	0.258719389	-5.957742626
ROR2/ROR1	-0.166721571	0.260798139	-1.45026766	0.153795795	0.262246392	-5.970215586
ENO2/ENO1	-0.124194473	-5.679563472	-1.446519027	0.154838838	0.263377828	-5.975476579
H1-1/H1-4	0.203626358	-2.833207006	1.445039144	0.155252135	0.263435163	-5.977550091
IPO7/IPO8	-0.117121744	7.040399529	-1.442963857	0.155833171	0.263776148	-5.980454584
GANAB/GANAB-2	-0.195151717	-0.245087003	-1.437235374	0.157445871	0.265857504	-5.988452177
EIF1/EIF1B	-0.267437691	-0.105649548	-1.435873837	0.15783109	0.265861107	-5.990348761
ACTR1A/ACTA1	-0.209784425	-5.263841741	-1.413767975	0.164189172	0.275901417	-6.020911647
CACNA2D1/CACNA2D2	0.131834876	2.686936353	1.411455842	0.164865543	0.27636881	-6.024083262
RHOG/RHOA	0.094905047	-4.780755678	1.405040757	0.166753506	0.27886008	-6.032858101
CYB5R1/CYB5R2	0.263452014	-2.111481906	1.392468404	0.17050219	0.283923252	-6.04994879
HOOK3/HOOK1	0.23143266	3.492965292	1.392145181	0.170599418	0.283923252	-6.050386315
ANP32B/ANP32A	0.135562483	0.543204494	1.387668942	0.171950323	0.2854869	-6.05643592
IGF2BP2/IGF2BP1	0.08269374	-0.38089414	1.384840986	0.172808037	0.2862262	-6.060248656
SCRN1/SCRN2	-0.116219747	2.359344177	-1.378331435	0.174794928	0.28882781	-6.068997859
DPYSL4/CRMP1	0.117594623	-3.684667435	1.369311392	0.177577143	0.292360014	-6.081058618
RAB1B/RAB8B	0.18310068	3.81923723	1.368673734	0.17777511	0.292360014	-6.081908475
PYCR1/PYCR2	-0.088347136	1.039512968	-1.355716552	0.181834634	0.298329163	-6.09909854
TPP2/TPP2-J1	0.164644594	4.31417161	1.350363886	0.183532232	0.300404172	-6.106155818
TUBB4A/TUBB2B	0.167450282	-1.238241921	1.344736536	0.185329995	0.302632979	-6.113547468
ITSN1/ITSN2	-0.215701198	3.783831325	-1.339425029	0.187039169	0.304598298	-6.1204981
ANKHD1/ANKRD17	0.129590933	-1.06415124	1.338040741	0.187486585	0.304598298	-6.122305402
NPM1/NPM1-2	-0.264310684	5.065565915	-1.336917436	0.187850247	0.304598298	-6.1237707
STXBP3/STXBP1	0.13197937	0.021641678	1.328638616	0.190547064	0.308122153	-6.134534928
ACTR1B/ACTBL2	0.192882006	-5.16665564	1.327526949	0.19091142	0.308122153	-6.135975622
RAB9A/RAB7A	-0.114923002	-3.908687698	-1.323482102	0.192241615	0.309292483	-6.141208228
CPNE1/CPNE3	-0.07600642	-1.394646762	-1.322614395	0.192527886	0.309292483	-6.14232881
YTHDF1/YTHDF2	0.107309662	-1.34157455	1.317311453	0.194284448	0.311393549	-6.149162389
PRDX3/PRDX2	0.132339936	-1.229532298	1.31080443	0.196456421	0.314149207	-6.157512835
ANP32B/ANP32E	-0.112723904	0.995055448	-1.302459278	0.199268768	0.317913851	-6.168166021
FKBP9/FKBP10	0.119100016	-2.875253579	1.299179393	0.200382383	0.31895728	-6.172335746
SEC24B/SEC24A	-0.092056319	-0.863924924	-1.297821016	0.200844963	0.318962024	-6.174059797
CAPN1/CAPN2	-0.074262678	-0.555600709	-1.28438839	0.205462698	0.325550485	-6.191018239
PIAS2/PIAS1	0.225709216	-3.177884983	1.278585565	0.207482015	0.32800118	-6.198293454
MAP2K6/MAP2K3	0.142024806	2.066808371	1.272093269	0.209758846	0.330846907	-6.206396742
KLC4/KLC2	0.269059175	-2.860872886	1.265957024	0.21192794	0.333510182	-6.214020313
CAP1/CAP1-2	-0.103716598	3.025349944	-1.260842407	0.213748658	0.335614409	-6.220348378
YES1/SRC	0.146963954	-1.400199495	1.257294738	0.215018399	0.33684598	-6.224723704
RPL22L1/RPL22	0.131541556	-5.259064299	1.250046631	0.21763	0.340169414	-6.233627011
PAK1/PAK2	-0.078914329	0.311852956	-1.24831389	0.218257807	0.340384085	-6.235748328
HSPH1/HSPA4	-0.089131779	-1.86441631	-1.242129302	0.220509572	0.343124759	-6.243297439
VDAC2/VDAC1	0.05884815	0.999303249	1.240208033	0.221212584	0.34344862	-6.245635472
PRKACA/PRKACB	0.122454076	2.879207145	1.235546721	0.222925101	0.345334867	-6.251293861
HMGA1/HMGA1-2	0.089825689	2.030175098	1.214626819	0.230731606	0.356631925	-6.276443053
TUBB4A/TUBB4B	0.147543167	-0.933785936	1.206534715	0.233804507	0.360578506	-6.286063177
RAB1A/RAB8A	0.115394012	0.915089882	1.195235957	0.238145074	0.365913058	-6.299394526
RHOG/CDC42	-0.083602378	-5.58977043	-1.194788908	0.238318015	0.365913058	-6.299919575
RRM2/RRM2B	-0.118995955	1.04690791	-1.184486045	0.242329075	0.371250283	-6.311968926
DOCK7/DOCK6	-0.276818592	2.427398413	-1.179405765	0.244324867	0.373483387	-6.317874276
GNB1/GNB4	-0.072676074	3.039303023	-1.172249588	0.24715636	0.376981349	-6.326152153
SERPINB9/SERPINB6	-0.221187279	3.827557773	-1.168416627	0.248682679	0.378477586	-6.33056641
AP1S1/AP1S2	-0.146337324	-3.607366757	-1.166482259	0.249455542	0.378823077	-6.332788971
RAP2A/RAP1A	0.089563133	-3.704944611	1.159903151	0.252097152	0.381998742	-6.340322303
GNAQ/GNAI2	0.093659229	-3.35178665	1.1536075	0.254643757	0.384556489	-6.34749346
DDX19B/DDX19A	-0.078903801	-2.569029486	-1.152816912	0.254964853	0.384556489	-6.34839139
SMARCD3/SMARCD1	0.111913549	-4.48336344	1.15162999	0.255447466	0.384556489	-6.349738376
CSNK1A1/CSNK1A1-3	-0.158685886	0.327717466	-1.147322537	0.257204423	0.386363353	-6.354615722
FMR1/FXR2	-0.08370023	-0.25857836	-1.140250123	0.26010793	0.389881001	-6.362586428
H1-2/H1-3	-0.101042224	-0.394215789	-1.129174367	0.264701922	0.395911927	-6.3749754
KRT5/KRT1	-0.101343008	-1.914714323	-1.112578805	0.271693047	0.405494569	-6.393324541
CYB5R3/CYB5R2	0.248519905	1.370510859	1.10809859	0.2736026	0.407468249	-6.398234068
PRKAB1/PRKAB2	0.146704661	-1.291736205	1.101606084	0.276386615	0.410732999	-6.4053154
RAB8A/RAB10	0.089225038	1.824768661	1.089544372	0.281611558	0.417603464	-6.418366267
EIF4A3/EIF4A1	0.088903285	-1.859024269	1.08047291	0.285586519	0.422594976	-6.428091802
RAB1A/RAB35	0.060408358	1.971592033	1.070317913	0.290082548	0.427511621	-6.438887342
H1-3/H1-5	0.096953648	-0.316653672	1.069596454	0.29040383	0.427511621	-6.439650622
H1-3/H1-4	-0.083286475	1.109105915	-1.06874388	0.290783819	0.427511621	-6.440551986
PPIA/PPIAL4H	-0.10611555	10.22218627	-1.06742304	0.291373194	0.427511621	-6.441947063
HNRNPF/HNRNPH1	0.061895471	-0.512285538	1.065588708	0.292193071	0.427810108	-6.44388177
RNF20/RNF40	-0.101321981	1.101646223	-1.059955702	0.294720811	0.430602616	-6.449803229
BRD3/BRD2	-0.139203061	3.036674143	-1.056743256	0.296169115	0.431809591	-6.453166801
RAB2B/RAB4B	0.174116236	1.649998111	1.05187211	0.298374602	0.434113153	-6.458248559
H2AX/H2AC21	-0.151196796	0.083609882	-1.03993507	0.30382709	0.44112134	-6.470607129
UBE2V1/UBE2V2	0.08745891	2.121515117	1.036704231	0.305314529	0.442355498	-6.473928934
PURA/PURB	0.088847107	-1.008092449	1.032230724	0.307382304	0.444423581	-6.478512117
RAB8B/RAB8A	-0.12951178	-4.215646028	-1.026292329	0.310141952	0.447481319	-6.484566883
RAB35/RAB13	0.089308331	2.664137454	1.019562739	0.313289648	0.450732941	-6.491388031
COL3A1/COL1A2	0.142103791	1.898055622	1.01870045	0.31369454	0.450732941	-6.492258954
LLGL2/LLGL1	-0.091143494	1.398143287	-1.0150582	0.315408696	0.452259577	-6.495929904
TIMM17B/TIMM17A	0.102597528	2.827365922	1.013418314	0.316182549	0.45243441	-6.497578609
ARF6/ARF4	-0.06643567	-3.97848529	-1.011913884	0.316893613	0.452518863	-6.49908889
HMGB1/HMGB2	-0.066360712	0.437571561	-1.000302036	0.32241835	0.459462699	-6.510673693
RABGAP1/RABGAP1L	0.073549663	4.649940262	0.994621752	0.325144448	0.462398047	-6.516294146
PACSIN2/PACSIN3	0.097077263	1.05914042	0.983158274	0.330693086	0.469327201	-6.527543522
FTL/FTH1	0.104984641	-1.442323095	0.977506637	0.333451794	0.472276623	-6.533043609
RAB1B/RAB1A	-0.061805112	-1.31149868	-0.969905649	0.337186152	0.476593054	-6.540392825
FBN2/FBN1	0.113794169	8.177293676	0.961479993	0.341358002	0.481509051	-6.548475058
CLIP1/CLIP1-J1	-0.066595181	7.538873793	-0.955389806	0.344394638	0.484370157	-6.554274853
UCHL3/UCHL1	-0.089960792	-3.156096849	-0.951830655	0.346177492	0.484370157	-6.557647907
UBE2R2/CDC34	0.293692014	-0.238285708	0.951640421	0.346272954	0.484370157	-6.557827854
YWHAB/YWHAZ	-0.038485454	-1.902556935	-0.950610335	0.346790171	0.484370157	-6.558801636
AP2A2/AP2A1	0.046558527	0.305551177	0.94954369	0.347326279	0.484370157	-6.559808909
HMGB2/HMGB3	-0.075197738	1.591001075	-0.94905124	0.347573974	0.484370157	-6.560273582
RAB2B/RAB14	-0.093881947	-3.163698025	-0.946522442	0.348847749	0.485171017	-6.562656091
P4HA2/P4HA1	0.095372506	-1.171838744	0.933828094	0.355288201	0.493140023	-6.574523702
LIN28B/LIN28A	0.068627429	-3.003202647	0.913795293	0.365608424	0.506451589	-6.59293798
FNBP1L/FNBP1	-0.104410802	3.071742561	-0.910266834	0.367446	0.507983116	-6.596141505
VAPA/VAPB	0.04204999	1.354314506	0.904898107	0.370253345	0.508760338	-6.600992901
ME1/ME2	-0.098304621	-6.492038047	-0.904805063	0.37030212	0.508760338	-6.601076735
PPP2R5E/PPP2R5D	0.085936828	0.436474065	0.904177863	0.37063101	0.508760338	-6.601641637
MYL9/MYL2	0.114030328	4.549354367	0.903587921	0.370940535	0.508760338	-6.602172635
RCN1/RCN3	-0.090332049	5.26800853	-0.895925472	0.37497583	0.513280525	-6.609039125
PPP4C/PPP6C	-0.07045153	-0.703466226	-0.889508616	0.378376636	0.516916112	-6.614745979
SLC7A1/SLC7A3	-0.088700327	0.967150067	-0.887357942	0.379520826	0.517064201	-6.616649824
YWHAH/SFN	0.055730957	0.363192899	0.886087725	0.380197632	0.517064201	-6.61777217
GSPT2/GSPT1	-0.056801642	-3.058166967	-0.885107992	0.380720183	0.517064201	-6.618636787
ACTR1A/ACTR1B	0.110613807	2.596830402	0.877298149	0.384901924	0.521655634	-6.625495944
SEPHS2/SEPHS1	0.074352378	-8.870935744	0.875991777	0.385604236	0.521655634	-6.626637556
DLG3/DLG1	-0.076295656	-3.138247968	-0.869710249	0.3889925	0.525215554	-6.632103882
RAB1B/RAB13	0.087911576	3.324230808	0.859354111	0.394619337	0.531778291	-6.641032924
ACSL4/ACSL3	0.069851674	0.29131716	0.85590636	0.396503846	0.533282305	-6.643982597
NT5C2/NT5C2-J2	-0.067635816	4.954967969	-0.850569932	0.399431731	0.536181086	-6.648525457
CPNE1/CPNE2	0.092970699	6.265966744	0.837984632	0.406389809	0.544468199	-6.659130196
KIF2C/KIF2A	-0.062063498	-0.872036369	-0.83572217	0.407648545	0.545102293	-6.661020361
ALDH1B1/ALDH2	-0.108444483	-2.243831556	-0.834073317	0.408567407	0.545280347	-6.662394768
PFN1/PFN2	0.113623217	8.471527624	0.831508083	0.409999473	0.546141333	-6.664527792
VPS4B/VPS4A	-0.062238687	1.64562132	-0.819410597	0.416794453	0.554129024	-6.674501069
LIN7A/LIN7C	0.060268377	-0.820820541	0.814505009	0.419569294	0.556751606	-6.678504843
TMED9/TMED4	-0.047865251	-1.210312642	-0.812495694	0.420709092	0.557198683	-6.680138037
RAP2A/RAP2C	-0.063793774	-2.354459666	-0.791258525	0.432870438	0.572213493	-6.697160103
ARPP19/ENSA	0.083137997	0.106456478	0.782120307	0.43816743	0.578114442	-6.70434964
GSTM3/GSTM2	-0.09917285	-2.361011287	-0.78065224	0.439021975	0.578142791	-6.705497071
RAB8B/RAB13	-0.095189103	-0.495006423	-0.778438691	0.440312324	0.57874385	-6.707223196
ASF1B/ASF1A	0.120451531	-2.901230821	0.772057141	0.44404489	0.581047541	-6.712172812
HLA-C/HLA-A	-0.075556871	-0.624912009	-0.771500579	0.444371305	0.581047541	-6.712602607
VDAC3/VDAC1	0.04456652	-0.726258454	0.76973335	0.445408696	0.581047541	-6.713965319
TMED1/TMED5	0.068994792	-0.89118856	0.769724381	0.445413965	0.581047541	-6.713972227
VANGL2/VANGL1	-0.067663736	-3.215283592	-0.766631743	0.447232831	0.581823012	-6.716349607
SFRP5/SFRP1	-0.155967398	-4.512417584	-0.765863822	0.447685142	0.581823012	-6.71693848
APPL2/APPL1	-0.087931091	-0.834449391	-0.764267313	0.448626356	0.581956432	-6.718160907
PPP2CA/PPP6C	-0.059888523	2.198746478	-0.760969136	0.450574451	0.58339304	-6.720678405
CSNK2A1/CSNK2A2	0.044905663	-0.455568858	0.754919394	0.454160616	0.585697182	-6.725268579
RAB2B/RAB4A	-0.079758496	1.979704836	-0.754441233	0.454444767	0.585697182	-6.725629854
MYH7/MYH6	0.109892847	-2.138727603	0.753699335	0.454885851	0.585697182	-6.726189956
GNB2/GNB4	0.050946963	1.849477863	0.732508026	0.467589568	0.60062604	-6.741961403
GNAQ/GNAI3	0.059945544	-1.649121925	0.731479349	0.468211366	0.60062604	-6.742715811
STK24/STK26	0.061210842	-1.575072976	0.713679954	0.479045056	0.613389796	-6.755605419
TARS1/TARS2	-0.063758738	2.339510831	-0.709542849	0.481583234	0.61550417	-6.758556884
TUBB4A/TUBB2A	0.081656335	0.030456352	0.707897609	0.482594711	0.615663105	-6.759725955
EHD4/EHD1	0.053241951	-1.029730767	0.700911513	0.486902946	0.620019531	-6.764660546
PPIB/PPIA	0.090455659	-1.260653807	0.698118665	0.488631248	0.621080743	-6.766619859
ANXA4/ANXA3	0.09910309	-1.035073598	0.686920156	0.495595419	0.628781026	-6.774399211
HNRNPAB/HNRNPD	-0.037032514	-1.18633801	-0.675369804	0.502835376	0.636802465	-6.782293878
GNAI1/GNAI2	0.059775632	-1.633798239	0.67341385	0.504067095	0.63719957	-6.783617783
RCN3/CALU	-0.075945543	-6.386234372	-0.65419823	0.51625465	0.651419504	-6.796423819
RAB13/RAB10	0.054902362	-1.895870944	0.651485288	0.517987973	0.652420423	-6.798202528
RAB35/RAB8A	0.054985654	-1.056502151	0.63653625	0.527594535	0.662662677	-6.807873518
CNN2/CNN3	-0.040488521	-0.033491245	-0.635862839	0.528029481	0.662662677	-6.808303979
RHOA/RAC1	0.038379121	-0.123516281	0.627551182	0.533413369	0.668210971	-6.813580125
RAP1B/RAP1A	-0.047622937	0.749801538	-0.625736831	0.534592418	0.66848133	-6.814722783
COL3A1/COL1A1	-0.053359581	-0.095062528	-0.614055055	0.542216171	0.675616368	-6.822001941
PTPN6/PTPN11	0.047438469	-6.527690869	0.613286182	0.542719911	0.675616368	-6.82247631
PRKAA1/PRKAA2	0.075899303	0.537108169	0.612524884	0.543218924	0.675616368	-6.82294543
TUBB2A/TUBB2B	0.085793947	-1.268698272	0.606352241	0.547273649	0.679441703	-6.826727909
RANBP9/RANBP10	-0.081321108	1.526445388	-0.60137212	0.55055626	0.682296508	-6.829752158
AP1G2/AP1G1	0.065975207	-4.717473408	0.598097186	0.552720353	0.683018333	-6.831727528
LDHAL6B/LDHB	0.414169906	-10.55489178	0.596201246	0.553975168	0.683018333	-6.832866265
DRG1/DRG2	-0.035111105	0.795691461	-0.596025976	0.554091242	0.683018333	-6.832971356
DDX39B/DDX39A	-0.040493872	2.587223693	-0.58538135	0.56116369	0.69050993	-6.839296764
ARL1/ARF4	0.028100321	-3.684057217	0.576132868	0.56734494	0.69665174	-6.844701371
SLC6A8/SLC6A6	0.050176333	-1.760740014	0.574217982	0.568628958	0.69665174	-6.845809789
LMNB1/LMNB2	-0.026596994	2.057616281	-0.573416998	0.56916648	0.69665174	-6.846272354
MYH4/MYH7	-0.087372029	-4.613808299	-0.569755287	0.571626954	0.698431525	-6.848378873
PDS5B/PDS5A	-0.025028643	0.136985581	-0.564128163	0.575418236	0.701828218	-6.851590126
PAFAH1B2/PAFAH1B3	0.04537905	1.156757665	0.555007034	0.581589557	0.706943313	-6.856728544
KIF1A/KIF1B	-0.067198868	3.205818502	-0.554918927	0.581649325	0.706943313	-6.856777777
H3C1/H3C15	0.034176955	0.340857489	0.542729285	0.589946768	0.715774575	-6.863514758
POGLUT2/POGLUT3	-0.050309964	-0.608981355	-0.539392741	0.592227725	0.71728803	-6.865333055
NUDT16/NUDT16L1	0.069821985	-1.31743142	0.536523166	0.594192787	0.717465632	-6.866888016
TLE1/TLE3	-0.164567848	-5.445141745	-0.536159582	0.594441986	0.717465632	-6.86708445
GNAI3/GNAI2	0.033713684	-1.702664725	0.534460144	0.595607428	0.717624227	-6.868000863
RHOT2/RHOT1	-0.047178429	1.657725173	-0.524752556	0.602285251	0.724412416	-6.87318054
YWHAH/YWHAQ	0.027973701	-1.290336627	0.516849787	0.607747144	0.728884169	-6.877327952
GSK3A/GSK3B	0.041080347	-0.510890694	0.516335103	0.608103651	0.728884169	-6.877595904
PPP2CB/PPP6C	-0.034373292	-3.218405571	-0.51323675	0.610251826	0.730197875	-6.879203374
CUL4A/CUL4B	0.030265808	-1.082354433	0.509331725	0.612964235	0.732181031	-6.881215734
MSN/RDX	-0.043386313	-0.441646266	-0.500529076	0.619098586	0.738237833	-6.885696224
ITPR3/ITPR2	-0.05169459	2.091185511	-0.496966831	0.621588871	0.739171057	-6.887487426
KLC4/KLC1	0.076967635	-5.987281383	0.496363088	0.62201138	0.739171057	-6.887789752
BTF3/BTF3-2	0.083020001	0.168099961	0.477374136	0.63536521	0.753749497	-6.897112909
PPP4C/PPP2CB	-0.036078239	2.514939346	-0.471660237	0.639407834	0.757250916	-6.899847853
PLXNA1/PLXNA2	0.074636318	0.590134673	0.464100311	0.64477357	0.762304697	-6.903416269
RAB1B/RAB8A	0.0535889	-0.396408798	0.459510615	0.648040526	0.763348541	-6.905554823
RAB11B/RAB11A	0.127560932	7.386359586	0.45872525	0.648600256	0.763348541	-6.905918651
ARFIP1/ARFIP2	0.06523076	2.205711015	0.458225894	0.648956253	0.763348541	-6.906149662
CHMP1B/CHMP1A	-0.055430521	0.423715957	-0.442705262	0.660062076	0.774225037	-6.913205458
LCK/SRC	0.079211779	-1.834549315	0.442187332	0.660434037	0.774225037	-6.913436758
LANCL2/LANCL1	-0.032346591	-2.564889054	-0.439207169	0.66257598	0.7750917	-6.914762437
DYNLL2/DYNLL1	0.02719247	-2.042883654	0.438051987	0.663407017	0.7750917	-6.915273912
NLN/THOP1	0.043939563	-0.970547899	0.428657488	0.670181223	0.781690368	-6.91938386
YES1/LCK	0.067752175	0.43434982	0.424360114	0.673289287	0.783225156	-6.921234435
VSNL1/NCS1	0.058242477	2.948498234	0.423717982	0.673754205	0.783225156	-6.921509367
PRPSAP1/PRPSAP2	0.045933102	1.69221188	0.418264649	0.677707708	0.785412649	-6.923827589
SFN/YWHAQ	-0.027757256	-1.653529527	-0.417413728	0.678325431	0.785412649	-6.92418663
SNX6/SNX5	0.033319381	1.729500454	0.416442027	0.679031108	0.785412649	-6.924595745
PIP4K2A/PIP4K2C	-0.049686695	-1.718914072	-0.410232035	0.683547823	0.788584026	-6.92718799
KPNA3/KPNA2	0.032590372	-1.090098459	0.408054646	0.685134289	0.788584026	-6.928087747
CLN6/CLN6-2	0.063391073	-1.553954889	0.407989471	0.685181798	0.788584026	-6.928114605
UBQLN4/UBQLN1	0.031713087	-1.458457074	0.404535523	0.687701387	0.789711753	-6.929531894
TUBB4B/TUBB2A	-0.065886832	0.964242288	-0.403527388	0.688437479	0.789711753	-6.929943316
KPNA6/KPNA1	-0.029117843	1.572053829	-0.395165384	0.694554716	0.795414147	-6.933316569
SNX12/SNX3	0.034792521	-0.290214508	0.391272828	0.697409377	0.796192076	-6.934862908
SLC25A13/SLC25A12	-0.074635584	2.12065954	-0.391110518	0.697528505	0.796192076	-6.934927056
GFPT2/GFPT1	-0.033244882	-2.484876527	-0.387179405	0.700416125	0.798175354	-6.93647264
ACTN1/ACTN4	0.023426248	-0.523750499	0.385060382	0.701974526	0.79863987	-6.937299336
SNX2/SNX1	-0.031771228	1.171363676	-0.382234634	0.70405469	0.799695507	-6.938394733
IGF2BP3/IGF2BP2	0.020812627	-0.741648399	0.371391173	0.712058191	0.806367563	-6.942523772
RAB8B/RAB10	-0.040286742	-2.390877367	-0.369070175	0.713775611	0.806367563	-6.943392231
CHD1/CHD2	0.078977747	3.221472528	0.368078035	0.714510202	0.806367563	-6.943761814
RAB8A/RAB13	0.034322677	3.720639605	0.364702531	0.717011503	0.806367563	-6.94501182
NECAP1/NECAP2	0.05134654	0.2668492	0.364483067	0.717174238	0.806367563	-6.945092694
PCBP2/PCBP1	0.019719543	-0.14090445	0.363968238	0.717556042	0.806367563	-6.945282224
PPP2CB/PPP2CA	0.025515231	-5.417152049	0.363285905	0.718062181	0.806367563	-6.945533009
TBL1X/TBL1XR1	-0.033437173	-5.098056521	-0.35789215	0.722067632	0.809555633	-6.947498962
UBQLN2/UBQLN4	-0.028837484	-0.260090034	-0.355675173	0.723716272	0.810095311	-6.948298542
CBX3/CBX1	-0.023733027	0.494339312	-0.353370003	0.725431901	0.810708115	-6.949124689
ATAD3A/ATAD3B	-0.032064659	3.329218767	-0.347912369	0.729499426	0.813943089	-6.951059347
GNAQ/GNAI1	0.033883596	-1.717988411	0.331758126	0.741584793	0.826099272	-6.956610235
RAB5A/RAB5C	0.019783861	-0.407346176	0.326135058	0.74580722	0.829471492	-6.958480814
UBE2G2/UBE2G1	-0.02597307	0.166122095	-0.32429083	0.747193799	0.829683995	-6.959087387
ATL3/ATL2	0.016895116	-2.387723533	0.322662549	0.748418722	0.829716602	-6.959620089
NBEA/LRBA	-0.052327774	-0.113761348	-0.318135771	0.751827564	0.832166395	-6.961087024
ADD3/ADD2	0.031011856	0.192116675	0.283909835	0.777758604	0.859497565	-6.971510128
SH3GLB2/SH3GLB1	0.027403184	-0.500546654	0.28138365	0.779683134	0.859957359	-6.972232659
PRDX4/PRDX1	-0.03771766	-4.268168104	-0.277888471	0.782348173	0.859957359	-6.973221727
HOMER1/HOMER3	0.028376288	0.278296977	0.277082555	0.782963053	0.859957359	-6.973448038
AP3M1/AP3M2	-0.029781492	0.956561788	-0.276862201	0.783131197	0.859957359	-6.973509801
VPS26A/VPS26B	0.025450705	1.040067545	0.272170895	0.786713452	0.862075135	-6.974813127
GNAI3/GNAI1	-0.026061948	-0.068866486	-0.2710839	0.787544144	0.862075135	-6.975111945
GPC6/GPC4	0.03083062	-5.118338503	0.260941873	0.795306691	0.869201329	-6.977842568
LDHAL6B/LDHA	0.16810296	-10.82621862	0.255707707	0.799321099	0.872215161	-6.979211199
KRT14/KRT16	0.0308232	-1.438490306	0.246648291	0.806282232	0.875969661	-6.981514705
UBE2L3/UBE2L6	-0.02543057	4.060703231	-0.246631223	0.806295362	0.875969661	-6.981518966
EXOC6/EXOC6B	0.025921096	-4.756824347	0.246302262	0.806548434	0.875969661	-6.981601045
VDAC2/VDAC3	0.014281631	1.725561703	0.242182705	0.809719409	0.878039484	-6.982619665
CDC42BPB/CDC42BPA	-0.030189661	0.555550449	-0.237188895	0.813567655	0.88083612	-6.983831479
TUBA1C/TUBA4A	-0.024852283	1.762474004	-0.231047229	0.818306816	0.884587119	-6.985287299
MYH4/MYH6	0.022520818	-6.752535902	0.222253688	0.825104186	0.890547908	-6.987305385
RAB4A/RAB14	-0.014123451	-5.143402862	-0.220528664	0.826439231	0.890603767	-6.987692106
SEPTIN11/SEPTIN10	0.012647995	0.370546692	0.212208768	0.832885445	0.894979462	-6.989515058
PLOD2/PLOD1	0.020071016	0.275331432	0.211959361	0.833078865	0.894979462	-6.989568625
PMPCB/UQCRC1	-0.017558055	-0.52290794	-0.2087278	0.835585957	0.8962854	-6.990257006
JUP/CTNNB1	0.014123362	-0.251106897	0.201744176	0.841009817	0.900549971	-6.99170859
PFN2/PFN2-2	-0.024629153	-4.424971623	-0.19863812	0.843424672	0.900549971	-6.992338359
RAB3A/RAB3D	0.02913356	2.604042041	0.198599659	0.843454584	0.900549971	-6.992346096
H3-7/H3C15	0.037578756	2.392297215	0.187011958	0.852476947	0.908784948	-6.994609031
AGO2/AGO1	0.012412403	-0.262776931	0.175067933	0.861797653	0.917312225	-6.996799423
CYB5R3/CYB5R1	-0.014932108	3.481992765	-0.16842451	0.866990658	0.920339338	-6.997955288
SERPINB1/SERPINB9	-0.027081519	-4.945516479	-0.168036882	0.867293843	0.920339338	-6.998021352
PPP3CA/PPP3CB	0.018967205	1.352862411	0.161778704	0.872191466	0.923260986	-6.999066888
TUBB4B/TUBB2B	0.019907115	-0.304455984	0.158568442	0.874705782	0.923260986	-6.999587839
PPM1A/PPM1B	0.014268285	0.397141124	0.157256069	0.875734026	0.923260986	-6.999797803
PLOD3/PLOD2	-0.022031736	-0.898292089	-0.156645837	0.876212216	0.923260986	-6.999894839
CDH3/CDH1	0.018393507	-1.173862766	0.155264763	0.877294627	0.923260986	-7.000113059
CTDP1/CTDP1-4	-0.043383899	-3.546026699	-0.154327702	0.87802918	0.923260986	-7.000260023
TOP2B/TOP2A	-0.012722014	-0.275112748	-0.148466996	0.882625764	0.926690287	-7.001159022
PPIB/PPIAL4H	-0.015659891	8.961532463	-0.145820241	0.884702977	0.927468076	-7.001553623
PPP4C/PPP2CA	-0.010563008	-2.902212703	-0.14254905	0.887271387	0.928757681	-7.002031522
H3-3A/H3-7	-0.032160841	0.623005568	-0.13686963	0.891733534	0.93153784	-7.002835517
H3C1/H3-3A	0.028759041	-2.674445294	0.135752174	0.892611907	0.93153784	-7.002989862
MYH9/MYH10	-0.008233918	-0.53092372	-0.119881373	0.905101274	0.942665483	-7.005045469
ARL2/ARL3	0.009660706	-3.035101587	0.118751757	0.905991177	0.942665483	-7.005182055
NOLC1/NOLC1-3	0.025012643	0.266286795	0.107540375	0.914829852	0.950437002	-7.006467596
RPS6KA3/RPS6KA1	0.010639048	-2.024799518	0.103966688	0.917649569	0.950760063	-7.00685061
CRABP1/CRABP2	-0.020911134	-0.528282763	-0.103673748	0.917880753	0.950760063	-7.006881433
TNIK/MAP4K4	-0.011013447	-2.369261942	-0.101655081	0.919474049	0.950991044	-7.007091469
DNM1/DNM2	-0.010281991	-4.133678404	-0.095328673	0.924469501	0.954109772	-7.007722971
AP2B1/AP1B1	0.01338432	-0.92800844	0.093469198	0.925938372	0.954109772	-7.007900874
ARPC5L/ARPC5	0.007935812	0.299275213	0.092614254	0.926613813	0.954109772	-7.007981494
HNRNPA3/HNRNPA2B1	-0.004041822	-1.361265721	-0.082704567	0.934446734	0.960749679	-7.008861924
ACTN4/ACTN4-J1	-0.00465008	5.983056844	-0.069789073	0.944665267	0.969819076	-7.009860053
PSPC1/NONO	-0.003946648	-1.901923493	-0.066884544	0.946964643	0.970743667	-7.010061238
VAT1/VAT1-J2	0.005108593	6.330006844	0.060152024	0.952296177	0.974769243	-7.010494697
SCAMP1/SCAMP2	-0.006098866	2.894856509	-0.052855202	0.958077069	0.979242247	-7.010912614
PPIC/PPIF	0.005257524	-1.553294558	0.050721471	0.959767957	0.979527886	-7.011024623
PLS3/PLS1	0.004145232	2.928931981	0.047607086	0.962236304	0.980604986	-7.01117983
H1-2/H1-5	-0.004088575	-0.710869462	-0.043269239	0.965674941	0.982666289	-7.011379625
MORF4L2/MORF4L1	-0.004330478	-2.119218163	-0.040752256	0.967670475	0.983115668	-7.01148681
RBPMS2/RBPMS	-0.003843096	-0.756639449	-0.039138853	0.968949736	0.983115668	-7.011552139
UBQLN2/UBQLN1	0.002875603	-1.718547108	0.033427114	0.973479193	0.98626943	-7.011762211
TUBB8/TUBB3	0.004328702	0.254716373	0.028622165	0.977290248	0.986722822	-7.011913322
CSNK1E/CSNK1A1	-0.004163493	-1.243339918	-0.02776578	0.977969551	0.986722822	-7.011937798
H3-3A/H3C15	0.005417914	3.015302783	0.02748525	0.978192077	0.986722822	-7.011945653
TRIP10/FNBP1	-0.002120773	1.237148121	-0.022406117	0.982221302	0.987922615	-7.01207409
YWHAE/YWHAG	0.001123028	1.739194122	0.020215168	0.983959511	0.987922615	-7.01212142
RAB1B/RAB35	-0.001396754	0.660093353	-0.019012808	0.984913448	0.987922615	-7.012145326
PLOD3/PLOD1	-0.00196072	-0.622960657	-0.017832544	0.985849875	0.987922615	-7.012167367
H3C1/H3-7	-0.003401801	-2.051439727	-0.017014288	0.986499096	0.987922615	-7.012181819
OGDHL/OGDH	-0.001195403	-4.38459374	-0.012935711	0.989735249	0.989735249	-7.012243732
