# Supplementary material for: A ratiometric catalog of protein isoform shifts in the cardiac fetal gene program
Source: JCI Insight. 2025 Aug 7;10(18):e184309. doi: 10.1172/jci.insight.184309 (PMC12487847; doi:10.1172/jci.insight.184309)
Supplement: Supplemental table 3 [file jciinsight-10-184309-s171.txt]

Entry	logFC	AveExpr	t	P.Value	adj.P.Val	B	GN1	GN2	MinorIsoform
Myh6/Myh7	-4.292	0.569581415	-25.2110769	7.56E-11	9.83E-09	15.57187878	Myh6	Myh7	0.419
Myh3/Myh7	-3.413	-2.828402932	-19.19607093	1.30E-09	6.16E-08	12.62920506	Myh3	Myh7	0.044
Hmgcs1/Hmgcs2	3.026	-4.089631733	18.01760435	2.52E-09	1.01E-07	11.94031525	Hmgcs1	Hmgcs2	0.082
Myl4/Myl3	2.558	-2.820219063	9.376618181	1.78E-06	1.65E-05	4.955436665	Myl4	Myl3	0.152
Slc2a1/Slc2a4	2.528	0.027224658	21.86452707	3.36E-10	2.50E-08	14.04041062	Slc2a1	Slc2a4	0.496
Myh6/Myh4	-2.398	5.571748481	-11.33052379	2.80E-07	3.64E-06	6.934145145	Myh6	Myh4	0.01
Eno1/Eno2	2.327	5.46085567	28.35447716	2.20E-11	3.81E-09	16.81928408	Eno1	Eno2	0.013
Pgam1/Pgam2	2.184	-1.692882377	29.28307247	1.56E-11	3.81E-09	17.15805197	Pgam1	Pgam2	0.256
Tpm1/Tpm2	-2.099	7.497277638	-14.93609574	1.73E-08	5.00E-07	9.901747235	Tpm1	Tpm2	0.007
Tnni3/Tnni1	-2.07	0.206758066	-20.99489857	5.13E-10	3.34E-08	13.60122566	Tnni3	Tnni1	0.469
Ckmt2/Ckb	-2.051	-0.567236034	-22.42325549	2.58E-10	2.24E-08	14.31294335	Ckmt2	Ckb	0.13
Eno1/Eno3	2.009	0.180268158	23.02264616	1.96E-10	2.04E-08	14.59737502	Eno1	Eno3	0.466
Psmb10/Psmb7	-1.988	-5.003458593	-6.528464593	4.93E-05	2.70E-04	1.397570188	Psmb10	Psmb7	0.038
Myl6/Myl4	-1.971	-2.029381538	-6.734582096	3.76E-05	2.18E-04	1.687506004	Myl6	Myl4	0.029
Myh7/Myh4	1.895	5.002167067	12.84330736	8.00E-08	1.39E-06	8.271875884	Myh7	Myh4	0.01
Krt19/Krt17	1.821	7.298885404	2.265990075	0.04533933	7.51E-02	-5.666899322	Krt19	Krt17	0.009
Pgam1/Bpgm	1.789	3.214106218	13.7182912	4.11E-08	8.98E-07	8.98153496	Pgam1	Bpgm	0.024
Tpm2/Tpm4	1.767	-3.597914359	7.843367062	9.53E-06	6.79E-05	3.155108275	Tpm2	Tpm4	0.007
Pfkl/Pfkm	1.684	-3.259735492	31.41519158	7.46E-12	3.81E-09	17.89098636	Pfkl	Pfkm	0.072
Pygm/Pygl	-1.616	4.900155241	-12.45342936	1.09E-07	1.72E-06	7.941250797	Pygm	Pygl	0.029
Myl4/Myl1	1.604	3.740858878	4.099792043	0.001877616	4.98E-03	-2.448372542	Myl4	Myl1	0.009
Myh3/Myh4	-1.518	2.173764135	-10.22339314	7.69E-07	7.76E-06	5.851835561	Myh3	Myh4	0.01
Rdh11/Rdh12	1.475	-1.6665469	6.420424901	5.70E-05	3.06E-04	1.243352182	Rdh11	Rdh12	0.253
Ndrg1/Ndrg2	1.464	-6.076750833	9.086504674	2.40E-06	2.08E-05	4.633200519	Ndrg1	Ndrg2	0.016
Pzp/A2m	-1.452	4.427486755	-15.25129768	1.40E-08	4.28E-07	10.12827422	Pzp	A2m	0.049
Pfkp/Pfkm	1.446	-1.270689459	20.39002824	6.96E-10	4.02E-08	13.28434901	Pfkp	Pfkm	0.279
Inhca/Ltf	-1.441	-1.927024398	-14.07132533	3.18E-08	7.87E-07	9.255996462	Inhca	Ltf	0.22
Fbn2/Fbn1	1.425	-2.264664702	19.40656276	1.16E-09	6.06E-08	12.74770102	Fbn2	Fbn1	0.183
Ndrg3/Ndrg2	1.416	-7.056551068	10.41672965	6.41E-07	6.94E-06	6.04782256	Ndrg3	Ndrg2	0.008
Myh11/Myh10	-1.378	-0.420232818	-11.26723885	2.96E-07	3.75E-06	6.874794025	Myh11	Myh10	0.303
Pygb/Pygl	-1.332	3.084377585	-10.75431299	4.68E-07	5.54E-06	6.382766199	Pygb	Pygl	0.029
Ppif/Ppia	-1.313	-3.260755719	-14.79746072	1.90E-08	5.21E-07	9.800658863	Ppif	Ppia	0.102
Krt19/Krt42	1.281	6.177004664	1.874116267	0.088558582	1.34E-01	-6.297728614	Krt19	Krt42	0.018
Pdk2/Pdk3	-1.273	1.190128202	-16.67601589	5.59E-09	2.08E-07	11.09861174	Pdk2	Pdk3	0.221
Ppa2/Ppa1	-1.272	-0.348305801	-13.26781536	5.77E-08	1.11E-06	8.621579681	Ppa2	Ppa1	0.443
Adss2/Adss1	1.268	-6.334314586	7.022792766	2.60E-05	1.57E-04	2.083666545	Adss2	Adss1	0.014
Septin6/Septin8	1.248	2.68089248	8.0033853	7.91E-06	5.79E-05	3.354769212	Septin6	Septin8	0.075
Ndufa4/Ndufa4l2	-1.23	9.645797393	-8.418794201	4.94E-06	3.77E-05	3.859751972	Ndufa4	Ndufa4l2	0.001
Col3a1/Col5a2	-1.217	2.28358003	-7.446362229	1.53E-05	1.03E-04	2.646895554	Col3a1	Col5a2	0.003
Eif4ebp1/Eif4ebp2	1.212	1.442974124	7.224437821	2.01E-05	1.25E-04	2.354567782	Eif4ebp1	Eif4ebp2	0.278
Eef1a1/Eef1a2	1.18	2.124223068	15.7928624	9.78E-09	3.21E-07	10.50713659	Eef1a1	Eef1a2	0.195
Ckmt2/Ckm	-1.133	-2.514652075	-10.61937861	5.30E-07	6.13E-06	6.24997615	Ckmt2	Ckm	0.13
Dynll1/Dynll2	1.087	-0.539667796	12.02160769	1.55E-07	2.24E-06	7.563935712	Dynll1	Dynll2	0.411
Tuba8/Tuba4a	1.065	-2.420431853	13.70823196	4.14E-08	8.98E-07	8.973617978	Tuba8	Tuba4a	0.164
Anxa1/Anxa2	-1.039	-0.94332472	-11.57405847	2.27E-07	3.10E-06	7.159862625	Anxa1	Anxa2	0.347
Myh14/Myh10	-1.032	-5.274617125	-3.5394212	0.004861853	1.11E-02	-3.433320936	Myh14	Myh10	0.01
Serpina1b/Serpina1d	1.029	1.642797169	18.24126261	2.21E-09	9.59E-08	12.07450473	Serpina1b	Serpina1d	0.248
Fabp3/Fabp4	-1.016	1.104686895	-12.24554477	1.29E-07	1.92E-06	7.761102297	Fabp3	Fabp4	0.322
H2ac21/H2ax	-1.016	-3.134619628	-5.155609307	3.49E-04	1.28E-03	-0.680271467	H2ac21	H2ax	0.108
Actbl2/Actr1b	1.015	7.122937783	5.377034243	2.50E-04	9.92E-04	-0.327649671	Actbl2	Actr1b	0.008
Actbl2/Actr1a	0.992	5.795792121	4.88316423	5.30E-04	1.77E-03	-1.123210097	Actbl2	Actr1a	0.019
Dnaja4/Dnaja1	-0.982	-0.583629283	-7.823234149	9.76E-06	6.86E-05	3.129780103	Dnaja4	Dnaja1	0.092
Tubb2a/Tubb5	-0.978	-4.513447249	-13.94950748	3.47E-08	8.21E-07	9.16202844	Tubb2a	Tubb5	0.031
Fkbp4/Fkbp5	-0.972	2.577860243	-4.41844658	0.001111636	3.19E-03	-1.900732582	Fkbp4	Fkbp5	0.151
Ndrg4/Ndrg2	0.971	-12.51122705	14.43811243	2.45E-08	6.36E-07	9.534365974	Ndrg4	Ndrg2	0
Pkm/Pklr	0.968	5.789458094	5.345366092	2.62E-04	1.03E-03	-0.377671274	Pkm	Pklr	0.019
Myl3/Myl1	-0.954	6.561077942	-3.988601067	0.002261317	5.85E-03	-2.641870254	Myl3	Myl1	0.009
Strip2/Strip1	-0.951	2.475547463	-6.147821598	8.27E-05	4.26E-04	0.847270558	Strip2	Strip1	0.157
Ldhb/Ldha	-0.927	-0.237115394	-13.56390677	4.61E-08	9.60E-07	8.859428022	Ldhb	Ldha	0.46
Cycs/Cyct	-0.923	8.196412384	-5.521545345	2.02E-04	8.30E-04	-0.101135504	Cycs	Cyct	0.004
Septin10/Septin6	-0.919	-4.836948401	-4.158257325	0.001703775	4.57E-03	-2.347100804	Septin10	Septin6	0.016
Myh11/Myh9	-0.918	0.015324816	-12.5636429	9.99E-08	1.62E-06	8.035658498	Myh11	Myh9	0.289
Ckb/Ckm	0.918	-1.947416041	9.485940255	1.59E-06	1.50E-05	5.074794364	Ckb	Ckm	0.186
Scamp2/Scamp3	-0.916	-1.40392186	-12.87036322	7.84E-08	1.39E-06	8.294478652	Scamp2	Scamp3	0.161
Cfl2/Cfl1	-0.907	-1.84929152	-7.159370302	2.18E-05	1.34E-04	2.267708278	Cfl2	Cfl1	0.15
Myh6/Myh3	-0.879	3.397984346	-4.824979696	5.81E-04	1.88E-03	-1.219074047	Myh6	Myh3	0.044
Maoa/Maob	0.876	-1.61095383	3.184969405	0.009012774	1.86E-02	-4.064142339	Maoa	Maob	0.253
Slc27a1/Slc27a4	-0.874	-1.664134432	-9.10949405	2.34E-06	2.08E-05	4.65903134	Slc27a1	Slc27a4	0.242
Pmpcb/Uqcrc1	0.861	-4.209154803	15.77850099	9.87E-09	3.21E-07	10.49725347	Pmpcb	Uqcrc1	0.053
Ube2v2/Ube2v1	-0.855	-3.295731228	-10.38466594	6.60E-07	7.01E-06	6.015532446	Ube2v2	Ube2v1	0.096
Rcn1/Rcn3	0.845	-0.395144666	12.41033047	1.13E-07	1.73E-06	7.904126677	Rcn1	Rcn3	0.138
Tubb4b/Tubb5	-0.835	-1.637715597	-8.576400282	4.15E-06	3.32E-05	4.046459981	Tubb4b	Tubb5	0.223
Rbp1/Rbp7	0.835	5.211122688	5.280569702	2.89E-04	1.10E-03	-0.480448661	Rbp1	Rbp7	0.027
Slc25a4/Slc25a5	-0.833	0.082762964	-10.34521301	6.85E-07	7.13E-06	5.975685265	Slc25a4	Slc25a5	0.485
Prpsap2/Prpsap1	-0.816	2.494512504	-3.798548047	0.003117927	7.72E-03	-2.975058781	Prpsap2	Prpsap1	0.154
Acot2/Acot1	-0.815	3.456951236	-12.57633147	9.89E-08	1.62E-06	8.046479084	Acot2	Acot1	0.086
Vim/Des	0.813	1.281918598	8.467715289	4.68E-06	3.63E-05	3.91798796	Vim	Des	0.294
Gmpr/Gmpr2	-0.803	2.357485787	-9.083918573	2.40E-06	2.08E-05	4.630291551	Gmpr	Gmpr2	0.167
Fhl3/Fhl2	0.802	-4.640954159	6.642699889	4.24E-05	2.40E-04	1.558949151	Fhl3	Fhl2	0.04
Gpd1/Gpd1l	-0.794	-1.757017038	-7.318357546	1.79E-05	1.15E-04	2.47901855	Gpd1	Gpd1l	0.232
Atp1a1/Atp1a2	0.783	4.771645871	7.226170936	2.01E-05	1.25E-04	2.356874154	Atp1a1	Atp1a2	0.037
Pgm2l1/Pgm2	0.782	-5.938065737	6.650766975	4.20E-05	2.40E-04	1.570280463	Pgm2l1	Pgm2	0.016
Ywhaz/Ywhag	0.778	-1.026088597	10.2146293	7.76E-07	7.76E-06	5.842878	Ywhaz	Ywhag	0.158
Cfl2/Dstn	-0.768	-1.166787464	-9.856039474	1.10E-06	1.06E-05	5.470749122	Cfl2	Dstn	0.15
Cbx5/Cbx1	0.764	0.969510966	8.205941811	6.27E-06	4.73E-05	3.603371255	Cbx5	Cbx1	0.132
Pdk1/Pdk2	0.761	-0.77944694	13.03238082	6.91E-08	1.28E-06	8.428925361	Pdk1	Pdk2	0.285
Ywhaq/Ywhag	0.759	-1.489266468	11.23957993	3.03E-07	3.75E-06	6.848762896	Ywhaq	Ywhag	0.114
Nap1l1/Nap1l4	0.758	0.064632534	6.733166083	3.77E-05	2.18E-04	1.685533156	Nap1l1	Nap1l4	0.489
Chmp1b2/Chmp1a	0.746	-0.505936322	5.001218395	4.42E-04	1.54E-03	-0.930066985	Chmp1b2	Chmp1a	0.415
Cox4i2/Cox4i1	0.744	-4.2159506	8.705727498	3.60E-06	2.93E-05	4.197722439	Cox4i2	Cox4i1	0.053
Cav1/Cav3	0.743	3.045886069	5.589136898	1.83E-04	7.99E-04	0.003823584	Cav1	Cav3	0.111
Col1a1/Col3a1	0.743	5.72060696	4.658521984	7.56E-04	2.27E-03	-1.495721508	Col1a1	Col3a1	0.017
Scamp2/Scamp1	-0.727	-1.422724334	-6.508263039	5.07E-05	2.75E-04	1.368852111	Scamp2	Scamp1	0.161
Sfxn1/Sfxn3	0.718	-0.031603791	5.784600433	1.38E-04	6.34E-04	0.303800185	Sfxn1	Sfxn3	0.494
Camk2d/Camk2g	-0.716	2.09273345	-8.72968256	3.51E-06	2.90E-05	4.225550714	Camk2d	Camk2g	0.172
Dnaja1/Dnaja2	0.703	-2.489087721	5.902088987	1.17E-04	5.56E-04	0.481574048	Dnaja1	Dnaja2	0.141
Dnajb4/Dnajb1	-0.7	4.316213198	-8.49999103	4.51E-06	3.55E-05	3.956269934	Dnajb4	Dnajb1	0.049
Adh1/Adh5	0.698	-4.200695289	1.244776502	0.239881826	3.17E-01	-7.165572304	Adh1	Adh5	0.065
Copz1/Copz2	0.694	0.374029931	6.124124224	8.54E-05	4.36E-04	0.812363899	Copz1	Copz2	0.437
Septin6/Septin11	0.694	0.053430248	4.013993231	0.002167016	5.66E-03	-2.597582409	Septin6	Septin11	0.445
Vapa/Vapb	0.688	-0.922290956	11.35038499	2.75E-07	3.64E-06	6.952711974	Vapa	Vapb	0.347
Col1a2/Col5a2	-0.68	5.122130908	-5.208139727	3.22E-04	1.21E-03	-0.596012238	Col1a2	Col5a2	0.003
Dpf2/Dpf3	0.68	-3.337621196	2.616404319	0.024541667	4.39E-02	-5.068427539	Dpf2	Dpf3	0.094
Pls3/Pls1	-0.668	2.682873858	-4.552070839	8.96E-04	2.65E-03	-1.674452808	Pls3	Pls1	0.091
Ehd1/Ehd4	0.665	-2.445109254	10.93269702	3.98E-07	4.82E-06	6.556139732	Ehd1	Ehd4	0.09
Cyrib/Cyria	-0.664	6.90536551	-5.436802242	2.29E-04	9.15E-04	-0.233617854	Cyrib	Cyria	0.007
Pcbp2/Pcbp1	0.663	-0.620516126	7.963504046	8.28E-06	5.98E-05	3.305280405	Pcbp2	Pcbp1	0.396
Hnrnph2/Hnrnpf	-0.662	-2.540222844	-3.458233188	0.005595329	1.25E-02	-3.577576078	Hnrnph2	Hnrnpf	0.081
Stat1/Stat3	0.657	-3.72861663	3.699629561	0.003691191	8.89E-03	-3.149531887	Stat1	Stat3	0.07
Mark3/Mark4	0.647	9.199748764	6.244529278	7.24E-05	3.80E-04	0.98893165	Mark3	Mark4	0.001
Calu/Rcn1	-0.642	2.340104783	-13.38113418	5.29E-08	1.06E-06	8.71318422	Calu	Rcn1	0.138
Stoml3/Stom	-0.635	-3.880230843	-5.03743393	4.18E-04	1.47E-03	-0.87118592	Stoml3	Stom	0.065
Fnbp1l/Trip10	0.631	0.736476621	3.635747047	0.004118507	9.69E-03	-3.262530921	Fnbp1l	Trip10	0.377
Gnai2/Gnai1	-0.626	5.689075729	-4.996156675	4.45E-04	1.54E-03	-0.938310483	Gnai2	Gnai1	0.015
Gng2/Gng12	0.622	-0.5506866	5.991595106	1.03E-04	5.14E-04	0.615733334	Gng2	Gng12	0.407
Eml2/Eml1	0.621	0.944676062	11.58371463	2.25E-07	3.10E-06	7.168725888	Eml2	Eml1	0.343
Slc25a5/Slc25a31	0.618	8.531865604	7.811662458	9.89E-06	6.86E-05	3.115201197	Slc25a5	Slc25a31	0.001
Hnrnpf/Hnrnph1	0.613	0.046091695	4.9531128	4.76E-04	1.60E-03	-1.008548724	Hnrnpf	Hnrnph1	0.452
Myo1f/Myo1e	0.613	3.307552216	2.861574308	0.015924908	3.07E-02	-4.638344067	Myo1f	Myo1e	0.077
Igf2bp2/Igf2bp1	-0.608	-1.882355579	-5.338452304	2.65E-04	1.03E-03	-0.388610265	Igf2bp2	Igf2bp1	0.038
Aldh2/Aldh1a2	0.601	7.361888238	5.533349176	1.98E-04	8.30E-04	-0.082760597	Aldh2	Aldh1a2	0.004
Idh2/Idh1	-0.597	4.165095066	-4.625670537	7.96E-04	2.38E-03	-1.550730778	Idh2	Idh1	0.054
Anxa4/Anxa3	0.59	-2.646952677	10.45209091	6.20E-07	6.86E-06	6.083336217	Anxa4	Anxa3	0.023
Ywhae/Ywhaz	-0.588	0.463647032	-8.867818274	3.02E-06	2.54E-05	4.384878614	Ywhae	Ywhaz	0.158
Myl6/Myl3	0.588	-4.849600601	2.291849673	0.043346306	7.25E-02	-5.623632491	Myl6	Myl3	0.029
Vdac1/Vdac2	-0.585	1.104358874	-9.355572352	1.81E-06	1.66E-05	4.932330439	Vdac1	Vdac2	0.285
Cnn1/Cnn3	-0.583	-0.42567144	-5.833263797	1.29E-04	6.02E-04	0.377664144	Cnn1	Cnn3	0.4
Hmgb3/Hmgb2	-0.577	-1.815794382	-4.983550536	4.54E-04	1.54E-03	-0.958855563	Hmgb3	Hmgb2	0.106
Hdac1/Hdac2	0.576	-1.03713565	5.079507169	3.92E-04	1.39E-03	-0.803000902	Hdac1	Hdac2	0.329
Tubb6/Tubb2a	0.574	-0.488015754	6.406740628	5.81E-05	3.08E-04	1.2237079	Tubb6	Tubb2a	0.021
Myh14/Myh9	-0.572	-4.83905949	-2.842153898	0.016480091	3.16E-02	-4.672634998	Myh14	Myh9	0.01
Ywhaq/Ywhae	0.569	-0.926824903	10.53304861	5.75E-07	6.49E-06	6.164261152	Ywhaq	Ywhae	0.114
Kras/Rras	0.566	-3.041135023	5.116750142	3.70E-04	1.35E-03	-0.742841966	Kras	Rras	0.025
Pura/Purb	-0.565	-2.305237341	-8.866796421	3.03E-06	2.54E-05	4.383707091	Pura	Purb	0.17
Anxa5/Anxa3	0.565	2.513239326	5.612033453	1.77E-04	7.86E-04	0.03923543	Anxa5	Anxa3	0.148
Rhoa/Rhoc	0.565	2.370181693	4.030035517	0.002109561	5.54E-03	-2.569632017	Rhoa	Rhoc	0.061
Tubb2b/Tubb2a	0.561	0.626457472	7.221624015	2.02E-05	1.25E-04	2.350822473	Tubb2b	Tubb2a	0.031
Ywhah/Ywhag	0.555	-2.301191708	9.921512942	1.03E-06	1.01E-05	5.539523532	Ywhah	Ywhag	0.065
Septin11/Septin8	0.554	2.627462232	6.604638051	4.46E-05	2.47E-04	1.505370784	Septin11	Septin8	0.075
Prdx2/Prdx1	-0.542	0.816789985	-6.630113215	4.31E-05	2.41E-04	1.541252397	Prdx2	Prdx1	0.363
Krt42/Krt17	0.54	1.121880741	0.855723225	0.410970604	5.08E-01	-7.56892143	Krt42	Krt17	0.009
Gnai1/Gnaq	0.539	1.915751783	4.32815955	0.001287881	3.60E-03	-2.054790759	Gnai1	Gnaq	0.004
Col1a2/Col3a1	0.537	2.838550878	4.730797441	6.74E-04	2.11E-03	-1.375170857	Col1a2	Col3a1	0.017
Mfn2/Mfn1	0.533	-2.923869388	4.147581429	0.001734216	4.62E-03	-2.365568072	Mfn2	Mfn1	0.118
Lcp1/Pls1	-0.528	1.896787501	-2.189519078	0.051762038	8.44E-02	-5.793816801	Lcp1	Pls1	0.091
Coro1c/Coro1a	0.524	1.481510431	1.095824585	0.297292505	3.83E-01	-7.334239703	Coro1c	Coro1a	0.178
Lmnb1/Lmnb2	0.519	1.62993685	8.10856837	7.01E-06	5.21E-05	3.484432938	Lmnb1	Lmnb2	0.246
Cpt1a/Cpt1b	0.516	-3.596532571	5.806204491	1.34E-04	6.20E-04	0.336632309	Cpt1a	Cpt1b	0.077
Pdk1/Pdk3	-0.512	0.410681261	-6.896259968	3.05E-05	1.82E-04	1.91105379	Pdk1	Pdk3	0.221
Mthfd1/Mthfd1l	-0.512	2.531931973	-5.92262009	1.13E-04	5.48E-04	0.512445024	Mthfd1	Mthfd1l	0.149
Hck/Fyn	0.51	1.500165941	4.333735031	0.00127619	3.60E-03	-2.045250806	Hck	Fyn	0.246
Anp32e/Anp32a	0.509	-0.817340968	4.726955631	6.78E-04	2.11E-03	-1.381562214	Anp32e	Anp32a	0.213
Cdc42/Rhoa	-0.507	0.183828477	-4.850474067	5.58E-04	1.84E-03	-1.177015854	Cdc42	Rhoa	0.311
Kras/Rras2	0.505	-0.884588051	4.878579299	5.34E-04	1.77E-03	-1.130748193	Kras	Rras2	0.025
Tars1/Tars2	0.503	7.858953978	5.507703968	2.06E-04	8.30E-04	-0.122706706	Tars1	Tars2	0.004
Psmb8/Psmb5	-0.503	-5.437125049	-1.745140405	0.109671979	1.63E-01	-6.492681884	Psmb8	Psmb5	0.024
Septin5/Septin2	-0.499	-5.172097711	-7.341329627	1.74E-05	1.14E-04	2.509293273	Septin5	Septin2	0.027
Fmr1/Fxr2	0.498	2.336335481	5.663381357	1.64E-04	7.36E-04	0.118387092	Fmr1	Fxr2	0.056
Myof/Dysf	0.494	-9.033306953	5.10547584	3.76E-04	1.36E-03	-0.761033778	Myof	Dysf	0.001
Sfn/Ywhaz	-0.493	-6.666341229	-4.192171349	0.001610731	4.34E-03	-2.288512184	Sfn	Ywhaz	0.002
Ndrg1/Ndrg4	0.493	6.434476219	3.136300596	0.009816323	2.01E-02	-4.150801028	Ndrg1	Ndrg4	0
Rac2/Rhoc	0.491	-0.414955102	0.728907785	0.481763851	5.77E-01	-7.67254575	Rac2	Rhoc	0.057
Ctnnb1/Jup	0.486	0.480316946	7.604417389	1.27E-05	8.66E-05	2.851456005	Ctnnb1	Jup	0.418
Nras/Kras	-0.486	1.394003924	-3.599127055	0.004386218	1.03E-02	-3.327407004	Nras	Kras	0.025
Krt2/Krt77	0.485	7.765964529	3.496292374	0.005238268	1.19E-02	-3.509922574	Krt2	Krt77	0.001
Vim/Prph	0.481	7.845586767	3.87950476	0.002717822	6.93E-03	-2.832779676	Vim	Prph	0.003
Lims2/Lims1	0.478	-4.061202233	3.589955237	0.004456041	1.03E-02	-3.343666397	Lims2	Lims1	0.057
Gnao1/Gnai1	-0.478	2.960369692	-2.545130213	0.027822524	4.89E-02	-5.192013805	Gnao1	Gnai1	0.015
Ak3/Ak4	-0.477	2.867353288	-5.991520146	1.03E-04	5.14E-04	0.615621438	Ak3	Ak4	0.122
Hmgb1/Hmgb2	-0.476	0.499068868	-5.96233207	1.07E-04	5.30E-04	0.571992429	Hmgb1	Hmgb2	0.371
Col1a1/Col5a2	-0.474	8.00418699	-3.41043437	0.006079487	1.35E-02	-3.66260505	Col1a1	Col5a2	0.003
Ywhaq/Sfn	0.473	6.203163358	4.491364666	9.88E-04	2.89E-03	-1.776992173	Ywhaq	Sfn	0.002
Fmr1/Fxr1	0.472	-1.223492326	5.919778358	1.14E-04	5.48E-04	0.508175594	Fmr1	Fxr1	0.284
Plod1/Plod2	-0.469	5.192204114	-3.260035085	0.007902512	1.67E-02	-3.930430413	Plod1	Plod2	0.021
Ehd4/Ehd2	-0.468	0.207567498	-5.174245915	3.39E-04	1.25E-03	-0.650335416	Ehd4	Ehd2	0.422
Ppic/Ppib	0.466	-2.726999037	4.276132738	0.001402551	3.86E-03	-2.143975437	Ppic	Ppib	0.133
Fbll1/Fbl	-0.463	-2.7683127	-5.329987901	2.68E-04	1.04E-03	-0.402011552	Fbll1	Fbl	0.129
Myh9/Myh10	-0.46	-0.435557634	-3.539111901	0.004864451	1.11E-02	-3.433870021	Myh9	Myh10	0.289
Nudt3/Nudt4	-0.457	3.600701152	-3.593800852	0.004426627	1.03E-02	-3.336848563	Nudt3	Nudt4	0.077
Mapk12/Mapk14	-0.456	4.474184613	-4.679510738	7.31E-04	2.25E-03	-1.460646264	Mapk12	Mapk14	0.044
Igf2bp3/Igf2bp2	0.446	4.446730076	3.769435588	0.00327636	8.04E-03	-3.026339677	Igf2bp3	Igf2bp2	0.038
Ndrg3/Ndrg4	0.445	5.454675984	2.965375123	0.013260829	2.62E-02	-4.45459248	Ndrg3	Ndrg4	0
Acacb/Acaca	-0.444	3.432595922	-4.665142165	7.48E-04	2.26E-03	-1.484652304	Acacb	Acaca	0.083
Rap1b/Kras	-0.444	4.6035135	-3.237771285	0.008216428	1.73E-02	-3.970091159	Rap1b	Kras	0.025
Sar1a/Sar1b	0.442	0.194865279	4.604027879	8.24E-04	2.45E-03	-1.587043774	Sar1a	Sar1b	0.466
Rap1a/Kras	-0.44	1.515856385	-3.457945946	0.005598117	1.25E-02	-3.578086856	Rap1a	Kras	0.025
Drg1/Drg2	0.44	-2.103181535	2.063847607	0.064242187	1.02E-01	-5.998688907	Drg1	Drg2	0.192
Impa2/Impa1	0.439	1.973937431	3.841900838	0.002896584	7.31E-03	-2.898806291	Impa2	Impa1	0.205
Nucb2/Nucb1	-0.435	-3.117576276	-7.335952127	1.75E-05	1.14E-04	2.502212099	Nucb2	Nucb1	0.104
Me2/Me1	0.434	1.884210979	4.820132317	5.85E-04	1.88E-03	-1.227080295	Me2	Me1	0.214
Cdc42/Rac2	-0.433	2.968965272	-0.777944783	0.453520144	5.50E-01	-7.634228051	Cdc42	Rac2	0.057
Tubb6/Tubb4b	0.432	-3.363747405	5.728103214	1.49E-04	6.82E-04	0.217635984	Tubb6	Tubb4b	0.021
Strn/Strn3	0.431	-0.362623628	5.512683077	2.04E-04	8.30E-04	-0.114943934	Strn	Strn3	0.309
Nfib/Nfia	0.425	-0.215827412	4.749724967	6.54E-04	2.07E-03	-1.343709708	Nfib	Nfia	0.193
Tubb4b/Tubb2b	-0.418	2.24927418	-3.234028345	0.008270439	1.73E-02	-3.976758724	Tubb4b	Tubb2b	0.046
Tubb2b/Tubb5	-0.417	-3.886989777	-5.515164803	2.04E-04	8.30E-04	-0.111076029	Tubb2b	Tubb5	0.046
Stmn2/Stmn1	0.417	-4.793875749	5.035460442	4.19E-04	1.47E-03	-0.874390017	Stmn2	Stmn1	0.035
Dcxr/Cbr2	0.417	0.673209684	1.596416301	0.139586193	1.97E-01	-6.707684502	Dcxr	Cbr2	0.388
Csrp2/Csrp1	-0.415	-1.114334863	-4.529541256	9.29E-04	2.73E-03	-1.712456421	Csrp2	Csrp1	0.049
Arhgdib/Arhgdia	-0.415	-3.317893723	-1.907193609	0.083781497	1.28E-01	-6.246583991	Arhgdib	Arhgdia	0.094
Vps26b/Vps26a	0.414	-1.034550528	3.715781045	0.003590602	8.68E-03	-3.121000394	Vps26b	Vps26a	0.329
Anp32e/Anp32b	0.412	-0.970450061	5.102811487	3.78E-04	1.36E-03	-0.765335382	Anp32e	Anp32b	0.213
Krt1/Krt77	0.411	7.690612609	3.269881014	0.007767616	1.65E-02	-3.912890832	Krt1	Krt77	0.001
Flnb/Flnc	-0.41	-4.554636086	-3.350818594	0.006744175	1.46E-02	-3.768730245	Flnb	Flnc	0.033
Yes1/Fyn	0.41	-1.921595027	2.61095761	0.02477829	4.41E-02	-5.077899017	Yes1	Fyn	0.064
Ywhab/Ywhag	0.408	-1.334540088	5.605715908	1.78E-04	7.86E-04	0.029471931	Ywhab	Ywhag	0.126
Srsf1/Srsf9	-0.406	8.630863455	-4.246753601	0.001471989	4.01E-03	-2.194466279	Srsf1	Srsf9	0.002
Cbx1/Cbx3	-0.405	-2.232053849	-5.56728649	1.89E-04	8.18E-04	-0.030037744	Cbx1	Cbx3	0.132
Tubb6/Tubb5	-0.404	-5.001463002	-4.303095404	0.001341844	3.71E-03	-2.097719084	Tubb6	Tubb5	0.021
Gdi2/Gdi1	0.403	2.561062014	5.510563932	2.05E-04	8.30E-04	-0.118247408	Gdi2	Gdi1	0.146
G3bp2/G3bp1	-0.403	0.04889747	-3.340083746	0.00687156	1.47E-02	-3.787846558	G3bp2	G3bp1	0.492
Flnc/Flna	0.402	1.913136888	2.620295554	0.024373989	4.39E-02	-5.061658312	Flnc	Flna	0.205
Rab1a/Rab8a	0.399	3.049022545	4.460500112	0.00103838	3.02E-03	-1.829293064	Rab1a	Rab8a	0.046
Camk2g/Camk2a	0.397	0.670529133	4.995290806	4.46E-04	1.54E-03	-0.939720974	Camk2g	Camk2a	0.106
Ppp1cb/Ppp1cc	-0.395	0.452166852	-4.738789059	6.65E-04	2.10E-03	-1.361881729	Ppp1cb	Ppp1cc	0.24
Pgam2/Bpgm	-0.395	4.906988596	-3.674066586	0.003856397	9.16E-03	-3.194720966	Pgam2	Bpgm	0.024
Cnn3/Cnn2	0.394	3.064330862	2.618054547	0.024470418	4.39E-02	-5.065557053	Cnn3	Cnn2	0.064
Gnai2/Gnai3	-0.386	4.835822667	-3.59465499	0.004420121	1.03E-02	-3.335334373	Gnai2	Gnai3	0.027
Ralb/Rala	0.384	-1.33103152	4.060334359	0.002005341	5.29E-03	-2.516906791	Ralb	Rala	0.285
Akr1b1/Akr1b7	-0.384	0.093722334	-3.126935995	0.009979105	2.03E-02	-4.167470245	Akr1b1	Akr1b7	0.469
Gnai1/Gna11	0.384	-2.024494126	2.835876525	0.016663664	3.19E-02	-4.683712327	Gnai1	Gna11	0.015
Tnpo1/Tnpo2	0.38	8.118443634	4.973331681	4.61E-04	1.56E-03	-0.975525378	Tnpo1	Tnpo2	0.003
Csnk2a2/Csnk2a1	0.379	-1.442789506	6.745861258	3.71E-05	2.18E-04	1.703211275	Csnk2a2	Csnk2a1	0.269
Coro6/Coro1c	-0.377	-2.47186457	-3.272008689	0.007738776	1.65E-02	-3.909100604	Coro6	Coro1c	0.082
Hnrnpa1/Hnrnpa2b1	0.376	-1.874490871	7.397352032	1.63E-05	1.08E-04	2.58285455	Hnrnpa1	Hnrnpa2b1	0.183
Rbbp7/Rbbp4	0.376	0.796875016	4.682444213	7.28E-04	2.25E-03	-1.455748378	Rbbp7	Rbbp4	0.366
Krt76/Krt77	0.376	6.025415708	1.613375419	0.13584317	1.93E-01	-6.683742783	Krt76	Krt77	0.001
Top2a/Top2b	0.374	-0.740011109	1.518808981	0.157893795	2.18E-01	-6.815225196	Top2a	Top2b	0.377
Aldh1b1/Aldh1a2	0.373	6.846008026	2.356916573	0.038698867	6.58E-02	-5.514046909	Aldh1b1	Aldh1a2	0.004
Ywhaz/Ywhab	0.37	0.308451491	5.720379574	1.51E-04	6.83E-04	0.205822406	Ywhaz	Ywhab	0.126
Myl6/Myl1	-0.367	1.71147734	-1.083367739	0.302538424	3.88E-01	-7.34758024	Myl6	Myl1	0.009
Ywhae/Ywhah	-0.365	1.738750142	-6.168411791	8.04E-05	4.18E-04	0.877538244	Ywhae	Ywhah	0.065
Csrp3/Csrp1	-0.363	3.015113163	-5.196536115	3.28E-04	1.22E-03	-0.614592348	Csrp3	Csrp1	0.105
Macroh2a1/Macroh2a2	-0.363	2.723842903	-3.741335411	0.003437214	8.39E-03	-3.075892302	Macroh2a1	Macroh2a2	0.132
Cbx5/Cbx3	0.359	-1.262542883	3.80118485	0.003103976	7.72E-03	-2.970417056	Cbx5	Cbx3	0.257
Mapk1/Mapk3	0.358	1.51469228	5.52718533	2.00E-04	8.30E-04	-0.092353399	Mapk1	Mapk3	0.26
Mark3/Mark2	0.358	3.039898919	4.835088411	5.72E-04	1.86E-03	-1.202387591	Mark3	Mark2	0.109
Prkacb/Prkaca	0.357	-3.680463128	5.318310929	2.73E-04	1.05E-03	-0.420515242	Prkacb	Prkaca	0.073
Pkn1/Pkn2	-0.356	0.604669463	-2.17489133	0.053086108	8.57E-02	-5.817909339	Pkn1	Pkn2	0.396
Ppp1ca/Ppp1cb	0.351	0.392673928	4.834136199	5.73E-04	1.86E-03	-1.203958844	Ppp1ca	Ppp1cb	0.329
Usp13/Usp5	-0.351	-3.375903032	-4.260419527	0.001439252	3.94E-03	-2.170968644	Usp13	Usp5	0.088
Ywhaq/Ywhab	0.35	-0.15472638	5.238002223	3.08E-04	1.17E-03	-0.548279468	Ywhaq	Ywhab	0.114
Arpc1a/Arpc1b	-0.349	-0.644191442	-3.48664256	0.005326521	1.20E-02	-3.527071302	Arpc1a	Arpc1b	0.391
Myh11/Myh14	-0.346	4.854384307	-1.65039069	0.127980413	1.85E-01	-6.630958103	Myh11	Myh14	0.01
Hnrnpa1/Hnrnpa3	0.343	0.264826807	3.898378826	0.002632461	6.74E-03	-2.799681424	Hnrnpa1	Hnrnpa3	0.151
Cand1/Cand2	0.343	0.369076937	3.806514833	0.003075972	7.69E-03	-2.961035879	Cand1	Cand2	0.437
Arpc5/Arpc5l	0.343	2.381217851	3.661705233	0.003939011	9.31E-03	-3.21658652	Arpc5	Arpc5l	0.162
Nme3/Nme2	0.34	-8.757121593	4.793977428	6.10E-04	1.95E-03	-1.270331613	Nme3	Nme2	0.002
Prps1/Prps2	-0.339	-0.167766418	-5.192760622	3.30E-04	1.22E-03	-0.620641737	Prps1	Prps2	0.471
Nfia/Nfic	-0.334	-1.374325327	-2.575594426	0.026370371	4.65E-02	-5.139286325	Nfia	Nfic	0.225
Des/Prph	-0.332	6.563668169	-2.209635498	0.049992639	8.20E-02	-5.760584781	Des	Prph	0.003
Tpm1/Tpm4	-0.332	3.899363279	-1.699139624	0.118244313	1.73E-01	-6.56036748	Tpm1	Tpm4	0.064
Septin10/Septin8	0.329	-2.156055921	2.677245337	0.022045929	4.04E-02	-4.962349325	Septin10	Septin8	0.016
Dnm3/Dnm2	-0.329	-1.969332329	-1.697810912	0.118500635	1.73E-01	-6.562307277	Dnm3	Dnm2	0.206
Sptbn1/Sptb	0.328	0.729580999	3.227978615	0.008358505	1.74E-02	-3.987535416	Sptbn1	Sptb	0.377
Capza2/Capza1	-0.324	2.226094429	-5.880907466	1.20E-04	5.68E-04	0.449664351	Capza2	Capza1	0.177
Tars3/Tars2	0.324	2.839132232	4.431970149	0.001087503	3.14E-03	-1.877736774	Tars3	Tars2	0.004
Rhog/Rhoa	-0.323	-3.375578325	-3.950846912	0.002409512	6.20E-03	-2.707823803	Rhog	Rhoa	0.03
Rdx/Msn	0.321	-0.599308288	5.953622375	1.08E-04	5.32E-04	0.558950932	Rdx	Msn	0.251
Camk2d/Camk2a	-0.318	2.763262583	-3.18726555	0.00897656	1.86E-02	-4.060052967	Camk2d	Camk2a	0.106
Eno3/Eno2	0.318	5.280587512	2.515424732	0.029314227	5.12E-02	-5.243280877	Eno3	Eno2	0.013
Homer2/Homer1	0.316	-2.031735407	2.739630398	0.019748509	3.67E-02	-4.85309175	Homer2	Homer1	0.197
Ptbp2/Ptbp1	0.315	-2.63839186	2.17878746	0.052730312	8.57E-02	-5.811498269	Ptbp2	Ptbp1	0.12
Coro1c/Coro1b	0.314	0.660490642	4.667746268	7.45E-04	2.26E-03	-1.480299636	Coro1c	Coro1b	0.286
Rps27l/Rps27	-0.313	4.417400694	-3.859181095	0.002812966	7.14E-03	-2.868451342	Rps27l	Rps27	0.045
Ptbp2/Ptbp3	0.313	-0.269396885	2.615495407	0.024580997	4.39E-02	-5.070008376	Ptbp2	Ptbp3	0.12
Hras/Rras	0.308	-6.315686175	4.333647252	0.001276373	3.60E-03	-2.045400974	Hras	Rras	0.002
Vdac3/Vdac2	-0.305	-1.410932225	-4.389512615	0.00116518	3.33E-03	-1.950002928	Vdac3	Vdac2	0.106
Parvb/Parva	-0.305	-1.251783647	-3.067238214	0.011083245	2.25E-02	-4.273678964	Parvb	Parva	0.296
Strn4/Strn3	0.304	-0.431570035	3.812009626	0.003047376	7.66E-03	-2.951366761	Strn4	Strn3	0.294
Rac1/Rhoc	0.304	1.646197676	2.697294195	0.021280007	3.92E-02	-4.927287602	Rac1	Rhoc	0.061
Gnai3/Gnaq	0.299	2.769004845	2.277327925	0.044454868	7.41E-02	-5.647950255	Gnai3	Gnaq	0.004
Ctnna1/Ctnna3	0.297	2.862517058	4.220811944	0.001536299	4.16E-03	-2.239125395	Ctnna1	Ctnna3	0.121
Rab10/Rab8a	0.297	1.139891321	3.001247724	0.012448552	2.49E-02	-4.390936087	Rab10	Rab8a	0.046
Mapre1/Mapre3	0.293	2.915457012	2.926400738	0.014204065	2.80E-02	-4.523670652	Mapre1	Mapre3	0.118
Ppp2r1b/Ppp2r1a	0.293	-7.660795348	1.546142207	0.15122016	2.11E-01	-6.777735046	Ppp2r1b	Ppp2r1a	0.005
Mark2/Mark4	0.289	6.159849846	2.482629686	0.031052407	5.38E-02	-5.299701612	Mark2	Mark4	0.001
Dcn/Bgn	-0.287	-0.537275103	-3.062219042	0.011181544	2.26E-02	-4.282603511	Dcn	Bgn	0.408
Sfn/Ywhag	0.285	-7.692429826	3.37449731	0.006471673	1.41E-02	-3.726570285	Sfn	Ywhag	0.002
Ppp2cb/Ppp4c	0.284	3.656527698	3.143424443	0.009694299	1.99E-02	-4.138119133	Ppp2cb	Ppp4c	0.018
Pygm/Pygb	-0.283	1.815777656	-5.534164278	1.98E-04	8.30E-04	-0.081492445	Pygm	Pygb	0.215
Ppm1a/Ppm1b	-0.283	0.413444952	-3.993420457	0.002243096	5.83E-03	-2.633460093	Ppm1a	Ppm1b	0.429
Sh3glb1/Sh3glb2	-0.281	1.710173396	-5.508017291	2.06E-04	8.30E-04	-0.122218112	Sh3glb1	Sh3glb2	0.234
Vdac1/Vdac3	-0.28	2.515291099	-4.669379544	7.43E-04	2.26E-03	-1.477570103	Vdac1	Vdac3	0.106
Dnaja4/Dnaja2	-0.279	-3.072717004	-4.328601695	0.00128695	3.60E-03	-2.0540341	Dnaja4	Dnaja2	0.092
Plod1/Plod3	-0.276	2.069151134	-2.894826484	0.015017531	2.90E-02	-4.579561197	Plod1	Plod3	0.189
Stt3a/Stt3b	-0.275	0.702706389	-3.685740356	0.003780024	9.06E-03	-3.174079785	Stt3a	Stt3b	0.381
Shmt2/Shmt1	-0.271	1.98367033	-3.719865019	0.00356562	8.66E-03	-3.113788649	Shmt2	Shmt1	0.202
Sfn/Ywhah	-0.27	-5.391238118	-2.918812084	0.014395437	2.81E-02	-4.537109731	Sfn	Ywhah	0.002
Fubp1/Khsrp	-0.269	0.04483857	-4.982827257	4.54E-04	1.54E-03	-0.96003498	Fubp1	Khsrp	0.492
Tst/Mpst	0.267	0.270949667	4.305049431	0.001337553	3.71E-03	-2.094369877	Tst	Mpst	0.453
Akt1/Akt2	0.266	1.956178538	1.447246439	0.176585208	2.42E-01	-6.911309581	Akt1	Akt2	0.207
Itih3/Itih1	0.265	1.293631648	3.779472824	0.003220814	7.94E-03	-3.008652673	Itih3	Itih1	0.29
Necap1/Necap2	-0.265	-0.90784766	-2.733900684	0.019949176	3.69E-02	-4.863145295	Necap1	Necap2	0.348
Rab8a/Rab35	-0.262	-2.54238415	-3.491473137	0.005282153	1.20E-02	-3.518486448	Rab8a	Rab35	0.046
Ddx21/Ddx50	0.262	1.870280345	1.639310863	0.130290511	1.88E-01	-6.646833332	Ddx21	Ddx50	0.212
Rac1/Rhoa	-0.261	-0.723984017	-2.679831516	0.021945611	4.03E-02	-4.957829395	Rac1	Rhoa	0.188
Rdx/Ezr	0.26	-0.564169274	2.757529774	0.019134506	3.58E-02	-4.821661836	Rdx	Ezr	0.251
Tagln/Tagln2	0.26	-2.848464358	1.588526814	0.14135823	1.99E-01	-6.718769466	Tagln	Tagln2	0.124
Rab8a/Rab1b	-0.259	-1.999163735	-2.813033089	0.017349147	3.28E-02	-4.723993816	Rab8a	Rab1b	0.046
Hras/Kras	-0.259	-3.274551152	-2.438159406	0.033571598	5.80E-02	-5.375890257	Hras	Kras	0.002
Rab5a/Rab5b	0.258	0.629958326	3.386605142	0.00633672	1.40E-02	-3.705016216	Rab5a	Rab5b	0.209
Spta1/Sptan1	-0.258	-4.100817474	-2.119594202	0.058389247	9.34E-02	-5.908414196	Spta1	Sptan1	0.056
Arf5/Arl1	-0.254	6.319892417	-1.582040535	0.142829884	2.00E-01	-6.727857502	Arf5	Arl1	0.011
Rhog/Rac2	-0.249	-0.59044153	-0.470880841	0.647213194	7.19E-01	-7.835884891	Rhog	Rac2	0.03
Ppp4c/Ppp2ca	-0.247	-5.305425174	-3.488228927	0.005311909	1.20E-02	-3.524251935	Ppp4c	Ppp2ca	0.018
Cap2/Cap1	0.247	0.614377129	1.747068833	0.109325182	1.63E-01	-6.489822297	Cap2	Cap1	0.396
Hras/Rras2	0.246	-4.159139203	3.678369723	0.003828061	9.13E-03	-3.187111369	Hras	Rras2	0.002
Cdc42/Rac1	-0.246	0.907812494	-2.110669584	0.059291	9.46E-02	-5.922933453	Cdc42	Rac1	0.188
Clic4/Clic1	-0.243	-1.327214326	-2.895343992	0.015003828	2.90E-02	-4.578645699	Clic4	Clic1	0.286
Gnai2/Gna11	-0.242	3.664581603	-3.359334184	0.006644846	1.44E-02	-3.753567154	Gnai2	Gna11	0.061
Rhog/Rhoc	0.242	-1.005396631	1.432545307	0.180650995	2.46E-01	-6.930665606	Rhog	Rhoc	0.03
Arf6/Arf5	0.24	-5.669797706	2.366678503	0.038044674	6.49E-02	-5.497521342	Arf6	Arf5	0.017
Gnai3/Gnai1	-0.24	0.853253062	-1.624664258	0.13340104	1.91E-01	-6.667720882	Gnai3	Gnai1	0.015
Pfkp/Pfkl	-0.238	1.989046034	-2.907311478	0.014690417	2.86E-02	-4.557469316	Pfkp	Pfkl	0.072
Gnao1/Gnai3	-0.238	2.10711663	-1.697258856	0.118607279	1.73E-01	-6.563112971	Gnao1	Gnai3	0.027
Ddah1/Ddah2	0.234	-5.031924004	2.986157718	0.012783937	2.55E-02	-4.417721674	Ddah1	Ddah2	0.03
Rbm3/Cirbp	-0.23	0.704469306	-2.63567479	0.023722303	4.30E-02	-5.034883471	Rbm3	Cirbp	0.381
Rock1/Rock2	0.23	-2.05858132	2.342284183	0.039699944	6.72E-02	-5.538777199	Rock1	Rock2	0.194
Gca/Sri	0.228	-3.284710419	1.977507289	0.074409853	1.16E-01	-6.136431896	Gca	Sri	0.094
Aldh1b1/Aldh2	-0.228	-0.515880213	-1.304911415	0.219385842	2.92E-01	-7.092916305	Aldh1b1	Aldh2	0.411
Nras/Hras	-0.227	4.668555076	-2.639006947	0.023583395	4.29E-02	-5.029077924	Nras	Hras	0.002
Pds5b/Pds5a	-0.226	-3.346805497	-2.402409914	0.035740588	6.11E-02	-5.436855216	Pds5b	Pds5a	0.083
Septin10/Septin11	-0.225	-4.783518152	-2.516608485	0.029253306	5.12E-02	-5.241240783	Septin10	Septin11	0.016
Kpna3/Kpna4	-0.225	-0.786734931	-2.482431921	0.031063189	5.38E-02	-5.300041259	Kpna3	Kpna4	0.367
Ywhaz/Ywhah	0.223	1.27510311	3.359571313	0.006642102	1.44E-02	-3.753144931	Ywhaz	Ywhah	0.065
Hbb-bh1/Hbb-y	-0.222	-1.373989937	-3.379726652	0.006413029	1.41E-02	-3.717260785	Hbb-bh1	Hbb-y	0.279
Mta1/Mta2	0.221	0.537180837	2.764991504	0.018884204	3.55E-02	-4.808549547	Mta1	Mta2	0.408
Lancl2/Lancl1	-0.221	-3.781680176	-2.743572853	0.019611606	3.66E-02	-4.846172085	Lancl2	Lancl1	0.067
Ensa/Arpp19	0.221	0.082985974	1.731475454	0.112158018	1.65E-01	-6.512894669	Ensa	Arpp19	0.486
Smarcc2/Smarcc1	0.22	10.16334378	2.334526084	0.040240856	6.79E-02	-5.551869289	Smarcc2	Smarcc1	0
Ywhae/Ywhab	-0.218	0.772098523	-3.050602757	0.011412446	2.29E-02	-4.30325481	Ywhae	Ywhab	0.126
Actn2/Actn4	-0.218	2.03432501	-1.401134054	0.189605157	2.57E-01	-6.971571926	Actn2	Actn4	0.174
Rab4a/Rab14	0.216	-5.292464836	3.231725356	0.008303852	1.73E-02	-3.980861174	Rab4a	Rab14	0.014
Actn2/Actn1	-0.216	2.621103387	-1.35300391	0.204049133	2.74E-01	-7.03303006	Actn2	Actn1	0.116
Slc25a4/Slc25a31	-0.215	8.614628568	-3.444759086	0.005727659	1.27E-02	-3.601538582	Slc25a4	Slc25a31	0.001
Ppp2r2a/Ppp2r2d	-0.215	2.860741461	-1.735349947	0.111448021	1.65E-01	-6.507172644	Ppp2r2a	Ppp2r2d	0.121
Gpc6/Gpc4	-0.215	-5.09837747	-0.854994426	0.411356354	5.08E-01	-7.569558678	Gpc6	Gpc4	0.026
Coro1b/Coro1a	0.21	0.821019789	0.452677844	0.659853601	7.25E-01	-7.844887669	Coro1b	Coro1a	0.178
Gstm1/Gstm2	-0.209	2.566599695	-1.80538716	0.099296013	1.49E-01	-6.402532913	Gstm1	Gstm2	0.072
Rab1a/Rab8b	0.209	4.404900677	1.40958126	0.18716105	2.54E-01	-6.960632249	Rab1a	Rab8b	0.018
Rpl22/Rpl22l1	-0.207	1.930107154	-2.576292799	0.026337973	4.65E-02	-5.138075855	Rpl22	Rpl22l1	0.208
Snx3/Snx12	0.207	-0.601569955	1.78352561	0.102953185	1.54E-01	-6.435436496	Snx3	Snx12	0.398
Map2k2/Map2k1	0.206	-1.453712434	2.317760231	0.041434302	6.97E-02	-5.58011424	Map2k2	Map2k1	0.267
Col1a2/Col1a1	-0.206	-2.882056081	-2.247874329	0.046787802	7.70E-02	-5.697107583	Col1a2	Col1a1	0.117
Ube2d1/Ube2d3	0.206	-5.065028092	1.483232033	0.166961384	2.29E-01	-6.863374095	Ube2d1	Ube2d3	0.029
Ywhaq/Ywhah	0.203	0.81192524	2.980443929	0.012913298	2.56E-02	-4.427860928	Ywhaq	Ywhah	0.065
Calu/Rcn3	0.202	1.944960117	3.058033762	0.011264187	2.27E-02	-4.290044629	Calu	Rcn3	0.178
Pgm5/Pgm1	0.201	-0.279409494	2.786203415	0.018190367	3.43E-02	-4.771243288	Pgm5	Pgm1	0.452
Dpysl3/Dpysl2	0.197	-0.066617702	1.636953296	0.130786806	1.88E-01	-6.650203041	Dpysl3	Dpysl2	0.489
Slc8a1/Slc8a2	0.197	4.646675809	0.737819715	0.47655048	5.74E-01	-7.665748963	Slc8a1	Slc8a2	0.039
Ehd1/Ehd2	0.196	-2.237541756	2.830640655	0.016818346	3.20E-02	-4.692949186	Ehd1	Ehd2	0.09
Akr1b8/Akr1b7	-0.196	-3.952064169	-1.606421625	0.137367082	1.95E-01	-6.693578338	Akr1b8	Akr1b7	0.03
Lman2/Lman2l	0.193	3.493727102	2.668331425	0.022395198	4.09E-02	-4.977921853	Lman2	Lman2l	0.081
Plod3/Plod2	-0.193	3.123052981	-1.52086686	0.157382592	2.18E-01	-6.812417526	Plod3	Plod2	0.021
Ywhae/Ywhag	0.19	-0.562441565	3.34557732	0.006806065	1.46E-02	-3.778063552	Ywhae	Ywhag	0.215
Rab8b/Rab8a	0.19	-1.355878132	1.153182561	0.274034729	3.57E-01	-7.271259767	Rab8b	Rab8a	0.018
Snx2/Snx1	-0.189	3.161120548	-2.146913377	0.055709177	8.97E-02	-5.863816009	Snx2	Snx1	0.1
Cnn1/Cnn2	-0.189	2.638659422	-1.106330356	0.292922605	3.78E-01	-7.322894203	Cnn1	Cnn2	0.064
Scamp1/Scamp3	-0.188	0.018802474	-2.017123127	0.069570204	1.10E-01	-6.073556612	Scamp1	Scamp3	0.417
Akr1b8/Akr1b1	0.188	-4.045786503	1.997536352	0.071924924	1.13E-01	-6.10471411	Akr1b8	Akr1b1	0.03
Rac2/Rac1	0.188	-2.061152778	0.312489443	0.760695627	8.06E-01	-7.902661202	Rac2	Rac1	0.057
Ctps2/Ctps1	0.186	-3.366621308	1.906954659	0.083815135	1.28E-01	-6.246955044	Ctps2	Ctps1	0.088
Rap1b/Hras	-0.186	7.878064653	-1.517264043	0.158278522	2.18E-01	-6.817331426	Rap1b	Hras	0.002
Cdc42/Rhog	-0.184	3.559406801	-2.133695671	0.056990915	9.15E-02	-5.885422305	Cdc42	Rhog	0.03
Rap1a/Hras	-0.181	4.790407537	-2.274596114	0.044666443	7.42E-02	-5.652518952	Rap1a	Hras	0.002
Hk2/Hk1	-0.181	-3.710736846	-2.250800664	0.046550845	7.68E-02	-5.692233679	Hk2	Hk1	0.071
Tars1/Tars3	0.179	5.019821746	1.680858999	0.121814832	1.77E-01	-6.586978708	Tars1	Tars3	0.03
Arl1/Arf4	0.177	-3.002597984	1.949469637	0.078023277	1.21E-01	-6.180582297	Arl1	Arf4	0.011
Hsp90aa1/Hsp90ab1	0.17	-1.685494608	2.919782266	0.014370827	2.81E-02	-4.535391805	Hsp90aa1	Hsp90ab1	0.237
Tln2/Tln1	-0.17	-1.749719416	-1.938233653	0.0795167	1.23E-01	-6.198191815	Tln2	Tln1	0.23
Rab2a/Rab4a	-0.17	4.916323355	-1.870054031	0.089162278	1.35E-01	-6.30397881	Rab2a	Rab4a	0.014
Arfgap3/Arfgap2	0.169	-1.529594514	2.292919753	0.043265682	7.25E-02	-5.621838481	Arfgap3	Arfgap2	0.257
Txnrd3/Txnrd1	-0.166	-6.460108578	-1.324770998	0.212941032	2.85E-01	-7.068374658	Txnrd3	Txnrd1	0.01
Eif4a2/Eif4a3	-0.164	0.70331306	-2.587374961	0.025829089	4.58E-02	-5.118857366	Eif4a2	Eif4a3	0.216
Ddx17/Ddx5	0.164	-0.769378647	2.417158349	0.034829693	6.00E-02	-5.411735793	Ddx17	Ddx5	0.37
Arf6/Arf4	0.163	-2.352503273	1.898247483	0.085049448	1.29E-01	-6.260460365	Arf6	Arf4	0.017
Igf2bp3/Igf2bp1	-0.162	2.564374497	-2.408389532	0.035368509	6.07E-02	-5.426676217	Igf2bp3	Igf2bp1	0.139
Sec23a/Sec23b	-0.159	2.595525603	-1.493189133	0.164379427	2.26E-01	-6.849973398	Sec23a	Sec23b	0.141
Ppp2cb/Ppp6c	0.156	3.161323439	2.008214616	0.070632077	1.11E-01	-6.087744727	Ppp2cb	Ppp6c	0.026
Gna11/Gnaq	0.155	3.940245909	1.934768615	0.079982589	1.23E-01	-6.203612568	Gna11	Gnaq	0.004
Ppp2r5e/Ppp2r5a	0.154	-1.242407297	1.264382299	0.233035341	3.09E-01	-7.142161729	Ppp2r5e	Ppp2r5a	0.297
Eif4a3/Eif4a1	0.152	-1.005596441	2.815036607	0.017287913	3.28E-02	-4.720462737	Eif4a3	Eif4a1	0.216
Tmed9/Tmed4	0.152	-2.695376469	1.902280925	0.084475599	1.29E-01	-6.254208051	Tmed9	Tmed4	0.134
Gnai2/Gnao1	-0.148	2.728706037	-1.107792363	0.292318412	3.78E-01	-7.321308521	Gnai2	Gnao1	0.118
Ywhab/Ywhah	-0.147	0.966651619	-2.17720221	0.052874802	8.57E-02	-5.814107325	Ywhab	Ywhah	0.065
Coro6/Coro1a	0.147	-0.990354138	0.298437225	0.771105529	8.12E-01	-7.90730985	Coro6	Coro1a	0.082
Gstm5/Gstm1	0.146	0.245914171	1.593887707	0.140151993	1.98E-01	-6.711240928	Gstm5	Gstm1	0.424
Stk39/Oxsr1	0.145	-1.129302429	1.958943438	0.076784406	1.20E-01	-6.165697127	Stk39	Oxsr1	0.314
Tom1l2/Tom1	-0.144	-2.360713387	-1.735409842	0.111437078	1.65E-01	-6.507084132	Tom1l2	Tom1	0.163
Gnai3/Gna11	0.144	-1.171241064	1.629617347	0.132341855	1.90E-01	-6.660669861	Gnai3	Gna11	0.027
Tubb4b/Tubb2a	0.142	2.875731651	1.617756576	0.134890733	1.92E-01	-6.677532767	Tubb4b	Tubb2a	0.031
Rab1a/Rab1b	0.141	1.04985881	2.070803055	0.06348274	1.01E-01	-5.98748068	Rab1a	Rab1b	0.184
Lcp1/Pls3	0.14	-0.786086357	0.561193575	0.586267543	6.68E-01	-7.786221361	Lcp1	Pls3	0.335
Cfl1/Dstn	0.139	0.682504057	0.944300244	0.365924957	4.61E-01	-7.487998406	Cfl1	Dstn	0.326
Rab5c/Rab5b	0.138	1.175379571	1.174000412	0.265953658	3.47E-01	-7.247781979	Rab5c	Rab5b	0.209
Crk/Crkl	-0.137	1.240092665	-1.90871123	0.083568145	1.28E-01	-6.244226823	Crk	Crkl	0.297
Rab1a/Rab35	0.137	0.506638395	1.804702902	0.099408661	1.49E-01	-6.403566024	Rab1a	Rab35	0.268
Klc1/Klc4	0.136	2.784423979	1.436921898	0.179432347	2.45E-01	-6.924917167	Klc1	Klc4	0.126
Gng5/Gng10	0.136	6.388509815	1.368955631	0.199163296	2.69E-01	-7.012827409	Gng5	Gng10	0.012
Pafah1b2/Pafah1b3	-0.135	-1.964782951	-1.146931847	0.27649831	3.59E-01	-7.27824543	Pafah1b2	Pafah1b3	0.204
Fkbp9/Fkbp10	0.134	0.737659553	2.08172604	0.062307181	9.91E-02	-5.969846751	Fkbp9	Fkbp10	0.375
Gnb1/Gnb2	-0.134	-0.277595715	-1.542189196	0.152169871	2.12E-01	-6.783183314	Gnb1	Gnb2	0.44
Cox7a2/Cox7a1	0.132	0.22980972	0.765273777	0.460714245	5.56E-01	-7.644343638	Cox7a2	Cox7a1	0.461
Ppp4c/Ppp6c	-0.129	-0.495204259	-1.050912528	0.316536704	4.04E-01	-7.381760829	Ppp4c	Ppp6c	0.018
Strn/Strn4	0.127	0.068946406	2.204550282	0.050434375	8.25E-02	-5.768996209	Strn	Strn4	0.294
Scrn3/Scrn2	0.127	0.499384203	0.779138584	0.45284611	5.50E-01	-7.633267362	Scrn3	Scrn2	0.413
Rap1a/Rras	0.126	-1.525278638	1.825068527	0.096105383	1.45E-01	-6.372729013	Rap1a	Rras	0.07
Sfn/Ywhab	-0.123	-6.357889738	-1.24256105	0.240665595	3.18E-01	-7.168200569	Sfn	Ywhab	0.002
Cul4b/Cul4a	0.122	-4.790007401	1.3163042	0.215669306	2.88E-01	-7.078870225	Cul4b	Cul4a	0.03
Klhl41/Klhl40	-0.122	0.699266227	-1.186860694	0.261056139	3.43E-01	-7.233116799	Klhl41	Klhl40	0.381
Rap1b/Rras	0.122	1.562378478	1.042140211	0.320402743	4.07E-01	-7.390854824	Rap1b	Rras	0.201
Rab5a/Rab5c	0.121	-0.545421245	1.619164699	0.134585872	1.92E-01	-6.675534676	Rab5a	Rab5c	0.322
Ppp6c/Ppp2ca	-0.119	-4.810220915	-1.312326158	0.216961078	2.89E-01	-7.083784737	Ppp6c	Ppp2ca	0.026
Dpp8/Dpp9	0.117	-6.882930545	0.862032079	0.407641643	5.07E-01	-7.563385342	Dpp8	Dpp9	0.008
Krt2/Krt76	0.109	1.740548821	0.632225727	0.540560505	6.25E-01	-7.741419202	Krt2	Krt76	0.134
Rab10/Rab8b	0.107	2.495769453	0.63215514	0.540604897	6.25E-01	-7.74146619	Rab10	Rab8b	0.018
Stx12/Stx7	0.103	2.669723581	1.206497825	0.253715978	3.34E-01	-7.210488109	Stx12	Stx7	0.136
Rab10/Rab1a	-0.102	-1.909131223	-1.047809116	0.317900382	4.05E-01	-7.384985128	Rab10	Rab1a	0.102
Hmgb3/Hmgb1	-0.101	-2.31486325	-0.774983234	0.455195068	5.50E-01	-7.636605625	Hmgb3	Hmgb1	0.106
Hck/Yes1	0.1	3.421760968	0.550205826	0.593518161	6.74E-01	-7.792703907	Hck	Yes1	0.064
Anp32a/Anp32b	-0.096	-0.153109093	-1.527382072	0.15577359	2.17E-01	-6.803512393	Anp32a	Anp32b	0.373
Ybx3/Ybx1	-0.096	0.992272	-1.142015868	0.278447955	3.61E-01	-7.283718612	Ybx3	Ybx1	0.335
Sfn/Ywhae	0.095	-7.129988261	1.068358289	0.308952618	3.96E-01	-7.363491833	Sfn	Ywhae	0.002
Gnao1/Gna11	-0.094	0.935875566	-0.830842684	0.424278828	5.20E-01	-7.590407806	Gnao1	Gna11	0.061
Pitpnb/Pitpna	0.093	-2.271067418	1.354005029	0.203739589	2.74E-01	-7.031767064	Pitpnb	Pitpna	0.171
Nfib/Nfic	0.091	-1.590152739	0.675349962	0.513834466	6.06E-01	-7.711807631	Nfib	Nfic	0.193
Lypla2/Lypla1	-0.09	-2.673685639	-0.89160335	0.392284189	4.90E-01	-7.536966909	Lypla2	Lypla1	0.136
Copg2/Copg1	0.088	2.225020457	1.733099193	0.111859974	1.65E-01	-6.51049753	Copg2	Copg1	0.176
Gnai2/Gnaq	-0.086	7.604827513	-0.972217002	0.352484249	4.46E-01	-7.461093751	Gnai2	Gnaq	0.004
Hspa12a/Hspa12b	-0.086	0.486953503	-0.910250991	0.382808808	4.80E-01	-7.519913219	Hspa12a	Hspa12b	0.416
Ddx3y/Ddx3x	0.085	-3.583020554	0.800782413	0.440738457	5.37E-01	-7.615622689	Ddx3y	Ddx3x	0.077
Gnb4/Gnb2	-0.083	-4.302212275	-0.860274575	0.408567162	5.07E-01	-7.564931127	Gnb4	Gnb2	0.027
Nras/Rras	0.081	-1.647131099	1.180163839	0.263597495	3.45E-01	-7.240768857	Nras	Rras	0.064
Clasp2/Clasp1	-0.079	-4.477224984	-0.953201017	0.361600297	4.56E-01	-7.479491986	Clasp2	Clasp1	0.043
Arf5/Arf4	-0.077	3.317294433	-0.735493211	0.477908033	5.74E-01	-7.667530497	Arf5	Arf4	0.089
Krt2/Krt1	0.074	0.07535192	0.685690576	0.507544575	6.03E-01	-7.704440296	Krt2	Krt1	0.421
Rac2/Rhoa	-0.073	-2.785136795	-0.129381031	0.899464753	9.26E-01	-7.946621698	Rac2	Rhoa	0.057
Gsk3b/Gsk3a	0.072	-2.517502393	0.604223575	0.558333674	6.41E-01	-7.759676161	Gsk3b	Gsk3a	0.149
Rab8b/Rab35	-0.072	-3.898262282	-0.452879376	0.659713034	7.25E-01	-7.844789864	Rab8b	Rab35	0.018
Ephb1/Ephb4	0.07	3.666797821	0.476761323	0.643154249	7.19E-01	-7.832903774	Ephb1	Ephb4	0.069
Rab8b/Rab1b	-0.069	-3.355041867	-0.481981369	0.639561355	7.17E-01	-7.830227769	Rab8b	Rab1b	0.018
Capn2/Capn1	0.065	1.13868732	0.996488197	0.341092568	4.33E-01	-7.437170308	Capn2	Capn1	0.312
Rap1a/Rras2	0.065	0.631268334	0.697716718	0.500287995	5.97E-01	-7.695743294	Rap1a	Rras2	0.045
Rad23b/Rad23a	-0.064	5.978864211	-0.473032206	0.645726831	7.19E-01	-7.834798369	Rad23b	Rad23a	0.015
Ubqln2/Ubqln1	-0.063	0.037655439	-0.666662077	0.51915481	6.11E-01	-7.71791799	Ubqln2	Ubqln1	0.493
Gstm5/Gstm2	-0.063	2.812513866	-0.37647844	0.71394602	7.70E-01	-7.878847109	Gstm5	Gstm2	0.072
Rras2/Rras	0.062	-2.156546972	0.808884899	0.436261021	5.33E-01	-7.608907022	Rras2	Rras	0.045
Pspc1/Nono	0.062	-1.274797541	0.707324746	0.494536053	5.91E-01	-7.688695897	Pspc1	Nono	0.293
Coro6/Coro1b	-0.062	-1.811373928	-0.67729247	0.512649358	6.06E-01	-7.710431491	Coro6	Coro1b	0.082
Rhog/Rac1	-0.062	-2.651594307	-0.612960716	0.55275333	6.36E-01	-7.75406234	Rhog	Rac1	0.03
Msn/Ezr	-0.061	0.035139014	-0.635608806	0.538435344	6.25E-01	-7.739161484	Msn	Ezr	0.37
Rap1b/Rras2	0.061	3.718925449	0.596408133	0.563351817	6.45E-01	-7.764633984	Rap1b	Rras2	0.045
Gnao1/Gnaq	0.061	4.876121475	0.387086862	0.706307054	7.68E-01	-7.874482202	Gnao1	Gnaq	0.004
Cab39l/Cab39	0.059	-1.333731379	0.639575943	0.535949422	6.25E-01	-7.736499769	Cab39l	Cab39	0.284
Hspa2/Hspa1l	-0.058	2.129133235	-0.645875414	0.532015634	6.22E-01	-7.7322417	Hspa2	Hspa1l	0.001
Cdc42/Rhoc	0.058	2.55401017	0.342099155	0.738924842	7.93E-01	-7.892179535	Cdc42	Rhoc	0.061
Rhot1/Rhot2	-0.056	0.97932536	-0.92961004	0.37314315	4.69E-01	-7.501889932	Rhot1	Rhot2	0.336
Ap2a2/Ap2a1	-0.054	-1.855055866	-0.825962278	0.426922836	5.22E-01	-7.594557201	Ap2a2	Ap2a1	0.217
Twf2/Twf1	-0.054	0.756465541	-0.469128793	0.648424865	7.19E-01	-7.836766233	Twf2	Twf1	0.372
Hspa2/Hspa5	-0.053	-5.82141705	-0.625827448	0.544592842	6.28E-01	-7.745658556	Hspa2	Hspa5	0.005
Nln/Thop1	-0.052	-0.833593618	-0.677035275	0.512806177	6.06E-01	-7.710613906	Nln	Thop1	0.359
Csrp2/Csrp3	-0.052	-4.129448026	-0.490298411	0.633856831	7.13E-01	-7.825906517	Csrp2	Csrp3	0.049
Slc25a13/Slc25a12	-0.051	-2.187892129	-0.84581379	0.416236698	5.13E-01	-7.57754546	Slc25a13	Slc25a12	0.18
Slc12a4/Slc12a7	0.051	-3.593628426	0.838864122	0.419957018	5.16E-01	-7.583541257	Slc12a4	Slc12a7	0.075
Mapk8ip3/Spag9	-0.051	-5.616802596	-0.565052456	0.583732342	6.67E-01	-7.783916031	Mapk8ip3	Spag9	0.02
Gnb4/Gnb1	0.051	-4.02461656	0.559762729	0.587209064	6.68E-01	-7.787072378	Gnb4	Gnb1	0.027
Hnrnpd/Hnrnpab	0.049	-0.015901858	0.868776075	0.404103487	5.04E-01	-7.557428331	Hnrnpd	Hnrnpab	0.497
Hnrnph2/Hnrnph1	-0.049	-2.494131149	-0.388894581	0.705008689	7.68E-01	-7.873726641	Hnrnph2	Hnrnph1	0.081
Ndrg1/Ndrg3	0.048	0.979800235	0.384902787	0.707877039	7.68E-01	-7.875390499	Ndrg1	Ndrg3	0.008
Fermt3/Fermt2	-0.048	-2.411022124	-0.21177634	0.836275578	8.70E-01	-7.93131128	Fermt3	Fermt2	0.161
Rap1a/Nras	0.046	0.121852461	0.692873991	0.503202498	5.99E-01	-7.699262051	Rap1a	Nras	0.064
Rab2a/Rab14	0.046	-0.376141481	0.66321549	0.521274455	6.12E-01	-7.720321881	Rab2a	Rab14	0.429
Bzw2/Bzw1	-0.045	0.594568271	-0.535065467	0.603585515	6.84E-01	-7.801437829	Bzw2	Bzw1	0.398
Krt8/Krt7	-0.045	1.853213089	-0.091941049	0.928449682	9.47E-01	-7.951142658	Krt8	Krt7	0.229
Ppp1ca/Ppp1cc	-0.044	0.84484078	-0.655130376	0.526266764	6.16E-01	-7.725915956	Ppp1ca	Ppp1cc	0.24
Tra2a/Tra2b	0.042	-2.905176359	0.635219983	0.538679348	6.25E-01	-7.739421536	Tra2a	Tra2b	0.118
Hspa1l/Hspa8	0.042	-9.30869739	0.444804393	0.665356012	7.28E-01	-7.848675911	Hspa1l	Hspa8	0.001
Rap1b/Nras	0.042	3.209509577	0.380217874	0.711249504	7.69E-01	-7.877321962	Rap1b	Nras	0.064
Acsl1/Acsl6	-0.039	3.573315401	-0.451630369	0.66058443	7.25E-01	-7.845395343	Acsl1	Acsl6	0.078
Rab10/Rab1b	0.039	-0.859272413	0.38290392	0.709315138	7.68E-01	-7.876217392	Rab10	Rab1b	0.102
Add1/Add3	0.038	-4.138285749	0.400196108	0.696914	7.61E-01	-7.868925512	Add1	Add3	0.053
Ppp2cb/Ppp2ca	0.037	-1.648897476	0.493730532	0.631510016	7.12E-01	-7.824102706	Ppp2cb	Ppp2ca	0.231
Hspa5/Hspa8	0.037	-1.358147105	0.475539275	0.643996758	7.19E-01	-7.833526212	Hspa5	Hspa8	0.279
Hspa4l/Hsph1	-0.035	0.11369096	-0.502994005	0.625197105	7.07E-01	-7.819174166	Hspa4l	Hsph1	0.095
Rab10/Rab35	0.035	-1.402492829	0.484946858	0.637524545	7.16E-01	-7.828695115	Rab10	Rab35	0.102
Atp2b1/Atp2b4	-0.035	0.311593491	-0.335470024	0.743778973	7.93E-01	-7.894606912	Atp2b1	Atp2b4	0.446
Krt1/Krt76	0.035	1.6651969	0.156063521	0.878898747	9.09E-01	-7.942469342	Krt1	Krt76	0.134
Hnrnpa2b1/Hnrnpa3	-0.033	2.139317679	-0.457164199	0.656727661	7.25E-01	-7.842700495	Hnrnpa2b1	Hnrnpa3	0.151
Snx6/Snx5	0.033	1.095682021	0.456521521	0.657175037	7.25E-01	-7.843015085	Snx6	Snx5	0.318
Kpna6/Kpna1	0.031	-6.089200845	0.318196349	0.756481946	8.03E-01	-7.900713331	Kpna6	Kpna1	0.012
Fxr1/Fxr2	0.027	3.559827807	0.360193202	0.725736728	7.81E-01	-7.885317799	Fxr1	Fxr2	0.056
Anxa5/Anxa4	-0.025	5.160192003	-0.221274783	0.829059347	8.66E-01	-7.929074278	Anxa5	Anxa4	0.023
Actr1b/Actr1a	-0.023	-1.327145661	-0.216147582	0.832952618	8.68E-01	-7.93029388	Actr1b	Actr1a	0.008
Btf3/Btf3l4	-0.022	0.946404849	-0.33525355	0.743937683	7.93E-01	-7.894685394	Btf3	Btf3l4	0.342
Kif5a/Kif5b	0.021	-4.386542884	0.334708454	0.74433738	7.93E-01	-7.894882797	Kif5a	Kif5b	0.045
Hspa4l/Hspa4	-0.02	-2.959403455	-0.337426095	0.742345429	7.93E-01	-7.893895496	Hspa4l	Hspa4	0.103
Ywhaq/Ywhaz	-0.019	-0.463177871	-0.305901818	0.765569713	8.08E-01	-7.904866635	Ywhaq	Ywhaz	0.114
Ap2b1/Ap1b1	0.019	1.032490941	0.305109118	0.766156943	8.08E-01	-7.905128906	Ap2b1	Ap1b1	0.328
Nras/Rras2	0.019	0.509415873	0.220856707	0.829376629	8.66E-01	-7.929174786	Nras	Rras2	0.045
Hspa2/Hspa8	-0.016	-7.179564154	-0.318345149	0.75637219	8.03E-01	-7.90066208	Hspa2	Hspa8	0.005
Hsph1/Hspa4	0.015	-3.073094415	0.255194771	0.803428624	8.44E-01	-7.920293069	Hsph1	Hspa4	0.095
Tia1/Tial1	-0.015	-0.968909564	-0.138970785	0.892063521	9.20E-01	-7.945218364	Tia1	Tial1	0.338
Tubb6/Tubb2b	0.014	-1.114473225	0.112758672	0.912316999	9.36E-01	-7.948817242	Tubb6	Tubb2b	0.021
Arf6/Arl1	-0.014	0.650094711	-0.10202764	0.92062836	9.42E-01	-7.950074894	Arf6	Arl1	0.011
Ap3s1/Ap3s2	-0.013	-0.183961091	-0.092002449	0.928402047	9.47E-01	-7.951136494	Ap3s1	Ap3s2	0.468
Eif4a2/Eif4a1	-0.012	-0.302283381	-0.224815564	0.826373502	8.66E-01	-7.928215499	Eif4a2	Eif4a1	0.351
Dync1li1/Dync1li2	-0.012	1.491207485	-0.209660383	0.837885309	8.70E-01	-7.931796362	Dync1li1	Dync1li2	0.262
Hars1/Hars2	-0.012	3.233618022	-0.204886848	0.841519659	8.72E-01	-7.932872949	Hars1	Hars2	0.096
Tmod1/Tmod3	0.009	4.340708143	0.047685632	0.962848329	9.77E-01	-7.954516307	Tmod1	Tmod3	0.048
Flnb/Flna	-0.008	-2.641499198	-0.113593711	0.911670694	9.36E-01	-7.94871412	Flnb	Flna	0.033
Pacsin2/Pacsin3	-0.008	0.199707388	-0.076440177	0.940484493	9.57E-01	-7.952567419	Pacsin2	Pacsin3	0.466
Hspa5/Hspa1l	-0.005	7.950550285	-0.042915094	0.966562402	9.78E-01	-7.954752354	Hspa5	Hspa1l	0.001
Usp15/Usp4	-0.004	1.668166936	-0.046122383	0.96406529	9.77E-01	-7.954596394	Usp15	Usp4	0.237
Rap1b/Rap1a	-0.004	3.087657115	-0.036018687	0.971933002	9.79E-01	-7.955049661	Rap1b	Rap1a	0.07
Rab1b/Rab35	-0.003	-0.543220416	-0.040457243	0.968476276	9.78E-01	-7.95486427	Rab1b	Rab35	0.184
Actn1/Actn4	-0.001	-0.586778377	-0.018658418	0.985458204	9.91E-01	-7.955568118	Actn1	Actn4	0.116
Ptbp1/Ptbp3	-0.001	2.368994975	-0.016850545	0.986867051	9.91E-01	-7.955603183	Ptbp1	Ptbp3	0.143
Pon3/Pon2	-0.001	4.673608211	-0.011159408	0.991302347	9.93E-01	-7.955690256	Pon3	Pon2	0.034
Celf1/Celf2	-0.001	2.368728824	-0.00347839	0.997288884	9.97E-01	-7.955751672	Celf1	Celf2	0.164
