# Supplementary material for: A ratiometric catalog of protein isoform shifts in the cardiac fetal gene program
Source: JCI Insight. 2025 Aug 7;10(18):e184309. doi: 10.1172/jci.insight.184309 (PMC12487847; doi:10.1172/jci.insight.184309)
Supplement: Supplemental table 4 [file jciinsight-10-184309-s172.txt]

rownames	logFC	AveExpr	t	P.Value	adj.P.Val	B	Reviewed	Entry Name	Protein names	Gene Names	Organism
Q6P8J7	-1.951099233	21.22051459	-39.63257399	3.81E-13	1.48E-09	20.52424519	reviewed	KCRS_MOUSE	Creatine kinase S-type, mitochondrial (EC 2.7.3.2) (Basic-type mitochondrial creatine kinase) (Mib-CK) (Sarcomeric mitochondrial creatine kinase) (S-MtCK)	Ckmt2	Mus musculus (Mouse)
O35459	-1.984805748	21.25755233	-32.65039586	3.11E-12	6.05E-09	18.63808651	reviewed	ECH1_MOUSE	Delta(3,5)-Delta(2,4)-dienoyl-CoA isomerase, mitochondrial (EC 5.3.3.-)	Ech1	Mus musculus (Mouse)
Q9CQ75	-1.833657889	22.65083511	-29.71788241	8.59E-12	6.95E-09	17.68253464	reviewed	NDUA2_MOUSE	NADH dehydrogenase [ubiquinone] 1 alpha subcomplex subunit 2 (Complex I-B8) (CI-B8) (NADH-ubiquinone oxidoreductase B8 subunit)	Ndufa2	Mus musculus (Mouse)
Q8CI51-3	-1.661687219	18.29433347	-29.67788039	8.72E-12	6.95E-09	17.66869891	reviewed	PDLI5_MOUSE	PDZ and LIM domain protein 5 (Enigma homolog) (Enigma-like PDZ and LIM domains protein)	Pdlim5 Enh	Mus musculus (Mouse)
O70423	-1.208789606	16.3228736	-29.42229281	9.57E-12	6.95E-09	17.57975456	reviewed	AOC3_MOUSE	Amine oxidase [copper-containing] 3 (EC 1.4.3.21) (Amine oxidase copper-containing 3) (Copper amine oxidase) (Semicarbazide-sensitive amine oxidase) (SSAO) (Vascular adhesion protein 1) (VAP-1)	Aoc3 Vap1	Mus musculus (Mouse)
P50544	-1.809243489	21.85606833	-29.10339298	1.08E-11	6.95E-09	17.46744453	reviewed	ACADV_MOUSE	Very long-chain specific acyl-CoA dehydrogenase, mitochondrial (EC 1.3.8.9) (MVLCAD) (VLCAD)	Acadvl Vlcad	Mus musculus (Mouse)
P99029	-1.442910834	22.9213542	-28.52133104	1.34E-11	6.95E-09	17.25854505	reviewed	PRDX5_MOUSE	Peroxiredoxin-5, mitochondrial (EC 1.11.1.24) (Antioxidant enzyme B166) (AOEB166) (Liver tissue 2D-page spot 2D-0014IV) (PLP) (Peroxiredoxin V) (Prx-V) (Peroxisomal antioxidant enzyme) (Thioredoxin peroxidase PMP20) (Thioredoxin-dependent peroxiredoxin 5)	Prdx5 Prdx6	Mus musculus (Mouse)
P02772	1.786408324	23.27952015	28.30152179	1.46E-11	6.95E-09	17.1783112	reviewed	FETA_MOUSE	Alpha-fetoprotein (Alpha-1-fetoprotein) (Alpha-fetoglobulin)	Afp	Mus musculus (Mouse)
Q9CQ62	-1.936452229	20.46866817	-28.03859172	1.61E-11	6.95E-09	17.0813466	reviewed	DECR_MOUSE	2,4-dienoyl-CoA reductase [(3E)-enoyl-CoA-producing], mitochondrial (EC 1.3.1.124) (2,4-dienoyl-CoA reductase [NADPH]) (4-enoyl-CoA reductase [NADPH])	Decr1	Mus musculus (Mouse)
P68368	-1.952062049	22.79592947	-26.58205489	2.86E-11	1.08E-08	16.52379635	reviewed	TBA4A_MOUSE	Tubulin alpha-4A chain (EC 3.6.5.-) (Alpha-tubulin 4) (Alpha-tubulin isotype M-alpha-4) (Tubulin alpha-4 chain)	Tuba4a Tuba4	Mus musculus (Mouse)
Q91X72	-1.854385041	19.42648704	-26.42021534	3.05E-11	1.08E-08	16.45962121	reviewed	HEMO_MOUSE	Hemopexin	Hpx Hpxn	Mus musculus (Mouse)
P56375	-1.563043418	19.20903678	-26.0477102	3.56E-11	1.15E-08	16.31014214	reviewed	ACYP2_MOUSE	Acylphosphatase-2 (EC 3.6.1.7) (Acylphosphatase, muscle type isozyme) (Acylphosphate phosphohydrolase 2)	Acyp2 Acyp	Mus musculus (Mouse)
P45952	-1.459455369	22.02638071	-25.68998517	4.13E-11	1.20E-08	16.16422621	reviewed	ACADM_MOUSE	Medium-chain specific acyl-CoA dehydrogenase, mitochondrial (MCAD) (EC 1.3.8.7)	Acadm	Mus musculus (Mouse)
Q60994	-1.650945637	16.80136184	-25.58017758	4.32E-11	1.20E-08	16.11896122	reviewed	ADIPO_MOUSE	Adiponectin (30 kDa adipocyte complement-related protein) (Adipocyte complement-related 30 kDa protein) (ACRP30) (Adipocyte, C1q and collagen domain-containing protein) (Adipocyte-specific protein AdipoQ)	Adipoq Acdc Acrp30 Apm1	Mus musculus (Mouse)
Q8BSY0-2	-2.198411589	16.54484971	-25.31804379	4.83E-11	1.25E-08	16.00998749	reviewed	ASPH_MOUSE	Aspartyl/asparaginyl beta-hydroxylase (EC 1.14.11.16) (Aspartate beta-hydroxylase) (ASP beta-hydroxylase) (Peptide-aspartate beta-dioxygenase)	Asph Bah	Mus musculus (Mouse)
Q99JY0	-1.651159162	21.95311548	-25.04964386	5.41E-11	1.32E-08	15.89704956	reviewed	ECHB_MOUSE	Trifunctional enzyme subunit beta, mitochondrial (TP-beta) [Includes: 3-ketoacyl-CoA thiolase (EC 2.3.1.155) (EC 2.3.1.16) (Acetyl-CoA acyltransferase) (Beta-ketothiolase)]	Hadhb	Mus musculus (Mouse)
P11404	-2.644489751	24.10061131	-24.57225921	6.65E-11	1.44E-08	15.69269309	reviewed	FABPH_MOUSE	Fatty acid-binding protein, heart (Fatty acid-binding protein 3) (Heart-type fatty acid-binding protein) (H-FABP) (Mammary-derived growth inhibitor) (MDGI)	Fabp3 Fabph1	Mus musculus (Mouse)
Q9CY02	1.573601958	16.97452833	24.57182774	6.65E-11	1.44E-08	15.69250634	reviewed	AHSP_MOUSE	Alpha-hemoglobin-stabilizing protein (Erythroid differentiation-related factor) (Erythroid-associated factor)	Ahsp Edrf Eraf	Mus musculus (Mouse)
Q8VI24-2	-1.6611706	17.30842697	-24.23465371	7.72E-11	1.50E-08	15.54541058	reviewed	SATB2_MOUSE	DNA-binding protein SATB2 (Special AT-rich sequence-binding protein 2)	Satb2 Kiaa1034	Mus musculus (Mouse)
P04117	-1.62821622	22.99592442	-24.18415845	7.89E-11	1.50E-08	15.52318079	reviewed	FABP4_MOUSE	Fatty acid-binding protein, adipocyte (3T3-L1 lipid-binding protein) (Adipocyte lipid-binding protein) (ALBP) (Adipocyte-type fatty acid-binding protein) (A-FABP) (AFABP) (Fatty acid-binding protein 4) (Myelin P2 protein homolog) (P15) (P2 adipocyte protein) (Protein 422)	Fabp4 Ap2	Mus musculus (Mouse)
Q8JZU0	-1.140908879	13.86112502	-24.12222463	8.11E-11	1.50E-08	15.49584315	reviewed	NUD13_MOUSE	NAD(P)H pyrophosphatase NUDT13, mitochondrial (EC 3.6.1.22) (Nucleoside diphosphate-linked moiety X motif 13) (Nudix motif 13)	Nudt13	Mus musculus (Mouse)
P06327	-2.323650383	17.89011936	-23.83604933	9.22E-11	1.53E-08	15.36848215	reviewed	HVM52_MOUSE	Ig heavy chain V region VH558 A1/A4	Gm5629	Mus musculus (Mouse)
P56382	-2.036903574	22.80354713	-23.80375107	9.36E-11	1.53E-08	15.35399924	reviewed	ATP5E_MOUSE	ATP synthase subunit epsilon, mitochondrial (ATPase subunit epsilon) (ATP synthase F1 subunit epsilon)	Atp5f1e Atp5e	Mus musculus (Mouse)
P41216	-1.846635585	21.03854393	-23.78542662	9.43E-11	1.53E-08	15.34577245	reviewed	ACSL1_MOUSE	Long-chain-fatty-acid--CoA ligase 1 (EC 6.2.1.3) (Arachidonate--CoA ligase) (EC 6.2.1.15) (Long-chain acyl-CoA synthetase 1) (LACS 1) (Phytanate--CoA ligase) (EC 6.2.1.24)	Acsl1 Acsl2 Facl2	Mus musculus (Mouse)
P04247	-2.122092846	23.90284824	-23.69546414	9.82E-11	1.53E-08	15.3052795	reviewed	MYG_MOUSE	Myoglobin (Nitrite reductase MB) (EC 1.7.-.-) (Pseudoperoxidase MB) (EC 1.11.1.-)	Mb	Mus musculus (Mouse)
Q61147	-1.17578169	17.79480715	-23.44214016	1.10E-10	1.65E-08	15.19031726	reviewed	CERU_MOUSE	Ceruloplasmin (Cuproxidase ceruloplasmin) (EC 1.16.3.4) (Ferroxidase ceruloplasmin) (EC 1.16.3.1) (Glutathione peroxidase ceruloplasmin) (EC 1.11.1.9) (Glutathione-dependent peroxiredoxin ceruloplasmin) (EC 1.11.1.27)	Cp	Mus musculus (Mouse)
P51174	-1.756696181	22.81397961	-23.01561627	1.34E-10	1.93E-08	14.99356219	reviewed	ACADL_MOUSE	Long-chain specific acyl-CoA dehydrogenase, mitochondrial (LCAD) (EC 1.3.8.8)	Acadl	Mus musculus (Mouse)
P01631	-1.692219789	16.73491468	-22.81061095	1.48E-10	2.05E-08	14.89753551	reviewed	KV2A7_MOUSE	Ig kappa chain V-II region 26-10	NA	Mus musculus (Mouse)
Q1XH17	-1.388595123	21.57316526	-22.64981491	1.59E-10	2.14E-08	14.82154085	reviewed	TRI72_MOUSE	Tripartite motif-containing protein 72 (EC 2.3.2.27) (Mitsugumin-53) (Mg53)	Trim72 Mg53	Mus musculus (Mouse)
P01867	-1.600839925	19.65360852	-22.43230684	1.77E-10	2.21E-08	14.7177829	reviewed	IGG2B_MOUSE	Immunoglobulin heavy constant gamma 2B (Ig gamma-2B chain C region)	Ighg2b Igh-3	Mus musculus (Mouse)
Q7TMF3	-1.213983362	20.74282523	-22.40954829	1.79E-10	2.21E-08	14.70686189	reviewed	NDUAC_MOUSE	NADH dehydrogenase [ubiquinone] 1 alpha subcomplex subunit 12 (Complex I-B17.2) (CI-B17.2) (CIB17.2) (NADH-ubiquinone oxidoreductase subunit B17.2)	Ndufa12	Mus musculus (Mouse)
P97450	-1.467026418	23.1753725	-22.36904393	1.82E-10	2.21E-08	14.68739485	reviewed	ATP5J_MOUSE	ATP synthase-coupling factor 6, mitochondrial (ATPase subunit F6) (ATP synthase peripheral stalk subunit F6)	Atp5pf Atp5j	Mus musculus (Mouse)
O88477	1.083021425	16.07925648	22.28639003	1.89E-10	2.23E-08	14.64754864	reviewed	IF2B1_MOUSE	Insulin-like growth factor 2 mRNA-binding protein 1 (IGF2 mRNA-binding protein 1) (IMP-1) (Coding region determinant-binding protein) (CRD-BP) (IGF-II mRNA-binding protein 1) (VICKZ family member 1) (Zipcode-binding protein 1) (ZBP-1)	Igf2bp1 Vickz1	Mus musculus (Mouse)
Q9Z1P6	-1.568913018	20.78400368	-22.1397596	2.03E-10	2.33E-08	14.57645638	reviewed	NDUA7_MOUSE	NADH dehydrogenase [ubiquinone] 1 alpha subcomplex subunit 7 (Complex I-B14.5a) (CI-B14.5a) (NADH-ubiquinone oxidoreductase subunit B14.5a)	Ndufa7	Mus musculus (Mouse)
P17183	-1.801891374	17.57082239	-21.96736319	2.21E-10	2.46E-08	14.49220383	reviewed	ENOG_MOUSE	Gamma-enolase (EC 4.2.1.11) (2-phospho-D-glycerate hydro-lyase) (Enolase 2) (Neural enolase) (Neuron-specific enolase) (NSE)	Eno2 Eno-2	Mus musculus (Mouse)
Q9D2N4	-1.184370103	15.89456836	-21.54714096	2.72E-10	2.87E-08	14.28375	reviewed	DTNA_MOUSE	Dystrobrevin alpha (DTN-A) (Alpha-dystrobrevin)	Dtna Dtn	Mus musculus (Mouse)
Q9CQR4	-1.499197054	20.12861191	-21.53362147	2.74E-10	2.87E-08	14.27696971	reviewed	ACO13_MOUSE	Acyl-coenzyme A thioesterase 13 (Acyl-CoA thioesterase 13) (EC 3.1.2.-) (Hotdog-fold thioesterase superfamily member 2) (Palmitoyl-CoA hydrolase) (EC 3.1.2.2) (Thioesterase superfamily member 2) (THEM2)	Acot13 Them2	Mus musculus (Mouse)
Q9CRB8	-1.119608338	17.58237263	-21.41301598	2.90E-10	2.97E-08	14.21627693	reviewed	MTFP1_MOUSE	Mitochondrial fission process protein 1 (Mitochondrial 18 kDa protein) (MTP18)	Mtfp1 Mtp18	Mus musculus (Mouse)
Q8BWT1	-1.548229717	22.92169362	-21.13043688	3.35E-10	3.34E-08	14.07259981	reviewed	THIM_MOUSE	3-ketoacyl-CoA thiolase, mitochondrial (EC 2.3.1.16) (Acetyl-CoA acetyltransferase) (EC 2.3.1.9) (Acetyl-CoA acyltransferase) (Acyl-CoA hydrolase, mitochondrial) (EC 3.1.2.-, EC 3.1.2.1, EC 3.1.2.2) (Beta-ketothiolase) (Mitochondrial 3-oxoacyl-CoA thiolase)	Acaa2	Mus musculus (Mouse)
P06728	-1.47153644	21.24409434	-20.94974252	3.67E-10	3.57E-08	13.9796254	reviewed	APOA4_MOUSE	Apolipoprotein A-IV (Apo-AIV) (ApoA-IV) (Apolipoprotein A4)	Apoa4	Mus musculus (Mouse)
Q61879	1.261361422	19.62093132	20.88403605	3.79E-10	3.60E-08	13.94560081	reviewed	MYH10_MOUSE	Myosin-10 (Cellular myosin heavy chain, type B) (Myosin heavy chain 10) (Myosin heavy chain, non-muscle IIb) (Non-muscle myosin heavy chain B) (NMMHC-B) (Non-muscle myosin heavy chain IIb) (NMMHC II-b) (NMMHC-IIB)	Myh10	Mus musculus (Mouse)
Q9DB20	-1.586829578	23.8470526	-20.82741498	3.90E-10	3.62E-08	13.91618768	reviewed	ATPO_MOUSE	ATP synthase subunit O, mitochondrial (ATP synthase peripheral stalk subunit OSCP) (Oligomycin sensitivity conferral protein) (OSCP)	Atp5po Atp5o D12Wsu28e	Mus musculus (Mouse)
Q5HZG4	-1.664146728	20.7915417	-20.71774603	4.13E-10	3.74E-08	13.85897059	reviewed	TAF3_MOUSE	Transcription initiation factor TFIID subunit 3 (140 kDa TATA box-binding protein-associated factor) (TBP-associated factor 3) (Transcription initiation factor TFIID 140 kDa subunit) (TAF(II)140) (TAF140) (TAFII-140) (TAFII140)	Taf3	Mus musculus (Mouse)
Q99NB1	-1.201252406	15.97428968	-20.37205897	4.94E-10	4.37E-08	13.67645339	reviewed	ACS2L_MOUSE	Acetyl-coenzyme A synthetase 2-like, mitochondrial (EC 6.2.1.1) (Acetate--CoA ligase 2) (Acetyl-CoA synthetase 2) (AceCS2) (Acyl-CoA synthetase short-chain family member 1) (Propionate--CoA ligase) (EC 6.2.1.17)	Acss1 Acas2 Acas2l	Mus musculus (Mouse)
Q9CXZ1	-1.492058026	21.11402705	-20.21625144	5.36E-10	4.51E-08	13.59309667	reviewed	NDUS4_MOUSE	NADH dehydrogenase [ubiquinone] iron-sulfur protein 4, mitochondrial (Complex I-18 kDa) (CI-18 kDa) (Complex I-AQDQ) (CI-AQDQ) (NADH-ubiquinone oxidoreductase 18 kDa subunit)	Ndufs4	Mus musculus (Mouse)
Q06185	-1.666516911	21.4802267	-20.1551094	5.54E-10	4.51E-08	13.56019724	reviewed	ATP5I_MOUSE	ATP synthase subunit e, mitochondrial (ATPase subunit e) (ATP synthase membrane subunit e)	Atp5me Atp5i Atp5k Lfm-1 Lfm1	Mus musculus (Mouse)
Q9CQZ5	-1.223603401	21.30372369	-20.11804125	5.65E-10	4.51E-08	13.54019941	reviewed	NDUA6_MOUSE	NADH dehydrogenase [ubiquinone] 1 alpha subcomplex subunit 6 (Complex I-B14) (CI-B14) (NADH-ubiquinone oxidoreductase B14 subunit)	Ndufa6	Mus musculus (Mouse)
P54869	-2.584712559	17.94107673	-20.11033208	5.67E-10	4.51E-08	13.53603544	reviewed	HMCS2_MOUSE	Hydroxymethylglutaryl-CoA synthase, mitochondrial (HMG-CoA synthase) (EC 2.3.3.10) (3-hydroxy-3-methylglutaryl coenzyme A synthase)	Hmgcs2	Mus musculus (Mouse)
P02802	1.786897804	17.75548966	20.10658512	5.68E-10	4.51E-08	13.53401098	reviewed	MT1_MOUSE	Metallothionein-1 (MT-1) (Metallothionein-I) (MT-I)	Mt1	Mus musculus (Mouse)
P06467	3.553249804	19.39277643	20.02884869	5.92E-10	4.61E-08	13.49191892	reviewed	HBAZ_MOUSE	Hemoglobin subunit zeta (Alpha-like embryonic globin chain x) (Hemoglobin zeta chain) (Zeta-globin)	Hbz Hba-x Hbz1	Mus musculus (Mouse)
P02104	2.883802909	20.64574347	19.91930297	6.28E-10	4.79E-08	13.43230551	reviewed	HBE_MOUSE	Hemoglobin subunit epsilon-Y2 (Epsilon-Y2-globin) (Hemoglobin epsilon-Y2 chain)	Hbb-y	Mus musculus (Mouse)
Q9CR68	-1.327508009	21.64405962	-19.82676432	6.60E-10	4.89E-08	13.38167368	reviewed	UCRI_MOUSE	Cytochrome b-c1 complex subunit Rieske, mitochondrial (EC 7.1.1.8) (Complex III subunit 5) (Cytochrome b-c1 complex subunit 5) (Rieske iron-sulfur protein) (RISP) (Rieske protein UQCRFS1) (Ubiquinol-cytochrome c reductase iron-sulfur subunit) [Cleaved into: Cytochrome b-c1 complex subunit 9 (Su9) (Subunit 9) (8 kDa subunit 9) (Complex III subunit IX) (Cytochrome b-c1 complex subunit 11) (UQCRFS1 …	Uqcrfs1	Mus musculus (Mouse)
P52825	-0.961240604	19.59078387	-19.80943221	6.66E-10	4.89E-08	13.37216252	reviewed	CPT2_MOUSE	Carnitine O-palmitoyltransferase 2, mitochondrial (EC 2.3.1.21) (Carnitine palmitoyltransferase II) (CPT II)	Cpt2 Cpt-2	Mus musculus (Mouse)
Q8BLF1	-1.074811138	16.0739148	-19.65747939	7.23E-10	5.04E-08	13.28839547	reviewed	NCEH1_MOUSE	Neutral cholesterol ester hydrolase 1 (NCEH) (EC 3.1.1.-) (Acetylalkylglycerol acetylhydrolase) (2-acetyl MAGE hydrolase) (EC 3.1.1.71) (Arylacetamide deacetylase-like 1) (Chlorpyrifos oxon-binding protein) (CPO-BP)	Nceh1 Aadacl1 Kiaa1363	Mus musculus (Mouse)
Q8BMS1	-1.834566432	22.8608206	-19.64939999	7.26E-10	5.04E-08	13.28392226	reviewed	ECHA_MOUSE	Trifunctional enzyme subunit alpha, mitochondrial (Monolysocardiolipin acyltransferase) (EC 2.3.1.-) (TP-alpha) [Includes: Long-chain enoyl-CoA hydratase (EC 4.2.1.17); Long chain 3-hydroxyacyl-CoA dehydrogenase (EC 1.1.1.211)]	Hadha	Mus musculus (Mouse)
Q8BJD1	-1.498434623	15.88752552	-19.64884662	7.26E-10	5.04E-08	13.28361581	reviewed	ITIH5_MOUSE	Inter-alpha-trypsin inhibitor heavy chain H5 (ITI heavy chain H5) (ITI-HC5) (Inter-alpha-inhibitor heavy chain 5)	Itih5	Mus musculus (Mouse)
P80316	1.003927533	19.29357788	19.52533069	7.77E-10	5.30E-08	13.21498401	reviewed	TCPE_MOUSE	T-complex protein 1 subunit epsilon (TCP-1-epsilon) (CCT-epsilon)	Cct5 Ccte Kiaa0098	Mus musculus (Mouse)
Q60932	-1.100650651	24.35907612	-19.42160958	8.22E-10	5.51E-08	13.15699433	reviewed	VDAC1_MOUSE	Non-selective voltage-gated ion channel VDAC1 (Outer mitochondrial membrane protein porin 1) (Plasmalemmal porin) (Voltage-dependent anion-selective channel protein 1) (VDAC-1) (mVDAC1) (Voltage-dependent anion-selective channel protein 5) (VDAC-5) (mVDAC5)	Vdac1 Vdac5	Mus musculus (Mouse)
P34928	-1.230781007	18.09560888	-19.13570238	9.62E-10	6.34E-08	12.99543273	reviewed	APOC1_MOUSE	Apolipoprotein C-I (Apo-CI) (ApoC-I) (Apolipoprotein C1) [Cleaved into: Truncated apolipoprotein C-I]	Apoc1	Mus musculus (Mouse)
Q8BKZ9	-1.07013033	19.52165182	-19.09600713	9.83E-10	6.37E-08	12.97280022	reviewed	ODPX_MOUSE	Pyruvate dehydrogenase protein X component, mitochondrial (Dihydrolipoamide dehydrogenase-binding protein of pyruvate dehydrogenase complex) (Lipoyl-containing pyruvate dehydrogenase complex component X)	Pdhx	Mus musculus (Mouse)
Q9D1H8	-0.934053428	16.96160558	-19.01313316	1.03E-09	6.57E-08	12.92538888	reviewed	RM53_MOUSE	Large ribosomal subunit protein mL53 (39S ribosomal protein L53, mitochondrial) (L53mt) (MRP-L53)	Mrpl53	Mus musculus (Mouse)
Q9JJW5	-1.469443627	20.60725027	-18.92033876	1.08E-09	6.81E-08	12.87204334	reviewed	MYOZ2_MOUSE	Myozenin-2 (Calsarcin-1) (FATZ-related protein 2)	Myoz2	Mus musculus (Mouse)
Q07113	1.304914558	19.60368175	18.88027757	1.11E-09	6.85E-08	12.84892794	reviewed	MPRI_MOUSE	Cation-independent mannose-6-phosphate receptor (CI Man-6-P receptor) (CI-MPR) (M6PR) (300 kDa mannose 6-phosphate receptor) (MPR 300) (Insulin-like growth factor 2 receptor) (Insulin-like growth factor II receptor) (IGF-II receptor) (M6P/IGF2 receptor) (M6P/IGF2R) (CD antigen CD222)	Igf2r	Mus musculus (Mouse)
P23953	-2.223593819	15.9863681	-18.68767484	1.24E-09	7.52E-08	12.73707234	reviewed	EST1C_MOUSE	Carboxylesterase 1C (EC 3.1.1.1) (Liver carboxylesterase N) (Lung surfactant convertase) (PES-N)	Ces1c Es1	Mus musculus (Mouse)
Q9Z2I9	-1.318934288	22.01175434	-18.64900817	1.26E-09	7.57E-08	12.71447078	reviewed	SUCB1_MOUSE	Succinate--CoA ligase [ADP-forming] subunit beta, mitochondrial (EC 6.2.1.5) (ATP-specific succinyl-CoA synthetase subunit beta) (A-SCS) (Succinyl-CoA synthetase beta-A chain) (SCS-betaA)	Sucla2	Mus musculus (Mouse)
P80317	0.718367124	20.37515377	18.46694043	1.40E-09	8.17E-08	12.6073853	reviewed	TCPZ_MOUSE	T-complex protein 1 subunit zeta (TCP-1-zeta) (CCT-zeta-1)	Cct6a Cct6 Cctz Cctz1	Mus musculus (Mouse)
Q9D2G2	-1.184211055	22.085228	-18.46103433	1.41E-09	8.17E-08	12.60389312	reviewed	ODO2_MOUSE	Dihydrolipoyllysine-residue succinyltransferase component of 2-oxoglutarate dehydrogenase complex, mitochondrial (EC 2.3.1.61) (2-oxoglutarate dehydrogenase complex component E2) (OGDC-E2) (Dihydrolipoamide succinyltransferase component of 2-oxoglutarate dehydrogenase complex) (E2K)	Dlst	Mus musculus (Mouse)
P17809	1.690817262	16.70356724	18.38780375	1.47E-09	8.25E-08	12.56049598	reviewed	GTR1_MOUSE	Solute carrier family 2, facilitated glucose transporter member 1 (Glucose transporter type 1, erythrocyte/brain) (GLUT-1) (GT1)	Slc2a1 Glut1	Mus musculus (Mouse)
Q8CDV0	2.741022782	12.76659316	18.36999	1.48E-09	8.25E-08	12.54991215	reviewed	CC178_MOUSE	Coiled-coil domain-containing protein 178	Ccdc178	Mus musculus (Mouse)
Q60936	-1.356939748	19.56209229	-18.36764751	1.49E-09	8.25E-08	12.54851959	reviewed	COQ8A_MOUSE	Atypical kinase COQ8A, mitochondrial (EC 2.7.-.-) (Chaperone activity of bc1 complex-like) (Chaperone-ABC1-like) (Coenzyme Q protein 8A) (aarF domain-containing protein kinase 3)	Coq8a Adck3 Cabc1	Mus musculus (Mouse)
Q8R1I1	-1.473884924	20.63676423	-18.29879998	1.55E-09	8.47E-08	12.50750846	reviewed	QCR9_MOUSE	Cytochrome b-c1 complex subunit 9 (Complex III subunit 9) (Complex III subunit X) (Cytochrome c1 non-heme 7 kDa protein) (Ubiquinol-cytochrome c reductase complex 7.2 kDa protein)	Uqcr10	Mus musculus (Mouse)
Q06770	1.583127131	16.94184711	18.25901177	1.58E-09	8.55E-08	12.48373414	reviewed	CBG_MOUSE	Corticosteroid-binding globulin (CBG) (Serpin A6) (Transcortin)	Serpina6 Cbg	Mus musculus (Mouse)
O88207	1.035111802	14.45509574	18.11716101	1.72E-09	8.89E-08	12.39853501	reviewed	CO5A1_MOUSE	Collagen alpha-1(V) chain	Col5a1	Mus musculus (Mouse)
P04444	2.661870084	19.27175353	18.11145844	1.72E-09	8.89E-08	12.39509545	reviewed	HBBZ_MOUSE	Hemoglobin subunit beta-H1 (Beta-H1-globin) (Hemoglobin beta-H1 chain) (Protein Z)	Hbb-bh1	Mus musculus (Mouse)
P35486	-1.21813553	21.89005721	-18.10484338	1.73E-09	8.89E-08	12.3911041	reviewed	ODPA_MOUSE	Pyruvate dehydrogenase E1 component subunit alpha, somatic form, mitochondrial (EC 1.2.4.1) (PDHE1-A type I)	Pdha1 Pdha-1	Mus musculus (Mouse)
Q61425	-1.542242083	21.25271821	-18.09847926	1.74E-09	8.89E-08	12.38726272	reviewed	HCDH_MOUSE	Hydroxyacyl-coenzyme A dehydrogenase, mitochondrial (HCDH) (EC 1.1.1.35) (Medium and short-chain L-3-hydroxyacyl-coenzyme A dehydrogenase) (Short-chain 3-hydroxyacyl-CoA dehydrogenase)	Hadh Hadhsc Mschad Schad	Mus musculus (Mouse)
Q3UWA4	-2.393387326	19.79997057	-18.02657343	1.81E-09	9.15E-08	12.34376298	reviewed	TRI40_MOUSE	E3 ubiquitin ligase TRIM40 (EC 2.3.2.27) (Probable E3 NEDD8-protein ligase)	Trim40 Gm319	Mus musculus (Mouse)
P09671	-1.535291693	21.07120858	-17.98538457	1.86E-09	9.26E-08	12.31876457	reviewed	SODM_MOUSE	Superoxide dismutase [Mn], mitochondrial (EC 1.15.1.1)	Sod2 Sod-2	Mus musculus (Mouse)
P19536	-1.016607743	22.67546669	-17.94914489	1.90E-09	9.34E-08	12.29672088	reviewed	COX5B_MOUSE	Cytochrome c oxidase subunit 5B, mitochondrial (Cytochrome c oxidase polypeptide Vb)	Cox5b	Mus musculus (Mouse)
Q9DCV4	-1.149440047	19.39853715	-17.915729	1.93E-09	9.34E-08	12.276354	reviewed	RMD1_MOUSE	Regulator of microtubule dynamics protein 1 (RMD-1) (mRMD-1) (Microtubule-associated protein) (Protein FAM82B)	Rmdn1 Fam82b	Mus musculus (Mouse)
Q9CQZ6	-1.237796657	20.87233488	-17.90545945	1.95E-09	9.34E-08	12.27008686	reviewed	NDUB3_MOUSE	NADH dehydrogenase [ubiquinone] 1 beta subcomplex subunit 3 (Complex I-B12) (CI-B12) (NADH-ubiquinone oxidoreductase B12 subunit)	Ndufb3	Mus musculus (Mouse)
P29533	0.9129671	17.2653237	17.83943756	2.02E-09	9.60E-08	12.22970713	reviewed	VCAM1_MOUSE	Vascular cell adhesion protein 1 (V-CAM 1) (VCAM-1) (CD antigen CD106) [Cleaved into: Soluble Vascular Cell Adhesion Molecule-1]	Vcam1 Vcam-1	Mus musculus (Mouse)
Q99MD9	0.91704645	18.3781082	17.80412647	2.07E-09	9.68E-08	12.2080471	reviewed	NASP_MOUSE	Nuclear autoantigenic sperm protein (NASP)	Nasp	Mus musculus (Mouse)
Q99LY9	-2.044904352	20.69947531	-17.77348703	2.10E-09	9.74E-08	12.18921674	reviewed	NDUS5_MOUSE	NADH dehydrogenase [ubiquinone] iron-sulfur protein 5 (Complex I-15 kDa) (CI-15 kDa) (NADH-ubiquinone oxidoreductase 15 kDa subunit)	Ndufs5	Mus musculus (Mouse)
Q61838	-1.149904689	18.61799121	-17.56956545	2.38E-09	1.09E-07	12.06303257	reviewed	PZP_MOUSE	Pregnancy zone protein (Alpha-2-macroglobulin) (Alpha-2-M) [Cleaved into: Alpha-2-macroglobulin 165 kDa subunit; Alpha-2-macroglobulin 35 kDa subunit]	Pzp A2m	Mus musculus (Mouse)
Q61686	1.229145354	17.64030823	17.50933489	2.47E-09	1.11E-07	12.02547442	reviewed	CBX5_MOUSE	Chromobox protein homolog 5 (Heterochromatin protein 1 homolog alpha) (HP1 alpha)	Cbx5 Hp1a	Mus musculus (Mouse)
Q9DCJ5	-1.39742054	21.43458412	-17.48332475	2.50E-09	1.11E-07	12.00921418	reviewed	NDUA8_MOUSE	NADH dehydrogenase [ubiquinone] 1 alpha subcomplex subunit 8 (Complex I-19kD) (CI-19kD) (Complex I-PGIV) (CI-PGIV) (NADH-ubiquinone oxidoreductase 19 kDa subunit)	Ndufa8	Mus musculus (Mouse)
Q9D517	-1.812656689	16.51540163	-17.45999831	2.54E-09	1.11E-07	11.99461052	reviewed	PLCC_MOUSE	1-acyl-sn-glycerol-3-phosphate acyltransferase gamma (EC 2.3.1.51) (1-acylglycerol-3-phosphate O-acyltransferase 3) (1-AGP acyltransferase 3) (1-AGPAT 3) (Lysophosphatidic acid acyltransferase gamma) (LPAAT-gamma)	Agpat3 Lpaat3	Mus musculus (Mouse)
Q2TPA8	-1.050659807	19.51309322	-17.45917075	2.54E-09	1.11E-07	11.99409205	reviewed	HSDL2_MOUSE	Hydroxysteroid dehydrogenase-like protein 2 (EC 1.-.-.-)	Hsdl2	Mus musculus (Mouse)
Q9D2H5	-1.479044848	17.95548673	-17.32053431	2.76E-09	1.18E-07	11.906879	reviewed	TRI42_MOUSE	Tripartite motif-containing protein 42	Trim42	Mus musculus (Mouse)
Q9QYR9	-1.130296901	20.6030288	-17.31936616	2.77E-09	1.18E-07	11.9061411	reviewed	ACOT2_MOUSE	Acyl-coenzyme A thioesterase 2, mitochondrial (Acyl-CoA thioesterase 2) (EC 3.1.2.2) (Acyl coenzyme A thioester hydrolase) (MTE-I) (Very-long-chain acyl-CoA thioesterase)	Acot2 Mte1	Mus musculus (Mouse)
P01636	-2.036041363	19.11483801	-17.30504513	2.79E-09	1.18E-07	11.89709075	reviewed	KV5A4_MOUSE	Ig kappa chain V-V region MOPC 149	NA	Mus musculus (Mouse)
Q9CZ13	-1.148431365	22.72742111	-17.25904503	2.87E-09	1.20E-07	11.86796852	reviewed	QCR1_MOUSE	Cytochrome b-c1 complex subunit 1, mitochondrial (Complex III subunit 1) (Core protein I) (Ubiquinol-cytochrome-c reductase complex core protein 1)	Uqcrc1	Mus musculus (Mouse)
Q8CEI1	-0.987579172	17.12112657	-17.13268615	3.10E-09	1.28E-07	11.78756208	reviewed	BOLA3_MOUSE	BolA-like protein 3	Bola3	Mus musculus (Mouse)
A2AMM0	-1.005238679	17.66922115	-16.92911599	3.52E-09	1.44E-07	11.65674371	reviewed	CAVN4_MOUSE	Caveolae-associated protein 4 (Muscle-related coiled-coil protein) (Muscle-restricted coiled-coil protein)	Cavin4 Murc	Mus musculus (Mouse)
Q9CXI0	-1.337709308	15.34187471	-16.8396409	3.72E-09	1.50E-07	11.5987385	reviewed	COQ5_MOUSE	2-methoxy-6-polyprenyl-1,4-benzoquinol methylase, mitochondrial (EC 2.1.1.201) (Ubiquinone biosynthesis methyltransferase COQ5)	Coq5 D5Ertd33e	Mus musculus (Mouse)
Q8BMF4	-1.182819492	21.12483553	-16.82902282	3.75E-09	1.50E-07	11.59183423	reviewed	ODP2_MOUSE	Dihydrolipoyllysine-residue acetyltransferase component of pyruvate dehydrogenase complex, mitochondrial (EC 2.3.1.12) (Dihydrolipoamide acetyltransferase component of pyruvate dehydrogenase complex) (Pyruvate dehydrogenase complex component E2) (PDC-E2) (PDCE2)	Dlat	Mus musculus (Mouse)
Q9DCS9	-1.178791098	22.24621534	-16.81396929	3.78E-09	1.50E-07	11.58203828	reviewed	NDUBA_MOUSE	NADH dehydrogenase [ubiquinone] 1 beta subcomplex subunit 10 (Complex I-PDSW) (CI-PDSW) (NADH-ubiquinone oxidoreductase PDSW subunit)	Ndufb10	Mus musculus (Mouse)
Q91WK1	-1.024803955	17.70575766	-16.80027752	3.81E-09	1.50E-07	11.57312077	reviewed	SPRY4_MOUSE	SPRY domain-containing protein 4	Spryd4	Mus musculus (Mouse)
P97801	1.124425363	19.48625088	16.67920214	4.12E-09	1.60E-07	11.49394198	reviewed	SMN_MOUSE	Survival motor neuron protein	Smn1 Smn	Mus musculus (Mouse)
P20108	-0.902390301	20.96584391	-16.65414337	4.18E-09	1.61E-07	11.47748186	reviewed	PRDX3_MOUSE	Thioredoxin-dependent peroxide reductase, mitochondrial (EC 1.11.1.24) (Antioxidant protein 1) (AOP-1) (PRX III) (Perioredoxin-3) (Protein MER5) (Thioredoxin-dependent peroxiredoxin 3)	Prdx3 Aop1 Mer5	Mus musculus (Mouse)
Q148V8	-2.018673206	13.50529954	-16.53015449	4.52E-09	1.72E-07	11.39566855	reviewed	FA83H_MOUSE	Protein FAM83H	Fam83h	Mus musculus (Mouse)
P52927	1.305847887	15.7168238	16.5035309	4.60E-09	1.72E-07	11.37802039	reviewed	HMGA2_MOUSE	High mobility group protein HMGI-C (High mobility group AT-hook protein 2)	Hmga2 Hmgic	Mus musculus (Mouse)
Q7TNS2	-0.936284823	16.62112913	-16.49003008	4.64E-09	1.72E-07	11.36906005	reviewed	MIC10_MOUSE	MICOS complex subunit Mic10 (Mitochondrial inner membrane organizing system protein 1)	Micos10 Mic10 Minos1	Mus musculus (Mouse)
O08749	-1.061865701	22.08500234	-16.47606568	4.68E-09	1.72E-07	11.35978425	reviewed	DLDH_MOUSE	Dihydrolipoyl dehydrogenase, mitochondrial (EC 1.8.1.4) (Dihydrolipoamide dehydrogenase)	Dld	Mus musculus (Mouse)
P48787	-2.137685853	22.07823997	-16.475219	4.69E-09	1.72E-07	11.35922159	reviewed	TNNI3_MOUSE	Troponin I, cardiac muscle (Cardiac troponin I)	Tnni3	Mus musculus (Mouse)
Q91VR2	-1.148038388	22.61674102	-16.4414051	4.79E-09	1.74E-07	11.33672683	reviewed	ATPG_MOUSE	ATP synthase subunit gamma, mitochondrial (ATP synthase F1 subunit gamma) (F-ATPase gamma subunit)	Atp5f1c Atp5c1	Mus musculus (Mouse)
Q99LC5	-1.427980683	22.59746777	-16.40596824	4.90E-09	1.76E-07	11.31310235	reviewed	ETFA_MOUSE	Electron transfer flavoprotein subunit alpha, mitochondrial (Alpha-ETF)	Etfa	Mus musculus (Mouse)
Q8K1Z0	-1.462125338	19.43867183	-16.39390407	4.94E-09	1.76E-07	11.30504789	reviewed	COQ9_MOUSE	Ubiquinone biosynthesis protein COQ9, mitochondrial	Coq9	Mus musculus (Mouse)
Q61702	-0.757646692	15.00530909	-16.30950093	5.21E-09	1.84E-07	11.24853015	reviewed	ITIH1_MOUSE	Inter-alpha-trypsin inhibitor heavy chain H1 (ITI heavy chain H1) (ITI-HC1) (Inter-alpha-inhibitor heavy chain 1)	Itih1	Mus musculus (Mouse)
Q99KR7	-1.028032969	21.01302464	-16.28512324	5.29E-09	1.84E-07	11.23215174	reviewed	PPIF_MOUSE	Peptidyl-prolyl cis-trans isomerase F, mitochondrial (PPIase F) (EC 5.2.1.8) (Cyclophilin D) (CyP-D) (CypD) (Cyclophilin F) (Rotamase F)	Ppif	Mus musculus (Mouse)
Q8BH86	-0.856064298	15.7066208	-16.27372459	5.33E-09	1.84E-07	11.224485	reviewed	GLUCM_MOUSE	D-glutamate cyclase, mitochondrial (EC 4.2.1.48)	Dglucy	Mus musculus (Mouse)
P56391	-1.682117673	24.62204717	-16.26566044	5.36E-09	1.84E-07	11.21905778	reviewed	CX6B1_MOUSE	Cytochrome c oxidase subunit 6B1 (Cytochrome c oxidase subunit VIb isoform 1) (COX VIb-1)	Cox6b1 Cox6b	Mus musculus (Mouse)
Q9D1G3	-1.83560901	14.63023427	-16.21240725	5.55E-09	1.89E-07	11.18315021	reviewed	HHATL_MOUSE	Protein-cysteine N-palmitoyltransferase HHAT-like protein (Glycerol uptake/transporter homolog) (Hedgehog acyltransferase-like protein)	Hhatl Gup1 Kiaa1173	Mus musculus (Mouse)
P02089	4.234742078	23.74361027	16.15802715	5.75E-09	1.93E-07	11.14636059	reviewed	HBB2_MOUSE	Hemoglobin subunit beta-2 (Beta-2-globin) (Hemoglobin beta-2 chain) (Hemoglobin beta-minor chain)	Hbb-b2	Mus musculus (Mouse)
Q00623	-1.136617454	23.06295242	-16.15382536	5.76E-09	1.93E-07	11.1435128	reviewed	APOA1_MOUSE	Apolipoprotein A-I (Apo-AI) (ApoA-I) (Apolipoprotein A1) [Cleaved into: Proapolipoprotein A-I (ProapoA-I); Truncated apolipoprotein A-I]	Apoa1	Mus musculus (Mouse)
Q03265	-1.400799316	24.58267981	-16.14536918	5.80E-09	1.93E-07	11.13777933	reviewed	ATPA_MOUSE	ATP synthase subunit alpha, mitochondrial (ATP synthase F1 subunit alpha)	Atp5f1a Atp5a1	Mus musculus (Mouse)
Q9DB77	-1.302491514	22.97808637	-16.09407731	5.99E-09	1.95E-07	11.10293782	reviewed	QCR2_MOUSE	Cytochrome b-c1 complex subunit 2, mitochondrial (Complex III subunit 2) (Core protein II) (Ubiquinol-cytochrome-c reductase complex core protein 2)	Uqcrc2	Mus musculus (Mouse)
Q60760	1.530103304	16.29541392	16.09317927	6.00E-09	1.95E-07	11.10232681	reviewed	GRB10_MOUSE	Growth factor receptor-bound protein 10 (GRB10 adapter protein) (Maternally expressed gene 1 protein)	Grb10 Meg1	Mus musculus (Mouse)
Q9DCW4	-1.152508017	23.00247458	-16.08398623	6.03E-09	1.95E-07	11.09607008	reviewed	ETFB_MOUSE	Electron transfer flavoprotein subunit beta (Beta-ETF)	Etfb	Mus musculus (Mouse)
P70168	0.687079259	19.66091685	16.07788521	6.06E-09	1.95E-07	11.09191579	reviewed	IMB1_MOUSE	Importin subunit beta-1 (Karyopherin subunit beta-1) (Nuclear factor p97) (Pore targeting complex 97 kDa subunit) (PTAC97) (SCG)	Kpnb1 Impnb	Mus musculus (Mouse)
Q7TQ48-1	-1.014428235	21.20582579	-16.06493364	6.11E-09	1.95E-07	11.08309161	reviewed	SRCA_MOUSE	Sarcalumenin	Srl Sar	Mus musculus (Mouse)
Q9CPN8	0.920659394	18.64363098	16.03215619	6.24E-09	1.97E-07	11.06072783	reviewed	IF2B3_MOUSE	Insulin-like growth factor 2 mRNA-binding protein 3 (IGF2 mRNA-binding protein 3) (IMP-3) (mIMP-3) (IGF-II mRNA-binding protein 3) (VICKZ family member 3)	Igf2bp3 Vickz3	Mus musculus (Mouse)
P56565	-1.590809766	19.22700616	-16.02216345	6.28E-09	1.97E-07	11.05390078	reviewed	S10A1_MOUSE	Protein S100-A1 (S-100 protein alpha chain) (S-100 protein subunit alpha) (S100 calcium-binding protein A1)	S100a1	Mus musculus (Mouse)
Q8R3N6	0.829477847	13.91662984	16.01125653	6.33E-09	1.97E-07	11.04644431	reviewed	THOC1_MOUSE	THO complex subunit 1 (Nuclear matrix protein p84)	Thoc1 Hpr1	Mus musculus (Mouse)
P01027	-1.195675621	19.42141216	-16.00030217	6.37E-09	1.97E-07	11.0389503	reviewed	CO3_MOUSE	Complement C3 (HSE-MSF) [Cleaved into: Complement C3 beta chain; C3-beta-c (C3bc); Complement C3 alpha chain; C3a anaphylatoxin; Acylation stimulating protein (ASP) (C3adesArg); Complement C3b alpha' chain; Complement C3c alpha' chain fragment 1; Complement C3dg fragment; Complement C3g fragment; Complement C3d fragment; Complement C3f fragment; Complement C3c alpha' chain fragment 2]	C3	Mus musculus (Mouse)
Q921G7	-1.371777217	21.06316175	-15.97139619	6.49E-09	1.99E-07	11.01915075	reviewed	ETFD_MOUSE	Electron transfer flavoprotein-ubiquinone oxidoreductase, mitochondrial (ETF-QO) (ETF-ubiquinone oxidoreductase) (EC 1.5.5.1) (Electron-transferring-flavoprotein dehydrogenase) (ETF dehydrogenase)	Etfdh	Mus musculus (Mouse)
P11983	0.630967729	21.25032371	15.91749086	6.73E-09	2.04E-07	10.98213188	reviewed	TCPA_MOUSE	T-complex protein 1 subunit alpha (TCP-1-alpha) (CCT-alpha) (Tailless complex polypeptide 1A) (TCP-1-A) (Tailless complex polypeptide 1B) (TCP-1-B)	Tcp1 Cct1 Ccta	Mus musculus (Mouse)
Q8BH95	-0.92540045	21.74515344	-15.87678658	6.91E-09	2.07E-07	10.95409579	reviewed	ECHM_MOUSE	Enoyl-CoA hydratase, mitochondrial (mECH) (mECH1) (EC 4.2.1.17) (EC 5.3.3.8) (Enoyl-CoA hydratase 1) (ECHS1) (Short-chain enoyl-CoA hydratase) (SCEH)	Echs1	Mus musculus (Mouse)
Q9WUR2	-0.91142472	19.25455168	-15.87205016	6.93E-09	2.07E-07	10.95082881	reviewed	ECI2_MOUSE	Enoyl-CoA delta isomerase 2 (EC 5.3.3.8) (Delta(3),delta(2)-enoyl-CoA isomerase) (D3,D2-enoyl-CoA isomerase) (Dodecenoyl-CoA isomerase) (Peroxisomal 3,2-trans-enoyl-CoA isomerase) (pECI)	Eci2 Peci	Mus musculus (Mouse)
Q60636	-1.00866994	11.72559927	-15.75285241	7.50E-09	2.22E-07	10.86829038	reviewed	PRDM1_MOUSE	PR domain zinc finger protein 1 (EC 2.1.1.-) (B lymphocyte-induced maturation protein 1) (Blimp-1) (Beta-interferon gene positive regulatory domain I-binding factor) (PR domain-containing protein 1)	Prdm1 Blimp1	Mus musculus (Mouse)
P54227	1.072777809	21.26204861	15.74778597	7.53E-09	2.22E-07	10.86476838	reviewed	STMN1_MOUSE	Stathmin (Leukemia-associated gene protein) (Leukemia-associated phosphoprotein p18) (Metablastin) (Oncoprotein 18) (Op18) (Phosphoprotein p19) (pp19) (Prosolin) (Protein Pr22) (pp17)	Stmn1 Lag Lap18 Pr22	Mus musculus (Mouse)
Q9Z2I0	-0.816006647	18.43168224	-15.71051853	7.72E-09	2.26E-07	10.83882684	reviewed	LETM1_MOUSE	Mitochondrial proton/calcium exchanger protein (Electroneutral mitochondrial K(+)/H(+)exchanger) (KHE) (Leucine zipper-EF-hand-containing transmembrane protein 1)	Letm1	Mus musculus (Mouse)
P62897	-1.537124398	24.1100249	-15.67462009	7.91E-09	2.29E-07	10.81378042	reviewed	CYC_MOUSE	Cytochrome c, somatic	Cycs	Mus musculus (Mouse)
Q9Z2Z6	-1.108251735	19.78276627	-15.64437283	8.07E-09	2.31E-07	10.79263264	reviewed	MCAT_MOUSE	Mitochondrial carnitine/acylcarnitine carrier protein (Carnitine/acylcarnitine translocase) (CAC) (CACT) (mCAC) (Solute carrier family 25 member 20)	Slc25a20 Cac Cact	Mus musculus (Mouse)
Q62425	-1.246831054	24.83800528	-15.64056848	8.09E-09	2.31E-07	10.78996991	reviewed	NDUA4_MOUSE	Cytochrome c oxidase subunit NDUFA4	Ndufa4	Mus musculus (Mouse)
Q3UV70	-0.736180198	15.34921787	-15.61344655	8.24E-09	2.34E-07	10.77096816	reviewed	PDP1_MOUSE	[Pyruvate dehydrogenase [acetyl-transferring]]-phosphatase 1, mitochondrial (PDP 1) (EC 3.1.3.43) (Protein phosphatase 2C) (Pyruvate dehydrogenase phosphatase catalytic subunit 1) (PDPC 1)	Pdp1 Ppm2c	Mus musculus (Mouse)
P34914	-0.935396474	18.65713157	-15.60322578	8.29E-09	2.34E-07	10.76379896	reviewed	HYES_MOUSE	Bifunctional epoxide hydrolase 2 [Includes: Cytosolic epoxide hydrolase 2 (CEH) (EC 3.3.2.10) (Epoxide hydratase) (Soluble epoxide hydrolase) (SEH); Lipid-phosphate phosphatase (EC 3.1.3.76)]	Ephx2 Eph2	Mus musculus (Mouse)
P00405	-1.514203052	21.92054363	-15.52565501	8.74E-09	2.45E-07	10.7092361	reviewed	COX2_MOUSE	Cytochrome c oxidase subunit 2 (EC 7.1.1.9) (Cytochrome c oxidase polypeptide II)	Mtco2 COII COX2 mt-Co2	Mus musculus (Mouse)
P01837	-1.494798271	21.87583739	-15.50611725	8.86E-09	2.45E-07	10.69545083	reviewed	IGKC_MOUSE	Immunoglobulin kappa constant (Ig kappa chain C region MOPC 21)	Igkc	Mus musculus (Mouse)
P47757	0.660121892	20.77846022	15.49913061	8.90E-09	2.45E-07	10.6905171	reviewed	CAPZB_MOUSE	F-actin-capping protein subunit beta (CapZ beta)	Capzb Cappb1	Mus musculus (Mouse)
P70404	-0.938682221	20.89423217	-15.45900019	9.14E-09	2.50E-07	10.66213567	reviewed	IDHG1_MOUSE	Isocitrate dehydrogenase [NAD] subunit gamma 1, mitochondrial (Isocitric dehydrogenase subunit gamma) (NAD(+)-specific ICDH subunit gamma)	Idh3g	Mus musculus (Mouse)
P99028	-0.970133997	23.59442367	-15.37674827	9.67E-09	2.58E-07	10.60373662	reviewed	QCR6_MOUSE	Cytochrome b-c1 complex subunit 6, mitochondrial (Complex III subunit 6) (Complex III subunit VIII) (Cytochrome c1 non-heme 11 kDa protein) (Mitochondrial hinge protein) (Ubiquinol-cytochrome c reductase complex 11 kDa protein)	Uqcrh	Mus musculus (Mouse)
P13595	1.3759237	17.51396261	15.37484321	9.68E-09	2.58E-07	10.60238038	reviewed	NCAM1_MOUSE	Neural cell adhesion molecule 1 (N-CAM-1) (NCAM-1) (CD antigen CD56)	Ncam1 Ncam	Mus musculus (Mouse)
Q9D1L0	-1.036312026	20.87540855	-15.37453789	9.68E-09	2.58E-07	10.602163	reviewed	CHCH2_MOUSE	Coiled-coil-helix-coiled-coil-helix domain-containing protein 2	Chchd2	Mus musculus (Mouse)
Q9CQQ7	-1.119413635	22.48038689	-15.37385905	9.69E-09	2.58E-07	10.60167968	reviewed	AT5F1_MOUSE	ATP synthase F(0) complex subunit B1, mitochondrial (ATP synthase peripheral stalk-membrane subunit b) (ATP synthase subunit b) (ATPase subunit b)	Atp5pb Atp5f1	Mus musculus (Mouse)
O55143-2	-1.647424424	22.82823419	-15.35702328	9.80E-09	2.59E-07	10.58968604	reviewed	AT2A2_MOUSE	Sarcoplasmic/endoplasmic reticulum calcium ATPase 2 (SERCA2) (SR Ca(2+)-ATPase 2) (EC 7.2.2.10) (Calcium pump 2) (Calcium-transporting ATPase sarcoplasmic reticulum type, slow twitch skeletal muscle isoform) (Endoplasmic reticulum class 1/2 Ca(2+) ATPase)	Atp2a2	Mus musculus (Mouse)
Q8CIM3	-0.925575053	15.61883842	-15.34280303	9.89E-09	2.60E-07	10.57954557	reviewed	D2HDH_MOUSE	D-2-hydroxyglutarate dehydrogenase, mitochondrial (EC 1.1.99.39)	D2hgdh	Mus musculus (Mouse)
Q9D6J6	-1.423850641	22.59849958	-15.26883748	1.04E-08	2.72E-07	10.52665097	reviewed	NDUV2_MOUSE	NADH dehydrogenase [ubiquinone] flavoprotein 2, mitochondrial (EC 7.1.1.2) (NADH-ubiquinone oxidoreductase 24 kDa subunit)	Ndufv2	Mus musculus (Mouse)
P97770	1.334589872	14.54190025	15.21025522	1.08E-08	2.78E-07	10.48457814	reviewed	THUM3_MOUSE	tRNA (guanine(6)-N(2))-methyltransferase THUMP3 (EC 2.1.1.256) (GtROSA26asSor) (THUMP domain-containing protein 3)	Thumpd3	Mus musculus (Mouse)
Q9CQH3	-1.067805152	20.9638968	-15.20745998	1.09E-08	2.78E-07	10.48256667	reviewed	NDUB5_MOUSE	NADH dehydrogenase [ubiquinone] 1 beta subcomplex subunit 5, mitochondrial (Complex I-SGDH) (CI-SGDH) (NADH-ubiquinone oxidoreductase SGDH subunit)	Ndufb5	Mus musculus (Mouse)
P47934	-1.330711546	20.39208632	-15.20471153	1.09E-08	2.78E-07	10.48058851	reviewed	CACP_MOUSE	Carnitine O-acetyltransferase (Carnitine acetylase) (EC 2.3.1.137) (EC 2.3.1.7) (Carnitine acetyltransferase) (CAT) (CrAT)	Crat	Mus musculus (Mouse)
P63030	-1.465708065	18.9864518	-15.18735896	1.10E-08	2.80E-07	10.46809112	reviewed	MPC1_MOUSE	Mitochondrial pyruvate carrier 1 (Brain protein 44-like protein)	Mpc1 Brp44l	Mus musculus (Mouse)
P56392	-1.315586645	20.6890674	-15.16611899	1.12E-08	2.80E-07	10.45277491	reviewed	CX7A1_MOUSE	Cytochrome c oxidase subunit 7A1, mitochondrial (Cytochrome c oxidase subunit VIIa-heart) (Cytochrome c oxidase subunit VIIa-H) (Cytochrome c oxidase subunit VIIa-muscle) (Cytochrome c oxidase subunit VIIa-M)	Cox7a1 Cox7a Cox7ah	Mus musculus (Mouse)
Q9WTR5	-0.891647537	18.22559934	-15.165175	1.12E-08	2.80E-07	10.45209371	reviewed	CAD13_MOUSE	Cadherin-13 (Heart cadherin) (H-cadherin) (Truncated cadherin) (T-cad) (T-cadherin)	Cdh13	Mus musculus (Mouse)
Q61001	0.799371772	14.01963255	15.15594565	1.12E-08	2.80E-07	10.44543142	reviewed	LAMA5_MOUSE	Laminin subunit alpha-5 (Laminin-10 subunit alpha) (Laminin-11 subunit alpha) (Laminin-15 subunit alpha)	Lama5	Mus musculus (Mouse)
Q9R0Y5	-1.238849964	22.77839733	-15.12184305	1.15E-08	2.85E-07	10.42077959	reviewed	KAD1_MOUSE	Adenylate kinase isoenzyme 1 (AK 1) (EC 2.7.4.3) (EC 2.7.4.4) (EC 2.7.4.6) (ATP-AMP transphosphorylase 1) (ATP:AMP phosphotransferase) (Adenylate monophosphate kinase) (Myokinase)	Ak1	Mus musculus (Mouse)
Q7M761	-1.251326148	17.27913674	-15.10649921	1.16E-08	2.86E-07	10.40967016	reviewed	OVCH2_MOUSE	Ovochymase-2 (EC 3.4.21.-) (Oviductin)	Ovch2 Ovtn	Mus musculus (Mouse)
Q99J39	-1.039647666	16.33589391	-15.06358975	1.20E-08	2.93E-07	10.37854353	reviewed	DCMC_MOUSE	Malonyl-CoA decarboxylase, mitochondrial (MCD) (EC 4.1.1.9)	Mlycd	Mus musculus (Mouse)
P03953	-1.845260256	13.84287101	-15.02610525	1.23E-08	2.99E-07	10.35128102	reviewed	CFAD_MOUSE	Complement factor D (EC 3.4.21.46) (28 kDa adipocyte protein) (Adipsin) (C3 convertase activator) (Properdin factor D)	Cfd Adn Df	Mus musculus (Mouse)
Q9ERS2	-0.970789629	19.69535349	-14.99566884	1.26E-08	3.02E-07	10.32909557	reviewed	NDUAD_MOUSE	NADH dehydrogenase [ubiquinone] 1 alpha subcomplex subunit 13 (Cell death regulatory protein GRIM-19) (Complex I-B16.6) (CI-B16.6) (Gene associated with retinoic and interferon-induced mortality 19 protein) (GRIM-19) (Gene associated with retinoic and IFN-induced mortality 19 protein) (NADH-ubiquinone oxidoreductase B16.6 subunit)	Ndufa13 Grim19	Mus musculus (Mouse)
Q9CRB9	-1.052872752	21.47414294	-14.99225919	1.26E-08	3.02E-07	10.3266075	reviewed	MIC19_MOUSE	MICOS complex subunit Mic19 (Coiled-coil-helix-coiled-coil-helix domain-containing protein 3)	Chchd3 Mic19	Mus musculus (Mouse)
P62852	0.66155525	20.97356859	14.98244223	1.27E-08	3.03E-07	10.31944081	reviewed	RS25_MOUSE	Small ribosomal subunit protein eS25 (40S ribosomal protein S25)	Rps25	Mus musculus (Mouse)
P97742	-0.872432439	17.19484427	-14.96684739	1.28E-08	3.03E-07	10.30804666	reviewed	CPT1A_MOUSE	Carnitine O-palmitoyltransferase 1, liver isoform (CPT1-L) (EC 2.3.1.21) (Carnitine O-palmitoyltransferase I, liver isoform) (CPT I) (CPTI-L) (Carnitine palmitoyltransferase 1A) (Succinyltransferase CPT1A) (EC 2.3.1.-)	Cpt1a Cpt-1 Cpt1	Mus musculus (Mouse)
P02798	1.876806648	16.6468263	14.9644378	1.28E-08	3.03E-07	10.30628509	reviewed	MT2_MOUSE	Metallothionein-2 (MT-2) (Metallothionein-II) (MT-II)	Mt2	Mus musculus (Mouse)
Q61941	-1.070055918	21.21057764	-14.94911018	1.30E-08	3.03E-07	10.29507309	reviewed	NNTM_MOUSE	NAD(P) transhydrogenase, mitochondrial (EC 7.1.1.1) (Nicotinamide nucleotide transhydrogenase) (Pyridine nucleotide transhydrogenase)	Nnt	Mus musculus (Mouse)
Q8BK30	-0.829631519	21.09392777	-14.94050138	1.31E-08	3.03E-07	10.28877091	reviewed	NDUV3_MOUSE	NADH dehydrogenase [ubiquinone] flavoprotein 3, mitochondrial (Complex I-9kD) (CI-9kD) (NADH-ubiquinone oxidoreductase 9 kDa subunit)	Ndufv3	Mus musculus (Mouse)
Q9D8B4	-0.930905215	19.81234465	-14.93810169	1.31E-08	3.03E-07	10.28701356	reviewed	NDUAB_MOUSE	NADH dehydrogenase [ubiquinone] 1 alpha subcomplex subunit 11 (Complex I-B14.7) (CI-B14.7) (NADH-ubiquinone oxidoreductase subunit B14.7)	Ndufa11	Mus musculus (Mouse)
O89020	-0.874345298	16.58844024	-14.88849407	1.35E-08	3.11E-07	10.25062274	reviewed	AFAM_MOUSE	Afamin (Alpha-albumin) (Alpha-Alb)	Afm	Mus musculus (Mouse)
P05201	-0.937032476	22.15972057	-14.88448466	1.36E-08	3.11E-07	10.24767637	reviewed	AATC_MOUSE	Aspartate aminotransferase, cytoplasmic (cAspAT) (EC 2.6.1.1) (EC 2.6.1.3) (Cysteine aminotransferase, cytoplasmic) (Cysteine transaminase, cytoplasmic) (cCAT) (Glutamate oxaloacetate transaminase 1) (Transaminase A)	Got1	Mus musculus (Mouse)
P07759	-1.188157358	17.06795797	-14.87564603	1.37E-08	3.11E-07	10.24117847	reviewed	SPA3K_MOUSE	Serine protease inhibitor A3K (Serpin A3K) (Contrapsin) (SPI-2)	Serpina3k Mcm2 Spi2	Mus musculus (Mouse)
O08532	-0.964246804	17.11253603	-14.86848779	1.37E-08	3.11E-07	10.23591317	reviewed	CA2D1_MOUSE	Voltage-dependent calcium channel subunit alpha-2/delta-1 (Voltage-gated calcium channel subunit alpha-2/delta-1) [Cleaved into: Voltage-dependent calcium channel subunit alpha-2-1; Voltage-dependent calcium channel subunit delta-1]	Cacna2d1 Cacna2	Mus musculus (Mouse)
Q9CS00	3.352069033	19.85514501	14.85674777	1.39E-08	3.11E-07	10.22727236	reviewed	CATIN_MOUSE	Splicing factor Cactin	Cactin	Mus musculus (Mouse)
Q00897	-1.161597352	17.42130609	-14.77819413	1.46E-08	3.27E-07	10.16928399	reviewed	A1AT4_MOUSE	Alpha-1-antitrypsin 1-4 (Alpha-1 protease inhibitor 4) (Serine protease inhibitor 1-4) (Serine protease inhibitor A1d) (Serpin A1d)	Serpina1d Dom4 Spi1-4	Mus musculus (Mouse)
Q9DCX2	-1.392932891	23.33409921	-14.75961585	1.48E-08	3.30E-07	10.1555256	reviewed	ATP5H_MOUSE	ATP synthase subunit d, mitochondrial (ATPase subunit d) (ATP synthase peripheral stalk subunit d)	Atp5pd Atp5h	Mus musculus (Mouse)
P11103	0.863215516	18.96665965	14.74215291	1.50E-08	3.32E-07	10.14257781	reviewed	PARP1_MOUSE	Poly [ADP-ribose] polymerase 1 (PARP-1) (EC 2.4.2.30) (ADP-ribosyltransferase diphtheria toxin-like 1) (ARTD1) (DNA ADP-ribosyltransferase PARP1) (EC 2.4.2.-) (NAD(+) ADP-ribosyltransferase 1) (ADPRT 1) (Poly[ADP-ribose] synthase 1) (msPARP) (Protein poly-ADP-ribosyltransferase PARP1) (EC 2.4.2.-) [Cleaved into: Poly [ADP-ribose] polymerase 1, processed C-terminus (Poly [ADP-ribose] polymerase 1,…	Parp1 Adprp Adprt Adprt1	Mus musculus (Mouse)
Q9JK42	-1.083514039	18.87906611	-14.72920091	1.52E-08	3.32E-07	10.13296499	reviewed	PDK2_MOUSE	[Pyruvate dehydrogenase (acetyl-transferring)] kinase isozyme 2, mitochondrial (EC 2.7.11.2) (Pyruvate dehydrogenase kinase isoform 2) (PDH kinase 2)	Pdk2	Mus musculus (Mouse)
P97461	0.849760055	21.02666658	14.72455219	1.52E-08	3.32E-07	10.12951276	reviewed	RS5_MOUSE	Small ribosomal subunit protein uS7 (40S ribosomal protein S5) [Cleaved into: Small ribosomal subunit protein uS7, N-terminally processed]	Rps5	Mus musculus (Mouse)
Q99KI0	-1.318665196	23.81487055	-14.6891688	1.56E-08	3.39E-07	10.10320159	reviewed	ACON_MOUSE	Aconitate hydratase, mitochondrial (Aconitase) (EC 4.2.1.3) (Citrate hydro-lyase)	Aco2	Mus musculus (Mouse)
P21550	-1.483904794	22.8514099	-14.67643556	1.57E-08	3.40E-07	10.09371805	reviewed	ENOB_MOUSE	Beta-enolase (EC 4.2.1.11) (2-phospho-D-glycerate hydro-lyase) (Enolase 3) (Muscle-specific enolase) (MSE) (Skeletal muscle enolase)	Eno3 Eno-3	Mus musculus (Mouse)
P56480	-1.525497478	24.53874484	-14.66398006	1.59E-08	3.41E-07	10.08443364	reviewed	ATPB_MOUSE	ATP synthase subunit beta, mitochondrial (EC 7.1.2.2) (ATP synthase F1 subunit beta)	Atp5f1b Atp5b	Mus musculus (Mouse)
Q60714	-1.25196391	13.27355937	-14.6549852	1.60E-08	3.41E-07	10.07772404	reviewed	S27A1_MOUSE	Long-chain fatty acid transport protein 1 (Arachidonate--CoA ligase) (EC 6.2.1.15) (Fatty acid transport protein) (Fatty acid transport protein 1) (FATP-1) (Long-chain-fatty-acid--CoA ligase) (EC 6.2.1.3) (Solute carrier family 27 member 1) (Vlc27a1) (Very long-chain acyl-CoA synthetase) (EC 6.2.1.-)	Slc27a1 Fatp Fatp1	Mus musculus (Mouse)
Q9D3D9	-1.570095662	17.74197124	-14.56031689	1.71E-08	3.63E-07	10.00686416	reviewed	ATPD_MOUSE	ATP synthase subunit delta, mitochondrial (ATP synthase F1 subunit delta) (F-ATPase delta subunit)	Atp5f1d Atp5d	Mus musculus (Mouse)
Q8CC88	-0.678743553	18.4413055	-14.53007202	1.75E-08	3.69E-07	9.98413152	reviewed	VWA8_MOUSE	von Willebrand factor A domain-containing protein 8	Vwa8 Kiaa0564	Mus musculus (Mouse)
Q9JJZ2	-0.886823725	20.37549762	-14.42706362	1.88E-08	3.95E-07	9.906363347	reviewed	TBA8_MOUSE	Tubulin alpha-8 chain (EC 3.6.5.-) (Alpha-tubulin 8) [Cleaved into: Dephenylalaninated tubulin alpha-8 chain]	Tuba8	Mus musculus (Mouse)
Q78J03	-1.381771549	16.88533573	-14.41526632	1.90E-08	3.95E-07	9.897422523	reviewed	MSRB2_MOUSE	Methionine-R-sulfoxide reductase B2, mitochondrial (MsrB2) (EC 1.8.4.12) (EC 1.8.4.14)	Msrb2	Mus musculus (Mouse)
Q9ERT9	1.124495251	15.62682231	14.41503492	1.90E-08	3.95E-07	9.897247081	reviewed	PPR1A_MOUSE	Protein phosphatase 1 regulatory subunit 1A (Protein phosphatase inhibitor 1) (I-1) (IPP-1)	Ppp1r1a	Mus musculus (Mouse)
P13634	-1.392048787	17.50367987	-14.36602894	1.97E-08	4.07E-07	9.860030523	reviewed	CAH1_MOUSE	Carbonic anhydrase 1 (EC 4.2.1.1) (Carbonate dehydratase I) (Carbonic anhydrase I) (CA-I) (Cyanamide hydratase CA1) (EC 4.2.1.69)	Ca1 Car1	Mus musculus (Mouse)
O88492	-1.279041099	17.60191205	-14.28082725	2.09E-08	4.30E-07	9.7950335	reviewed	PLIN4_MOUSE	Perilipin-4 (Adipocyte protein S3-12)	Plin4 Kiaa1881	Mus musculus (Mouse)
Q9DC69	-1.512067076	21.14797265	-14.26949638	2.11E-08	4.32E-07	9.786361492	reviewed	NDUA9_MOUSE	NADH dehydrogenase [ubiquinone] 1 alpha subcomplex subunit 9, mitochondrial (Complex I-39kD) (CI-39kD) (NADH-ubiquinone oxidoreductase 39 kDa subunit)	Ndufa9	Mus musculus (Mouse)
Q9JHU2	-0.623969997	17.49021457	-14.25801368	2.13E-08	4.33E-07	9.777566525	reviewed	PALMD_MOUSE	Palmdelphin	Palmd	Mus musculus (Mouse)
Q9D051	-1.307749339	21.72138985	-14.24659638	2.14E-08	4.34E-07	9.768814888	reviewed	ODPB_MOUSE	Pyruvate dehydrogenase E1 component subunit beta, mitochondrial (PDHE1-B) (EC 1.2.4.1)	Pdhb	Mus musculus (Mouse)
P12804	-0.904861475	15.32203355	-14.17637135	2.26E-08	4.55E-07	9.714836942	reviewed	FGL2_MOUSE	Fibroleukin (Cytotoxic T-lymphocyte-specific protein) (Fibrinogen-like protein 2) (Prothrombinase)	Fgl2 Fiblp	Mus musculus (Mouse)
Q9EQP2	-1.065969963	21.02813458	-14.11094976	2.37E-08	4.75E-07	9.664319575	reviewed	EHD4_MOUSE	EH domain-containing protein 4 (PAST homolog 2) (mPAST2)	Ehd4 Past2	Mus musculus (Mouse)
P12787	-1.445508325	21.79301799	-14.10419162	2.38E-08	4.75E-07	9.659088257	reviewed	COX5A_MOUSE	Cytochrome c oxidase subunit 5A, mitochondrial (Cytochrome c oxidase polypeptide Va)	Cox5a	Mus musculus (Mouse)
P47857	-1.034331803	21.29823431	-14.00622379	2.56E-08	5.08E-07	9.582982814	reviewed	PFKAM_MOUSE	ATP-dependent 6-phosphofructokinase, muscle type (ATP-PFK) (PFK-M) (EC 2.7.1.11) (6-phosphofructokinase type A) (Phosphofructo-1-kinase isozyme A) (PFK-A) (Phosphohexokinase)	Pfkm Pfk-m Pfka	Mus musculus (Mouse)
Q924X2	-1.388513033	20.79137684	-13.97045978	2.63E-08	5.17E-07	9.555072871	reviewed	CPT1B_MOUSE	Carnitine O-palmitoyltransferase 1, muscle isoform (CPT1-M) (EC 2.3.1.21) (Carnitine O-palmitoyltransferase I, muscle isoform) (CPT I) (CPTI-M) (Carnitine palmitoyltransferase 1B)	Cpt1b	Mus musculus (Mouse)
Q71FD7	-0.674142428	19.02899114	-13.96584096	2.64E-08	5.17E-07	9.551463404	reviewed	FBLI1_MOUSE	Filamin-binding LIM protein 1 (FBLP-1) (CSX-associated LIM)	Fblim1 Cal	Mus musculus (Mouse)
P24527	0.613008092	19.348547	13.96081333	2.65E-08	5.17E-07	9.547533161	reviewed	LKHA4_MOUSE	Leukotriene A-4 hydrolase (LTA-4 hydrolase) (EC 3.3.2.6) (Leukotriene A(4) hydrolase) (Tripeptide aminopeptidase LTA4H) (EC 3.4.11.4)	Lta4h	Mus musculus (Mouse)
P01635	-2.349832592	15.87151686	-13.93907497	2.69E-08	5.23E-07	9.5305241	reviewed	KV5A3_MOUSE	Immunoglobulin kappa chain variable 12-41 (Ig kappa chain V-V region K2)	Igkv12-41 Gm16848	Mus musculus (Mouse)
Q91Z83	3.233785031	23.19479343	13.92168476	2.72E-08	5.27E-07	9.516898984	reviewed	MYH7_MOUSE	Myosin-7 (Myosin heavy chain 7) (Myosin heavy chain slow isoform) (MyHC-slow) (Myosin heavy chain, cardiac muscle beta isoform) (MyHC-beta)	Myh7	Mus musculus (Mouse)
Q99K85	0.98236866	18.8126219	13.90948549	2.75E-08	5.29E-07	9.507331231	reviewed	SERC_MOUSE	Phosphoserine aminotransferase (PSAT) (EC 2.6.1.52) (Endometrial progesterone-induced protein) (EPIP) (Phosphohydroxythreonine aminotransferase)	Psat1 Psa Psat	Mus musculus (Mouse)
Q99L13	-0.854283417	18.01263965	-13.88868598	2.79E-08	5.35E-07	9.490999923	reviewed	3HIDH_MOUSE	3-hydroxyisobutyrate dehydrogenase, mitochondrial (HIBADH) (EC 1.1.1.31)	Hibadh	Mus musculus (Mouse)
P28656	0.980450743	18.41604929	13.87337401	2.83E-08	5.39E-07	9.478962398	reviewed	NP1L1_MOUSE	Nucleosome assembly protein 1-like 1 (Brain protein DN38) (NAP-1-related protein)	Nap1l1 Nrp	Mus musculus (Mouse)
Q9ET01	0.965282156	17.20400969	13.83335326	2.91E-08	5.52E-07	9.447440111	reviewed	PYGL_MOUSE	Glycogen phosphorylase, liver form (EC 2.4.1.1)	Pygl	Mus musculus (Mouse)
P97807	-0.97602156	23.26329499	-13.80513841	2.97E-08	5.59E-07	9.425164465	reviewed	FUMH_MOUSE	Fumarate hydratase, mitochondrial (Fumarase) (EC 4.2.1.2) (EF-3)	Fh Fh1	Mus musculus (Mouse)
Q62417	-1.105354024	16.13206352	-13.79763233	2.99E-08	5.59E-07	9.419231114	reviewed	SRBS1_MOUSE	Sorbin and SH3 domain-containing protein 1 (Ponsin) (SH3 domain protein 5) (SH3P12) (c-Cbl-associated protein) (CAP)	Sorbs1 Kiaa1296 Sh3d5	Mus musculus (Mouse)
Q91YT0	-1.315882308	21.34312841	-13.78905462	3.01E-08	5.59E-07	9.412446905	reviewed	NDUV1_MOUSE	NADH dehydrogenase [ubiquinone] flavoprotein 1, mitochondrial (NDUFV1) (EC 7.1.1.2) (Complex I-51kD) (CI-51kD) (NADH-ubiquinone oxidoreductase 51 kDa subunit)	Ndufv1	Mus musculus (Mouse)
O55126	-1.01027342	20.10913426	-13.78816167	3.01E-08	5.59E-07	9.41174043	reviewed	NIPS2_MOUSE	Protein NipSnap homolog 2 (NipSnap2) (Glioblastoma-amplified sequence)	Nipsnap2 Gbas	Mus musculus (Mouse)
Q8BGK2	-0.863485652	21.28950237	-13.78476057	3.02E-08	5.59E-07	9.409049178	reviewed	ARHL1_MOUSE	Inactive ADP-ribosyltransferase ARH2 (ADP-ribosylhydrolase-like protein 1) ([Protein ADP-ribosylarginine] hydrolase-like protein 1)	Adprhl1 Arh2	Mus musculus (Mouse)
Q922B1	-0.957429546	18.74222359	-13.76558593	3.06E-08	5.65E-07	9.393864702	reviewed	MACD1_MOUSE	ADP-ribose glycohydrolase MACROD1 (MACRO domain-containing protein 1) (O-acetyl-ADP-ribose deacetylase MACROD1) (EC 3.1.1.106) (Protein LRP16) ([Protein ADP-ribosylaspartate] hydrolase MACROD1) (EC 3.2.2.-) ([Protein ADP-ribosylglutamate] hydrolase MACROD1) (EC 3.2.2.-)	Macrod1 Lrp16	Mus musculus (Mouse)
Q60611	-1.144340221	16.76565422	-13.75107125	3.10E-08	5.68E-07	9.382357085	reviewed	SATB1_MOUSE	DNA-binding protein SATB1 (Special AT-rich sequence-binding protein 1)	Satb1	Mus musculus (Mouse)
Q8CC21	-0.917568458	17.18549318	-13.73809085	3.13E-08	5.71E-07	9.372056095	reviewed	TTC19_MOUSE	Tetratricopeptide repeat protein 19, mitochondrial (TPR repeat protein 19)	Ttc19	Mus musculus (Mouse)
Q9CPP6	-1.344396355	21.54715272	-13.7163384	3.18E-08	5.78E-07	9.354773037	reviewed	NDUA5_MOUSE	NADH dehydrogenase [ubiquinone] 1 alpha subcomplex subunit 5 (Complex I subunit B13) (Complex I-13kD-B) (CI-13kD-B) (NADH-ubiquinone oxidoreductase 13 kDa-B subunit)	Ndufa5	Mus musculus (Mouse)
Q7TSQ8	-0.974341089	14.80312176	-13.71052742	3.19E-08	5.78E-07	9.350151605	reviewed	PDPR_MOUSE	Pyruvate dehydrogenase phosphatase regulatory subunit, mitochondrial (PDPr)	Pdpr Kiaa1990	Mus musculus (Mouse)
Q9ESD7	-0.694984662	17.71743476	-13.68219905	3.26E-08	5.87E-07	9.327595598	reviewed	DYSF_MOUSE	Dysferlin (Dystrophy-associated fer-1-like protein) (Fer-1-like protein 1)	Dysf Fer1l1	Mus musculus (Mouse)
O09111	-0.996123334	19.19032403	-13.60238973	3.47E-08	6.19E-07	9.263809694	reviewed	NDUBB_MOUSE	NADH dehydrogenase [ubiquinone] 1 beta subcomplex subunit 11, mitochondrial (Complex I-ESSS) (CI-ESSS) (NADH-ubiquinone oxidoreductase ESSS subunit) (Neuronal protein 15.6) (Np15.6) (p15.6)	Ndufb11 Np15	Mus musculus (Mouse)
P13707	-1.321305904	16.9302743	-13.60078454	3.47E-08	6.19E-07	9.262523141	reviewed	GPDA_MOUSE	Glycerol-3-phosphate dehydrogenase [NAD(+)], cytoplasmic (GPD-C) (GPDH-C) (EC 1.1.1.8)	Gpd1 Gdc-1 Gdc1 Kiaa4010	Mus musculus (Mouse)
P55821	1.489487116	16.46817286	13.57558221	3.54E-08	6.26E-07	9.242304771	reviewed	STMN2_MOUSE	Stathmin-2 (Superior cervical ganglion-10 protein) (Protein SCG10)	Stmn2 Scg10 Scgn10 Stmb2	Mus musculus (Mouse)
Q8C8R3-2	-0.848551153	14.88767803	-13.57415649	3.54E-08	6.26E-07	9.241159939	reviewed	ANK2_MOUSE	Ankyrin-2 (ANK-2) (Ankyrin-B) (Brain ankyrin)	Ank2 AnkB	Mus musculus (Mouse)
P07724	-1.376186255	25.26577379	-13.5542255	3.60E-08	6.33E-07	9.225143687	reviewed	ALBU_MOUSE	Albumin	Alb Alb-1 Alb1	Mus musculus (Mouse)
Q9D2H9	-1.604233381	20.94943095	-13.50707065	3.73E-08	6.53E-07	9.187161889	reviewed	DAAF1_MOUSE	Dynein axonemal assembly factor 1 (Leucine-rich repeat-containing protein 50)	Dnaaf1 Lrrc50	Mus musculus (Mouse)
P08249	-1.371377652	24.60047816	-13.50153415	3.74E-08	6.53E-07	9.182694184	reviewed	MDHM_MOUSE	Malate dehydrogenase, mitochondrial (EC 1.1.1.37)	Mdh2 Mor1	Mus musculus (Mouse)
Q9CQA3	-1.13667208	22.47746364	-13.49127257	3.77E-08	6.55E-07	9.174408988	reviewed	SDHB_MOUSE	Succinate dehydrogenase [ubiquinone] iron-sulfur subunit, mitochondrial (EC 1.3.5.1) (Iron-sulfur subunit of complex II) (Ip) (Malate dehydrogenase [quinone] iron-sulfur subunit) (EC 1.1.5.-)	Sdhb	Mus musculus (Mouse)
P40630	-0.597042544	18.9763834	-13.48341312	3.80E-08	6.56E-07	9.168059234	reviewed	TFAM_MOUSE	Transcription factor A, mitochondrial (mtTFA) (Testis-specific high mobility group protein) (TS-HMG)	Tfam Hmgts	Mus musculus (Mouse)
Q07417	-1.066259033	20.24603382	-13.41434702	4.00E-08	6.89E-07	9.11210917	reviewed	ACADS_MOUSE	Short-chain specific acyl-CoA dehydrogenase, mitochondrial (SCAD) (EC 1.3.8.1) (Butyryl-CoA dehydrogenase)	Acads	Mus musculus (Mouse)
P67778	-0.737478789	21.32011452	-13.29405136	4.39E-08	7.53E-07	9.014007074	reviewed	PHB1_MOUSE	Prohibitin 1 (B-cell receptor-associated protein 32) (BAP 32)	Phb1 Phb	Mus musculus (Mouse)
P10126	0.697718339	23.97793126	13.27332578	4.46E-08	7.60E-07	8.997020941	reviewed	EF1A1_MOUSE	Elongation factor 1-alpha 1 (EF-1-alpha-1) (EC 3.6.5.-) (Elongation factor Tu) (EF-Tu) (Eukaryotic elongation factor 1 A-1) (eEF1A-1)	Eef1a1 Eef1a	Mus musculus (Mouse)
O70622	-1.321637366	16.1611255	-13.27041279	4.47E-08	7.60E-07	8.994631533	reviewed	RTN2_MOUSE	Reticulon-2 (Neuroendocrine-specific protein-like 1) (NSP-like protein 1) (Neuroendocrine-specific protein-like I) (NSP-like protein I) (NSPLI)	Rtn2 Nspl1	Mus musculus (Mouse)
Q99LC3	-0.88051196	21.06772998	-13.26037452	4.51E-08	7.63E-07	8.98639378	reviewed	NDUAA_MOUSE	NADH dehydrogenase [ubiquinone] 1 alpha subcomplex subunit 10, mitochondrial (Complex I-42kD) (CI-42kD) (NADH-ubiquinone oxidoreductase 42 kDa subunit)	Ndufa10	Mus musculus (Mouse)
Q91WC3	-1.807340851	17.46522853	-13.24743326	4.56E-08	7.67E-07	8.975765087	reviewed	ACSL6_MOUSE	Long-chain-fatty-acid--CoA ligase 6 (EC 6.2.1.3) (Arachidonate--CoA ligase) (EC 6.2.1.15) (Long-chain acyl-CoA synthetase 6) (LACS 6)	Acsl6 Facl6	Mus musculus (Mouse)
A6X935	-0.746183892	17.16320143	-13.20479687	4.71E-08	7.89E-07	8.940678654	reviewed	ITIH4_MOUSE	Inter alpha-trypsin inhibitor, heavy chain 4 (ITI heavy chain H4) (ITI-HC4) (Inter-alpha-inhibitor heavy chain 4)	Itih4	Mus musculus (Mouse)
Q9D6J5	-0.740658783	19.05699946	-13.18183338	4.79E-08	7.99E-07	8.921737448	reviewed	NDUB8_MOUSE	NADH dehydrogenase [ubiquinone] 1 beta subcomplex subunit 8, mitochondrial (Complex I-ASHI) (CI-ASHI) (NADH-ubiquinone oxidoreductase ASHI subunit)	Ndufb8	Mus musculus (Mouse)
Q64314	-0.788483564	19.169426	-13.17868575	4.81E-08	7.99E-07	8.919138753	reviewed	CD34_MOUSE	Hematopoietic progenitor cell antigen CD34 (CD antigen CD34)	Cd34	Mus musculus (Mouse)
Q61581	-1.106667082	14.81178825	-13.17176024	4.83E-08	8.00E-07	8.913418963	reviewed	IBP7_MOUSE	Insulin-like growth factor-binding protein 7 (IBP-7) (IGF-binding protein 7) (IGFBP-7) (MAC25 protein)	Igfbp7 Mac25	Mus musculus (Mouse)
P61148	-1.479394648	14.37531485	-13.13724003	4.97E-08	8.15E-07	8.884866628	reviewed	FGF1_MOUSE	Fibroblast growth factor 1 (FGF-1) (Acidic fibroblast growth factor) (aFGF) (Heparin-binding growth factor 1) (HBGF-1)	Fgf1 Fgf-1 Fgfa	Mus musculus (Mouse)
Q3UN02	-1.004733951	17.86767329	-13.13306902	4.98E-08	8.15E-07	8.881411946	reviewed	LCLT1_MOUSE	Lysocardiolipin acyltransferase 1 (EC 2.3.1.-) (1-acylglycerol-3-phosphate O-acyltransferase 8) (1-AGP acyltransferase 8) (1-AGPAT 8) (EC 2.3.1.51) (Acyl-CoA:lysocardiolipin acyltransferase 1)	Lclat1 Agpat8 Alcat1 Gm91 Lycat	Mus musculus (Mouse)
Q8VEM8	-1.136003216	22.44826167	-13.13226231	4.98E-08	8.15E-07	8.880743663	reviewed	S25A3_MOUSE	Solute carrier family 25 member 3 (Phosphate carrier protein, mitochondrial) (Phosphate transport protein) (PTP)	Slc25a3	Mus musculus (Mouse)
P13020	1.303222318	21.00551702	13.06358218	5.26E-08	8.56E-07	8.823707407	reviewed	GELS_MOUSE	Gelsolin (Actin-depolymerizing factor) (ADF) (Brevin)	Gsn Gsb	Mus musculus (Mouse)
Q9D7B6	-0.810231709	18.8952619	-13.0451494	5.34E-08	8.61E-07	8.80835199	reviewed	ACAD8_MOUSE	Isobutyryl-CoA dehydrogenase, mitochondrial (EC 1.3.8.5) (Acyl-CoA dehydrogenase family member 8) (ACAD-8)	Acad8	Mus musculus (Mouse)
E9Q401	-0.869763147	17.60700197	-13.04013013	5.36E-08	8.61E-07	8.804167184	reviewed	RYR2_MOUSE	Ryanodine receptor 2 (RYR-2) (RyR2) (Cardiac muscle ryanodine receptor) (Cardiac muscle ryanodine receptor-calcium release channel) (Type 2 ryanodine receptor)	Ryr2	Mus musculus (Mouse)
Q60973	0.660850289	18.29430516	13.03894777	5.37E-08	8.61E-07	8.803181173	reviewed	RBBP7_MOUSE	Histone-binding protein RBBP7 (Histone acetyltransferase type B subunit 2) (Nucleosome-remodeling factor subunit RBAP46) (Retinoblastoma-binding protein 7) (RBBP-7) (Retinoblastoma-binding protein p46)	Rbbp7 Rbap46	Mus musculus (Mouse)
Q8VE95	-0.958336706	15.17122122	-13.03598263	5.38E-08	8.61E-07	8.800708081	reviewed	CH082_MOUSE	UPF0598 protein C8orf82 homolog	NA	Mus musculus (Mouse)
Q91VD9	-1.07162798	22.022919	-13.02873174	5.41E-08	8.62E-07	8.794658216	reviewed	NDUS1_MOUSE	NADH-ubiquinone oxidoreductase 75 kDa subunit, mitochondrial (EC 7.1.1.2) (Complex I-75kD) (CI-75kD)	Ndufs1	Mus musculus (Mouse)
Q9D0M3	-0.962072585	22.36982653	-13.01302678	5.48E-08	8.69E-07	8.781543817	reviewed	CY1_MOUSE	Cytochrome c1, heme protein, mitochondrial (EC 7.1.1.8) (Complex III subunit 4) (Complex III subunit IV) (Cytochrome b-c1 complex subunit 4) (Ubiquinol-cytochrome-c reductase complex cytochrome c1 subunit) (Cytochrome c-1)	Cyc1	Mus musculus (Mouse)
P70698	0.918280142	18.1968868	13.00619905	5.51E-08	8.70E-07	8.775837724	reviewed	PYRG1_MOUSE	CTP synthase 1 (EC 6.3.4.2) (CTP synthetase 1) (UTP--ammonia ligase 1)	Ctps1 Ctps	Mus musculus (Mouse)
P80314	0.590445281	20.02337299	12.96483428	5.69E-08	8.96E-07	8.741208431	reviewed	TCPB_MOUSE	T-complex protein 1 subunit beta (TCP-1-beta) (CCT-beta)	Cct2 Cctb	Mus musculus (Mouse)
P11531	-0.723856422	16.57914366	-12.81186375	6.43E-08	1.01E-06	8.612246991	reviewed	DMD_MOUSE	Dystrophin	Dmd	Mus musculus (Mouse)
Q9WTP7	-0.558791509	19.92001933	-12.80386829	6.47E-08	1.01E-06	8.605467183	reviewed	KAD3_MOUSE	GTP:AMP phosphotransferase AK3, mitochondrial (EC 2.7.4.10) (Adenylate kinase 3)	Ak3	Mus musculus (Mouse)
O35927	-1.555903237	16.91220253	-12.80257688	6.48E-08	1.01E-06	8.604371757	reviewed	CTND2_MOUSE	Catenin delta-2 (Neural plakophilin-related ARM-repeat protein) (NPRAP) (Neurojungin)	Ctnnd2 Catnd2 Nprap	Mus musculus (Mouse)
Q8C5D8	-1.343997522	18.68932534	-12.79712816	6.51E-08	1.01E-06	8.599748792	reviewed	PIAS2_MOUSE	E3 SUMO-protein ligase PIAS2 (EC 2.3.2.27) (Androgen receptor-interacting protein 3) (ARIP3) (DAB2-interacting protein) (DIP) (Msx-interacting zinc finger protein) (Protein inhibitor of activated STAT x) (Protein inhibitor of activated STAT2) (RING-type E3 ubiquitin transferase PIAS2)	Pias2 Miz1 Piasx	Mus musculus (Mouse)
Q9CR16	0.586078957	18.92796886	12.74574251	6.78E-08	1.04E-06	8.556060737	reviewed	PPID_MOUSE	Peptidyl-prolyl cis-trans isomerase D (PPIase D) (EC 5.2.1.8) (40 kDa peptidyl-prolyl cis-trans isomerase) (Cyclophilin-40) (CYP-40) (Rotamase D)	Ppid	Mus musculus (Mouse)
Q91VM9	-0.981616941	18.4165091	-12.74361014	6.79E-08	1.04E-06	8.554244272	reviewed	IPYR2_MOUSE	Inorganic pyrophosphatase 2, mitochondrial (EC 3.6.1.1) (Pyrophosphate phospho-hydrolase 2) (PPase 2)	Ppa2	Mus musculus (Mouse)
P63323	0.618625466	21.59356036	12.72886366	6.87E-08	1.05E-06	8.541674758	reviewed	RS12_MOUSE	Small ribosomal subunit protein eS12 (40S ribosomal protein S12)	Rps12	Mus musculus (Mouse)
Q9D172	-1.269336926	20.83509291	-12.70131204	7.03E-08	1.07E-06	8.518154334	reviewed	GAL3A_MOUSE	Glutamine amidotransferase-like class 1 domain-containing protein 3, mitochondrial	Gatd3 D10Jhu81e Gatd3a	Mus musculus (Mouse)
Q8K0D2	0.909871452	19.4943072	12.65989655	7.27E-08	1.10E-06	8.48270965	reviewed	HABP2_MOUSE	Hyaluronan-binding protein 2 (EC 3.4.21.-) (Plasma hyaluronan-binding protein) [Cleaved into: Hyaluronan-binding protein 2 50 kDa heavy chain; Hyaluronan-binding protein 2 50 kDa heavy chain alternate form; Hyaluronan-binding protein 2 27 kDa light chain; Hyaluronan-binding protein 2 27 kDa light chain alternate form]	Habp2 Phbp	Mus musculus (Mouse)
Q9CQC7	-0.692322153	21.17305263	-12.64083818	7.38E-08	1.12E-06	8.466362895	reviewed	NDUB4_MOUSE	NADH dehydrogenase [ubiquinone] 1 beta subcomplex subunit 4 (Complex I-B15) (CI-B15) (NADH-ubiquinone oxidoreductase B15 subunit)	Ndufb4	Mus musculus (Mouse)
Q91WD5	-1.00680134	20.65271235	-12.62904944	7.45E-08	1.12E-06	8.456240064	reviewed	NDUS2_MOUSE	NADH dehydrogenase [ubiquinone] iron-sulfur protein 2, mitochondrial (EC 7.1.1.2) (Complex I-49kD) (CI-49kD) (NADH-ubiquinone oxidoreductase 49 kDa subunit)	Ndufs2	Mus musculus (Mouse)
P46935	0.687206978	17.95124077	12.61862245	7.52E-08	1.13E-06	8.447279288	reviewed	NEDD4_MOUSE	E3 ubiquitin-protein ligase NEDD4 (EC 2.3.2.26) (HECT-type E3 ubiquitin transferase NEDD4) (Neural precursor cell expressed developmentally down-regulated protein 4) (NEDD-4)	Nedd4 Kiaa0093 Nedd-4 Nedd4-1 Nedd4a Rpf1	Mus musculus (Mouse)
Q91WS0	-0.819455983	21.16967977	-12.59518065	7.66E-08	1.15E-06	8.427108829	reviewed	CISD1_MOUSE	CDGSH iron-sulfur domain-containing protein 1 (Cysteine transaminase CISD1) (EC 2.6.1.3) (MitoNEET)	Cisd1 D10Ertd214e Zcd1	Mus musculus (Mouse)
P28740	0.663627377	12.84644274	12.56710918	7.84E-08	1.17E-06	8.402909221	reviewed	KIF2A_MOUSE	Kinesin-like protein KIF2A (Kinesin-2)	Kif2a Kif2 Kns2	Mus musculus (Mouse)
Q5ND29	-1.053489512	14.47176658	-12.53203012	8.07E-08	1.20E-06	8.372598505	reviewed	RILP_MOUSE	Rab-interacting lysosomal protein	Rilp	Mus musculus (Mouse)
Q8R404	-0.807190303	19.22032927	-12.50061261	8.28E-08	1.22E-06	8.345385284	reviewed	MIC13_MOUSE	MICOS complex subunit MIC13	Micos13 Mic13 Qil1	Mus musculus (Mouse)
P97310	0.961731002	17.59401956	12.49876804	8.29E-08	1.22E-06	8.343785602	reviewed	MCM2_MOUSE	DNA replication licensing factor MCM2 (EC 3.6.4.12) (Minichromosome maintenance protein 2 homolog) (Nuclear protein BM28)	Mcm2 Bm28 Cdcl1 Kiaa0030 Mcmd2	Mus musculus (Mouse)
Q9JIK9	-0.631823748	13.86289532	-12.48933175	8.35E-08	1.23E-06	8.335598688	reviewed	RT34_MOUSE	Small ribosomal subunit protein mS34 (28S ribosomal protein S34, mitochondrial) (MRP-S34) (S34mt) (T-complex expressed gene 2 protein)	Mrps34 Tce2	Mus musculus (Mouse)
Q9D6R2	-0.943575729	23.71620566	-12.47466426	8.45E-08	1.24E-06	8.322861904	reviewed	IDH3A_MOUSE	Isocitrate dehydrogenase [NAD] subunit alpha, mitochondrial (EC 1.1.1.41) (Isocitric dehydrogenase subunit alpha) (NAD(+)-specific ICDH subunit alpha)	Idh3a	Mus musculus (Mouse)
P83882	0.545290799	20.53606811	12.4558612	8.59E-08	1.25E-06	8.306513786	reviewed	RL36A_MOUSE	Large ribosomal subunit protein eL42 (60S ribosomal protein L36a) (60S ribosomal protein L44)	Rpl36a Rpl44	Mus musculus (Mouse)
Q9CZU6	-1.297310428	23.26214664	-12.44384494	8.67E-08	1.26E-06	8.296054507	reviewed	CISY_MOUSE	Citrate synthase, mitochondrial (EC 2.3.3.1) (Citrate (Si)-synthase)	Cs	Mus musculus (Mouse)
P59017	-0.718865809	17.0486001	-12.44220975	8.68E-08	1.26E-06	8.294630485	reviewed	B2L13_MOUSE	Bcl-2-like protein 13 (Bcl2-L-13) (Bcl-rambo) (Protein Mil1)	Bcl2l13 Mil1	Mus musculus (Mouse)
Q8VD26	-0.772627365	16.41243786	-12.39925948	9.00E-08	1.30E-06	8.257165005	reviewed	TM143_MOUSE	Transmembrane protein 143	Tmem143	Mus musculus (Mouse)
Q60870	-0.826946225	19.283698	-12.38312591	9.12E-08	1.31E-06	8.24306097	reviewed	REEP5_MOUSE	Receptor expression-enhancing protein 5 (GP106) (Polyposis locus protein 1 homolog) (Protein TB2 homolog)	Reep5 Dp1	Mus musculus (Mouse)
P19783	-1.078627999	22.70286348	-12.37133484	9.21E-08	1.32E-06	8.232742525	reviewed	COX41_MOUSE	Cytochrome c oxidase subunit 4 isoform 1, mitochondrial (Cytochrome c oxidase polypeptide IV) (Cytochrome c oxidase subunit IV isoform 1) (COX IV-1)	Cox4i1 Cox4 Cox4a Coxiv	Mus musculus (Mouse)
Q9D855	-1.459079499	23.54526973	-12.33862869	9.46E-08	1.35E-06	8.204073947	reviewed	QCR7_MOUSE	Cytochrome b-c1 complex subunit 7 (Complex III subunit 7) (Complex III subunit VII) (Ubiquinol-cytochrome c reductase complex 14 kDa protein)	Uqcrb	Mus musculus (Mouse)
P33622	-0.839294573	18.5067558	-12.3362841	9.48E-08	1.35E-06	8.202016124	reviewed	APOC3_MOUSE	Apolipoprotein C-III (Apo-CIII) (ApoC-III) (Apolipoprotein C3)	Apoc3	Mus musculus (Mouse)
Q8QZT1	-1.077772692	22.14305712	-12.31918165	9.61E-08	1.36E-06	8.186994673	reviewed	THIL_MOUSE	Acetyl-CoA acetyltransferase, mitochondrial (EC 2.3.1.9) (Acetoacetyl-CoA thiolase)	Acat1	Mus musculus (Mouse)
P03921	-2.083201845	16.6229315	-12.31713025	9.63E-08	1.36E-06	8.1851916	reviewed	NU5M_MOUSE	NADH-ubiquinone oxidoreductase chain 5 (EC 7.1.1.2) (NADH dehydrogenase subunit 5)	Mtnd5 mt-Nd5 Nd5	Mus musculus (Mouse)
Q9CR10	-0.758990378	16.44314695	-12.29740361	9.79E-08	1.37E-06	8.167838936	reviewed	OXLD1_MOUSE	Oxidoreductase-like domain-containing protein 1	Oxld1	Mus musculus (Mouse)
P42125	-1.49842447	21.02901126	-12.28313518	9.91E-08	1.38E-06	8.155271756	reviewed	ECI1_MOUSE	Enoyl-CoA delta isomerase 1, mitochondrial (EC 5.3.3.8) (3,2-trans-enoyl-CoA isomerase) (Delta(3),Delta(2)-enoyl-CoA isomerase) (D3,D2-enoyl-CoA isomerase) (Dodecenoyl-CoA isomerase)	Eci1 Dci	Mus musculus (Mouse)
Q9QY76	-0.610702858	20.08891678	-12.28263825	9.91E-08	1.38E-06	8.154833843	reviewed	VAPB_MOUSE	Vesicle-associated membrane protein-associated protein B (VAMP-B) (VAMP-associated protein B) (VAP-B) (VAMP-associated protein 33b)	Vapb	Mus musculus (Mouse)
P14152	-0.889174435	24.0504343	-12.26303086	1.01E-07	1.40E-06	8.137541884	reviewed	MDHC_MOUSE	Malate dehydrogenase, cytoplasmic (EC 1.1.1.37) (Aromatic alpha-keto acid reductase) (KAR) (EC 1.1.1.96) (Cytosolic malate dehydrogenase)	Mdh1 Mor2	Mus musculus (Mouse)
O09161	-1.142746936	20.89726105	-12.26067988	1.01E-07	1.40E-06	8.135466834	reviewed	CASQ2_MOUSE	Calsequestrin-2 (Calsequestrin, cardiac muscle isoform)	Casq2	Mus musculus (Mouse)
Q8CAQ8	-1.036975003	21.3717269	-12.25344962	1.02E-07	1.40E-06	8.12908291	reviewed	MIC60_MOUSE	MICOS complex subunit Mic60 (Mitochondrial inner membrane protein) (Mitofilin)	Immt Mic60	Mus musculus (Mouse)
Q60675	-0.72514567	18.19449837	-12.24597868	1.02E-07	1.40E-06	8.122482867	reviewed	LAMA2_MOUSE	Laminin subunit alpha-2 (Laminin M chain) (Laminin-12 subunit alpha) (Laminin-2 subunit alpha) (Laminin-4 subunit alpha) (Merosin heavy chain)	Lama2	Mus musculus (Mouse)
Q91YE6	0.562270176	18.28036397	12.24022385	1.03E-07	1.41E-06	8.117396377	reviewed	IPO9_MOUSE	Importin-9 (Imp9) (Importin-9a) (Imp9a) (Importin-9b) (Imp9b) (Ran-binding protein 9) (RanBP9)	Ipo9 Imp9 Ranbp9	Mus musculus (Mouse)
Q9D023	-1.45645001	19.60212999	-12.23166712	1.03E-07	1.41E-06	8.109829362	reviewed	MPC2_MOUSE	Mitochondrial pyruvate carrier 2 (Brain protein 44)	Mpc2 Brp44	Mus musculus (Mouse)
O35646	1.375323584	14.95114782	12.22280674	1.04E-07	1.42E-06	8.101988729	reviewed	CAN6_MOUSE	Calpain-6	Capn6 Capa6	Mus musculus (Mouse)
A2AAJ9	-0.897407199	18.37133573	-12.2064734	1.06E-07	1.43E-06	8.087521615	reviewed	OBSCN_MOUSE	Obscurin (EC 2.7.11.1) (Obscurin-RhoGEF) (Obscurin-myosin light chain kinase) (Obscurin-MLCK)	Obscn Gm878	Mus musculus (Mouse)
P05202	-0.97726402	23.48687339	-12.18569613	1.07E-07	1.45E-06	8.069092831	reviewed	AATM_MOUSE	Aspartate aminotransferase, mitochondrial (mAspAT) (EC 2.6.1.1) (EC 2.6.1.7) (Fatty acid-binding protein) (FABP-1) (Glutamate oxaloacetate transaminase 2) (Kynurenine aminotransferase 4) (Kynurenine aminotransferase IV) (Kynurenine--oxoglutarate transaminase 4) (Kynurenine--oxoglutarate transaminase IV) (Plasma membrane-associated fatty acid-binding protein) (FABPpm) (Transaminase A)	Got2 Got-2	Mus musculus (Mouse)
Q9CQP0	-0.960671194	16.95443575	-12.14559662	1.11E-07	1.50E-06	8.03344483	reviewed	RM33_MOUSE	Large ribosomal subunit protein bL33m (39S ribosomal protein L33, mitochondrial) (L33mt) (MRP-L33)	Mrpl33	Mus musculus (Mouse)
Q9CPQ1	-1.580513689	23.50729835	-12.13647962	1.12E-07	1.50E-06	8.025324994	reviewed	COX6C_MOUSE	Cytochrome c oxidase subunit 6C (Cytochrome c oxidase polypeptide VIc)	Cox6c	Mus musculus (Mouse)
Q9QYF1	0.880205538	13.83482115	12.12324627	1.13E-07	1.51E-06	8.013529155	reviewed	RDH11_MOUSE	Retinol dehydrogenase 11 (EC 1.1.1.300) (Androgen-regulated short-chain dehydrogenase/reductase 1) (Cell line MC/9.IL4-derived protein 1) (M42C60) (Prostate short-chain dehydrogenase/reductase 1) (Retinal reductase 1) (RalR1) (Short-chain aldehyde dehydrogenase) (SCALD)	Rdh11 Arsdr1 Mdt1 Psdr1	Mus musculus (Mouse)
Q61738	-0.734352838	14.46984484	-12.10313095	1.15E-07	1.53E-06	7.995576493	reviewed	ITA7_MOUSE	Integrin alpha-7 [Cleaved into: Integrin alpha-7 heavy chain; Integrin alpha-7 light chain]	Itga7	Mus musculus (Mouse)
P03899	-1.085563688	18.73956155	-12.09561135	1.16E-07	1.54E-06	7.988858388	reviewed	NU3M_MOUSE	NADH-ubiquinone oxidoreductase chain 3 (EC 7.1.1.2) (NADH dehydrogenase subunit 3)	mt-Nd3 Nd3	Mus musculus (Mouse)
P60122	0.598284174	17.8789394	12.02722638	1.23E-07	1.62E-06	7.927587929	reviewed	RUVB1_MOUSE	RuvB-like 1 (EC 3.6.4.12) (49 kDa TATA box-binding protein-interacting protein) (49 kDa TBP-interacting protein) (DNA helicase p50) (Pontin 52) (TIP49a)	Ruvbl1 Tip49 Tip49a	Mus musculus (Mouse)
P99024	0.636407483	22.99450325	12.02567028	1.23E-07	1.62E-06	7.926190049	reviewed	TBB5_MOUSE	Tubulin beta-5 chain	Tubb5	Mus musculus (Mouse)
Q8BJW5	0.936225421	11.74795244	12.00114449	1.26E-07	1.64E-06	7.904136315	reviewed	NOL11_MOUSE	Nucleolar protein 11	Nol11	Mus musculus (Mouse)
Q4FK66	0.627352317	12.74606859	12.00078186	1.26E-07	1.64E-06	7.903809922	reviewed	PR38A_MOUSE	Pre-mRNA-splicing factor 38A	Prpf38a	Mus musculus (Mouse)
P08030	0.899410577	17.93601734	11.99941864	1.26E-07	1.64E-06	7.902582884	reviewed	APT_MOUSE	Adenine phosphoribosyltransferase (APRT) (EC 2.4.2.7)	Aprt	Mus musculus (Mouse)
P80313	0.598676584	19.16220089	11.96538328	1.29E-07	1.68E-06	7.871906423	reviewed	TCPH_MOUSE	T-complex protein 1 subunit eta (TCP-1-eta) (CCT-eta)	Cct7 Ccth	Mus musculus (Mouse)
P11440	0.874165045	16.15132223	11.9262389	1.34E-07	1.74E-06	7.836527478	reviewed	CDK1_MOUSE	Cyclin-dependent kinase 1 (CDK1) (EC 2.7.11.22) (EC 2.7.11.23) (Cell division control protein 2 homolog) (Cell division protein kinase 1) (p34 protein kinase)	Cdk1 Cdc2 Cdc2a Cdkn1	Mus musculus (Mouse)
Q8VI75	0.64802253	13.35888824	11.92249259	1.34E-07	1.74E-06	7.833136041	reviewed	IPO4_MOUSE	Importin-4 (Imp4) (Importin-4a) (Imp4a) (Ran-binding protein 4) (RanBP4)	Ipo4 Imp4a Ranbp4	Mus musculus (Mouse)
Q8CG76	-0.573388952	18.10555789	-11.89619115	1.37E-07	1.77E-06	7.809298925	reviewed	ARK72_MOUSE	Aflatoxin B1 aldehyde reductase member 2 (EC 1.1.1.n11) (Succinic semialdehyde reductase) (SSA reductase)	Akr7a2 Afar Akr7a5	Mus musculus (Mouse)
P32020	-0.781444824	18.42995459	-11.86039262	1.42E-07	1.82E-06	7.776778082	reviewed	SCP2_MOUSE	Sterol carrier protein 2 (SCP-2) (Acetyl-CoA C-myristoyltransferase) (EC 2.3.1.155) (Non-specific lipid-transfer protein) (NSL-TP) (Propanoyl-CoA C-acyltransferase) (EC 2.3.1.176) (SCP-2/3-oxoacyl-CoA thiolase) (SCP-2/thiolase) (EC 2.3.1.16) (SCP-chi) (Sterol carrier protein X) (SCP-X)	Scp2 Scp-2	Mus musculus (Mouse)
Q3U0B3	-0.660665744	18.08035731	-11.84042209	1.44E-07	1.84E-06	7.758597585	reviewed	DHR11_MOUSE	Dehydrogenase/reductase SDR family member 11 (17-beta-hydroxysteroid dehydrogenase) (3-beta-hydroxysteroid 3-dehydrogenase) (EC 1.1.1.270) (Estradiol 17-beta-dehydrogenase) (EC 1.1.1.62) (Short-chain dehydrogenase/reductase family 24C member 1)	Dhrs11 Sdr24c1	Mus musculus (Mouse)
Q9JKX6	0.780416163	18.69555224	11.83912714	1.44E-07	1.84E-06	7.757417751	reviewed	NUDT5_MOUSE	ADP-sugar pyrophosphatase (EC 3.6.1.13) (8-oxo-dGDP phosphatase) (EC 3.6.1.58) (Nuclear ATP-synthesis protein NUDIX5) (EC 2.7.7.96) (Nucleoside diphosphate-linked moiety X motif 5) (Nudix motif 5)	Nudt5	Mus musculus (Mouse)
Q925E0	-2.163993475	14.81213491	-11.81461388	1.47E-07	1.87E-06	7.735061737	reviewed	SNTG2_MOUSE	Gamma-2-syntrophin (G2SYN) (Syntrophin-5) (SYN5)	Sntg2	Mus musculus (Mouse)
Q99LB2	-1.015770093	18.73428422	-11.78876762	1.51E-07	1.91E-06	7.711444801	reviewed	DHRS4_MOUSE	Dehydrogenase/reductase SDR family member 4 (EC 1.1.1.184) (EC 1.1.1.300) (NADPH-dependent carbonyl reductase) (CR) (NADPH-dependent retinol dehydrogenase/reductase) (NDRD) (mouNRDR) (Peroxisomal short-chain alcohol dehydrogenase) (PSCD) (Short chain dehydrogenase/reductase family 25C member 2) (Protein SDR25C2)	Dhrs4 D14Ucla2	Mus musculus (Mouse)
Q9D020	-0.650217441	19.32516906	-11.76732472	1.53E-07	1.94E-06	7.691816074	reviewed	5NT3A_MOUSE	Cytosolic 5'-nucleotidase 3A (EC 3.1.3.5) (7-methylguanosine phosphate-specific 5'-nucleotidase) (7-methylguanosine nucleotidase) (EC 3.1.3.91) (Cytosolic 5'-nucleotidase 3) (Cytosolic 5'-nucleotidase III) (cN-III) (Lupin) (Pyrimidine 5'-nucleotidase 1) (P5'N-1) (P5N-1) (PN-I)	Nt5c3a Nt5c3	Mus musculus (Mouse)
Q9R207	0.918748517	14.17716338	11.76089049	1.54E-07	1.94E-06	7.685919945	reviewed	NBN_MOUSE	Nibrin (Cell cycle regulatory protein p95) (Nijmegen breakage syndrome protein 1 homolog)	Nbn Nbs1	Mus musculus (Mouse)
Q99N89	-0.642213055	18.66108469	-11.74809943	1.56E-07	1.96E-06	7.674190017	reviewed	RM43_MOUSE	Large ribosomal subunit protein mL43 (39S ribosomal protein L43, mitochondrial) (L43mt) (MRP-L43) (Mitochondrial ribosomal protein bMRP36a)	Mrpl43	Mus musculus (Mouse)
Q8R127	-0.836643104	19.89614928	-11.72382692	1.59E-07	1.99E-06	7.651899569	reviewed	SCPDL_MOUSE	Saccharopine dehydrogenase-like oxidoreductase (EC 1.-.-.-)	Sccpdh	Mus musculus (Mouse)
P23242	-0.832165076	18.26739683	-11.72313214	1.59E-07	1.99E-06	7.651260916	reviewed	CXA1_MOUSE	Gap junction alpha-1 protein (Connexin-43) (Cx43) (Gap junction 43 kDa heart protein)	Gja1 Cxn-43	Mus musculus (Mouse)
P45376	-0.594714569	20.357577	-11.72104171	1.60E-07	1.99E-06	7.64933915	reviewed	ALDR_MOUSE	Aldo-keto reductase family 1 member B1 (EC 1.1.1.21) (EC 1.1.1.300) (EC 1.1.1.372) (EC 1.1.1.54) (Aldehyde reductase) (Aldo-keto reductase family 1 member B3) (Aldose reductase) (AR)	Akr1b1 Akr1b3 Aldor1 Aldr1 Alr2	Mus musculus (Mouse)
Q60597	-1.262593807	22.79786147	-11.71682858	1.60E-07	1.99E-06	7.645465023	reviewed	ODO1_MOUSE	2-oxoglutarate dehydrogenase complex component E1 (E1o) (OGDC-E1) (OGDH-E1) (EC 1.2.4.2) (2-oxoglutarate dehydrogenase, mitochondrial) (Alpha-ketoglutarate dehydrogenase) (Alpha-KGDH-E1) (Thiamine diphosphate (ThDP)-dependent 2-oxoglutarate dehydrogenase)	Ogdh Kiaa4192	Mus musculus (Mouse)
Q8JZN5	-0.587287592	18.60976728	-11.6977446	1.63E-07	2.01E-06	7.627900937	reviewed	ACAD9_MOUSE	Complex I assembly factor ACAD9, mitochondrial (Acyl-CoA dehydrogenase family member 9) (ACAD-9) (EC 1.3.8.-)	Acad9	Mus musculus (Mouse)
Q8BH59	-0.725818779	20.32393901	-11.66292956	1.68E-07	2.07E-06	7.595792419	reviewed	S2512_MOUSE	Electrogenic aspartate/glutamate antiporter SLC25A12, mitochondrial (Solute carrier family 25 member 12)	Slc25a12	Mus musculus (Mouse)
Q9CR62	-0.868858684	20.66142149	-11.65645687	1.69E-07	2.07E-06	7.589813468	reviewed	M2OM_MOUSE	Mitochondrial 2-oxoglutarate/malate carrier protein (OGCP) (alpha-oxoglutarate carrier) (Solute carrier family 25 member 11) (SLC25A11)	Slc25a11	Mus musculus (Mouse)
Q9DBD0	-0.785082183	14.54851161	-11.64320315	1.71E-07	2.09E-06	7.577561457	reviewed	ICA_MOUSE	Inhibitor of carbonic anhydrase	Inhca Ica	Mus musculus (Mouse)
P35569	-1.107193571	12.89941263	-11.60999119	1.76E-07	2.15E-06	7.546804792	reviewed	IRS1_MOUSE	Insulin receptor substrate 1 (IRS-1)	Irs1 Irs-1	Mus musculus (Mouse)
Q70KF4	-0.734406571	10.93665466	-11.58621675	1.80E-07	2.18E-06	7.524739653	reviewed	CMYA5_MOUSE	Cardiomyopathy-associated protein 5 (Heart and skeletal muscle-specific and sprouty domain-containing) (Myospryn) (Stretch-response protein 553) (Stretch-responsive fibronectin protein type 3) (TRIM-like protein)	Cmya5 Sr553 Srfsd Tims	Mus musculus (Mouse)
Q91VT4	-0.844288064	17.74226438	-11.57649624	1.81E-07	2.19E-06	7.51570637	reviewed	CBR4_MOUSE	3-oxoacyl-[acyl-carrier-protein] reductase (EC 1.1.1.100) (3-ketoacyl-[acyl-carrier-protein] reductase beta subunit) (KAR beta subunit) (Carbonyl reductase family member 4) (CBR4) (Quinone reductase CBR4) (EC 1.6.5.10)	Cbr4	Mus musculus (Mouse)
P35922	0.711052483	16.9033938	11.57432513	1.82E-07	2.19E-06	7.513687825	reviewed	FMR1_MOUSE	Fragile X messenger ribonucleoprotein 1 (Fragile X messenger ribonucleoprotein) (FMRP) (Protein FMR-1) (mFmr1p)	Fmr1 Fmr-1	Mus musculus (Mouse)
Q99MN9	-0.533427743	17.91477655	-11.56646214	1.83E-07	2.20E-06	7.506374567	reviewed	PCCB_MOUSE	Propionyl-CoA carboxylase beta chain, mitochondrial (PCCase subunit beta) (EC 6.4.1.3) (Propanoyl-CoA:carbon dioxide ligase subunit beta)	Pccb	Mus musculus (Mouse)
Q8K203	-0.682651593	16.86287624	-11.53207596	1.88E-07	2.26E-06	7.474340272	reviewed	NEIL3_MOUSE	Endonuclease 8-like 3 (EC 3.2.2.-) (EC 4.2.99.18) (DNA glycosylase FPG2) (DNA glycosylase/AP lyase Neil3) (Endonuclease VIII-like 3) (Nei-like protein 3)	Neil3	Mus musculus (Mouse)
Q9CY66	0.689187632	15.68895967	11.52358666	1.90E-07	2.27E-06	7.466418511	reviewed	GAR1_MOUSE	H/ACA ribonucleoprotein complex subunit 1 (Nucleolar protein family A member 1) (snoRNP protein GAR1)	Gar1 Nola1	Mus musculus (Mouse)
Q99L47	0.525502566	18.5079315	11.51836162	1.91E-07	2.28E-06	7.461540201	reviewed	F10A1_MOUSE	Hsc70-interacting protein (Hip) (Protein FAM10A1) (Protein ST13 homolog)	St13 Fam10a1 Hip	Mus musculus (Mouse)
P34022	0.534876713	20.13686462	11.50570148	1.93E-07	2.29E-06	7.449711995	reviewed	RANG_MOUSE	Ran-specific GTPase-activating protein (HpaII tiny fragments locus 9a protein) (Ran-binding protein 1) (RANBP1)	Ranbp1 Htf9-a Htf9a	Mus musculus (Mouse)
Q9CS42	0.81542489	18.3898627	11.50148311	1.94E-07	2.30E-06	7.445768259	reviewed	PRPS2_MOUSE	Ribose-phosphate pyrophosphokinase 2 (EC 2.7.6.1) (Phosphoribosyl pyrophosphate synthase II) (PRS-II)	Prps2	Mus musculus (Mouse)
Q9DBJ1	1.493120613	21.09028025	11.45145201	2.02E-07	2.39E-06	7.398895986	reviewed	PGAM1_MOUSE	Phosphoglycerate mutase 1 (EC 5.4.2.11) (EC 5.4.2.4) (BPG-dependent PGAM 1) (Phosphoglycerate mutase isozyme B) (PGAM-B)	Pgam1	Mus musculus (Mouse)
Q8K2T4	-1.051950094	16.88582434	-11.44212932	2.04E-07	2.40E-06	7.390141798	reviewed	UQCC3_MOUSE	Ubiquinol-cytochrome-c reductase complex assembly factor 3	Uqcc3	Mus musculus (Mouse)
Q501J6	0.534965678	19.42441415	11.44114047	2.04E-07	2.40E-06	7.38921288	reviewed	DDX17_MOUSE	Probable ATP-dependent RNA helicase DDX17 (EC 3.6.4.13) (DEAD box protein 17)	Ddx17	Mus musculus (Mouse)
Q99JY3	-0.825344117	20.3430786	-11.43619949	2.05E-07	2.40E-06	7.38457028	reviewed	GIMA4_MOUSE	GTPase IMAP family member 4 (Immunity-associated nucleotide 1 protein) (IAN-1) (Immunity-associated protein 4)	Gimap4 Ian1 Imap4	Mus musculus (Mouse)
P42932	0.472144437	20.7631309	11.42871459	2.06E-07	2.41E-06	7.377533987	reviewed	TCPQ_MOUSE	T-complex protein 1 subunit theta (TCP-1-theta) (CCT-theta)	Cct8 Cctq	Mus musculus (Mouse)
Q9CXW3	0.747648558	19.01857098	11.42591652	2.07E-07	2.41E-06	7.374902575	reviewed	CYBP_MOUSE	Calcyclin-binding protein (CacyBP) (Siah-interacting protein)	Cacybp Sip	Mus musculus (Mouse)
P82349	-0.549705945	15.55866117	-11.40935579	2.10E-07	2.44E-06	7.359316486	reviewed	SGCB_MOUSE	Beta-sarcoglycan (Beta-SG) (43 kDa dystrophin-associated glycoprotein) (43DAG)	Sgcb	Mus musculus (Mouse)
Q9D0L4	-0.78301412	16.33475802	-11.37775552	2.16E-07	2.50E-06	7.32952024	reviewed	ADCK1_MOUSE	AarF domain-containing protein kinase 1 (EC 2.7.-.-)	Adck1	Mus musculus (Mouse)
Q8R2G4	-1.032728986	14.28808728	-11.36821896	2.18E-07	2.51E-06	7.320513702	reviewed	NAR3_MOUSE	Ecto-ADP-ribosyltransferase 3 (EC 2.4.2.31) (ADP-ribosyltransferase C2 and C3 toxin-like 3) (ARTC3) (Mono(ADP-ribosyl)transferase 3) (NAD(P)(+)--arginine ADP-ribosyltransferase 3)	Art3	Mus musculus (Mouse)
Q8C0L9	-0.738214503	13.24964692	-11.3488253	2.22E-07	2.55E-06	7.302177266	reviewed	GPCP1_MOUSE	Glycerophosphocholine phosphodiesterase GPCPD1 (EC 3.1.4.2) (Glycerophosphodiester phosphodiesterase 5) (Preimplantation protein 4)	Gpcpd1 Gde5 Kiaa1434 Prei4	Mus musculus (Mouse)
Q80Y14	-0.575530807	21.1960988	-11.33150818	2.25E-07	2.58E-06	7.285780719	reviewed	GLRX5_MOUSE	Glutaredoxin-related protein 5, mitochondrial (Monothiol glutaredoxin-5)	Glrx5	Mus musculus (Mouse)
Q8BH64	-0.597696684	20.82056708	-11.32963739	2.26E-07	2.58E-06	7.284008046	reviewed	EHD2_MOUSE	EH domain-containing protein 2	Ehd2	Mus musculus (Mouse)
Q9D1R9	0.533289231	21.79928129	11.32677007	2.26E-07	2.58E-06	7.281290622	reviewed	RL34_MOUSE	Large ribosomal subunit protein eL34 (60S ribosomal protein L34)	Rpl34	Mus musculus (Mouse)
Q78IK4	-0.655430307	20.03243672	-11.3175832	2.28E-07	2.59E-06	7.272579897	reviewed	MIC27_MOUSE	MICOS complex subunit Mic27 (Apolipoprotein O-like) (Protein FAM121A)	Apool Fam121a Mic27	Mus musculus (Mouse)
Q9DCT2	-1.214666256	21.82073745	-11.31312266	2.29E-07	2.60E-06	7.268348296	reviewed	NDUS3_MOUSE	NADH dehydrogenase [ubiquinone] iron-sulfur protein 3, mitochondrial (EC 7.1.1.2) (Complex I-30kD) (CI-30kD) (NADH-ubiquinone oxidoreductase 30 kDa subunit)	Ndufs3	Mus musculus (Mouse)
Q9CQL5	-0.743951108	17.54274781	-11.30753441	2.30E-07	2.60E-06	7.263044775	reviewed	RM18_MOUSE	Large ribosomal subunit protein uL18m (39S ribosomal protein L18, mitochondrial) (L18mt) (MRP-L18)	Mrpl18	Mus musculus (Mouse)
P56135	-1.371540441	22.81833787	-11.30641909	2.30E-07	2.60E-06	7.261986001	reviewed	ATPK_MOUSE	ATP synthase subunit f, mitochondrial (ATP synthase membrane subunit f)	Atp5mf Atp5j2	Mus musculus (Mouse)
Q8K2C6	-0.661078699	16.0594222	-11.30319702	2.31E-07	2.60E-06	7.25892678	reviewed	SIR5_MOUSE	NAD-dependent protein deacylase sirtuin-5, mitochondrial (EC 2.3.1.-) (Regulatory protein SIR2 homolog 5) (SIR2-like protein 5)	Sirt5 Sir2l5	Mus musculus (Mouse)
Q08857	-1.085457175	20.56470881	-11.29000592	2.34E-07	2.62E-06	7.246394352	reviewed	CD36_MOUSE	Platelet glycoprotein 4 (Glycoprotein IIIb) (GPIIIB) (PAS IV) (PAS-4) (Platelet glycoprotein IV) (GPIV) (CD antigen CD36)	Cd36	Mus musculus (Mouse)
P50171	-0.8612071	20.29136552	-11.26707343	2.39E-07	2.67E-06	7.224576146	reviewed	DHB8_MOUSE	(3R)-3-hydroxyacyl-CoA dehydrogenase (EC 1.1.1.n12) (17-beta-hydroxysteroid dehydrogenase 8) (17-beta-HSD 8) (3-ketoacyl-[acyl-carrier-protein] reductase alpha subunit) (KAR alpha subunit) (3-oxoacyl-[acyl-carrier-protein] reductase) (Estradiol 17-beta-dehydrogenase 8) (EC 1.1.1.62) (Protein Ke6) (Ke-6) (Testosterone 17-beta-dehydrogenase 8) (EC 1.1.1.239)	Hsd17b8 H2-Ke6 Hke6	Mus musculus (Mouse)
Q505D7	-0.919214582	16.58314583	-11.24277275	2.44E-07	2.72E-06	7.201413442	reviewed	OPA3_MOUSE	Optic atrophy 3 protein homolog	Opa3	Mus musculus (Mouse)
Q99M87	-0.689885603	18.2958693	-11.22674541	2.47E-07	2.75E-06	7.186112478	reviewed	DNJA3_MOUSE	DnaJ homolog subfamily A member 3, mitochondrial (DnaJ protein Tid-1) (mTid-1) (Tumorous imaginal discs protein Tid56 homolog)	Dnaja3 Tid1	Mus musculus (Mouse)
Q8K199	-0.892844069	17.26865576	-11.19447705	2.55E-07	2.82E-06	7.155248109	reviewed	COXM2_MOUSE	COX assembly mitochondrial protein 2 homolog	Cmc2	Mus musculus (Mouse)
P52503	-1.08676871	21.97913935	-11.18123888	2.58E-07	2.85E-06	7.142563279	reviewed	NDUS6_MOUSE	NADH dehydrogenase [ubiquinone] iron-sulfur protein 6, mitochondrial (Complex I-13kD-A) (CI-13kD-A) (NADH-ubiquinone oxidoreductase 13 kDa-A subunit)	Ndufs6 Ip13	Mus musculus (Mouse)
Q9CPR5	-0.582945261	17.74353402	-11.16503712	2.62E-07	2.88E-06	7.127020744	reviewed	RM15_MOUSE	Large ribosomal subunit protein uL15m (39S ribosomal protein L15, mitochondrial) (L15mt) (MRP-L15)	Mrpl15	Mus musculus (Mouse)
Q3ULJ0	-0.527565441	18.68729134	-11.15704111	2.63E-07	2.89E-06	7.119342781	reviewed	GPD1L_MOUSE	Glycerol-3-phosphate dehydrogenase 1-like protein (EC 1.1.1.8)	Gpd1l Kiaa0089	Mus musculus (Mouse)
Q9CR61	-1.003919223	21.44790815	-11.15020019	2.65E-07	2.90E-06	7.112770114	reviewed	NDUB7_MOUSE	NADH dehydrogenase [ubiquinone] 1 beta subcomplex subunit 7 (Complex I-B18) (CI-B18) (NADH-ubiquinone oxidoreductase B18 subunit)	Ndufb7	Mus musculus (Mouse)
Q9D083	-0.961025477	11.32339515	-11.14410001	2.67E-07	2.91E-06	7.106906167	reviewed	SPC24_MOUSE	Kinetochore protein Spc24	Spc24 Spbc24	Mus musculus (Mouse)
Q5FWI3	0.633409194	13.19330857	11.13693512	2.68E-07	2.92E-06	7.100015122	reviewed	CEIP2_MOUSE	Cell surface hyaluronidase (EC 3.2.1.35) (Cell migration-inducing hyaluronidase 2) (Transmembrane protein 2)	Cemip2 Kiaa1412 Tmem2	Mus musculus (Mouse)
Q9DCT8	-0.709414207	21.08356477	-11.13126554	2.70E-07	2.93E-06	7.094559483	reviewed	CRIP2_MOUSE	Cysteine-rich protein 2 (CRP-2) (Heart LIM protein)	Crip2 Crp2 Hlp	Mus musculus (Mouse)
P58774	1.77372449	17.67804569	11.1286224	2.70E-07	2.93E-06	7.092015253	reviewed	TPM2_MOUSE	Tropomyosin beta chain (Beta-tropomyosin) (Tropomyosin-2)	Tpm2 Tpm-2	Mus musculus (Mouse)
Q6DFW4	0.606658911	18.00858459	11.11693928	2.73E-07	2.95E-06	7.080762955	reviewed	NOP58_MOUSE	Nucleolar protein 58 (MSSP) (Nucleolar protein 5) (SIK-similar protein)	Nop58 Nol5	Mus musculus (Mouse)
Q62376	0.667648523	19.03738257	11.11197387	2.74E-07	2.96E-06	7.075977503	reviewed	RU17_MOUSE	U1 small nuclear ribonucleoprotein 70 kDa (U1 snRNP 70 kDa) (U1-70K) (snRNP70)	Snrnp70 Snrp70	Mus musculus (Mouse)
Q9CQJ8	-0.805592229	19.28402597	-11.1030813	2.77E-07	2.97E-06	7.06740254	reviewed	NDUB9_MOUSE	NADH dehydrogenase [ubiquinone] 1 beta subcomplex subunit 9 (Complex I-B22) (CI-B22) (NADH-ubiquinone oxidoreductase B22 subunit)	Ndufb9	Mus musculus (Mouse)
P17182	0.52482565	23.03167806	11.06094672	2.87E-07	3.08E-06	7.026690825	reviewed	ENOA_MOUSE	Alpha-enolase (EC 4.2.1.11) (2-phospho-D-glycerate hydro-lyase) (Enolase 1) (Non-neural enolase) (NNE)	Eno1 Eno-1	Mus musculus (Mouse)
Q149B8	-1.226269572	13.77462635	-11.05345673	2.89E-07	3.09E-06	7.019439559	reviewed	PERM1_MOUSE	PGC-1 and ERR-induced regulator in muscle protein 1 (PPARGC1 and ESRR-induced regulator in muscle 1) (Peroxisome proliferator-activated receptor gamma coactivator 1 and estrogen-related receptor-induced regulator in muscle 1)	Perm1	Mus musculus (Mouse)
P26443	-0.462782213	19.64196598	-11.05128973	2.90E-07	3.09E-06	7.017340828	reviewed	DHE3_MOUSE	Glutamate dehydrogenase 1, mitochondrial (GDH 1) (EC 1.4.1.3)	Glud1 Glud	Mus musculus (Mouse)
Q80X56	-1.487180301	15.26496254	-11.0473233	2.91E-07	3.09E-06	7.013498412	reviewed	TRI69_MOUSE	E3 ubiquitin-protein ligase TRIM69 (EC 2.3.2.27) (RING finger B-box coiled-coil transcription factor) (RING finger protein 36) (RING-type E3 ubiquitin transferase TRIM69) (Testis-specific RING finger protein) (Tripartite motif-containing protein 69)	Trim69 Rnf36 Trif	Mus musculus (Mouse)
P05622	-1.478648115	18.45806437	-11.03588111	2.94E-07	3.10E-06	7.002407222	reviewed	PGFRB_MOUSE	Platelet-derived growth factor receptor beta (PDGF-R-beta) (PDGFR-beta) (EC 2.7.10.1) (Beta platelet-derived growth factor receptor) (Beta-type platelet-derived growth factor receptor) (CD140 antigen-like family member B) (Platelet-derived growth factor receptor 1) (PDGFR-1) (CD antigen CD140b)	Pdgfrb Pdgfr Pdgfr1	Mus musculus (Mouse)
Q9EQF5	-0.675364974	18.49195436	-11.03550655	2.94E-07	3.10E-06	7.002043981	reviewed	DPYS_MOUSE	Dihydropyrimidinase (DHP) (DHPase) (EC 3.5.2.2) (Dihydropyrimidine amidohydrolase) (Hydantoinase)	Dpys	Mus musculus (Mouse)
Q8CF89	0.691721118	14.06233955	11.03427867	2.95E-07	3.10E-06	7.000853136	reviewed	TAB1_MOUSE	TGF-beta-activated kinase 1 and MAP3K7-binding protein 1 (Mitogen-activated protein kinase kinase kinase 7-interacting protein 1) (TGF-beta-activated kinase 1-binding protein 1) (TAK1-binding protein 1)	Tab1 Map3k7ip1	Mus musculus (Mouse)
Q8BFR5	-0.743301354	22.08018651	-11.02699826	2.96E-07	3.12E-06	6.993789923	reviewed	EFTU_MOUSE	Elongation factor Tu, mitochondrial	Tufm	Mus musculus (Mouse)
Q9DA03	-0.51290872	16.19736369	-11.02413442	2.97E-07	3.12E-06	6.991010406	reviewed	LYRM7_MOUSE	Complex III assembly factor LYRM7 (LYR motif-containing protein 7)	Lyrm7 MZM1L	Mus musculus (Mouse)
P50462	-0.616456479	23.16509504	-10.99032915	3.07E-07	3.21E-06	6.958152708	reviewed	CSRP3_MOUSE	Cysteine and glycine-rich protein 3 (Cysteine-rich protein 3) (CRP3) (LIM domain protein, cardiac) (Muscle LIM protein)	Csrp3 Clp Mlp	Mus musculus (Mouse)
Q9D832	-0.479520482	18.20425688	-10.97638345	3.11E-07	3.24E-06	6.944572186	reviewed	DNJB4_MOUSE	DnaJ homolog subfamily B member 4	Dnajb4	Mus musculus (Mouse)
Q5M8N4	-0.907834107	14.99475751	-10.95771027	3.16E-07	3.29E-06	6.9263644	reviewed	D39U1_MOUSE	Epimerase family protein SDR39U1 (EC 1.1.1.-) (Short-chain dehydrogenase/reductase family 39U member 1)	Sdr39u1	Mus musculus (Mouse)
Q6P5E6	1.165777911	18.59221793	10.94668497	3.19E-07	3.31E-06	6.915601181	reviewed	GGA2_MOUSE	ADP-ribosylation factor-binding protein GGA2 (Gamma-adaptin-related protein 2) (Golgi-localized, gamma ear-containing, ARF-binding protein 2)	Gga2 Kiaa1080	Mus musculus (Mouse)
Q9CXD6	-0.625127832	16.62426337	-10.93335543	3.23E-07	3.33E-06	6.902575873	reviewed	MCUR1_MOUSE	Mitochondrial calcium uniporter regulator 1 (MCU regulator 1) (Coiled-coil domain-containing protein 90A, mitochondrial)	Mcur1 Ccdc90a	Mus musculus (Mouse)
O54901	-0.858402835	13.59629294	-10.932068	3.23E-07	3.33E-06	6.901317102	reviewed	OX2G_MOUSE	OX-2 membrane glycoprotein (MRC OX-2 antigen) (CD antigen CD200)	Cd200 Mox2	Mus musculus (Mouse)
Q9D0I9	0.45089727	18.43601813	10.93100112	3.24E-07	3.33E-06	6.900273868	reviewed	SYRC_MOUSE	Arginine--tRNA ligase, cytoplasmic (EC 6.1.1.19) (Arginyl-tRNA synthetase) (ArgRS)	Rars1 Rars	Mus musculus (Mouse)
Q8CGZ0	0.471499832	16.52506997	10.92646511	3.25E-07	3.34E-06	6.8958374	reviewed	CHERP_MOUSE	Calcium homeostasis endoplasmic reticulum protein (SR-related CTD-associated factor 6)	Cherp Scaf6	Mus musculus (Mouse)
P80318	0.468538613	21.81688303	10.91836537	3.28E-07	3.35E-06	6.887911418	reviewed	TCPG_MOUSE	T-complex protein 1 subunit gamma (TCP-1-gamma) (CCT-gamma) (Matricin) (mTRiC-P5)	Cct3 Cctg	Mus musculus (Mouse)
Q9WV69	-0.695359315	16.47320586	-10.91507566	3.29E-07	3.35E-06	6.884690826	reviewed	DEMA_MOUSE	Dematin (Dematin actin-binding protein) (Erythrocyte membrane protein band 4.9)	Dmtn Epb4.9 Epb49	Mus musculus (Mouse)
Q8R035	-0.596475843	17.54254801	-10.90056135	3.33E-07	3.39E-06	6.870471338	reviewed	ICT1_MOUSE	Large ribosomal subunit protein mL62 (39S ribosomal protein L58, mitochondrial) (MRP-L58) (Immature colon carcinoma transcript 1 protein homolog) (Peptidyl-tRNA hydrolase ICT1, mitochondrial) (EC 3.1.1.29)	Mrpl58 Ict1	Mus musculus (Mouse)
P19096	0.968888614	18.41468243	10.89855519	3.34E-07	3.39E-06	6.868504641	reviewed	FAS_MOUSE	Fatty acid synthase (EC 2.3.1.85) (Type I Fatty Acid Synthase) [Includes: [Acyl-carrier-protein] S-acetyltransferase (EC 2.3.1.38); [Acyl-carrier-protein] S-malonyltransferase (EC 2.3.1.39); 3-oxoacyl-[acyl-carrier-protein] synthase (EC 2.3.1.41); 3-oxoacyl-[acyl-carrier-protein] reductase (EC 1.1.1.100); 3-hydroxyacyl-[acyl-carrier-protein] dehydratase (EC 4.2.1.59); Enoyl-[acyl-carrier-protein]…	Fasn	Mus musculus (Mouse)
Q63918	-0.645219823	19.40207828	-10.8895017	3.36E-07	3.41E-06	6.859625286	reviewed	CAVN2_MOUSE	Caveolae-associated protein 2 (Cavin-2) (Phosphatidylserine-binding protein) (Serum deprivation-response protein)	Cavin2 Sdpr Sdr	Mus musculus (Mouse)
P42669	-0.661407154	17.30524663	-10.87878275	3.40E-07	3.43E-06	6.849104213	reviewed	PURA_MOUSE	Transcriptional activator protein Pur-alpha (Purine-rich single-stranded DNA-binding protein alpha)	Pura	Mus musculus (Mouse)
P70677	0.783625672	22.35004313	10.87421184	3.41E-07	3.43E-06	6.844614943	reviewed	CASP3_MOUSE	Caspase-3 (CASP-3) (EC 3.4.22.56) (Apopain) (Cysteine protease CPP32) (CPP-32) (LICE) (Protein Yama) (SREBP cleavage activity 1) (SCA-1) [Cleaved into: Caspase-3 subunit p17; Caspase-3 subunit p12]	Casp3 Cpp32	Mus musculus (Mouse)
Q61881	0.784854282	17.26064409	10.87253343	3.42E-07	3.43E-06	6.842966101	reviewed	MCM7_MOUSE	DNA replication licensing factor MCM7 (EC 3.6.4.12) (CDC47 homolog)	Mcm7 Cdc47 Mcmd7	Mus musculus (Mouse)
O88587	-0.570641138	17.8989716	-10.86188662	3.45E-07	3.46E-06	6.832501691	reviewed	COMT_MOUSE	Catechol O-methyltransferase (EC 2.1.1.6)	Comt Comt1	Mus musculus (Mouse)
Q91VN6	-3.118917989	15.57855571	-10.83007941	3.55E-07	3.55E-06	6.80118627	reviewed	DDX41_MOUSE	Probable ATP-dependent RNA helicase DDX41 (EC 3.6.4.13) (DEAD box protein 41)	Ddx41	Mus musculus (Mouse)
P97478	-1.022134912	17.21121557	-10.80151627	3.65E-07	3.64E-06	6.77299671	reviewed	COQ7_MOUSE	5-demethoxyubiquinone hydroxylase, mitochondrial (DMQ hydroxylase) (EC 1.14.99.60) (Timing protein clk-1 homolog) (Ubiquinone biosynthesis monooxygenase COQ7)	Coq7	Mus musculus (Mouse)
Q9CQV7	-1.652882406	14.58594434	-10.79761338	3.66E-07	3.64E-06	6.769139853	reviewed	TIM14_MOUSE	Mitochondrial import inner membrane translocase subunit TIM14 (DnaJ homolog subfamily C member 19)	Dnajc19 Tim14 Timm14	Mus musculus (Mouse)
Q9ESZ8	0.508300468	17.9739379	10.79379906	3.68E-07	3.65E-06	6.765369348	reviewed	GTF2I_MOUSE	General transcription factor II-I (GTFII-I) (TFII-I) (Bruton tyrosine kinase-associated protein 135) (BAP-135) (BTK-associated protein 135)	Gtf2i Bap135 Diws1t	Mus musculus (Mouse)
Q922Q8	0.423285917	19.37074788	10.78782283	3.70E-07	3.66E-06	6.759459454	reviewed	LRC59_MOUSE	Leucine-rich repeat-containing protein 59 [Cleaved into: Leucine-rich repeat-containing protein 59, N-terminally processed]	Lrrc59	Mus musculus (Mouse)
Q9WUM5	-0.81552942	21.87757781	-10.73179031	3.90E-07	3.85E-06	6.703910689	reviewed	SUCA_MOUSE	Succinate--CoA ligase [ADP/GDP-forming] subunit alpha, mitochondrial (EC 6.2.1.4) (EC 6.2.1.5) (Succinyl-CoA synthetase subunit alpha) (SCS-alpha)	Suclg1	Mus musculus (Mouse)
Q9Z1G3	0.615396689	17.22336906	10.7288712	3.91E-07	3.85E-06	6.701009921	reviewed	VATC1_MOUSE	V-type proton ATPase subunit C 1 (V-ATPase subunit C 1) (Vacuolar proton pump subunit C 1)	Atp6v1c1 Atp6c Atp6c1 Vatc	Mus musculus (Mouse)
Q91WG4	0.898312891	17.77231951	10.70602472	3.99E-07	3.92E-06	6.678283399	reviewed	ELP2_MOUSE	Elongator complex protein 2 (ELP2) (STAT3-interacting protein 1) (StIP1)	Elp2 Statip1	Mus musculus (Mouse)
Q9ERK4	0.457718085	20.80494506	10.70280546	4.00E-07	3.92E-06	6.675077671	reviewed	XPO2_MOUSE	Exportin-2 (Exp2) (Chromosome segregation 1-like protein) (Importin-alpha re-exporter)	Cse1l Xpo2	Mus musculus (Mouse)
Q9DBR0	-0.532144856	17.6058506	-10.69613278	4.03E-07	3.93E-06	6.66843041	reviewed	AKAP8_MOUSE	A-kinase anchor protein 8 (AKAP-8) (A-kinase anchor protein 95 kDa) (AKAP 95)	Akap8 Akap95	Mus musculus (Mouse)
P29699	-0.842494749	20.57974786	-10.69496994	4.03E-07	3.93E-06	6.667271633	reviewed	FETUA_MOUSE	Alpha-2-HS-glycoprotein (Countertrypin) (Fetuin-A)	Ahsg Fetua	Mus musculus (Mouse)
Q3V384	-0.740843722	16.84041388	-10.68412715	4.07E-07	3.94E-06	6.65646149	reviewed	AFG1L_MOUSE	AFG1-like ATPase (EC 3.6.-.-) (Lactation elevated protein 1)	Afg1l Lace1	Mus musculus (Mouse)
Q9D0K2	-0.728994991	19.90990675	-10.68409884	4.07E-07	3.94E-06	6.656433257	reviewed	SCOT1_MOUSE	Succinyl-CoA:3-ketoacid coenzyme A transferase 1, mitochondrial (SCOT) (EC 2.8.3.5) (3-oxoacid CoA-transferase 1) (Somatic-type succinyl-CoA:3-oxoacid CoA-transferase) (SCOT-s) (Succinyl-CoA:3-oxoacid CoA transferase)	Oxct1 Oxct Scot	Mus musculus (Mouse)
P49312	0.536124868	21.04483524	10.68366632	4.08E-07	3.94E-06	6.656001841	reviewed	ROA1_MOUSE	Heterogeneous nuclear ribonucleoprotein A1 (hnRNP A1) (HDP-1) (Helix-destabilizing protein) (Single-strand-binding protein) (Topoisomerase-inhibitor suppressed) (hnRNP core protein A1) [Cleaved into: Heterogeneous nuclear ribonucleoprotein A1, N-terminally processed]	Hnrnpa1 Fli-2 Hnrpa1 Tis	Mus musculus (Mouse)
Q99JF8	0.715618721	19.81208871	10.68032081	4.09E-07	3.95E-06	6.652664369	reviewed	PSIP1_MOUSE	PC4 and SFRS1-interacting protein (Lens epithelium-derived growth factor) (mLEDGF)	Psip1 Ledgf	Mus musculus (Mouse)
Q9CX34	0.425879556	18.94029016	10.67209569	4.12E-07	3.97E-06	6.644455192	reviewed	SGT1_MOUSE	Protein SGT1 homolog (Suppressor of G2 allele of SKP1 homolog)	Sugt1	Mus musculus (Mouse)
Q8K3J1	-0.754098881	21.63945394	-10.66886529	4.13E-07	3.97E-06	6.641229556	reviewed	NDUS8_MOUSE	NADH dehydrogenase [ubiquinone] iron-sulfur protein 8, mitochondrial (EC 7.1.1.2) (Complex I-23kD) (CI-23kD) (NADH-ubiquinone oxidoreductase 23 kDa subunit)	Ndufs8	Mus musculus (Mouse)
Q60864	0.520438162	20.58457133	10.65083309	4.20E-07	4.03E-06	6.623208506	reviewed	STIP1_MOUSE	Stress-induced-phosphoprotein 1 (STI1) (mSTI1) (Hsc70/Hsp90-organizing protein) (Hop)	Stip1	Mus musculus (Mouse)
Q60931	-0.820820796	21.84378503	-10.64522401	4.23E-07	4.03E-06	6.617597543	reviewed	VDAC3_MOUSE	Non-selective voltage-gated ion channel VDAC3 (VDAC-3) (mVDAC3) (Outer mitochondrial membrane protein porin 3)	Vdac3	Mus musculus (Mouse)
O55142	0.563842679	21.19280133	10.64258637	4.24E-07	4.03E-06	6.614958131	reviewed	RL35A_MOUSE	Large ribosomal subunit protein eL33 (60S ribosomal protein L35a)	Rpl35a	Mus musculus (Mouse)
P61922	0.989005607	15.144961	10.64246228	4.24E-07	4.03E-06	6.614833946	reviewed	GABT_MOUSE	4-aminobutyrate aminotransferase, mitochondrial (EC 2.6.1.19) ((S)-3-amino-2-methylpropionate transaminase) (EC 2.6.1.22) (GABA aminotransferase) (GABA-AT) (Gamma-amino-N-butyrate transaminase) (GABA transaminase) (GABA-T) (L-AIBAT)	Abat Gabat	Mus musculus (Mouse)
Q9D0D4	0.9925503	17.41761905	10.64058303	4.24E-07	4.03E-06	6.612953072	reviewed	DIM1_MOUSE	Dimethyladenosine transferase (EC 2.1.1.183) (18S rRNA (adenine(1779)-N(6)/adenine(1780)-N(6))-dimethyltransferase) (18S rRNA dimethylase) (DIM1 dimethyladenosine transferase 1 homolog) (DIM1 dimethyladenosine transferase 1-like) (S-adenosylmethionine-6-N',N'-adenosyl(rRNA) dimethyltransferase)	Dimt1 Dimt1l	Mus musculus (Mouse)
Q8K1R3	-0.778089376	17.70943558	-10.6124954	4.36E-07	4.12E-06	6.584807111	reviewed	PNPT1_MOUSE	Polyribonucleotide nucleotidyltransferase 1, mitochondrial (EC 2.7.7.8) (3'-5' RNA exonuclease OLD35) (PNPase old-35) (Polynucleotide phosphorylase 1) (PNPase 1) (Polynucleotide phosphorylase-like protein)	Pnpt1 Pnpase	Mus musculus (Mouse)
Q9CQN7	-0.580837906	17.06500036	-10.59719766	4.42E-07	4.17E-06	6.569450653	reviewed	RM41_MOUSE	Large ribosomal subunit protein mL41 (39S ribosomal protein L41, mitochondrial) (L41mt) (MRP-L41)	Mrpl41	Mus musculus (Mouse)
Q8BWM0	-0.541153917	17.53409523	-10.56009091	4.58E-07	4.31E-06	6.532122267	reviewed	PGES2_MOUSE	Prostaglandin E synthase 2 (EC 5.3.99.3) (GATE-binding factor 1) (GBF-1) (Microsomal prostaglandin E synthase 2) (mPGES-2) [Cleaved into: Prostaglandin E synthase 2 truncated form]	Ptges2 Gbf1 Pges2	Mus musculus (Mouse)
Q9QX60	-1.029486251	14.22860842	-10.55553078	4.60E-07	4.32E-06	6.527527136	reviewed	DGUOK_MOUSE	Deoxyguanosine kinase, mitochondrial (EC 2.7.1.113) (Deoxyadenosine kinase, mitochondrial) (EC 2.7.1.76)	Dguok Dgk	Mus musculus (Mouse)
P07742	0.873136488	16.82050983	10.55354952	4.61E-07	4.32E-06	6.525530147	reviewed	RIR1_MOUSE	Ribonucleoside-diphosphate reductase large subunit (EC 1.17.4.1) (Ribonucleoside-diphosphate reductase subunit M1) (Ribonucleotide reductase large subunit)	Rrm1	Mus musculus (Mouse)
Q8K2B3	-0.989138495	22.07359699	-10.53315624	4.70E-07	4.39E-06	6.504956204	reviewed	SDHA_MOUSE	Succinate dehydrogenase [ubiquinone] flavoprotein subunit, mitochondrial (EC 1.3.5.1) (Flavoprotein subunit of complex II) (Fp) (Malate dehydrogenase [quinone] flavoprotein subunit) (EC 1.1.5.-)	Sdha	Mus musculus (Mouse)
Q9CZD3	0.635935474	18.83430604	10.52618886	4.73E-07	4.41E-06	6.497919276	reviewed	GARS_MOUSE	Glycine--tRNA ligase (EC 6.1.1.14) (Diadenosine tetraphosphate synthetase) (Ap4A synthetase) (EC 2.7.7.-) (Glycyl-tRNA synthetase 1) (GlyRS)	Gars1 Gars	Mus musculus (Mouse)
P56393	-1.250873701	18.26226008	-10.50088834	4.84E-07	4.51E-06	6.472332658	reviewed	COX7B_MOUSE	Cytochrome c oxidase subunit 7B, mitochondrial (Cytochrome c oxidase polypeptide VIIb)	Cox7b	Mus musculus (Mouse)
Q9QXX4	-0.777215615	18.13604688	-10.49077557	4.89E-07	4.54E-06	6.462090774	reviewed	S2513_MOUSE	Electrogenic aspartate/glutamate antiporter SLC25A13, mitochondrial (Citrin) (Solute carrier family 25 member 13)	Slc25a13	Mus musculus (Mouse)
Q9D7J9	-0.908166317	16.21666076	-10.48728595	4.91E-07	4.54E-06	6.458554645	reviewed	ECHD3_MOUSE	Enoyl-CoA hydratase domain-containing protein 3, mitochondrial	Echdc3	Mus musculus (Mouse)
P62270	0.437348317	21.3755903	10.47214597	4.98E-07	4.60E-06	6.443201218	reviewed	RS18_MOUSE	Small ribosomal subunit protein uS13 (40S ribosomal protein S18) (Ke-3) (Ke3)	Rps18	Mus musculus (Mouse)
Q9DC70	-1.09507198	21.14080836	-10.44636801	5.10E-07	4.70E-06	6.41701618	reviewed	NDUS7_MOUSE	NADH dehydrogenase [ubiquinone] iron-sulfur protein 7, mitochondrial (EC 7.1.1.2) (Complex I-20kD) (CI-20kD) (NADH-ubiquinone oxidoreductase 20 kDa subunit)	Ndufs7	Mus musculus (Mouse)
Q61292	-0.548150959	16.32303715	-10.44011118	5.13E-07	4.72E-06	6.410652223	reviewed	LAMB2_MOUSE	Laminin subunit beta-2 (Laminin-11 subunit beta) (Laminin-14 subunit beta) (Laminin-15 subunit beta) (Laminin-3 subunit beta) (Laminin-4 subunit beta) (Laminin-7 subunit beta) (Laminin-9 subunit beta) (S-laminin subunit beta) (S-LAM beta)	Lamb2 Lams	Mus musculus (Mouse)
Q9ERN0	-0.658353357	15.12320335	-10.42986224	5.19E-07	4.76E-06	6.400220787	reviewed	SCAM2_MOUSE	Secretory carrier-associated membrane protein 2 (Secretory carrier membrane protein 2)	Scamp2	Mus musculus (Mouse)
O88322	-0.716193401	16.91363611	-10.39644384	5.35E-07	4.90E-06	6.366146523	reviewed	NID2_MOUSE	Nidogen-2 (NID-2) (Entactin-2)	Nid2	Mus musculus (Mouse)
P23506	-0.553477717	19.83484544	-10.38799198	5.40E-07	4.93E-06	6.357514013	reviewed	PIMT_MOUSE	Protein-L-isoaspartate(D-aspartate) O-methyltransferase (PIMT) (EC 2.1.1.77) (L-isoaspartyl protein carboxyl methyltransferase) (Protein L-isoaspartyl/D-aspartyl methyltransferase) (Protein-beta-aspartate methyltransferase)	Pcmt1	Mus musculus (Mouse)
Q03963	-0.704992698	17.67347707	-10.37966781	5.44E-07	4.96E-06	6.349006086	reviewed	E2AK2_MOUSE	Interferon-induced, double-stranded RNA-activated protein kinase (EC 2.7.11.1) (Eukaryotic translation initiation factor 2-alpha kinase 2) (eIF-2A protein kinase 2) (Interferon-inducible RNA-dependent protein kinase) (P1/eIF-2A protein kinase) (Protein kinase RNA-activated) (PKR) (Protein kinase R) (Serine/threonine-protein kinase TIK) (Tyrosine-protein kinase EIF2AK2) (EC 2.7.10.2) (p68 kinase)	Eif2ak2 Pkr Prkr Tik	Mus musculus (Mouse)
Q99N92	-0.877861924	16.20128858	-10.35571258	5.57E-07	5.06E-06	6.324489605	reviewed	RM27_MOUSE	Large ribosomal subunit protein bL27m (39S ribosomal protein L27, mitochondrial) (L27mt) (MRP-L27)	Mrpl27	Mus musculus (Mouse)
Q9Z2X1	0.714551515	20.19309876	10.35350953	5.58E-07	5.06E-06	6.322232528	reviewed	HNRPF_MOUSE	Heterogeneous nuclear ribonucleoprotein F (hnRNP F) [Cleaved into: Heterogeneous nuclear ribonucleoprotein F, N-terminally processed]	Hnrnpf Hnrpf	Mus musculus (Mouse)
Q3TIV5	0.576540422	17.84541183	10.33621472	5.67E-07	5.13E-06	6.304499341	reviewed	ZC3HF_MOUSE	Zinc finger CCCH domain-containing protein 15 (DRG family-regulatory protein 1) (Epo-immediate response gene protein FM22)	Zc3h15 Dfrp1	Mus musculus (Mouse)
Q8CFZ4	1.012031201	15.63459138	10.3302687	5.71E-07	5.15E-06	6.298396782	reviewed	GPC3_MOUSE	Glypican-3 [Cleaved into: Glypican-3 alpha subunit; Glypican-3 beta subunit]	Gpc3	Mus musculus (Mouse)
Q91ZA3	-0.521036977	18.1294726	-10.32370742	5.74E-07	5.17E-06	6.291659311	reviewed	PCCA_MOUSE	Propionyl-CoA carboxylase alpha chain, mitochondrial (PCCase subunit alpha) (EC 6.4.1.3) (Propanoyl-CoA:carbon dioxide ligase subunit alpha)	Pcca	Mus musculus (Mouse)
Q8R4N0	-0.766894836	18.47235079	-10.3217118	5.75E-07	5.17E-06	6.289609379	reviewed	CLYBL_MOUSE	Citramalyl-CoA lyase, mitochondrial (EC 4.1.3.25) ((3S)-malyl-CoA thioesterase) (EC 3.1.2.30) (Beta-methylmalate synthase) (EC 2.3.3.-) (Citrate lyase subunit beta-like protein, mitochondrial) (Citrate lyase beta-like) (Malate synthase) (EC 2.3.3.9)	Clybl Clb	Mus musculus (Mouse)
Q9D1I6	-0.853521914	16.94853301	-10.3064914	5.84E-07	5.23E-06	6.273963702	reviewed	RM14_MOUSE	Large ribosomal subunit protein uL14m (39S ribosomal protein L14, mitochondrial) (L14mt) (MRP-L14)	Mrpl14	Mus musculus (Mouse)
Q8BT07	1.011887671	12.43317502	10.2794694	5.99E-07	5.36E-06	6.246138357	reviewed	CEP55_MOUSE	Centrosomal protein of 55 kDa (Cep55)	Cep55	Mus musculus (Mouse)
Q02780	-0.496766623	16.37092718	-10.27760665	6.00E-07	5.36E-06	6.244217946	reviewed	NFIA_MOUSE	Nuclear factor 1 A-type (NF1-A) (Nuclear factor 1/A) (CCAAT-box-binding transcription factor) (CTF) (Nuclear factor I/A) (NF-I/A) (NFI-A) (TGGCA-binding protein)	Nfia	Mus musculus (Mouse)
Q9R069	0.654843459	19.83475669	10.27254416	6.03E-07	5.37E-06	6.238997268	reviewed	BCAM_MOUSE	Basal cell adhesion molecule (B-CAM cell surface glycoprotein) (Lutheran antigen) (CD antigen CD239)	Bcam Gplu Lu	Mus musculus (Mouse)
P62313	-0.521834449	17.97439146	-10.22635148	6.31E-07	5.60E-06	6.191260362	reviewed	LSM6_MOUSE	U6 snRNA-associated Sm-like protein LSm6	Lsm6	Mus musculus (Mouse)
Q9DCZ1	-0.800150702	19.26388834	-10.2134965	6.39E-07	5.66E-06	6.177943232	reviewed	GMPR1_MOUSE	GMP reductase 1 (GMPR 1) (EC 1.7.1.7) (Guanosine 5'-monophosphate oxidoreductase 1) (Guanosine monophosphate reductase 1)	Gmpr Gmpr1	Mus musculus (Mouse)
P29788	-0.76195285	14.96951599	-10.2075851	6.43E-07	5.68E-06	6.171814569	reviewed	VTNC_MOUSE	Vitronectin (VN) (S-protein) (Serum-spreading factor)	Vtn	Mus musculus (Mouse)
P97351	0.455892538	21.71322782	10.18502041	6.57E-07	5.79E-06	6.148392972	reviewed	RS3A_MOUSE	Small ribosomal subunit protein eS1 (40S ribosomal protein S3a) (Protein TU-11)	Rps3a Rps3a1	Mus musculus (Mouse)
P18242	-0.573686115	19.37708782	-10.18412704	6.58E-07	5.79E-06	6.147464774	reviewed	CATD_MOUSE	Cathepsin D (EC 3.4.23.5)	Ctsd	Mus musculus (Mouse)
P50431	0.854930169	18.42837686	10.17091514	6.66E-07	5.85E-06	6.133729824	reviewed	GLYC_MOUSE	Serine hydroxymethyltransferase, cytosolic (SHMT) (EC 2.1.2.1) (Glycine hydroxymethyltransferase) (Serine methylase)	Shmt1 Shmt	Mus musculus (Mouse)
P09055-2	-0.916946241	17.01091384	-10.15354743	6.78E-07	5.94E-06	6.115651651	reviewed	ITB1_MOUSE	Integrin beta-1 (Fibronectin receptor subunit beta) (VLA-4 subunit beta) (CD antigen CD29)	Itgb1	Mus musculus (Mouse)
P12382	0.649371383	18.03849882	10.15063905	6.80E-07	5.94E-06	6.112621762	reviewed	PFKAL_MOUSE	ATP-dependent 6-phosphofructokinase, liver type (ATP-PFK) (PFK-L) (EC 2.7.1.11) (6-phosphofructokinase type B) (Phosphofructo-1-kinase isozyme B) (PFK-B) (Phosphohexokinase)	Pfkl Pfk-l Pfkb	Mus musculus (Mouse)
Q9CZ42	-0.49050268	19.07898146	-10.13587194	6.90E-07	6.01E-06	6.097226374	reviewed	NNRD_MOUSE	ATP-dependent (S)-NAD(P)H-hydrate dehydratase (EC 4.2.1.93) (ATP-dependent NAD(P)HX dehydratase) (Carbohydrate kinase domain-containing protein) (NAD(P)HX dehydratase)	Naxd Carkd	Mus musculus (Mouse)
Q9Z0X1	-0.667737922	20.94121982	-10.12390377	6.98E-07	6.07E-06	6.08473517	reviewed	AIFM1_MOUSE	Apoptosis-inducing factor 1, mitochondrial (EC 1.6.99.-) (Programmed cell death protein 8)	Aifm1 Aif Pdcd8	Mus musculus (Mouse)
Q8BJ03	-0.483364812	15.56828022	-10.11500681	7.04E-07	6.11E-06	6.075441352	reviewed	COX15_MOUSE	Heme A synthase COX15 (HAS) (EC 1.17.99.9) (Cytochrome c oxidase assembly protein COX15 homolog)	Cox15	Mus musculus (Mouse)
P98154	1.141467333	15.42386243	10.10483914	7.11E-07	6.13E-06	6.064811724	reviewed	IDD_MOUSE	Integral membrane protein DGCR2/IDD (Seizure-related membrane-bound adhesion protein)	Dgcr2 Dgsc Idd Sez-12 Sez12	Mus musculus (Mouse)
Q8R0Y8	-0.853305319	13.3250016	-10.10309916	7.12E-07	6.13E-06	6.062991799	reviewed	S2542_MOUSE	Mitochondrial coenzyme A transporter SLC25A42 (Solute carrier family 25 member 42)	Slc25a42	Mus musculus (Mouse)
Q8VCW8	-0.544518353	17.34636567	-10.10203447	7.13E-07	6.13E-06	6.06187805	reviewed	ACSF2_MOUSE	Medium-chain acyl-CoA ligase ACSF2, mitochondrial (EC 6.2.1.2)	Acsf2	Mus musculus (Mouse)
Q8K2X3	0.43083297	11.09325292	10.10185378	7.13E-07	6.13E-06	6.061689033	reviewed	STN1_MOUSE	CST complex subunit STN1 (Alpha-accessory factor of 44 kDa) (AAF-44) (AAF44) (Oligonucleotide/oligosaccharide-binding fold-containing protein 1) (Suppressor of cdc thirteen homolog)	Stn1 Obfc1	Mus musculus (Mouse)
P09541	2.575485472	22.70157201	10.09900447	7.15E-07	6.14E-06	6.058707919	reviewed	MYL4_MOUSE	Myosin light chain 4 (MLC1EMB) (Myosin light chain 1, atrial/fetal isoform) (MLC1A)	Myl4 Mlc1a Myla	Mus musculus (Mouse)
Q00493	-0.520587575	15.36823577	-10.09498647	7.18E-07	6.15E-06	6.054502844	reviewed	CBPE_MOUSE	Carboxypeptidase E (CPE) (EC 3.4.17.10) (Carboxypeptidase H) (CPH) (Enkephalin convertase) (Prohormone-processing carboxypeptidase)	Cpe	Mus musculus (Mouse)
Q6PDH0	-1.030856126	14.01564251	-10.07337931	7.33E-07	6.27E-06	6.031865611	reviewed	PHLB1_MOUSE	Pleckstrin homology-like domain family B member 1 (Protein LL5-alpha)	Phldb1 Kiaa0638 Ll5a	Mus musculus (Mouse)
P70695	-0.844426755	12.95124628	-10.07087947	7.35E-07	6.27E-06	6.029243968	reviewed	F16P2_MOUSE	Fructose-1,6-bisphosphatase isozyme 2 (FBPase 2) (EC 3.1.3.11) (D-fructose-1,6-bisphosphate 1-phosphohydrolase 2) (Muscle FBPase) (RAE-30)	Fbp2	Mus musculus (Mouse)
Q9CQF0	-0.595869547	18.24476743	-10.06096057	7.42E-07	6.32E-06	6.018836406	reviewed	RM11_MOUSE	Large ribosomal subunit protein uL11m (39S ribosomal protein L11, mitochondrial) (L11mt) (MRP-L11)	Mrpl11	Mus musculus (Mouse)
Q9CQ69	-1.306867697	23.07705793	-10.05615207	7.46E-07	6.33E-06	6.013787916	reviewed	QCR8_MOUSE	Cytochrome b-c1 complex subunit 8 (Complex III subunit 8) (Complex III subunit VIII) (Ubiquinol-cytochrome c reductase complex 9.5 kDa protein) (Ubiquinol-cytochrome c reductase complex ubiquinone-binding protein QP-C)	Uqcrq	Mus musculus (Mouse)
P35550	0.80252872	18.10006038	10.01862752	7.74E-07	6.56E-06	5.974320969	reviewed	FBRL_MOUSE	rRNA 2'-O-methyltransferase fibrillarin (EC 2.1.1.-) (Histone-glutamine methyltransferase) (Nucleolar protein 1) (U6 snRNA 2'-O-methyltransferase fibrillarin)	Fbl	Mus musculus (Mouse)
O70433	-1.111010776	21.08203761	-10.00689616	7.83E-07	6.62E-06	5.961956985	reviewed	FHL2_MOUSE	Four and a half LIM domains protein 2 (FHL-2) (Skeletal muscle LIM-protein 3) (SLIM-3)	Fhl2	Mus musculus (Mouse)
Q9R0P9	0.708084204	18.57881514	9.99937641	7.89E-07	6.66E-06	5.95402535	reviewed	UCHL1_MOUSE	Ubiquitin carboxyl-terminal hydrolase isozyme L1 (UCH-L1) (EC 3.4.19.12) (Neuron cytoplasmic protein 9.5) (PGP 9.5) (PGP9.5) (Ubiquitin thioesterase L1)	Uchl1	Mus musculus (Mouse)
Q8QZS1	-0.673360781	18.57177515	-9.986657808	7.99E-07	6.70E-06	5.940598763	reviewed	HIBCH_MOUSE	3-hydroxyisobutyryl-CoA hydrolase, mitochondrial (EC 3.1.2.4) (3-hydroxyisobutyryl-coenzyme A hydrolase) (HIB-CoA hydrolase) (HIBYL-CoA-H)	Hibch	Mus musculus (Mouse)
Q8JZQ2	-0.621717794	18.62303397	-9.985901565	8.00E-07	6.70E-06	5.939799974	reviewed	AFG32_MOUSE	Mitochondrial inner membrane m-AAA protease component AFG3L2 (EC 3.4.24.-) (EC 3.6.-.-) (AFG3-like protein 2)	Afg3l2	Mus musculus (Mouse)
Q61387	-0.958674942	20.22349505	-9.985715495	8.00E-07	6.70E-06	5.939603428	reviewed	CO72L_MOUSE	Cytochrome c oxidase subunit 7A2-like, mitochondrial (Cytochrome c oxidase subunit 7A-related protein) (Supercomplex assembly factor 1)	Cox7a2l Cox7rp Scaf1 Silg81	Mus musculus (Mouse)
Q91YR7	0.490595295	18.50791537	9.979668568	8.05E-07	6.73E-06	5.933214387	reviewed	PRP6_MOUSE	Pre-mRNA-processing factor 6 (PRP6 homolog) (U5 snRNP-associated 102 kDa protein) (U5-102 kDa protein)	Prpf6	Mus musculus (Mouse)
Q9DAM5	-0.999899811	19.84484404	-9.97640763	8.07E-07	6.74E-06	5.929767615	reviewed	TPC_MOUSE	Mitochondrial thiamine pyrophosphate carrier (Solute carrier family 25 member 19)	Slc25a19	Mus musculus (Mouse)
Q9CX80	-0.628453994	16.97319597	-9.942254158	8.35E-07	6.95E-06	5.893611256	reviewed	CYGB_MOUSE	Cytoglobin (Nitric oxygen dioxygenase) (EC 1.14.12.-) (Nitrite reductase CYGB) (EC 1.7.-.-) (Pseudoperoxidase CYGB) (EC 1.11.1.-) (Superoxide dismutase CYGB) (EC 1.15.1.1)	Cygb	Mus musculus (Mouse)
P28650	-0.740038197	20.07913046	-9.940726882	8.36E-07	6.95E-06	5.891991998	reviewed	PURA1_MOUSE	Adenylosuccinate synthetase isozyme 1 (AMPSase 1) (AdSS 1) (EC 6.3.4.4) (Adenylosuccinate synthetase like 1) (Adenylosuccinate synthetase, basic isozyme) (Adenylosuccinate synthetase, muscle isozyme) (M-type adenylosuccinate synthetase) (IMP--aspartate ligase 1)	Adss1 Adssl1	Mus musculus (Mouse)
O54724	-1.078122885	21.17169691	-9.934805505	8.41E-07	6.98E-06	5.885712042	reviewed	CAVN1_MOUSE	Caveolae-associated protein 1 (Cav-p60) (Cavin-1) (Polymerase I and transcript release factor)	Cavin1 Ptrf	Mus musculus (Mouse)
Q9CZU3	0.522759345	18.23151176	9.931284831	8.44E-07	6.99E-06	5.88197669	reviewed	MTREX_MOUSE	Exosome RNA helicase MTR4 (EC 3.6.4.13) (ATP-dependent helicase SKIV2L2) (Superkiller viralicidic activity 2-like 2) (TRAMP-like complex helicase)	Mtrex Skiv2l2	Mus musculus (Mouse)
O09131	-0.593640079	18.72228185	-9.925043954	8.50E-07	7.01E-06	5.875352559	reviewed	GSTO1_MOUSE	Glutathione S-transferase omega-1 (GSTO-1) (EC 2.5.1.18) (Glutathione S-transferase omega 1-1) (GSTO 1-1) (Glutathione-dependent dehydroascorbate reductase) (EC 1.8.5.1) (Monomethylarsonic acid reductase) (MMA(V) reductase) (EC 1.20.4.2) (S-(Phenacyl)glutathione reductase) (SPG-R) (p28)	Gsto1 Gstx Gtsttl	Mus musculus (Mouse)
Q91VK1	0.495038542	18.50354385	9.917357056	8.56E-07	7.05E-06	5.867188841	reviewed	5MP1_MOUSE	eIF5-mimic protein 1 (Basic leucine zipper and W2 domain-containing protein 2)	Bzw2 5mp1	Mus musculus (Mouse)
Q8K4Z3	-0.560757674	18.20835616	-9.904535157	8.67E-07	7.13E-06	5.853559877	reviewed	NNRE_MOUSE	NAD(P)H-hydrate epimerase (EC 5.1.99.6) (Apolipoprotein A-I-binding protein) (AI-BP) (NAD(P)HX epimerase)	Naxe Aibp Apoa1bp	Mus musculus (Mouse)
Q9QXS6	0.664734168	14.10421372	9.89791085	8.73E-07	7.16E-06	5.846512861	reviewed	DREB_MOUSE	Drebrin (Developmentally-regulated brain protein)	Dbn1 Drba	Mus musculus (Mouse)
A2AIV2	0.880697939	12.34030543	9.891664916	8.78E-07	7.19E-06	5.839864772	reviewed	VIR_MOUSE	Protein virilizer homolog	Virma Kiaa1429	Mus musculus (Mouse)
O54833	0.561196451	15.86241014	9.858137776	9.08E-07	7.42E-06	5.804119248	reviewed	CSK22_MOUSE	Casein kinase II subunit alpha' (CK II alpha') (EC 2.7.11.1)	Csnk2a2	Mus musculus (Mouse)
Q9JMG2	0.953902354	14.93861527	9.817525537	9.46E-07	7.71E-06	5.760684579	reviewed	C1GLC_MOUSE	C1GALT1-specific chaperone 1 (Core 1 beta1,3-galactosyltransferase 2) (C1Gal-T2) (C1GalT2) (Core 1 beta3-Gal-T2) (mC1Gal-T2) (Core 1 beta3-galactosyltransferase-specific molecular chaperone)	C1galt1c1 Cosmc	Mus musculus (Mouse)
Q62407	-0.544544245	15.27011594	-9.813066546	9.51E-07	7.73E-06	5.755906641	reviewed	SPEG_MOUSE	Striated muscle-specific serine/threonine-protein kinase (EC 2.7.11.1) (Aortic preferentially expressed protein 1) (APEG-1)	Speg Apeg1 Kiaa1297	Mus musculus (Mouse)
Q9CZN7	0.584132005	20.41204719	9.804350031	9.59E-07	7.79E-06	5.746561456	reviewed	GLYM_MOUSE	Serine hydroxymethyltransferase, mitochondrial (SHMT) (EC 2.1.2.1) (Glycine hydroxymethyltransferase) (Serine methylase)	Shmt2	Mus musculus (Mouse)
P56394	-0.897254841	19.4455437	-9.787457772	9.75E-07	7.89E-06	5.728431287	reviewed	COX17_MOUSE	Cytochrome c oxidase copper chaperone	Cox17 Cox17a	Mus musculus (Mouse)
A7TZE6	-0.87519525	17.10127375	-9.78673167	9.76E-07	7.89E-06	5.727651395	reviewed	SKIT1_MOUSE	Selection and upkeep of intraepithelial T-cells protein 1 (Skint-1) (Immunoglobulin-like and transmembrane domain-containing protein expressed in skin and thymus protein 1)	Skint1	Mus musculus (Mouse)
Q05D44	0.427137575	14.71246002	9.766558591	9.96E-07	8.04E-06	5.705964748	reviewed	IF2P_MOUSE	Eukaryotic translation initiation factor 5B (eIF-5B) (EC 3.6.5.3) (Translation initiation factor IF-2)	Eif5b If2	Mus musculus (Mouse)
Q6PIE5	-1.021421534	17.07402917	-9.755788348	1.01E-06	8.11E-06	5.69437128	reviewed	AT1A2_MOUSE	Sodium/potassium-transporting ATPase subunit alpha-2 (Na(+)/K(+) ATPase alpha-2 subunit) (EC 7.2.2.13) (Na(+)/K(+) ATPase alpha(+) subunit) (Sodium pump subunit alpha-2)	Atp1a2	Mus musculus (Mouse)
Q9D6Z1	0.778436757	16.26941943	9.73696302	1.03E-06	8.25E-06	5.674081665	reviewed	NOP56_MOUSE	Nucleolar protein 56 (Nucleolar protein 5A)	Nop56 Nol5a	Mus musculus (Mouse)
Q05186	0.601316713	18.27302514	9.710625015	1.05E-06	8.45E-06	5.64564071	reviewed	RCN1_MOUSE	Reticulocalbin-1	Rcn1 Rca1 Rcn	Mus musculus (Mouse)
P07356	0.655658763	21.63527617	9.697078685	1.07E-06	8.55E-06	5.630988047	reviewed	ANXA2_MOUSE	Annexin A2 (Annexin II) (Annexin-2) (Calpactin I heavy chain) (Calpactin-1 heavy chain) (Chromobindin-8) (Lipocortin II) (Placental anticoagulant protein IV) (PAP-IV) (Protein I) (p36)	Anxa2 Anx2 Cal1h	Mus musculus (Mouse)
P48962	-1.367902964	23.83858002	-9.693141726	1.07E-06	8.57E-06	5.626726398	reviewed	ADT1_MOUSE	ADP/ATP translocase 1 (ADP,ATP carrier protein 1) (ADP,ATP carrier protein, heart/skeletal muscle isoform T1) (Adenine nucleotide translocator 1) (ANT 1) (Solute carrier family 25 member 4)	Slc25a4 Aac1 Anc1 Ant1	Mus musculus (Mouse)
Q9CYA6	0.490331293	12.83932859	9.669307911	1.10E-06	8.76E-06	5.600896546	reviewed	ZCHC8_MOUSE	Zinc finger CCHC domain-containing protein 8 (TRAMP-like complex RNA-binding factor ZCCHC8)	Zcchc8	Mus musculus (Mouse)
Q9WUM4	0.5113807	18.43171367	9.650170207	1.12E-06	8.91E-06	5.58011823	reviewed	COR1C_MOUSE	Coronin-1C (Coronin-3)	Coro1c	Mus musculus (Mouse)
Q9WUL7	0.685055217	17.61174468	9.64889524	1.12E-06	8.91E-06	5.578732764	reviewed	ARL3_MOUSE	ADP-ribosylation factor-like protein 3	Arl3	Mus musculus (Mouse)
Q3ULD5	-0.443859958	19.07326116	-9.629632616	1.15E-06	9.07E-06	5.557782396	reviewed	MCCB_MOUSE	Methylcrotonoyl-CoA carboxylase beta chain, mitochondrial (MCCase subunit beta) (EC 6.4.1.4) (3-methylcrotonyl-CoA carboxylase 2) (3-methylcrotonyl-CoA carboxylase non-biotin-containing subunit) (3-methylcrotonyl-CoA:carbon dioxide ligase subunit beta)	Mccc2	Mus musculus (Mouse)
Q61033	0.59013698	22.03890134	9.606417824	1.17E-06	9.27E-06	5.53248792	reviewed	LAP2A_MOUSE	Lamina-associated polypeptide 2, isoforms alpha/zeta (Thymopoietin isoforms alpha/zeta) (TP alpha/zeta)	Tmpo Lap2	Mus musculus (Mouse)
Q61990	0.865949464	20.3103091	9.57542851	1.21E-06	9.55E-06	5.498644408	reviewed	PCBP2_MOUSE	Poly(rC)-binding protein 2 (Alpha-CP2) (CTBP) (CBP) (Putative heterogeneous nuclear ribonucleoprotein X) (hnRNP X)	Pcbp2 Cbp Hnrnpx Hnrpx	Mus musculus (Mouse)
Q9QYL7	0.883632302	12.65701457	9.563714026	1.23E-06	9.65E-06	5.48582768	reviewed	ABT1_MOUSE	Activator of basal transcription 1	Abt1	Mus musculus (Mouse)
Q9JKS4	-0.866939288	23.06900648	-9.5611407	1.23E-06	9.65E-06	5.483010506	reviewed	LDB3_MOUSE	LIM domain-binding protein 3 (Protein cypher) (Protein oracle) (Z-band alternatively spliced PDZ-motif protein)	Ldb3 Kiaa0613	Mus musculus (Mouse)
Q9JLV1	-0.460162614	18.25959229	-9.557357004	1.23E-06	9.67E-06	5.478867146	reviewed	BAG3_MOUSE	BAG family molecular chaperone regulator 3 (BAG-3) (Bcl-2-associated athanogene 3) (Bcl-2-binding protein Bis)	Bag3 Bis MNCb-2243	Mus musculus (Mouse)
Q8BK64	0.457321748	19.07229599	9.551769291	1.24E-06	9.71E-06	5.472745836	reviewed	AHSA1_MOUSE	Activator of 90 kDa heat shock protein ATPase homolog 1 (AHA1)	Ahsa1	Mus musculus (Mouse)
Q923D2	-0.56460578	20.03382054	-9.528800801	1.27E-06	9.92E-06	5.447553271	reviewed	BLVRB_MOUSE	Flavin reductase (NADPH) (FR) (EC 1.5.1.30) (Biliverdin reductase B) (BVR-B) (Biliverdin-IX beta-reductase) (EC 1.3.1.-) (NADPH-dependent diaphorase) (NADPH-flavin reductase) (FLR) (S-nitroso-CoA-assisted nitrosyltransferase) (SNO-CoA-assisted nitrosyltransferase) (EC 2.6.99.-)	Blvrb Scan	Mus musculus (Mouse)
Q9CXJ4	-0.767333251	17.38912363	-9.512570299	1.29E-06	1.01E-05	5.429721297	reviewed	MITOS_MOUSE	Mitochondrial potassium channel ATP-binding subunit (ATP-binding cassette sub-family B member 8, mitochondrial) (ABCB8) (Mitochondrial sulfonylurea-receptor) (MITOSUR)	Abcb8 Mitosur	Mus musculus (Mouse)
Q91W89	-0.47655589	9.638481158	-9.509824411	1.30E-06	1.01E-05	5.426702022	reviewed	MA2C1_MOUSE	Alpha-mannosidase 2C1 (EC 3.2.1.24) (Alpha-D-mannoside mannohydrolase) (Mannosidase alpha class 2C member 1) (Neutral/cytosolic alpha-mannosidase)	Man2c1	Mus musculus (Mouse)
Q8BIW9	-0.609784229	12.918825	-9.507498959	1.30E-06	1.01E-05	5.424144488	reviewed	CTF18_MOUSE	Chromosome transmission fidelity protein 18 homolog	Chtf18 Ctf18	Mus musculus (Mouse)
Q8R059	0.672619148	14.10470014	9.484185389	1.33E-06	1.03E-05	5.398476046	reviewed	GALE_MOUSE	UDP-glucose 4-epimerase (EC 5.1.3.2) (Galactowaldenase) (UDP-N-acetylglucosamine 4-epimerase) (UDP-GlcNAc 4-epimerase) (EC 5.1.3.7) (UDP-galactosamine 4-epimerase) (UDP-GalNAc 4-epimerase) (UDP-galactose 4-epimerase)	Gale	Mus musculus (Mouse)
Q791V5	-0.58252088	19.00321423	-9.484062314	1.33E-06	1.03E-05	5.398340403	reviewed	MTCH2_MOUSE	Mitochondrial carrier homolog 2 (Met-induced mitochondrial protein)	Mtch2 Mimp	Mus musculus (Mouse)
P62301	0.526248787	22.17518061	9.483218819	1.33E-06	1.03E-05	5.397410738	reviewed	RS13_MOUSE	Small ribosomal subunit protein uS15 (40S ribosomal protein S13)	Rps13	Mus musculus (Mouse)
Q8R2U0	-0.576138742	11.26479154	-9.474178316	1.34E-06	1.03E-05	5.387442441	reviewed	SEH1_MOUSE	Nucleoporin SEH1 (GATOR2 complex protein SEH1) (Nup107-160 subcomplex subunit SEH1)	Seh1l	Mus musculus (Mouse)
P09528	-0.594386875	19.07277265	-9.464524719	1.36E-06	1.04E-05	5.3767896	reviewed	FRIH_MOUSE	Ferritin heavy chain (Ferritin H subunit) (EC 1.16.3.1) [Cleaved into: Ferritin heavy chain, N-terminally processed]	Fth1 Fth	Mus musculus (Mouse)
P0CW02	-0.787082842	17.37428013	-9.458919941	1.37E-06	1.05E-05	5.370600625	reviewed	LY6C1_MOUSE	Lymphocyte antigen 6C1 (Ly-6C1)	Ly6c1	Mus musculus (Mouse)
Q9D8P4	-0.463420349	18.45854301	-9.446530517	1.38E-06	1.06E-05	5.356909263	reviewed	RM17_MOUSE	Large ribosomal subunit protein bL17m (39S ribosomal protein L17, mitochondrial) (L17mt) (MRP-L17)	Mrpl17	Mus musculus (Mouse)
Q6PFD9	0.741221144	13.09079385	9.441321535	1.39E-06	1.06E-05	5.351148549	reviewed	NUP98_MOUSE	Nuclear pore complex protein Nup98-Nup96 (EC 3.4.21.-) [Cleaved into: Nuclear pore complex protein Nup98 (98 kDa nucleoporin) (Nucleoporin Nup98) (Nup98); Nuclear pore complex protein Nup96 (96 kDa nucleoporin) (Nucleoporin Nup96) (Nup96)]	Nup98	Mus musculus (Mouse)
P32067	0.629258348	17.93714571	9.433702556	1.40E-06	1.07E-05	5.342717933	reviewed	LA_MOUSE	Lupus La protein homolog (La autoantigen homolog) (La ribonucleoprotein)	Ssb Ss-b	Mus musculus (Mouse)
O08585	0.445852111	19.79198451	9.430926913	1.41E-06	1.07E-05	5.339645234	reviewed	CLCA_MOUSE	Clathrin light chain A (Lca)	Clta	Mus musculus (Mouse)
Q3UIZ8	-0.658168923	19.72848983	-9.424921055	1.41E-06	1.07E-05	5.332994107	reviewed	MYLK3_MOUSE	Myosin light chain kinase 3 (EC 2.7.11.18) (Cardiac MyBP-C-associated Ca/CaM kinase) (Cardiac MLCK)	Mylk3	Mus musculus (Mouse)
O08677-2	-0.807185737	21.00125514	-9.416495295	1.43E-06	1.08E-05	5.323657299	reviewed	KNG1_MOUSE	Kininogen-1 [Cleaved into: Kininogen-1 heavy chain; Bradykinin; Kininogen-1 light chain]	Kng1 Kng	Mus musculus (Mouse)
P49718	1.006491658	16.56078813	9.411125035	1.43E-06	1.09E-05	5.317702842	reviewed	MCM5_MOUSE	DNA replication licensing factor MCM5 (EC 3.6.4.12) (CDC46 homolog) (P1-CDC46)	Mcm5 Cdc46 Mcmd5	Mus musculus (Mouse)
P52480	1.036992968	22.50827639	9.393612751	1.46E-06	1.10E-05	5.298266393	reviewed	KPYM_MOUSE	Pyruvate kinase PKM (EC 2.7.1.40) (Pyruvate kinase muscle isozyme) (Threonine-protein kinase PKM2) (EC 2.7.11.1) (Tyrosine-protein kinase PKM2) (EC 2.7.10.2)	Pkm Pk3 Pkm2 Pykm	Mus musculus (Mouse)
Q99JX4	0.630284696	16.75029296	9.393325866	1.46E-06	1.10E-05	5.297947743	reviewed	EIF3M_MOUSE	Eukaryotic translation initiation factor 3 subunit M (eIF3m) (PCI domain-containing protein 1)	Eif3m Pcid1	Mus musculus (Mouse)
Q9DCZ4	-0.980066507	20.35772434	-9.391360414	1.46E-06	1.10E-05	5.295764455	reviewed	MIC26_MOUSE	MICOS complex subunit Mic26 (Apolipoprotein O) (MICOS complex subunit Mic23) (Protein FAM121B)	Apoo Fam121b Mic23 Mic26	Mus musculus (Mouse)
Q3V3R1	0.688100537	17.33023627	9.384986694	1.47E-06	1.11E-05	5.288681778	reviewed	C1TM_MOUSE	Monofunctional C1-tetrahydrofolate synthase, mitochondrial (EC 6.3.4.3) (Formyltetrahydrofolate synthetase)	Mthfd1l Fthfsdc1	Mus musculus (Mouse)
P14142	-0.837331497	16.67634258	-9.382299146	1.48E-06	1.11E-05	5.285694127	reviewed	GLUT4_MOUSE	Solute carrier family 2, facilitated glucose transporter member 4 (GT2) (Glucose transporter type 4, insulin-responsive) (GLUT-4)	Slc2a4 Glut4	Mus musculus (Mouse)
Q9D7S7	0.473314554	18.28003624	9.380193063	1.48E-06	1.11E-05	5.283352385	reviewed	RL22L_MOUSE	Ribosomal protein eL22-like 1 (60S ribosomal protein L22-like 1) (Large ribosomal subunit protein eL22-like 1)	Rpl22l1	Mus musculus (Mouse)
Q9Z2Y8	-0.446448275	16.98540418	-9.360848164	1.51E-06	1.13E-05	5.261823031	reviewed	PLPHP_MOUSE	Pyridoxal phosphate homeostasis protein (PLP homeostasis protein) (Proline synthase co-transcribed bacterial homolog protein) (Pyridoxal phosphate-binding protein)	Plpbp Prosc	Mus musculus (Mouse)
Q6PDQ2	0.40413656	16.7253642	9.350618395	1.53E-06	1.14E-05	5.250423588	reviewed	CHD4_MOUSE	Chromodomain-helicase-DNA-binding protein 4 (CHD-4) (EC 3.6.4.12)	Chd4	Mus musculus (Mouse)
P48428	0.439211836	20.1001728	9.350427312	1.53E-06	1.14E-05	5.25021056	reviewed	TBCA_MOUSE	Tubulin-specific chaperone A (TCP1-chaperonin cofactor A) (Tubulin-folding cofactor A) (CFA)	Tbca	Mus musculus (Mouse)
P98156	-0.549671168	13.53634839	-9.326415188	1.57E-06	1.16E-05	5.223412904	reviewed	VLDLR_MOUSE	Very low-density lipoprotein receptor (VLDL receptor) (VLDL-R)	Vldlr	Mus musculus (Mouse)
P63254	-1.002368285	16.83030743	-9.325836939	1.57E-06	1.16E-05	5.222766891	reviewed	CRIP1_MOUSE	Cysteine-rich protein 1 (CRP-1) (Cysteine-rich intestinal protein) (CRIP)	Crip1 Crip	Mus musculus (Mouse)
Q62167	0.502462041	19.46417942	9.32432967	1.57E-06	1.16E-05	5.221082834	reviewed	DDX3X_MOUSE	ATP-dependent RNA helicase DDX3X (EC 3.6.4.13) (D1Pas1-related sequence 2) (DEAD box RNA helicase DEAD3) (mDEAD3) (DEAD box protein 3, X-chromosomal) (Embryonic RNA helicase)	Ddx3x D1Pas1-rs2 Ddx3 Dead3 Erh	Mus musculus (Mouse)
P21614	-0.79549629	20.27323088	-9.323068517	1.57E-06	1.16E-05	5.219673592	reviewed	VTDB_MOUSE	Vitamin D-binding protein (DBP) (VDB) (Gc-globulin) (Group-specific component)	Gc	Mus musculus (Mouse)
Q99N95	-0.624903834	16.77709197	-9.315825564	1.59E-06	1.17E-05	5.211577174	reviewed	RM03_MOUSE	Large ribosomal subunit protein uL3m (39S ribosomal protein L3, mitochondrial) (L3mt) (MRP-L3)	Mrpl3	Mus musculus (Mouse)
Q3V132	-1.153197399	15.22395145	-9.310439122	1.59E-06	1.17E-05	5.205552742	reviewed	ADT4_MOUSE	ADP/ATP translocase 4 (ADP,ATP carrier protein 4) (Adenine nucleotide translocator 4) (ANT 4) (Solute carrier family 25 member 31) (Sperm flagellar energy carrier protein)	Slc25a31 Aac4 Ant4 Sfec	Mus musculus (Mouse)
P49443	-0.384980473	17.07774218	-9.304791891	1.60E-06	1.17E-05	5.199233622	reviewed	PPM1A_MOUSE	Protein phosphatase 1A (EC 3.1.3.16) (Protein phosphatase 2C isoform alpha) (PP2C-alpha) (Protein phosphatase IA)	Ppm1a Pppm1a	Mus musculus (Mouse)
Q6PE15	-0.571728282	16.89156724	-9.304671812	1.60E-06	1.17E-05	5.199099224	reviewed	ABHDA_MOUSE	Palmitoyl-protein thioesterase ABHD10, mitochondrial (EC 3.1.2.22) (Acyl-protein thioesterase ABHD10) (Alpha/beta hydrolase domain-containing protein 10) (Abhydrolase domain-containing protein 10) (Mycophenolic acid acyl-glucuronide esterase, mitochondrial) (EC 3.1.1.93)	Abhd10	Mus musculus (Mouse)
Q8C7R4	0.60793906	13.01291321	9.295851338	1.62E-06	1.18E-05	5.189223046	reviewed	UBA6_MOUSE	Ubiquitin-like modifier-activating enzyme 6 (Ubiquitin-activating enzyme 6) (EC 6.2.1.45) (Ubiquitin-activating enzyme E1-like protein 2) (E1-L2)	Uba6 Ube1l2	Mus musculus (Mouse)
Q91Z31	0.574793558	17.39421634	9.29107726	1.63E-06	1.19E-05	5.183874428	reviewed	PTBP2_MOUSE	Polypyrimidine tract-binding protein 2 (Brain-enriched polypyrimidine tract-binding protein) (Brain-enriched PTB) (Neural polypyrimidine tract-binding protein) (RRM-type RNA-binding protein brPTB)	Ptbp2 Brptb Nptb	Mus musculus (Mouse)
Q61704	-0.492625366	16.29894073	-9.271833892	1.66E-06	1.21E-05	5.162292798	reviewed	ITIH3_MOUSE	Inter-alpha-trypsin inhibitor heavy chain H3 (ITI heavy chain H3) (ITI-HC3) (Inter-alpha-inhibitor heavy chain 3)	Itih3	Mus musculus (Mouse)
P25444	0.587097476	21.82584017	9.266954452	1.67E-06	1.21E-05	5.156814744	reviewed	RS2_MOUSE	Small ribosomal subunit protein uS5 (40S ribosomal protein S2) (40S ribosomal protein S4) (Protein LLRep3)	Rps2 Llrep3 Rps4	Mus musculus (Mouse)
P70303	1.104460066	14.8302655	9.224513516	1.75E-06	1.27E-05	5.109069364	reviewed	PYRG2_MOUSE	CTP synthase 2 (EC 6.3.4.2) (CTP synthetase 2) (CTPsH) (UTP--ammonia ligase 2)	Ctps2	Mus musculus (Mouse)
Q8BMJ2	0.402985918	17.57613224	9.22178625	1.75E-06	1.27E-05	5.105995223	reviewed	SYLC_MOUSE	Leucine--tRNA ligase, cytoplasmic (EC 6.1.1.4) (Leucyl-tRNA synthetase) (LeuRS)	Lars1 Lars	Mus musculus (Mouse)
Q02053	0.366753427	20.74930753	9.213159678	1.77E-06	1.27E-05	5.096266669	reviewed	UBA1_MOUSE	Ubiquitin-like modifier-activating enzyme 1 (EC 6.2.1.45) (Ubiquitin-activating enzyme E1) (Ubiquitin-activating enzyme E1 X) (Ubiquitin-like modifier-activating enzyme 1 X)	Uba1 Sbx Ube1 Ube1ax Ube1x	Mus musculus (Mouse)
P63085	0.394531062	17.7020095	9.21313608	1.77E-06	1.27E-05	5.096240046	reviewed	MK01_MOUSE	Mitogen-activated protein kinase 1 (MAP kinase 1) (MAPK 1) (EC 2.7.11.24) (ERT1) (Extracellular signal-regulated kinase 2) (ERK-2) (MAP kinase isoform p42) (p42-MAPK) (Mitogen-activated protein kinase 2) (MAP kinase 2) (MAPK 2)	Mapk1 Erk2 Mapk Prkm1	Mus musculus (Mouse)
Q9CZR8	-0.513488548	17.98706413	-9.210787473	1.77E-06	1.28E-05	5.093590154	reviewed	EFTS_MOUSE	Elongation factor Ts, mitochondrial (EF-Ts) (EF-TsMt)	Tsfm	Mus musculus (Mouse)
P48771	-1.183500999	20.91887712	-9.205579293	1.78E-06	1.28E-05	5.08771193	reviewed	CX7A2_MOUSE	Cytochrome c oxidase subunit 7A2, mitochondrial (Cytochrome c oxidase subunit VIIa-liver/heart) (Cytochrome c oxidase subunit VIIa-L)	Cox7a2 Cox7a3 Cox7al	Mus musculus (Mouse)
Q9D2M8	-0.793133855	17.31058005	-9.188419493	1.81E-06	1.30E-05	5.068325667	reviewed	UB2V2_MOUSE	Ubiquitin-conjugating enzyme E2 variant 2 (Ubc-like protein MMS2)	Ube2v2 Mms2 Uev2	Mus musculus (Mouse)
Q61937	0.96793833	21.75837107	9.178887991	1.83E-06	1.31E-05	5.057544976	reviewed	NPM_MOUSE	Nucleophosmin (NPM) (Nucleolar phosphoprotein B23) (Nucleolar protein NO38) (Numatrin)	Npm1	Mus musculus (Mouse)
Q3UBX0	-0.566169141	17.78413187	-9.172659037	1.84E-06	1.32E-05	5.050494835	reviewed	TM109_MOUSE	Voltage-gated monoatomic cation channel TMEM109 (Mitsugumin-23) (Mg23) (Transmembrane protein 109)	Tmem109	Mus musculus (Mouse)
O35382	1.224223916	12.62613981	9.160425667	1.87E-06	1.33E-05	5.036637576	reviewed	EXOC4_MOUSE	Exocyst complex component 4 (Exocyst complex component Sec8)	Exoc4 Sec8 Sec8l1	Mus musculus (Mouse)
Q9CYZ8	1.018502964	15.8135992	9.157281239	1.87E-06	1.34E-05	5.033073366	reviewed	SSBP2_MOUSE	Single-stranded DNA-binding protein 2 (Sequence-specific single-stranded-DNA-binding protein 2)	Ssbp2 Ssdp2	Mus musculus (Mouse)
P14824	0.675307123	21.02804831	9.141828145	1.91E-06	1.36E-05	5.015543102	reviewed	ANXA6_MOUSE	Annexin A6 (67 kDa calelectrin) (Annexin VI) (Annexin-6) (Calphobindin-II) (CPB-II) (Chromobindin-20) (Lipocortin VI) (Protein III) (p68) (p70)	Anxa6 Anx6	Mus musculus (Mouse)
Q9DAW9	0.588322714	18.31170691	9.137613344	1.91E-06	1.36E-05	5.010757662	reviewed	CNN3_MOUSE	Calponin-3 (Calponin, acidic isoform)	Cnn3	Mus musculus (Mouse)
P06684	-0.677296863	13.36961582	-9.125550005	1.94E-06	1.37E-05	4.997051366	reviewed	CO5_MOUSE	Complement C5 (Hemolytic complement) [Cleaved into: Complement C5 beta chain; Complement C5 alpha chain; C5a anaphylatoxin; Complement C5 alpha' chain]	C5 Hc	Mus musculus (Mouse)
Q921U8	-0.706927568	15.03748827	-9.118283948	1.95E-06	1.38E-05	4.98878876	reviewed	SMTN_MOUSE	Smoothelin	Smtn Smsmo	Mus musculus (Mouse)
Q8BG95	-0.597220534	17.72393389	-9.116609026	1.96E-06	1.38E-05	4.98688338	reviewed	MYPT2_MOUSE	Protein phosphatase 1 regulatory subunit 12B (Myosin phosphatase-targeting subunit 2) (Myosin phosphatase target subunit 2)	Ppp1r12b Mypt2	Mus musculus (Mouse)
P07901	0.474400941	20.60934304	9.115439945	1.96E-06	1.38E-05	4.985553275	reviewed	HS90A_MOUSE	Heat shock protein HSP 90-alpha (EC 3.6.4.10) (Heat shock 86 kDa) (HSP 86) (HSP86) (Tumor-specific transplantation 86 kDa antigen) (TSTA)	Hsp90aa1 Hsp86 Hsp86-1 Hspca	Mus musculus (Mouse)
Q08943	0.947806164	19.47428882	9.114316227	1.96E-06	1.38E-05	4.984274653	reviewed	SSRP1_MOUSE	FACT complex subunit SSRP1 (Facilitates chromatin transcription complex subunit SSRP1) (Recombination signal sequence recognition protein 1) (Structure-specific recognition protein 1) (T160)	Ssrp1	Mus musculus (Mouse)
Q9CQC6	0.539760558	17.90897558	9.111671643	1.97E-06	1.38E-05	4.981265021	reviewed	5MP2_MOUSE	eIF5-mimic protein 2 (Basic leucine zipper and W2 domain-containing protein 1)	Bzw1 5mp2	Mus musculus (Mouse)
Q9CPT5	0.84540382	13.47720519	9.100972312	1.99E-06	1.40E-05	4.969081714	reviewed	NOP16_MOUSE	Nucleolar protein 16	Nop16 D13Wsu177e	Mus musculus (Mouse)
Q1H9T6-2	-1.211023243	15.65031275	-9.091265758	2.01E-06	1.40E-05	4.958019041	reviewed	TZAP_MOUSE	Telomere zinc finger-associated protein (TZAP) (Krueppel-related zinc finger protein 3 homolog) (Zinc finger and BTB domain-containing protein 48)	Zbtb48 Hkr3 Tzap	Mus musculus (Mouse)
Q920E5	0.75926538	16.31044776	9.090985359	2.01E-06	1.40E-05	4.957699327	reviewed	FPPS_MOUSE	Farnesyl pyrophosphate synthase (FPP synthase) (FPS) (EC 2.5.1.10) ((2E,6E)-farnesyl diphosphate synthase) (Cholesterol-regulated 39 kDa protein) (CR 39) (Dimethylallyltranstransferase) (EC 2.5.1.1) (Farnesyl diphosphate synthase) (Geranyltranstransferase)	Fdps	Mus musculus (Mouse)
Q04750	0.653033881	17.22678599	9.08947796	2.02E-06	1.40E-05	4.955980444	reviewed	TOP1_MOUSE	DNA topoisomerase 1 (EC 5.6.2.1) (DNA topoisomerase I)	Top1 Top-1	Mus musculus (Mouse)
O09106	0.827297811	15.03890039	9.075247038	2.05E-06	1.42E-05	4.939741812	reviewed	HDAC1_MOUSE	Histone deacetylase 1 (HD1) (EC 3.5.1.98) (Protein deacetylase HDAC1) (EC 3.5.1.-) (Protein deacylase HDAC1) (EC 3.5.1.-)	Hdac1	Mus musculus (Mouse)
P53026	0.350723225	21.04732298	9.063192422	2.07E-06	1.44E-05	4.925970725	reviewed	RL10A_MOUSE	Large ribosomal subunit protein uL1 (60S ribosomal protein L10a) (CSA-19) (Neural precursor cell expressed developmentally down-regulated protein 6) (NEDD-6)	Rpl10a Nedd-6 Nedd6	Mus musculus (Mouse)
P16254	0.566955683	15.8897152	9.06084269	2.08E-06	1.44E-05	4.923284723	reviewed	SRP14_MOUSE	Signal recognition particle 14 kDa protein (SRP14)	Srp14	Mus musculus (Mouse)
Q9CPV7	-0.872303159	12.84112532	-9.046347762	2.11E-06	1.46E-05	4.906703225	reviewed	ZDHC6_MOUSE	Palmitoyltransferase ZDHHC6 (EC 2.3.1.225) (Stearoyltransferase ZDHHC6) (EC 2.3.1.-) (Zinc finger DHHC domain-containing protein 6) (DHHC-6)	Zdhhc6	Mus musculus (Mouse)
Q9QUM0	-0.962873599	14.95805502	-9.046055068	2.11E-06	1.46E-05	4.90636818	reviewed	ITA2B_MOUSE	Integrin alpha-IIb (GPalpha IIb) (GPIIb) (Platelet membrane glycoprotein IIb) (CD antigen CD41) [Cleaved into: Integrin alpha-IIb heavy chain; Integrin alpha-IIb light chain]	Itga2b	Mus musculus (Mouse)
P48678	-0.482381049	21.75400495	-9.037283741	2.13E-06	1.47E-05	4.896323738	reviewed	LMNA_MOUSE	Prelamin-A/C [Cleaved into: Lamin-A/C]	Lmna Lmn1	Mus musculus (Mouse)
P45591	-0.594270952	21.06513421	-9.020065212	2.17E-06	1.49E-05	4.876583595	reviewed	COF2_MOUSE	Cofilin-2 (Cofilin, muscle isoform)	Cfl2	Mus musculus (Mouse)
Q8VBT1	-0.555088556	17.30686181	-9.017698056	2.18E-06	1.50E-05	4.873867447	reviewed	TXLNB_MOUSE	Beta-taxilin (Muscle-derived protein 77)	Txlnb Mdp77	Mus musculus (Mouse)
Q9CR21	-1.395882121	18.41891867	-9.008700697	2.20E-06	1.51E-05	4.863538464	reviewed	ACPM_MOUSE	Acyl carrier protein, mitochondrial (ACP) (CI-SDAP) (NADH-ubiquinone oxidoreductase 9.6 kDa subunit)	Ndufab1	Mus musculus (Mouse)
Q9WVJ3	-0.493742204	16.50277516	-8.987594145	2.25E-06	1.54E-05	4.839276134	reviewed	CBPQ_MOUSE	Carboxypeptidase Q (EC 3.4.17.-) (Hematopoietic lineage switch 2) (Plasma glutamate carboxypeptidase)	Cpq Hls2 Pgcp	Mus musculus (Mouse)
P47753	0.45074689	18.41630046	8.984303452	2.26E-06	1.54E-05	4.835489383	reviewed	CAZA1_MOUSE	F-actin-capping protein subunit alpha-1 (CapZ alpha-1)	Capza1 Cappa1	Mus musculus (Mouse)
Q80UM3	0.442023314	18.56921309	8.971103089	2.29E-06	1.56E-05	4.82028813	reviewed	NAA15_MOUSE	N-alpha-acetyltransferase 15, NatA auxiliary subunit (N-terminal acetyltransferase 1) (NMDA receptor-regulated protein 1) (Protein tubedown-1)	Naa15 Narg1 Nat1 Tbdn-1 Tubedown	Mus musculus (Mouse)
Q9Z2A0	0.620906959	13.10455292	8.963595612	2.31E-06	1.57E-05	4.811634825	reviewed	PDPK1_MOUSE	3-phosphoinositide-dependent protein kinase 1 (mPDK1) (EC 2.7.11.1)	Pdpk1 Pdk1	Mus musculus (Mouse)
Q91V12	-0.481212732	18.47615234	-8.962821523	2.31E-06	1.57E-05	4.810742266	reviewed	BACH_MOUSE	Cytosolic acyl coenzyme A thioester hydrolase (EC 3.1.2.2) (Acyl-CoA thioesterase 7) (Brain acyl-CoA hydrolase) (BACH) (CTE-IIa) (CTE-II) (Long chain acyl-CoA thioester hydrolase)	Acot7 Bach	Mus musculus (Mouse)
P17665	-1.063569187	23.18855763	-8.952706914	2.34E-06	1.59E-05	4.799074105	reviewed	COX7C_MOUSE	Cytochrome c oxidase subunit 7C, mitochondrial (Cytochrome c oxidase polypeptide VIIc)	Cox7c Cox7c1	Mus musculus (Mouse)
O54962	1.133717114	20.75648668	8.950677433	2.34E-06	1.59E-05	4.796731658	reviewed	BAF_MOUSE	Barrier-to-autointegration factor (LAP2-binding protein 1) [Cleaved into: Barrier-to-autointegration factor, N-terminally processed]	Banf1 Baf L2bp1	Mus musculus (Mouse)
O35943	-0.536057985	17.75351415	-8.94894427	2.35E-06	1.59E-05	4.794730893	reviewed	FRDA_MOUSE	Frataxin, mitochondrial (Fxn) (EC 1.16.3.1) [Cleaved into: Frataxin intermediate form; Frataxin mature form; Extramitochondrial frataxin]	Fxn Frda	Mus musculus (Mouse)
Q9CXR1	-0.859432492	17.11291601	-8.93070449	2.39E-06	1.61E-05	4.773656398	reviewed	DHRS7_MOUSE	Dehydrogenase/reductase SDR family member 7 (EC 1.1.1.-) (Retinal short-chain dehydrogenase/reductase 4) (retSDR4) (Short chain dehydrogenase/reductase family 34C member 1) (Protein SDR34C1)	Dhrs7 Retsdr4	Mus musculus (Mouse)
Q9CQ54	-0.768384637	20.90835307	-8.929944427	2.39E-06	1.61E-05	4.772777478	reviewed	NDUC2_MOUSE	NADH dehydrogenase [ubiquinone] 1 subunit C2 (Complex I-B14.5b) (CI-B14.5b) (NADH-ubiquinone oxidoreductase subunit B14.5b)	Ndufc2	Mus musculus (Mouse)
Q05CL8	0.460987924	16.25653845	8.926918581	2.40E-06	1.62E-05	4.769277872	reviewed	LARP7_MOUSE	La-related protein 7 (La ribonucleoprotein domain family member 7)	Larp7 D3Wsu161e	Mus musculus (Mouse)
E9Q9K5	-0.665179147	16.77938766	-8.921187608	2.42E-06	1.62E-05	4.762647043	reviewed	TRDN_MOUSE	Triadin	Trdn	Mus musculus (Mouse)
O35129	-0.616626091	21.99503182	-8.91318614	2.44E-06	1.63E-05	4.753383623	reviewed	PHB2_MOUSE	Prohibitin-2 (B-cell receptor-associated protein BAP37) (Repressor of estrogen receptor activity)	Phb2 Bap Bcap37 Rea	Mus musculus (Mouse)
Q8BGY7	-0.573452414	16.13356578	-8.882434041	2.52E-06	1.69E-05	4.717720695	reviewed	F210A_MOUSE	Protein FAM210A	Fam210a	Mus musculus (Mouse)
Q8R0P4	-0.555088262	17.02780167	-8.87337952	2.55E-06	1.70E-05	4.707201835	reviewed	AAMDC_MOUSE	Mth938 domain-containing protein (LI2)	Aamdc	Mus musculus (Mouse)
Q4VAA2	0.539421648	20.51951386	8.869251638	2.56E-06	1.70E-05	4.702403587	reviewed	CDV3_MOUSE	Protein CDV3 (Carnitine deficiency-associated protein 3) (Tyrosine-phosphorylated protein 36) (TPP36)	Cdv3	Mus musculus (Mouse)
A0A1W2P872	1.002107518	17.2211525	8.868934416	2.56E-06	1.70E-05	4.702034776	reviewed	NOVA2_MOUSE	RNA-binding protein Nova-2	Nova2	Mus musculus (Mouse)
Q9JMC3	-0.503770723	15.97777616	-8.865471253	2.57E-06	1.71E-05	4.698007738	reviewed	DNJA4_MOUSE	DnaJ homolog subfamily A member 4 (MmDjA4)	Dnaja4	Mus musculus (Mouse)
Q9JK92	-0.551175413	17.61633299	-8.864875707	2.57E-06	1.71E-05	4.697315101	reviewed	HSPB8_MOUSE	Heat shock protein beta-8 (HspB8) (Alpha-crystallin C chain) (Small stress protein-like protein HSP22)	Hspb8 Cryac Hsp22	Mus musculus (Mouse)
P31786	-0.530553704	21.68074345	-8.863595219	2.57E-06	1.71E-05	4.695825733	reviewed	ACBP_MOUSE	Acyl-CoA-binding protein (ACBP) (Diazepam-binding inhibitor) (DBI) (Endozepine) (EP)	Dbi	Mus musculus (Mouse)
Q80TF6	-4.632882431	13.94066042	-8.862050517	2.58E-06	1.71E-05	4.694028828	reviewed	STAR9_MOUSE	StAR-related lipid transfer protein 9 (Kinesin-like protein Kif16a) (START domain-containing protein 9) (StARD9)	Stard9 Kiaa1300 Kif16a	Mus musculus (Mouse)
A2A935	0.428045486	18.15035636	8.844162556	2.63E-06	1.74E-05	4.673202466	reviewed	PRD16_MOUSE	Histone-lysine N-methyltransferase PRDM16 (EC 2.1.1.367) (PR domain zinc finger protein 16) (PR domain-containing protein 16) (Transcription factor MEL1) (MDS1/EVI1-like gene 1)	Prdm16 Kiaa1675 Mel1	Mus musculus (Mouse)
P0DN34	-0.602494265	20.9694375	-8.842603958	2.63E-06	1.74E-05	4.671386285	reviewed	NDUB1_MOUSE	NADH dehydrogenase [ubiquinone] 1 beta subcomplex subunit 1 (Complex I-MNLL) (CI-MNLL) (NADH-ubiquinone oxidoreductase MNLL subunit)	Ndufb1	Mus musculus (Mouse)
Q91YJ3	-0.951642783	12.44998065	-8.838835341	2.64E-06	1.74E-05	4.666993811	reviewed	THYN1_MOUSE	Thymocyte nuclear protein 1 (Thymocyte protein Thy28) (mThy28)	Thyn1 Thy28	Mus musculus (Mouse)
Q920B9	0.846923438	15.70027456	8.829509907	2.67E-06	1.75E-05	4.656118365	reviewed	SP16H_MOUSE	FACT complex subunit SPT16 (Chromatin-specific transcription elongation factor 140 kDa subunit) (FACT 140 kDa subunit) (FACTp140) (Facilitates chromatin transcription complex subunit SPT16)	Supt16h Fact140 Factp140 Supt16	Mus musculus (Mouse)
P00158	-1.244803161	16.35079757	-8.822800752	2.69E-06	1.76E-05	4.64828852	reviewed	CYB_MOUSE	Cytochrome b (Complex III subunit 3) (Complex III subunit III) (Cytochrome b-c1 complex subunit 3) (Ubiquinol-cytochrome-c reductase complex cytochrome b subunit)	Mt-Cyb Cob Cytb mt-Cytb Mtcyb	Mus musculus (Mouse)
Q9D554	0.526807342	17.16095991	8.817692733	2.71E-06	1.77E-05	4.642324151	reviewed	SF3A3_MOUSE	Splicing factor 3A subunit 3 (SF3a60) (Spliceosome-associated protein 61) (SAP 61)	Sf3a3 Sap61	Mus musculus (Mouse)
P04213	-1.703676308	19.12798861	-8.813367677	2.72E-06	1.78E-05	4.637271904	reviewed	TVB5_MOUSE	T-cell receptor beta chain V region C5	NA	Mus musculus (Mouse)
P84104	0.452428908	21.51612191	8.80601223	2.74E-06	1.79E-05	4.628675317	reviewed	SRSF3_MOUSE	Serine/arginine-rich splicing factor 3 (Pre-mRNA-splicing factor SRP20) (Protein X16) (Splicing factor, arginine/serine-rich 3)	Srsf3 Sfrs3 Srp20 X16	Mus musculus (Mouse)
Q9JKS5	0.986278079	14.57058371	8.802324969	2.75E-06	1.79E-05	4.624363773	reviewed	HABP4_MOUSE	Intracellular hyaluronan-binding protein 4 (IHABP-4) (IHABP4) (Hyaluronic acid-binding protein 4)	Habp4	Mus musculus (Mouse)
Q9DCM0	-0.744400132	16.65204051	-8.802036553	2.75E-06	1.79E-05	4.624026467	reviewed	ETHE1_MOUSE	Persulfide dioxygenase ETHE1, mitochondrial (EC 1.13.11.18) (Ethylmalonic encephalopathy protein 1 homolog) (Hepatoma subtracted clone one protein) (Sulfur dioxygenase ETHE1)	Ethe1 Hsco	Mus musculus (Mouse)
P68254	0.505568828	21.60205796	8.776033384	2.83E-06	1.84E-05	4.593580041	reviewed	1433T_MOUSE	14-3-3 protein theta (14-3-3 protein tau)	Ywhaq	Mus musculus (Mouse)
Q9CRC8	0.61047947	15.02094306	8.766429604	2.86E-06	1.86E-05	4.582317505	reviewed	LRC40_MOUSE	Leucine-rich repeat-containing protein 40	Lrrc40	Mus musculus (Mouse)
Q8R0F8	-0.707281808	17.95688849	-8.762983442	2.87E-06	1.86E-05	4.57827379	reviewed	FAHD1_MOUSE	Oxaloacetate tautomerase FAHD1, mitochondrial (EC 5.3.2.2) (Acylpyruvase FAHD1) (EC 3.7.1.5) (Acylpyruvate hydrolase) (ApH) (Fumarylacetoacetate hydrolase domain-containing protein 1) (Oxaloacetate decarboxylase) (OAA decarboxylase) (ODx) (EC 4.1.1.112)	Fahd1 MNCb-4134	Mus musculus (Mouse)
Q9D0F6	-1.409669702	13.39264612	-8.749721726	2.92E-06	1.88E-05	4.562701023	reviewed	RFC5_MOUSE	Replication factor C subunit 5 (Activator 1 36 kDa subunit) (A1 36 kDa subunit) (Activator 1 subunit 5) (Replication factor C 36 kDa subunit) (RF-C 36 kDa subunit) (RFC36)	Rfc5	Mus musculus (Mouse)
P70426	-1.687039207	18.14173722	-8.745271061	2.93E-06	1.89E-05	4.557470663	reviewed	RIT1_MOUSE	GTP-binding protein Rit1 (EC 3.6.5.2) (Ras-like protein expressed in many tissues) (Ras-like without CAAX protein 1)	Rit1 Rit	Mus musculus (Mouse)
O08715	-0.369518795	17.53373186	-8.738587005	2.95E-06	1.90E-05	4.549611776	reviewed	AKAP1_MOUSE	A-kinase anchor protein 1, mitochondrial (Dual specificity A-kinase-anchoring protein 1) (D-AKAP-1) (Protein kinase A-anchoring protein 1) (PRKA1) (Spermatid A-kinase anchor protein) (S-AKAP)	Akap1 Akap	Mus musculus (Mouse)
P35601	2.754128976	16.30610499	8.732066265	2.97E-06	1.91E-05	4.541940423	reviewed	RFC1_MOUSE	Replication factor C subunit 1 (A1-P145) (Activator 1 140 kDa subunit) (A1 140 kDa subunit) (Activator 1 large subunit) (Activator 1 subunit 1) (Differentiation-specific element-binding protein) (ISRE-binding protein) (Replication factor C 140 kDa subunit) (RF-C 140 kDa subunit) (RFC140) (Replication factor C large subunit)	Rfc1 Ibf-1 Recc1	Mus musculus (Mouse)
Q8BHB4	1.105277308	11.97783087	8.727002368	2.99E-06	1.92E-05	4.53597992	reviewed	WDR3_MOUSE	WD repeat-containing protein 3	Wdr3	Mus musculus (Mouse)
Q8CGK3	-0.447139846	18.26194266	-8.725066722	3.00E-06	1.92E-05	4.533700844	reviewed	LONM_MOUSE	Lon protease homolog, mitochondrial (EC 3.4.21.53) (Lon protease-like protein) (LONP) (Mitochondrial ATP-dependent protease Lon) (Serine protease 15)	Lonp1 Prss15	Mus musculus (Mouse)
Q9DB60	-0.896460546	16.67146695	-8.711674477	3.04E-06	1.95E-05	4.517921771	reviewed	PXL2B_MOUSE	Prostamide/prostaglandin F synthase (Prostamide/PG F synthase) (Prostamide/PGF synthase) (EC 1.11.1.20) (Peroxiredoxin-like 2B)	Prxl2b Fam213b	Mus musculus (Mouse)
P08071	0.655776773	16.47553601	8.707495196	3.06E-06	1.95E-05	4.5129938	reviewed	TRFL_MOUSE	Lactotransferrin (Lactoferrin) (EC 3.4.21.-)	Ltf	Mus musculus (Mouse)
Q9D8E6	0.478145493	21.63474724	8.697229354	3.09E-06	1.97E-05	4.500881141	reviewed	RL4_MOUSE	Large ribosomal subunit protein uL4 (60S ribosomal protein L4)	Rpl4	Mus musculus (Mouse)
Q9D384	-1.604765168	17.5258689	-8.664554627	3.21E-06	2.04E-05	4.462254657	reviewed	U1SBP_MOUSE	U11/U12 small nuclear ribonucleoprotein 35 kDa protein (U11/U12 snRNP 35 kDa protein) (U1 snRNP-binding protein homolog)	Snrnp35 U1snrnpbp	Mus musculus (Mouse)
P61514	0.561521408	20.70893674	8.662916752	3.21E-06	2.04E-05	4.460315488	reviewed	RL37A_MOUSE	Large ribosomal subunit protein eL43 (60S ribosomal protein L37a)	Rpl37a	Mus musculus (Mouse)
Q8CHS7	-1.020575243	15.11775857	-8.661595327	3.22E-06	2.04E-05	4.458750774	reviewed	DRS7C_MOUSE	Dehydrogenase/reductase SDR family member 7C (EC 1.1.1.105) (Sarcoplasmic reticulum protein of 35 kDa) (Protein SRP-35) (Short-chain dehydrogenase/reductase family 32C member 2) (Protein SDR32C2)	Dhrs7c Sdr32c2 Srp-35	Mus musculus (Mouse)
P60487	0.608185386	14.69021352	8.653572196	3.24E-06	2.05E-05	4.449246551	reviewed	PLPP_MOUSE	Chronophin (EC 3.1.3.16) (EC 3.1.3.74) (Pyridoxal 5'-phosphate phosphatase) (Pyridoxal phosphate phosphatase) (PLP phosphatase)	Pdxp Cin Plp Plpp	Mus musculus (Mouse)
Q3TVI8	-0.679797454	17.57811888	-8.647625006	3.27E-06	2.07E-05	4.442197114	reviewed	PBIP1_MOUSE	Pre-B-cell leukemia transcription factor-interacting protein 1 (Hematopoietic PBX-interacting protein)	Pbxip1 Hpip	Mus musculus (Mouse)
B1AR13	-0.353161551	19.82305026	-8.62747151	3.34E-06	2.11E-05	4.418280629	reviewed	CISD3_MOUSE	CDGSH iron-sulfur domain-containing protein 3, mitochondrial (Melanoma nuclear protein 13)	Cisd3 Mel-13 Mel13	Mus musculus (Mouse)
Q62318	0.439439639	20.01606673	8.627450785	3.34E-06	2.11E-05	4.418256013	reviewed	TIF1B_MOUSE	Transcription intermediary factor 1-beta (TIF1-beta) (E3 SUMO-protein ligase TRIM28) (EC 2.3.2.27) (KRAB-A-interacting protein) (KRIP-1) (RING-type E3 ubiquitin transferase TIF1-beta) (Tripartite motif-containing protein 28)	Trim28 Kap1 Krip1 Tif1b	Mus musculus (Mouse)
Q99LP6	-0.5496303	20.24945451	-8.625805023	3.35E-06	2.11E-05	4.416301061	reviewed	GRPE1_MOUSE	GrpE protein homolog 1, mitochondrial (Mt-GrpE#1)	Grpel1	Mus musculus (Mouse)
P08121	-0.66589793	13.31938568	-8.621244546	3.36E-06	2.11E-05	4.410882308	reviewed	CO3A1_MOUSE	Collagen alpha-1(III) chain	Col3a1	Mus musculus (Mouse)
Q3U4G3	-1.001782851	15.79835868	-8.60797448	3.41E-06	2.14E-05	4.395102304	reviewed	XXLT1_MOUSE	Xyloside xylosyltransferase 1 (EC 2.4.2.62) (UDP-xylose:alpha-xyloside alpha-1,3-xylosyltransferase)	Xxylt1	Mus musculus (Mouse)
Q4ZJM7	-2.478941113	19.25172282	-8.606117683	3.42E-06	2.14E-05	4.392892819	reviewed	OTOL1_MOUSE	Otolin-1	Otol1 Gm414	Mus musculus (Mouse)
Q61554	-0.707515241	18.1604288	-8.589404033	3.49E-06	2.18E-05	4.372988036	reviewed	FBN1_MOUSE	Fibrillin-1 [Cleaved into: Asprosin]	Fbn1 Fbn-1	Mus musculus (Mouse)
Q8R081	0.465261241	20.11117267	8.583588128	3.51E-06	2.19E-05	4.366054741	reviewed	HNRPL_MOUSE	Heterogeneous nuclear ribonucleoprotein L (hnRNP L)	Hnrnpl Hnrpl	Mus musculus (Mouse)
Q3UIU2	-0.84015852	20.43552897	-8.579196435	3.53E-06	2.20E-05	4.360816903	reviewed	NDUB6_MOUSE	NADH dehydrogenase [ubiquinone] 1 beta subcomplex subunit 6 (Complex I-B17) (CI-B17) (NADH-ubiquinone oxidoreductase B17 subunit)	Ndufb6 Gm137	Mus musculus (Mouse)
Q60865	0.520862793	17.81542964	8.569070473	3.57E-06	2.22E-05	4.348732153	reviewed	CAPR1_MOUSE	Caprin-1 (Cytoplasmic activation- and proliferation-associated protein 1) (GPI-anchored membrane protein 1) (GPI-anchored protein p137) (GPI-p137) (p137GPI) (Membrane component chromosome 11 surface marker 1) (RNA granule protein 105)	Caprin1 Gpiap Gpiap1 Gpip137 M11s1 Rng105 G5E5	Mus musculus (Mouse)
P97823	-0.348772883	19.56663421	-8.55197544	3.63E-06	2.26E-05	4.328305418	reviewed	LYPA1_MOUSE	Acyl-protein thioesterase 1 (APT-1) (EC 3.1.2.-) (Lysophospholipase 1) (Lysophospholipase I) (LPL-I) (LysoPLA I) (Palmitoyl-protein hydrolase) (EC 3.1.2.22)	Lypla1 Apt1 Pla1a	Mus musculus (Mouse)
Q9QYF9	0.756494408	14.26127743	8.53905865	3.69E-06	2.29E-05	4.312850538	reviewed	NDRG3_MOUSE	Protein NDRG3 (N-myc downstream-regulated gene 3 protein) (Protein Ndr3)	Ndrg3 Ndr3	Mus musculus (Mouse)
P51637	-1.058078116	18.74254683	-8.526781519	3.74E-06	2.32E-05	4.298144461	reviewed	CAV3_MOUSE	Caveolin-3 (M-caveolin)	Cav3	Mus musculus (Mouse)
Q9CQ91	-0.98214758	19.2080555	-8.523897921	3.75E-06	2.32E-05	4.294688021	reviewed	NDUA3_MOUSE	NADH dehydrogenase [ubiquinone] 1 alpha subcomplex subunit 3 (Complex I-B9) (CI-B9) (NADH-ubiquinone oxidoreductase B9 subunit)	Ndufa3	Mus musculus (Mouse)
Q8CG48	0.784590614	15.41731011	8.521817524	3.76E-06	2.32E-05	4.29219379	reviewed	SMC2_MOUSE	Structural maintenance of chromosomes protein 2 (SMC protein 2) (SMC-2) (Chromosome-associated protein E) (FGF-inducible protein 16) (XCAP-E homolog)	Smc2 Cape Fin16 Smc2l1	Mus musculus (Mouse)
Q8C7H1	-0.744191284	14.39329303	-8.516867375	3.78E-06	2.33E-05	4.286257085	reviewed	MMAA_MOUSE	Methylmalonic aciduria type A homolog, mitochondrial (EC 3.6.-.-)	Mmaa	Mus musculus (Mouse)
Q8K4F5	-0.779638836	18.2830156	-8.514695986	3.79E-06	2.33E-05	4.283652112	reviewed	ABHDB_MOUSE	sn-1-specific diacylglycerol lipase ABHD11 (EC 3.1.1.116) (Alpha/beta hydrolase domain-containing protein 11) (Abhydrolase domain-containing protein 11) (Williams-Beuren syndrome chromosomal region 21 protein homolog)	Abhd11 Wbscr21	Mus musculus (Mouse)
P01902	-0.397732038	8.044581424	-8.50234719	3.84E-06	2.36E-05	4.268827881	reviewed	HA1D_MOUSE	H-2 class I histocompatibility antigen, K-D alpha chain (H-2K(D))	H2-K1 H2-K	Mus musculus (Mouse)
P23198	0.869878492	18.90285111	8.499179655	3.86E-06	2.37E-05	4.265022743	reviewed	CBX3_MOUSE	Chromobox protein homolog 3 (Heterochromatin protein 1 homolog gamma) (HP1 gamma) (M32) (Modifier 2 protein)	Cbx3	Mus musculus (Mouse)
Q9DBC7	-0.52189194	20.67708821	-8.494598652	3.88E-06	2.37E-05	4.259517706	reviewed	KAP0_MOUSE	cAMP-dependent protein kinase type I-alpha regulatory subunit [Cleaved into: cAMP-dependent protein kinase type I-alpha regulatory subunit, N-terminally processed]	Prkar1a	Mus musculus (Mouse)
P49717	0.882968884	15.9965689	8.482181552	3.93E-06	2.40E-05	4.244584593	reviewed	MCM4_MOUSE	DNA replication licensing factor MCM4 (EC 3.6.4.12) (CDC21 homolog) (P1-CDC21)	Mcm4 Cdc21 Mcmd4	Mus musculus (Mouse)
Q01339	0.647355579	19.89799304	8.474425771	3.97E-06	2.42E-05	4.235248869	reviewed	APOH_MOUSE	Beta-2-glycoprotein 1 (APC inhibitor) (Activated protein C-binding protein) (Apolipoprotein H) (Apo-H) (Beta-2-glycoprotein I) (B2GPI) (Beta(2)GPI)	Apoh B2gp1	Mus musculus (Mouse)
P70699	0.848481085	12.75438786	8.462326242	4.02E-06	2.45E-05	4.220671562	reviewed	LYAG_MOUSE	Lysosomal alpha-glucosidase (EC 3.2.1.20) (Acid maltase)	Gaa	Mus musculus (Mouse)
Q9EPL8	0.492722746	17.11516571	8.461385355	4.03E-06	2.45E-05	4.219537335	reviewed	IPO7_MOUSE	Importin-7 (Imp7) (Ran-binding protein 7) (RanBP7)	Ipo7 Ranbp7	Mus musculus (Mouse)
Q9D1K7	0.814089212	14.60704025	8.45887736	4.04E-06	2.45E-05	4.216513513	reviewed	ADSSP_MOUSE	Adipose-secreted signaling protein	Adissp	Mus musculus (Mouse)
Q5XJY4	-0.726339904	16.11745169	-8.454929545	4.06E-06	2.46E-05	4.211752359	reviewed	PARL_MOUSE	Presenilin-associated rhomboid-like protein, mitochondrial (EC 3.4.21.105) (Mitochondrial intramembrane-cleaving protease PARL) [Cleaved into: P-beta (Pbeta)]	Parl Psarl	Mus musculus (Mouse)
Q9CWJ9	0.524630068	19.4131052	8.443767509	4.11E-06	2.49E-05	4.198281568	reviewed	PUR9_MOUSE	Bifunctional purine biosynthesis protein ATIC (AICAR transformylase/inosine monophosphate cyclohydrolase) (ATIC) [Includes: Phosphoribosylaminoimidazolecarboxamide formyltransferase (EC 2.1.2.3) (5-aminoimidazole-4-carboxamide ribonucleotide formyltransferase) (AICAR formyltransferase) (AICAR transformylase); Inosine 5'-monophosphate cyclohydrolase (IMP cyclohydrolase) (EC 3.5.4.10) (IMP synthase…	Atic Purh	Mus musculus (Mouse)
P61014	-0.815055898	21.63477776	-8.441689782	4.12E-06	2.49E-05	4.195772595	reviewed	PPLA_MOUSE	Phospholamban (PLB)	Pln	Mus musculus (Mouse)
Q99N96	-0.469684683	17.65286822	-8.427844731	4.18E-06	2.53E-05	4.179041964	reviewed	RM01_MOUSE	Large ribosomal subunit protein uL1m (39S ribosomal protein L1, mitochondrial) (L1mt) (MRP-L1)	Mrpl1	Mus musculus (Mouse)
Q60759	-0.681476438	18.0295961	-8.419592864	4.22E-06	2.54E-05	4.169060354	reviewed	GCDH_MOUSE	Glutaryl-CoA dehydrogenase, mitochondrial (GCD) (EC 1.3.8.6)	Gcdh	Mus musculus (Mouse)
P63011	-0.550615605	15.61411044	-8.418586859	4.23E-06	2.54E-05	4.167842965	reviewed	RAB3A_MOUSE	Ras-related protein Rab-3A	Rab3a	Mus musculus (Mouse)
Q63810	0.728923349	18.93478304	8.417336014	4.23E-06	2.54E-05	4.166329137	reviewed	CANB1_MOUSE	Calcineurin subunit B type 1 (Protein phosphatase 2B regulatory subunit 1) (Protein phosphatase 3 regulatory subunit B alpha isoform 1)	Ppp3r1 Cnb	Mus musculus (Mouse)
Q9QXN3	0.637418149	17.09433435	8.401194013	4.31E-06	2.58E-05	4.146778113	reviewed	TRIP4_MOUSE	Activating signal cointegrator 1 (ASC-1) (Thyroid receptor-interacting protein 4) (TR-interacting protein 4) (TRIP-4)	Trip4	Mus musculus (Mouse)
Q9CQ06	-0.64225873	14.50724227	-8.400320181	4.31E-06	2.58E-05	4.145718927	reviewed	RM24_MOUSE	Large ribosomal subunit protein uL24m (39S ribosomal protein L24, mitochondrial) (L24mt) (MRP-L24)	Mrpl24	Mus musculus (Mouse)
Q8R2Q4	-0.434310436	16.61900755	-8.399173404	4.32E-06	2.58E-05	4.144328774	reviewed	RRF2M_MOUSE	Ribosome-releasing factor 2, mitochondrial (RRF2mt) (EC 3.6.5.-) (Elongation factor G 2, mitochondrial) (EF-G2mt) (mEF-G 2)	Gfm2 Efg2	Mus musculus (Mouse)
Q3UZA1	-0.451817233	17.14947403	-8.387420515	4.38E-06	2.62E-05	4.130073358	reviewed	CPZIP_MOUSE	CapZ-interacting protein (Protein kinase substrate CapZIP)	Rcsd1 Capzip	Mus musculus (Mouse)
P10637	-0.744945502	11.44355892	-8.38375774	4.40E-06	2.62E-05	4.125627594	reviewed	TAU_MOUSE	Microtubule-associated protein tau (Neurofibrillary tangle protein) (Paired helical filament-tau) (PHF-tau)	Mapt Mtapt Tau	Mus musculus (Mouse)
Q8VE73	0.472843119	16.94832442	8.375559499	4.44E-06	2.64E-05	4.115671513	reviewed	CUL7_MOUSE	Cullin-7 (CUL-7) (p185) (p193)	Cul7 Kiaa0076	Mus musculus (Mouse)
Q9WU84	-0.518952552	16.66872228	-8.37118602	4.46E-06	2.65E-05	4.110357283	reviewed	CCS_MOUSE	Copper chaperone for superoxide dismutase (Superoxide dismutase copper chaperone)	Ccs Ccsd	Mus musculus (Mouse)
Q8VHI3	0.409596127	14.23839875	8.370692705	4.46E-06	2.65E-05	4.109757723	reviewed	OFUT2_MOUSE	GDP-fucose protein O-fucosyltransferase 2 (EC 2.4.1.221) (Peptide-O-fucosyltransferase 2) (O-FucT-2)	Pofut2	Mus musculus (Mouse)
Q9CR13	-0.812342901	14.02021211	-8.356411448	4.54E-06	2.68E-05	4.092389177	reviewed	FMC1_MOUSE	Protein FMC1 homolog (Formation of mitochondrial complex V assembly factor 1)	Fmc1	Mus musculus (Mouse)
P63101	0.524898307	22.06523583	8.355008489	4.54E-06	2.68E-05	4.090681725	reviewed	1433Z_MOUSE	14-3-3 protein zeta/delta (Protein kinase C inhibitor protein 1) (KCIP-1) (SEZ-2)	Ywhaz	Mus musculus (Mouse)
P00493	0.513696785	19.75871493	8.35494899	4.54E-06	2.68E-05	4.090609307	reviewed	HPRT_MOUSE	Hypoxanthine-guanine phosphoribosyltransferase (HGPRT) (HGPRTase) (EC 2.4.2.8) (HPRT B)	Hprt1 Hprt	Mus musculus (Mouse)
Q9WU19	1.835339698	18.12500888	8.354123384	4.55E-06	2.68E-05	4.089604409	reviewed	HAOX1_MOUSE	2-Hydroxyacid oxidase 1 (HAOX1) (EC 1.1.3.15) (Glycolate oxidase) (GOX) (Glyoxylate oxidase) (EC 1.2.3.5)	Hao1	Mus musculus (Mouse)
Q9D1B9	-0.726947892	14.63771013	-8.34327714	4.60E-06	2.71E-05	4.076395804	reviewed	RM28_MOUSE	Large ribosomal subunit protein bL28m (39S ribosomal protein L28, mitochondrial) (L28mt) (MRP-L28)	Mrpl28	Mus musculus (Mouse)
Q91W39	0.470663439	16.29270785	8.342979386	4.61E-06	2.71E-05	4.076033015	reviewed	NCOA5_MOUSE	Nuclear receptor coactivator 5 (NCoA-5) (Coactivator independent of AF-2) (CIA)	Ncoa5	Mus musculus (Mouse)
Q01768	-0.580232089	23.76660873	-8.336611719	4.64E-06	2.73E-05	4.068272221	reviewed	NDKB_MOUSE	Nucleoside diphosphate kinase B (NDK B) (NDP kinase B) (EC 2.7.4.6) (Histidine protein kinase NDKB) (EC 2.7.13.3) (P18) (nm23-M2)	Nme2	Mus musculus (Mouse)
Q9QYG0	-0.659586249	21.3178285	-8.334993337	4.65E-06	2.73E-05	4.066299058	reviewed	NDRG2_MOUSE	Protein NDRG2 (N-myc downstream-regulated gene 2 protein) (Protein Ndr2)	Ndrg2 Kiaa1248 Ndr2	Mus musculus (Mouse)
Q91YP3	0.716286438	13.85889627	8.327664917	4.69E-06	2.75E-05	4.0573605	reviewed	DEOC_MOUSE	Deoxyribose-phosphate aldolase (DERA) (EC 4.1.2.4) (2-deoxy-D-ribose 5-phosphate aldolase) (Phosphodeoxyriboaldolase) (Deoxyriboaldolase)	Dera	Mus musculus (Mouse)
Q8BW75	-0.638348719	15.10242629	-8.326445818	4.69E-06	2.75E-05	4.055872979	reviewed	AOFB_MOUSE	Amine oxidase [flavin-containing] B (EC 1.4.3.21) (EC 1.4.3.4) (Monoamine oxidase type B) (MAO-B)	Maob	Mus musculus (Mouse)
P63276	0.618993774	20.56128862	8.323834782	4.71E-06	2.75E-05	4.052686493	reviewed	RS17_MOUSE	Small ribosomal subunit protein eS17 (40S ribosomal protein S17)	Rps17	Mus musculus (Mouse)
Q6NVF9	0.478740401	17.49383846	8.316615281	4.75E-06	2.77E-05	4.04387197	reviewed	CPSF6_MOUSE	Cleavage and polyadenylation specificity factor subunit 6	Cpsf6	Mus musculus (Mouse)
Q64338	-1.054306416	10.76414844	-8.314148509	4.76E-06	2.77E-05	4.040858892	reviewed	PDE1C_MOUSE	Dual specificity calcium/calmodulin-dependent 3',5'-cyclic nucleotide phosphodiesterase 1C (Cam-PDE 1C) (EC 3.1.4.17)	Pde1c	Mus musculus (Mouse)
Q3ULF4	-0.479376888	14.15779861	-8.302446846	4.83E-06	2.81E-05	4.026556581	reviewed	SPG7_MOUSE	Mitochondrial inner membrane m-AAA protease component paraplegin (EC 3.4.24.-) (EC 3.6.-.-) (Paraplegin) (Spastic paraplegia 7 protein)	Spg7	Mus musculus (Mouse)
Q5SUQ9	0.386071045	13.73654057	8.30102128	4.83E-06	2.81E-05	4.024813158	reviewed	CTC1_MOUSE	CST complex subunit CTC1 (Alpha-accessory factor of 132 kDa) (AAF-132) (AAF132) (Conserved telomere maintenance component 1)	Ctc1	Mus musculus (Mouse)
Q9DBZ5	0.421646106	18.34613651	8.288344611	4.90E-06	2.84E-05	4.00930011	reviewed	EIF3K_MOUSE	Eukaryotic translation initiation factor 3 subunit K (eIF3k) (Eukaryotic translation initiation factor 3 subunit 12) (eIF-3 p25)	Eif3k Eif3s12	Mus musculus (Mouse)
P57780	0.553540886	19.71243384	8.285655718	4.92E-06	2.85E-05	4.006007302	reviewed	ACTN4_MOUSE	Alpha-actinin-4 (Non-muscle alpha-actinin 4)	Actn4	Mus musculus (Mouse)
Q9D8X2	-0.374213535	8.460614551	-8.28443645	4.93E-06	2.85E-05	4.004513926	reviewed	CC124_MOUSE	Coiled-coil domain-containing protein 124	Ccdc124	Mus musculus (Mouse)
Q9D024	0.368181578	17.01515297	8.275819435	4.98E-06	2.87E-05	3.993955013	reviewed	CCD47_MOUSE	PAT complex subunit CCDC47 (Adipocyte-specific protein 4) (Calumin) (Coiled-coil domain-containing protein 47)	Ccdc47 Asp4	Mus musculus (Mouse)
P54923	0.685305883	16.37423081	8.265925929	5.03E-06	2.90E-05	3.981821809	reviewed	ADPRH_MOUSE	ADP-ribosylhydrolase ARH1 (EC 3.2.2.19) (ADP-ribose-L-arginine cleaving enzyme) ([Protein ADP-ribosylarginine] hydrolase) (ADP-ribosylarginine hydrolase)	Adprh Arh1	Mus musculus (Mouse)
Q99PL6	1.137348749	16.83311561	8.246010471	5.15E-06	2.96E-05	3.957364969	reviewed	UBXN6_MOUSE	UBX domain-containing protein 6 (UBX domain-containing protein 1)	Ubxn6 Ubxd1 Ubxdc2	Mus musculus (Mouse)
Q80UG2	0.384948515	11.59696393	8.24149473	5.18E-06	2.97E-05	3.951813367	reviewed	PLXA4_MOUSE	Plexin-A4	Plxna4 Kiaa1550	Mus musculus (Mouse)
Q9DCC8	-0.513307291	23.93639474	-8.236033999	5.21E-06	2.99E-05	3.945096976	reviewed	TOM20_MOUSE	Mitochondrial import receptor subunit TOM20 homolog (Mitochondrial 20 kDa outer membrane protein) (Outer mitochondrial membrane receptor Tom20)	Tomm20	Mus musculus (Mouse)
Q8VE22	-0.572373456	18.3260524	-8.199511748	5.43E-06	3.11E-05	3.900091275	reviewed	RT23_MOUSE	Small ribosomal subunit protein mS23 (28S ribosomal protein S23, mitochondrial) (MRP-S23) (S23mt)	Mrps23	Mus musculus (Mouse)
P14869	0.434184732	21.52706523	8.191075235	5.49E-06	3.13E-05	3.889673946	reviewed	RLA0_MOUSE	Large ribosomal subunit protein uL10 (60S acidic ribosomal protein P0) (60S ribosomal protein L10E)	Rplp0 Arbp	Mus musculus (Mouse)
Q9EQ20	-0.530680394	19.64086064	-8.190903295	5.49E-06	3.13E-05	3.889461554	reviewed	MMSA_MOUSE	Methylmalonate-semialdehyde/malonate-semialdehyde dehydrogenase [acylating], mitochondrial (MMSDH) (EC 1.2.1.27) (Aldehyde dehydrogenase family 6 member A1) (Malonate-semialdehyde dehydrogenase [acylating])	Aldh6a1	Mus musculus (Mouse)
Q8VCN9	0.566029817	16.29943671	8.189940528	5.49E-06	3.13E-05	3.888272214	reviewed	TBCC_MOUSE	Tubulin-specific chaperone C (Tubulin-folding cofactor C) (CFC)	Tbcc	Mus musculus (Mouse)
Q80YV4-2	1.161348673	16.08081283	8.178803419	5.57E-06	3.17E-05	3.874506605	reviewed	PANK4_MOUSE	4'-phosphopantetheine phosphatase (EC 3.1.3.-) (Inactive pantothenic acid kinase 4) (mPanK4)	Pank4	Mus musculus (Mouse)
Q99KN9	0.349960958	16.9077066	8.175876623	5.59E-06	3.18E-05	3.870886742	reviewed	EPN4_MOUSE	Clathrin interactor 1 (Enthoprotin) (Epsin-4) (Epsin-related protein) (EpsinR)	Clint1 Enth Epn4 Epnr Kiaa0171	Mus musculus (Mouse)
P25206	0.807083685	17.9291299	8.165877948	5.65E-06	3.21E-05	3.858513133	reviewed	MCM3_MOUSE	DNA replication licensing factor MCM3 (EC 3.6.4.12) (DNA polymerase alpha holoenzyme-associated protein P1) (P1-MCM3)	Mcm3 Mcmd Mcmd3	Mus musculus (Mouse)
Q8BFY9	0.426232096	17.94071473	8.165033198	5.66E-06	3.21E-05	3.85746722	reviewed	TNPO1_MOUSE	Transportin-1 (Importin beta-2) (Karyopherin beta-2)	Tnpo1 Kpnb2	Mus musculus (Mouse)
Q9ESB3	-0.859996075	15.64660293	-8.16375168	5.66E-06	3.21E-05	3.855880378	reviewed	HRG_MOUSE	Histidine-rich glycoprotein (Histidine-proline-rich glycoprotein) (HPRG)	Hrg	Mus musculus (Mouse)
P58059	-0.743410774	18.30141465	-8.144422292	5.79E-06	3.27E-05	3.831923337	reviewed	RT21_MOUSE	Small ribosomal subunit protein bS21m (28S ribosomal protein S21, mitochondrial) (MRP-S21) (S21mt)	Mrps21 Rpms21	Mus musculus (Mouse)
Q9ERR7	-0.445321133	15.09398404	-8.144416752	5.79E-06	3.27E-05	3.831916464	reviewed	SEP15_MOUSE	Selenoprotein F (15 kDa selenoprotein)	Selenof Sep15	Mus musculus (Mouse)
Q9CR76	-1.288145735	16.77711	-8.13053633	5.89E-06	3.32E-05	3.814686989	reviewed	TM186_MOUSE	Transmembrane protein 186	Tmem186	Mus musculus (Mouse)
Q8R050	0.566568541	18.06732717	8.123813169	5.93E-06	3.34E-05	3.806333866	reviewed	ERF3A_MOUSE	Eukaryotic peptide chain release factor GTP-binding subunit ERF3A (Eukaryotic peptide chain release factor subunit 3a) (eRF3a) (EC 3.6.5.-) (G1 to S phase transition protein 1 homolog)	Gspt1 Erf3a	Mus musculus (Mouse)
Q9JKF7	-0.473556855	18.00318143	-8.102876976	6.08E-06	3.42E-05	3.78028922	reviewed	RM39_MOUSE	Large ribosomal subunit protein mL39 (39S ribosomal protein L39, mitochondrial) (L39mt) (MRP-L39)	Mrpl39	Mus musculus (Mouse)
Q8R326	0.472719336	16.89875103	8.090591748	6.17E-06	3.46E-05	3.764983309	reviewed	PSPC1_MOUSE	Paraspeckle component 1 (Paraspeckle protein 1) (mPSP1)	Pspc1 Psp1	Mus musculus (Mouse)
Q8BR92	0.672089705	16.36216	8.081859655	6.23E-06	3.49E-05	3.75409378	NA	NA	NA	NA	NA
Q9CQ40	-0.715256595	16.88268402	-8.073773647	6.29E-06	3.52E-05	3.744002254	reviewed	RM49_MOUSE	Large ribosomal subunit protein mL49 (39S ribosomal protein L49, mitochondrial) (L49mt) (MRP-L49)	Mrpl49	Mus musculus (Mouse)
Q9JK53	-0.839376842	14.63305055	-8.044771158	6.51E-06	3.64E-05	3.707745356	reviewed	PRELP_MOUSE	Prolargin (Proline-arginine-rich end leucine-rich repeat protein)	Prelp	Mus musculus (Mouse)
Q99L43	-0.815820384	15.44680913	-8.040256939	6.54E-06	3.65E-05	3.702093383	reviewed	CDS2_MOUSE	Phosphatidate cytidylyltransferase 2 (EC 2.7.7.41) (CDP-DAG synthase 2) (CDP-DG synthase 2) (CDP-diacylglycerol synthase 2) (CDS 2) (CDP-diglyceride pyrophosphorylase 2) (CDP-diglyceride synthase 2) (CTP:phosphatidate cytidylyltransferase 2)	Cds2	Mus musculus (Mouse)
P62311	0.423082333	16.66708978	8.032896369	6.60E-06	3.68E-05	3.692872686	reviewed	LSM3_MOUSE	U6 snRNA-associated Sm-like protein LSm3	Lsm3	Mus musculus (Mouse)
Q9D902	0.419253015	14.79641029	8.026647306	6.65E-06	3.70E-05	3.685039539	reviewed	T2EB_MOUSE	General transcription factor IIE subunit 2 (Transcription initiation factor IIE subunit beta) (TFIIE-beta)	Gtf2e2	Mus musculus (Mouse)
Q9CRA7	-0.462369123	15.53393908	-8.022614506	6.68E-06	3.71E-05	3.679982091	reviewed	ATP5S_MOUSE	ATP synthase subunit s, mitochondrial (ATP synthase-coupling factor B) (Distal membrane arm assembly complex 2-like protein) (Mitochondrial ATP synthase regulatory component factor B)	Dmac2l Atp5s Atpw	Mus musculus (Mouse)
Q5SUC9	-0.618310017	16.99644823	-8.00741795	6.80E-06	3.77E-05	3.660907715	reviewed	SCO1_MOUSE	Protein SCO1 homolog, mitochondrial	Sco1	Mus musculus (Mouse)
P10852	0.442280985	16.17119676	8.006044578	6.81E-06	3.77E-05	3.659182587	reviewed	4F2_MOUSE	Amino acid transporter heavy chain SLC3A2 (4F2 cell-surface antigen heavy chain) (4F2hc) (Solute carrier family 3 member 2) (CD antigen CD98)	Slc3a2 Mdu1	Mus musculus (Mouse)
P46467	0.567440703	15.07312292	7.980762826	7.02E-06	3.88E-05	3.627386922	reviewed	VPS4B_MOUSE	Vacuolar protein sorting-associated protein 4B (EC 3.6.4.6) (Suppressor of K(+) transport growth defect 1) (Protein SKD1)	Vps4b Skd1	Mus musculus (Mouse)
P51410	0.404592889	20.73288284	7.97785724	7.04E-06	3.89E-05	3.623728005	reviewed	RL9_MOUSE	Large ribosomal subunit protein uL6 (60S ribosomal protein L9)	Rpl9	Mus musculus (Mouse)
P82348	-0.588583103	14.06706947	-7.96807685	7.13E-06	3.93E-05	3.611404725	reviewed	SGCG_MOUSE	Gamma-sarcoglycan (Gamma-SG) (35 kDa dystrophin-associated glycoprotein) (35DAG)	Sgcg	Mus musculus (Mouse)
Q9R0N0	0.35583219	17.93444004	7.960600903	7.19E-06	3.96E-05	3.601977621	reviewed	GALK1_MOUSE	Galactokinase (EC 2.7.1.6) (Galactose kinase)	Galk1 Galk Glk	Mus musculus (Mouse)
Q9Z1J3	-0.388563636	17.07646538	-7.950616406	7.28E-06	4.00E-05	3.58937722	reviewed	NFS1_MOUSE	Cysteine desulfurase (m-Nfs1) (EC 2.8.1.7)	Nfs1 Nifs	Mus musculus (Mouse)
B1AZI6	0.536081004	17.66078928	7.944564755	7.33E-06	4.03E-05	3.581734464	reviewed	THOC2_MOUSE	THO complex subunit 2 (Tho2)	Thoc2	Mus musculus (Mouse)
Q9CPZ8	-0.684816123	16.46076727	-7.938594208	7.38E-06	4.05E-05	3.574189997	reviewed	COXM1_MOUSE	COX assembly mitochondrial protein homolog (Cmc1p)	Cmc1	Mus musculus (Mouse)
Q8VDC0	-0.423261447	18.32120098	-7.930995273	7.45E-06	4.08E-05	3.564581923	reviewed	SYLM_MOUSE	Probable leucine--tRNA ligase, mitochondrial (EC 6.1.1.4) (Leucyl-tRNA synthetase) (LeuRS)	Lars2	Mus musculus (Mouse)
Q9D7P6	-0.430186284	17.6633642	-7.927264682	7.48E-06	4.09E-05	3.559862532	reviewed	ISCU_MOUSE	Iron-sulfur cluster assembly enzyme ISCU (NifU-like N-terminal domain-containing protein) (NifU-like protein)	Iscu Nifun	Mus musculus (Mouse)
Q64012	0.405440673	20.25295038	7.917270977	7.57E-06	4.13E-05	3.547212045	reviewed	RALY_MOUSE	RNA-binding protein Raly (Maternally-expressed hnRNP C-related protein) (hnRNP associated with lethal yellow protein)	Raly Merc	Mus musculus (Mouse)
P23927	-0.603093122	21.21201532	-7.905234024	7.68E-06	4.19E-05	3.531959774	reviewed	CRYAB_MOUSE	Alpha-crystallin B chain (Alpha(B)-crystallin) (P23)	Cryab Crya2	Mus musculus (Mouse)
Q99K48	0.410716569	18.17354857	7.901170604	7.72E-06	4.20E-05	3.52680714	reviewed	NONO_MOUSE	Non-POU domain-containing octamer-binding protein (NonO protein)	Nono	Mus musculus (Mouse)
Q9D883	0.480256168	17.17691722	7.896720448	7.76E-06	4.22E-05	3.521161907	reviewed	U2AF1_MOUSE	Splicing factor U2AF 35 kDa subunit (U2 auxiliary factor 35 kDa subunit) (U2 snRNP auxiliary factor small subunit)	U2af1	Mus musculus (Mouse)
Q8CFI7	-0.738092308	13.00562472	-7.893015879	7.79E-06	4.23E-05	3.516460734	reviewed	RPB2_MOUSE	DNA-directed RNA polymerase II subunit RPB2 (EC 2.7.7.6) (3'-5' exoribonuclease) (EC 3.1.13.-) (DNA-directed RNA polymerase II 140 kDa polypeptide) (DNA-directed RNA polymerase II subunit B) (RNA polymerase II subunit 2) (RNA polymerase II subunit B2) (RNA-directed RNA polymerase II subunit RPB2) (EC 2.7.7.48)	Polr2b	Mus musculus (Mouse)
P23116	0.368482806	17.63450362	7.884953179	7.87E-06	4.27E-05	3.506223495	reviewed	EIF3A_MOUSE	Eukaryotic translation initiation factor 3 subunit A (eIF3a) (Centrosomin) (Eukaryotic translation initiation factor 3 subunit 10) (eIF-3-theta) (eIF3 p167) (eIF3 p180) (eIF3 p185) (p162)	Eif3a Csma Eif3 Eif3s10	Mus musculus (Mouse)
Q3TZZ7	-0.480727485	15.49962272	-7.882941467	7.89E-06	4.27E-05	3.50366804	reviewed	ESYT2_MOUSE	Extended synaptotagmin-2 (E-Syt2)	Esyt2 D12Ertd551e Fam62b	Mus musculus (Mouse)
Q8R010	0.443562889	16.50815098	7.882427325	7.89E-06	4.27E-05	3.503014856	reviewed	AIMP2_MOUSE	Aminoacyl tRNA synthase complex-interacting multifunctional protein 2 (Multisynthase complex auxiliary component p38) (Protein JTV-1)	Aimp2 Jtv1	Mus musculus (Mouse)
P47856	0.573680971	16.56408444	7.880138392	7.91E-06	4.27E-05	3.500106542	reviewed	GFPT1_MOUSE	Glutamine--fructose-6-phosphate aminotransferase [isomerizing] 1 (EC 2.6.1.16) (D-fructose-6-phosphate amidotransferase 1) (Glutamine:fructose-6-phosphate amidotransferase 1) (GFAT 1) (GFAT1) (Hexosephosphate aminotransferase 1)	Gfpt1 Gfpt	Mus musculus (Mouse)
P01887	-0.773175268	15.20721672	-7.868912471	8.02E-06	4.33E-05	3.48583408	reviewed	B2MG_MOUSE	Beta-2-microglobulin	B2m	Mus musculus (Mouse)
P53702	-0.53577202	17.89395037	-7.859262909	8.11E-06	4.37E-05	3.47355405	reviewed	CCHL_MOUSE	Holocytochrome c-type synthase (EC 4.4.1.17) (Cytochrome c-type heme lyase) (CCHL)	Hccs Cchl	Mus musculus (Mouse)
O70250	-0.691211066	22.78316262	-7.852703114	8.18E-06	4.40E-05	3.465199861	reviewed	PGAM2_MOUSE	Phosphoglycerate mutase 2 (EC 5.4.2.11) (EC 5.4.2.4) (BPG-dependent PGAM 2) (Muscle-specific phosphoglycerate mutase) (Phosphoglycerate mutase isozyme M) (PGAM-M)	Pgam2	Mus musculus (Mouse)
O89106	0.560595207	15.15829942	7.849739546	8.20E-06	4.40E-05	3.46142398	reviewed	FHIT_MOUSE	Bis(5'-adenosyl)-triphosphatase (EC 3.6.1.29) (AP3A hydrolase) (AP3Aase) (Adenosine 5'-monophosphoramidase FHIT) (EC 3.9.1.-) (Adenylylsulfatase) (EC 3.6.2.1) (Adenylylsulfate-ammonia adenylyltransferase) (EC 2.7.7.51) (Diadenosine 5',5'''-P1,P3-triphosphate hydrolase) (Dinucleosidetriphosphatase) (Fragile histidine triad protein)	Fhit	Mus musculus (Mouse)
P56873	0.914119593	11.21203758	7.849495445	8.21E-06	4.40E-05	3.461112925	reviewed	ZNRD2_MOUSE	Protein ZNRD2 (Autoantigen p27 homolog) (Protein C184L) (Protein zinc ribbon domain type 2) (Sjoegren syndrome/scleroderma autoantigen 1 homolog) (Zinc ribbon domain-containing protein 2)	Znrd2 C184l Sssca1	Mus musculus (Mouse)
P46656	-0.506106797	18.77006725	-7.836501849	8.34E-06	4.47E-05	3.444545311	reviewed	ADX_MOUSE	Adrenodoxin, mitochondrial (Adrenal ferredoxin) (Ferredoxin-1)	Fdx1	Mus musculus (Mouse)
Q62433	0.804609732	15.24107767	7.834217188	8.36E-06	4.47E-05	3.441630193	reviewed	NDRG1_MOUSE	Protein NDRG1 (N-myc downstream-regulated gene 1 protein) (Protein Ndr1)	Ndrg1 Ndr1 Ndrl Tdd5	Mus musculus (Mouse)
P28654	-0.646573836	16.84542114	-7.823825274	8.46E-06	4.52E-05	3.428362901	reviewed	PGS2_MOUSE	Decorin (Bone proteoglycan II) (PG-S2) (PG40)	Dcn	Mus musculus (Mouse)
Q8VEE4	0.568551809	16.19047893	7.816116356	8.54E-06	4.55E-05	3.418512806	reviewed	RFA1_MOUSE	Replication protein A 70 kDa DNA-binding subunit (RP-A p70) (Replication factor A protein 1) (RF-A protein 1)	Rpa1	Mus musculus (Mouse)
P18826	-0.511708273	13.78308993	-7.815743825	8.55E-06	4.55E-05	3.418036628	reviewed	KPB1_MOUSE	Phosphorylase b kinase regulatory subunit alpha, skeletal muscle isoform (Phosphorylase kinase alpha M subunit)	Phka1	Mus musculus (Mouse)
P07310	-0.818026789	23.73516667	-7.80787782	8.63E-06	4.59E-05	3.407978292	reviewed	KCRM_MOUSE	Creatine kinase M-type (EC 2.7.3.2) (Creatine kinase M chain) (Creatine phosphokinase M-type) (CPK-M) (M-CK)	Ckm Ckmm	Mus musculus (Mouse)
Q91W96	0.975491585	11.94812376	7.806177539	8.64E-06	4.59E-05	3.405803173	reviewed	APC4_MOUSE	Anaphase-promoting complex subunit 4 (APC4) (Cyclosome subunit 4)	Anapc4 D5Ertd249e	Mus musculus (Mouse)
Q8BJ05	0.617687804	13.26790001	7.791966305	8.79E-06	4.67E-05	3.387609889	reviewed	ZC3HE_MOUSE	Zinc finger CCCH domain-containing protein 14	Zc3h14	Mus musculus (Mouse)
Q6PE84	-1.08200691	15.26464727	-7.780376596	8.92E-06	4.72E-05	3.372755125	reviewed	STML3_MOUSE	Stomatin-like protein 3 (SLP-3) (Stomatin-related olfactory protein)	Stoml3 Sro	Mus musculus (Mouse)
Q9D0S9	-0.54502002	20.16597303	-7.778613508	8.94E-06	4.73E-05	3.370493955	reviewed	HINT2_MOUSE	Adenosine 5'-monophosphoramidase HINT2 (EC 3.9.1.-) (HINT-3) (Histidine triad nucleotide-binding protein 2, mitochondrial) (HINT-2)	Hint2	Mus musculus (Mouse)
Q8R4X3	0.41764193	12.63059482	7.774883059	8.98E-06	4.74E-05	3.365708427	reviewed	RBM12_MOUSE	RNA-binding protein 12 (RNA-binding motif protein 12) (SH3/WW domain anchor protein in the nucleus) (SWAN)	Rbm12	Mus musculus (Mouse)
P08003	0.692097804	19.93217789	7.758267181	9.16E-06	4.83E-05	3.344373178	reviewed	PDIA4_MOUSE	Protein disulfide-isomerase A4 (EC 5.3.4.1) (Endoplasmic reticulum resident protein 72) (ER protein 72) (ERp-72) (ERp72)	Pdia4 Cai Erp72	Mus musculus (Mouse)
Q8CGC7	0.313997374	18.3868639	7.757118121	9.17E-06	4.83E-05	3.34289655	reviewed	SYEP_MOUSE	Bifunctional glutamate/proline--tRNA ligase (Bifunctional aminoacyl-tRNA synthetase) [Includes: Glutamate--tRNA ligase (EC 6.1.1.17) (Glutamyl-tRNA synthetase) (GluRS); Proline--tRNA ligase (EC 6.1.1.15) (Prolyl-tRNA synthetase) (ProRS)]	Eprs1 Eprs Qprs	Mus musculus (Mouse)
Q8BSF4	-1.913030899	12.59941657	-7.756231197	9.18E-06	4.83E-05	3.341756679	reviewed	PISD_MOUSE	Phosphatidylserine decarboxylase proenzyme, mitochondrial (EC 4.1.1.65) [Cleaved into: Phosphatidylserine decarboxylase beta chain; Phosphatidylserine decarboxylase alpha chain]	Pisd	Mus musculus (Mouse)
Q8R164	-0.375330365	17.49012083	-7.754630514	9.20E-06	4.83E-05	3.339699254	reviewed	BPHL_MOUSE	Valacyclovir hydrolase (VACVase) (Valacyclovirase) (EC 3.1.-.-) (Biphenyl hydrolase-like protein)	Bphl	Mus musculus (Mouse)
Q8C4U3	0.774009995	14.09712034	7.738377778	9.38E-06	4.92E-05	3.318791789	reviewed	SFRP1_MOUSE	Secreted frizzled-related protein 1 (sFRP-1)	Sfrp1	Mus musculus (Mouse)
Q8CCS6	0.738693287	18.00260174	7.727855166	9.50E-06	4.98E-05	3.305238878	reviewed	PABP2_MOUSE	Polyadenylate-binding protein 2 (PABP-2) (Poly(A)-binding protein 2) (Nuclear poly(A)-binding protein 1) (Poly(A)-binding protein II) (PABII) (Polyadenylate-binding nuclear protein 1)	Pabpn1 Pab2 Pabp2	Mus musculus (Mouse)
Q91ZE0	-0.40880709	15.48148412	-7.72691529	9.51E-06	4.98E-05	3.304027699	reviewed	TMLH_MOUSE	Trimethyllysine dioxygenase, mitochondrial (EC 1.14.11.8) (Epsilon-trimethyllysine 2-oxoglutarate dioxygenase) (TML hydroxylase) (TML-alpha-ketoglutarate dioxygenase) (TML dioxygenase) (TMLD)	Tmlhe Tmlh	Mus musculus (Mouse)
Q9WTM5	0.399856718	18.97285409	7.708689654	9.72E-06	5.08E-05	3.280520381	reviewed	RUVB2_MOUSE	RuvB-like 2 (EC 3.6.4.12) (p47 protein)	Ruvbl2	Mus musculus (Mouse)
Q9QX47	0.557091398	14.0036255	7.707926633	9.73E-06	5.08E-05	3.279535383	reviewed	SON_MOUSE	Protein SON (Negative regulatory element-binding protein) (NRE-binding protein)	Son Nrebp	Mus musculus (Mouse)
Q3UU35	-1.049190556	13.82308192	-7.704729812	9.77E-06	5.09E-05	3.275407789	reviewed	OVOS_MOUSE	Alpha-2-macroglobulin-like protein 1 (Ovostatin homolog)	A2ml1 mOH Ovos	Mus musculus (Mouse)
Q8R104	-0.672336702	16.93723189	-7.700531139	9.82E-06	5.11E-05	3.269984807	reviewed	SIR3_MOUSE	NAD-dependent protein deacetylase sirtuin-3 (EC 2.3.1.286) (NAD-dependent protein delactylase sirtuin-3) (EC 2.3.1.-) (Regulatory protein SIR2 homolog 3) (SIR2-like protein 3) (mSIR2L3)	Sirt3 Sir2l3	Mus musculus (Mouse)
O55022	0.419844624	18.24612335	7.694118475	9.90E-06	5.15E-05	3.261698203	reviewed	PGRC1_MOUSE	Membrane-associated progesterone receptor component 1 (mPR)	Pgrmc1 Pgrmc	Mus musculus (Mouse)
Q9Z1Q5	0.464410971	21.58162032	7.691627084	9.93E-06	5.15E-05	3.258477446	reviewed	CLIC1_MOUSE	Chloride intracellular channel protein 1 (Glutaredoxin-like oxidoreductase CLIC1) (EC 1.8.-.-) (Glutathione-dependent dehydroascorbate reductase CLIC1) (EC 1.8.5.1) (Nuclear chloride ion channel 27) (NCC27)	Clic1	Mus musculus (Mouse)
Q9D8Z2	-0.410303827	16.23401622	-7.676976433	1.01E-05	5.24E-05	3.239522812	reviewed	TRIA1_MOUSE	TP53-regulated inhibitor of apoptosis 1 (Protein 15E1.1) (WF-1) (p53-inducible cell-survival factor) (p53CSV)	Triap1 15e1.1	Mus musculus (Mouse)
P70445	-1.279636087	15.19768947	-7.672273362	1.02E-05	5.26E-05	3.23343268	reviewed	4EBP2_MOUSE	Eukaryotic translation initiation factor 4E-binding protein 2 (4E-BP2) (eIF4E-binding protein 2) (Phosphorylated heat- and acid-stable protein regulated by insulin 2) (PHAS-II)	Eif4ebp2	Mus musculus (Mouse)
O08600	-0.52379298	18.45410644	-7.669403729	1.02E-05	5.27E-05	3.22971542	reviewed	NUCG_MOUSE	Endonuclease G, mitochondrial (Endo G) (EC 3.1.30.-)	Endog	Mus musculus (Mouse)
Q921H8	-0.598404609	18.71079518	-7.667118723	1.02E-05	5.28E-05	3.22675477	reviewed	THIKA_MOUSE	3-ketoacyl-CoA thiolase A, peroxisomal (EC 2.3.1.16) (Acetyl-CoA C-myristoyltransferase) (EC 2.3.1.155) (Acetyl-CoA acyltransferase A) (EC 2.3.1.9) (Beta-ketothiolase A) (Peroxisomal 3-oxoacyl-CoA thiolase A)	Acaa1a Acaa1	Mus musculus (Mouse)
Q91YY4	-0.670913926	13.97919279	-7.651936266	1.04E-05	5.37E-05	3.207067257	reviewed	ATPF2_MOUSE	ATP synthase mitochondrial F1 complex assembly factor 2	Atpaf2	Mus musculus (Mouse)
Q99KW3	1.011641168	15.02792636	7.645588364	1.05E-05	5.41E-05	3.198827592	reviewed	TARA_MOUSE	TRIO and F-actin-binding protein (Protein Tara) (Trio-associated repeat on actin)	Triobp Kiaa1662 Tara	Mus musculus (Mouse)
Q9R062	1.03384102	19.47502933	7.643369422	1.05E-05	5.42E-05	3.195946239	reviewed	GLYG_MOUSE	Glycogenin-1 (GN-1) (GN1) (EC 2.4.1.186)	Gyg1 Gyg	Mus musculus (Mouse)
Q9D287	0.446279779	17.03528549	7.641565245	1.06E-05	5.42E-05	3.193603034	reviewed	SPF27_MOUSE	Pre-mRNA-splicing factor SPF27 (Breast carcinoma-amplified sequence 2 homolog) (DNA amplified in mammary carcinoma 1 protein)	Bcas2 Dam1	Mus musculus (Mouse)
O35143	-0.681608621	22.01192499	-7.627316424	1.07E-05	5.51E-05	3.175083451	reviewed	ATIF1_MOUSE	ATPase inhibitor, mitochondrial (ATP synthase F1 subunit epsilon) (Inhibitor of F(1)F(o)-ATPase) (IF(1)) (IF1)	Atp5if1 Atpi Atpif1 If1	Mus musculus (Mouse)
Q6PDM2	0.441314304	21.14607939	7.615956578	1.09E-05	5.58E-05	3.160301318	reviewed	SRSF1_MOUSE	Serine/arginine-rich splicing factor 1 (ASF/SF2) (Pre-mRNA-splicing factor SRp30a) (Splicing factor, arginine/serine-rich 1)	Srsf1 Sfrs1	Mus musculus (Mouse)
Q3UHZ5	-0.395676557	16.78221954	-7.614963993	1.09E-05	5.58E-05	3.159008971	reviewed	LMOD2_MOUSE	Leiomodin-2 (Cardiac leiomodin) (C-LMOD) (Leiomodin)	Lmod2	Mus musculus (Mouse)
P63168	0.695290292	18.87339503	7.593108744	1.12E-05	5.72E-05	3.130523389	reviewed	DYL1_MOUSE	Dynein light chain 1, cytoplasmic (8 kDa dynein light chain) (DLC8) (Dynein light chain LC8-type 1) (Protein inhibitor of neuronal nitric oxide synthase) (PIN) (mPIN)	Dynll1 Dlc1 Dncl1 Dnclc1	Mus musculus (Mouse)
P14576	0.61132934	15.49429741	7.588314103	1.13E-05	5.75E-05	3.124266492	reviewed	SRP54_MOUSE	Signal recognition particle subunit SRP54 (EC 3.6.5.4) (Signal recognition particle 54 kDa protein)	Srp54	Mus musculus (Mouse)
A2AR02	0.725608913	14.6562713	7.576687667	1.14E-05	5.82E-05	3.109082764	reviewed	PPIG_MOUSE	Peptidyl-prolyl cis-trans isomerase G (PPIase G) (Peptidyl-prolyl isomerase G) (EC 5.2.1.8) (Cyclophilin G) (Rotamase G)	Ppig	Mus musculus (Mouse)
P47964	0.544036641	19.36442067	7.570594866	1.15E-05	5.86E-05	3.101119268	reviewed	RL36_MOUSE	Large ribosomal subunit protein eL36 (60S ribosomal protein L36)	Rpl36	Mus musculus (Mouse)
Q8C6G8	-0.570827188	15.72901017	-7.56874032	1.15E-05	5.86E-05	3.098694424	reviewed	WDR26_MOUSE	WD repeat-containing protein 26	Wdr26	Mus musculus (Mouse)
Q61555	0.717861568	15.89576409	7.567708701	1.16E-05	5.86E-05	3.09734539	reviewed	FBN2_MOUSE	Fibrillin-2 [Cleaved into: Placensin]	Fbn2 Fbn-2	Mus musculus (Mouse)
P47955	1.528804247	20.79175978	7.564340053	1.16E-05	5.88E-05	3.092939358	reviewed	RLA1_MOUSE	Large ribosomal subunit protein P1 (60S acidic ribosomal protein P1)	Rplp1	Mus musculus (Mouse)
Q6ZWR6	0.568351997	13.43724557	7.553914303	1.17E-05	5.95E-05	3.079294287	reviewed	SYNE1_MOUSE	Nesprin-1 (Enaptin) (KASH domain-containing protein 1) (KASH1) (Myocyte nuclear envelope protein 1) (Myne-1) (Nuclear envelope spectrin repeat protein 1) (Synaptic nuclear envelope protein 1) (Syne-1)	Syne1	Mus musculus (Mouse)
Q3U0V1	0.493554382	18.7348172	7.551262655	1.18E-05	5.96E-05	3.075821753	reviewed	FUBP2_MOUSE	Far upstream element-binding protein 2 (FUSE-binding protein 2) (KH type-splicing regulatory protein) (KSRP)	Khsrp Fubp2	Mus musculus (Mouse)
Q8R2Y2	0.515624635	20.06437623	7.548638873	1.18E-05	5.97E-05	3.072384875	reviewed	MUC18_MOUSE	Cell surface glycoprotein MUC18 (Gicerin) (Melanoma cell adhesion molecule) (Melanoma-associated antigen MUC18) (CD antigen CD146)	Mcam Muc18	Mus musculus (Mouse)
Q8BKT7	0.623831437	15.6547253	7.548271817	1.18E-05	5.97E-05	3.071904004	reviewed	THOC5_MOUSE	THO complex subunit 5 homolog (Fms-interacting protein) (FMIP)	Thoc5 Fmip Kiaa0983	Mus musculus (Mouse)
Q80XU3	0.686454082	18.50242078	7.52640267	1.22E-05	6.12E-05	3.043224338	reviewed	NUCKS_MOUSE	Nuclear ubiquitous casein and cyclin-dependent kinase substrate 1 (JC7)	Nucks1 Nucks	Mus musculus (Mouse)
Q61171	-0.577805751	23.64963671	-7.525887427	1.22E-05	6.12E-05	3.042547939	reviewed	PRDX2_MOUSE	Peroxiredoxin-2 (EC 1.11.1.24) (Thiol-specific antioxidant protein) (TSA) (Thioredoxin peroxidase 1) (Thioredoxin-dependent peroxide reductase 1) (Thioredoxin-dependent peroxiredoxin 2)	Prdx2 Tdpx1 Tpx	Mus musculus (Mouse)
P11499	0.304132344	22.29483765	7.524996969	1.22E-05	6.12E-05	3.04137889	reviewed	HS90B_MOUSE	Heat shock protein HSP 90-beta (Heat shock 84 kDa) (HSP 84) (HSP84) (Tumor-specific transplantation 84 kDa antigen) (TSTA)	Hsp90ab1 Hsp84 Hsp84-1 Hspc3 Hspcb	Mus musculus (Mouse)
P97314	-0.668403965	19.03564701	-7.521310944	1.22E-05	6.14E-05	3.036538622	reviewed	CSRP2_MOUSE	Cysteine and glycine-rich protein 2 (Cysteine-rich protein 2) (CRP2) (Double LIM protein 1) (DLP-1)	Csrp2 Dlp1	Mus musculus (Mouse)
P58252	0.412774632	21.93323405	7.520225209	1.22E-05	6.14E-05	3.035112586	reviewed	EF2_MOUSE	Elongation factor 2 (EF-2) (EC 3.6.5.-)	Eef2	Mus musculus (Mouse)
Q99LX0	-0.417068031	21.16834257	-7.515722075	1.23E-05	6.16E-05	3.02919651	reviewed	PARK7_MOUSE	Parkinson disease protein 7 homolog (Maillard deglycase) (Parkinsonism-associated deglycase) (Protein DJ-1) (DJ-1) (Protein/nucleic acid deglycase DJ-1) (EC 3.1.2.-, EC 3.5.1.-, EC 3.5.1.124)	Park7	Mus musculus (Mouse)
Q61129	-0.490079395	15.5671863	-7.507084611	1.24E-05	6.22E-05	3.01784199	reviewed	CFAI_MOUSE	Complement factor I (EC 3.4.21.45) (C3B/C4B inactivator) [Cleaved into: Complement factor I heavy chain; Complement factor I light chain]	Cfi If	Mus musculus (Mouse)
Q9CR36	-1.556437232	16.5111406	-7.506681476	1.25E-05	6.22E-05	3.017311821	reviewed	GKN1_MOUSE	Gastrokine-1 (18 kDa antrum mucosa protein) (AMP-18) (Protein CA11 homolog)	Gkn1 Amp18 Ca11	Mus musculus (Mouse)
Q03147	0.85023009	14.87225503	7.504396332	1.25E-05	6.23E-05	3.014306219	reviewed	CDK7_MOUSE	Cyclin-dependent kinase 7 (EC 2.7.11.22) (EC 2.7.11.23) (39 kDa protein kinase) (P39 Mo15) (CDK-activating kinase) (CR4 protein kinase) (CRK4) (Cell division protein kinase 7) (Protein-tyrosine kinase MPK-7) (TFIIH basal transcription factor complex kinase subunit)	Cdk7 Cak Cdkn7 Crk4 Mo15 Mpk-7	Mus musculus (Mouse)
Q8BGH2	-0.587290148	20.4475816	-7.503397114	1.25E-05	6.23E-05	3.012991768	reviewed	SAM50_MOUSE	Sorting and assembly machinery component 50 homolog	Samm50	Mus musculus (Mouse)
P56812	0.450604216	20.3872833	7.492204015	1.27E-05	6.30E-05	2.998259187	reviewed	PDCD5_MOUSE	Programmed cell death protein 5 (TF-1 cell apoptosis-related protein 19) (Protein TFAR19)	Pdcd5 Tfar19	Mus musculus (Mouse)
Q8CFI0	0.468838376	16.20686222	7.488531607	1.27E-05	6.33E-05	2.993422168	reviewed	NED4L_MOUSE	E3 ubiquitin-protein ligase NEDD4-like (EC 2.3.2.26) (EC 2.3.2.36) (HECT-type E3 ubiquitin transferase NED4L) (NEDD4.2) (Nedd4-2)	Nedd4l Kiaa0439 Nedd4b	Mus musculus (Mouse)
Q8CJF7	0.991166745	9.190166367	7.486664068	1.28E-05	6.33E-05	2.990961758	reviewed	ELYS_MOUSE	Protein ELYS (Embryonic large molecule derived from yolk sac) (Protein MEL-28) (Putative AT-hook-containing transcription factor 1)	Ahctf1 Elys	Mus musculus (Mouse)
Q9ERP3	-0.512222151	16.38844849	-7.481544943	1.28E-05	6.36E-05	2.984215326	reviewed	TRI54_MOUSE	Tripartite motif-containing protein 54 (Muscle-specific RING finger protein) (MuRF) (Muscle-specific RING finger protein 3) (MuRF-3) (MuRF3) (RING finger protein 30)	Trim54 Murf Rnf30	Mus musculus (Mouse)
Q80TA6	0.972581149	11.32031913	7.480438909	1.29E-05	6.36E-05	2.982757279	reviewed	MTMRC_MOUSE	Myotubularin-related protein 12 (Inactive phosphatidylinositol 3-phosphatase 12)	Mtmr12 Kiaa1682	Mus musculus (Mouse)
Q6NV83	0.521928535	16.31972526	7.480255698	1.29E-05	6.36E-05	2.982515743	reviewed	SR140_MOUSE	U2 snRNP-associated SURP motif-containing protein (140 kDa Ser/Arg-rich domain protein) (U2-associated protein SR140)	U2surp Sr140	Mus musculus (Mouse)
P09535	0.510460374	13.82474921	7.471116543	1.30E-05	6.42E-05	2.970461986	reviewed	IGF2_MOUSE	Insulin-like growth factor 2 (Insulin-like growth factor II) (IGF-II) (Multiplication-stimulating polypeptide) [Cleaved into: Preptin]	Igf2 Igf-2	Mus musculus (Mouse)
Q3THK7	0.479873561	17.39504767	7.453391807	1.33E-05	6.56E-05	2.947055528	reviewed	GUAA_MOUSE	GMP synthase [glutamine-hydrolyzing] (EC 6.3.5.2) (GMP synthetase) (Glutamine amidotransferase)	Gmps	Mus musculus (Mouse)
P11152	-0.443470324	15.85329651	-7.446712584	1.34E-05	6.60E-05	2.938225298	reviewed	LIPL_MOUSE	Lipoprotein lipase (LPL) (EC 3.1.1.34) (Phospholipase A1) (EC 3.1.1.32)	Lpl	Mus musculus (Mouse)
Q9CPQ8	-0.764877203	18.94332627	-7.44174804	1.35E-05	6.63E-05	2.931658413	reviewed	ATP5L_MOUSE	ATP synthase subunit g, mitochondrial (ATPase subunit g) (ATP synthase membrane subunit g)	Atp5mg Atp5l	Mus musculus (Mouse)
Q9EQK5	-0.665036069	16.00376177	-7.441489553	1.35E-05	6.63E-05	2.931316414	reviewed	MVP_MOUSE	Major vault protein (MVP)	Mvp	Mus musculus (Mouse)
Q64516	-0.372271627	18.3178321	-7.4393752	1.35E-05	6.64E-05	2.928518657	reviewed	GLPK_MOUSE	Glycerol kinase (Glycerokinase) (EC 2.7.1.30) (ATP:glycerol 3-phosphotransferase)	Gk Gyk	Mus musculus (Mouse)
O88441	0.943396287	19.57757501	7.436609359	1.36E-05	6.65E-05	2.92485801	reviewed	MTX2_MOUSE	Metaxin-2 (Mitochondrial outer membrane import complex protein 2)	Mtx2 MNCb-0780	Mus musculus (Mouse)
Q8BVY0	0.543999106	15.74461798	7.399401482	1.42E-05	6.96E-05	2.875521398	reviewed	RL1D1_MOUSE	Ribosomal L1 domain-containing protein 1	Rsl1d1	Mus musculus (Mouse)
Q9JIX8	0.384986949	19.128484	7.398237899	1.42E-05	6.96E-05	2.873975777	reviewed	ACINU_MOUSE	Apoptotic chromatin condensation inducer in the nucleus (Acinus)	Acin1 Acinus	Mus musculus (Mouse)
P97822	0.758771167	19.67331286	7.395261086	1.43E-05	6.98E-05	2.870020832	reviewed	AN32E_MOUSE	Acidic leucine-rich nuclear phosphoprotein 32 family member E (Cerebellar postnatal development protein 1) (LANP-like protein) (LANP-L)	Anp32e Cpd1	Mus musculus (Mouse)
Q9D1H6	-0.510986576	16.9147808	-7.374739245	1.47E-05	7.15E-05	2.842726153	reviewed	NDUF4_MOUSE	NADH dehydrogenase [ubiquinone] 1 alpha subcomplex assembly factor 4 (Hormone-regulated proliferation-associated protein of 20 kDa homolog)	Ndufaf4 Hrpap20	Mus musculus (Mouse)
P55258	-0.438297213	17.88914968	-7.351513194	1.51E-05	7.35E-05	2.811772117	reviewed	RAB8A_MOUSE	Ras-related protein Rab-8A (EC 3.6.5.2) (Oncogene c-mel)	Rab8a Mel Rab8	Mus musculus (Mouse)
Q6PHN7	0.992246927	13.06417595	7.344942135	1.52E-05	7.40E-05	2.803002576	reviewed	TM164_MOUSE	Transmembrane protein 164 (Arachidonoyl ether phospholipid synthase)	Tmem164	Mus musculus (Mouse)
Q8BHW6	-0.94384999	18.91245737	-7.325972876	1.56E-05	7.57E-05	2.77765677	reviewed	SPT21_MOUSE	Spermatogenesis-associated protein 21	Spata21	Mus musculus (Mouse)
P07309	-0.864441826	19.39533648	-7.320466863	1.57E-05	7.62E-05	2.770291551	reviewed	TTHY_MOUSE	Transthyretin (Prealbumin)	Ttr	Mus musculus (Mouse)
Q8VDD5	0.801290152	19.18537369	7.301080516	1.61E-05	7.79E-05	2.744329089	reviewed	MYH9_MOUSE	Myosin-9 (Cellular myosin heavy chain, type A) (Myosin heavy chain 9) (Myosin heavy chain, non-muscle IIa) (Non-muscle myosin heavy chain A) (NMMHC-A) (Non-muscle myosin heavy chain IIa) (NMMHC II-a) (NMMHC-IIA)	Myh9	Mus musculus (Mouse)
O08810	0.380064977	17.48188376	7.290224759	1.63E-05	7.89E-05	2.729770505	reviewed	U5S1_MOUSE	116 kDa U5 small nuclear ribonucleoprotein component (Elongation factor Tu GTP-binding domain-containing protein 2) (U5 snRNP-specific protein, 116 kDa) (U5-116 kDa)	Eftud2 Snrp116	Mus musculus (Mouse)
Q9JHW2	-0.33801373	18.70486865	-7.282657733	1.65E-05	7.96E-05	2.719613739	reviewed	NIT2_MOUSE	Omega-amidase NIT2 (EC 3.5.1.3) (Nitrilase homolog 2)	Nit2 D16Ertd502e	Mus musculus (Mouse)
Q8C079	0.757722262	13.76814858	7.277112865	1.66E-05	8.00E-05	2.712166666	reviewed	STRP1_MOUSE	Striatin-interacting protein 1 (Protein FAM40A)	Strip1 Fam40a Kiaa1761	Mus musculus (Mouse)
P54116	-0.447247624	19.14487811	-7.270212701	1.67E-05	8.06E-05	2.702893999	reviewed	STOM_MOUSE	Stomatin (Erythrocyte band 7 integral membrane protein) (Erythrocyte membrane protein band 7.2) (Protein 7.2b)	Stom Epb7.2 Epb72	Mus musculus (Mouse)
P19123	-0.837997907	23.78229825	-7.265966899	1.68E-05	8.10E-05	2.6971854	reviewed	TNNC1_MOUSE	Troponin C, slow skeletal and cardiac muscles (TN-C)	Tnnc1 Tncc	Mus musculus (Mouse)
Q9JIX0	0.389990847	16.06903779	7.260323973	1.69E-05	8.15E-05	2.689594845	reviewed	ENY2_MOUSE	Transcription and mRNA export factor ENY2 (Enhancer of yellow 2 transcription factor homolog)	Eny2	Mus musculus (Mouse)
Q8CCM6	-0.436085156	16.0670571	-7.258827341	1.70E-05	8.15E-05	2.68758099	reviewed	TIM21_MOUSE	Mitochondrial import inner membrane translocase subunit Tim21 (TIM21-like protein, mitochondrial)	Timm21 Tim21	Mus musculus (Mouse)
Q3TWW8	0.841397909	18.11389747	7.251646004	1.71E-05	8.22E-05	2.677913954	reviewed	SRSF6_MOUSE	Serine/arginine-rich splicing factor 6 (Pre-mRNA-splicing factor SRP55) (Splicing factor, arginine/serine-rich 6)	Srsf6 Sfrs6 Srp55	Mus musculus (Mouse)
Q99MR6	0.393283003	19.74244726	7.24865344	1.72E-05	8.24E-05	2.673883662	reviewed	SRRT_MOUSE	Serrate RNA effector molecule homolog (Arsenite-resistance protein 2)	Srrt Ars2 Asr2	Mus musculus (Mouse)
Q8VCA8	-0.393736769	12.91391125	-7.230140842	1.76E-05	8.42E-05	2.648926561	reviewed	SCRN2_MOUSE	Secernin-2	Scrn2	Mus musculus (Mouse)
P54320	-0.949191524	13.34347139	-7.225751095	1.77E-05	8.46E-05	2.643002384	reviewed	ELN_MOUSE	Elastin (Tropoelastin)	Eln	Mus musculus (Mouse)
Q9D7G0	0.476644977	18.22209629	7.222247667	1.78E-05	8.49E-05	2.638272604	reviewed	PRPS1_MOUSE	Ribose-phosphate pyrophosphokinase 1 (EC 2.7.6.1) (Phosphoribosyl pyrophosphate synthase I) (PRS-I)	Prps1	Mus musculus (Mouse)
Q6P3A8	-0.337966803	18.96281083	-7.216592774	1.79E-05	8.54E-05	2.630635006	reviewed	ODBB_MOUSE	2-oxoisovalerate dehydrogenase subunit beta, mitochondrial (EC 1.2.4.4) (Branched-chain alpha-keto acid dehydrogenase E1 component beta chain) (BCKDE1B) (BCKDH E1-beta)	Bckdhb	Mus musculus (Mouse)
Q8C129	-0.355515156	15.99519253	-7.210787067	1.80E-05	8.59E-05	2.622789541	reviewed	LCAP_MOUSE	Leucyl-cystinyl aminopeptidase (Cystinyl aminopeptidase) (EC 3.4.11.3) (Oxytocinase) (OTase)	Lnpep	Mus musculus (Mouse)
Q6P5F9	0.345134022	16.76998756	7.208573711	1.81E-05	8.60E-05	2.619797437	reviewed	XPO1_MOUSE	Exportin-1 (Exp1) (Chromosome region maintenance 1 protein homolog)	Xpo1 Crm1	Mus musculus (Mouse)
Q8BMD8	0.373683757	16.30498518	7.199360215	1.83E-05	8.69E-05	2.607335652	reviewed	SCMC1_MOUSE	Mitochondrial adenyl nucleotide antiporter SLC25A24 (Small calcium-binding mitochondrial carrier protein 1) (SCaMC-1) (Solute carrier family 25 member 24)	Slc25a24 Scamc1	Mus musculus (Mouse)
P46061	0.343418133	17.64306119	7.184302904	1.87E-05	8.84E-05	2.58694679	reviewed	RAGP1_MOUSE	Ran GTPase-activating protein 1 (RanGAP1)	Rangap1 Fug1	Mus musculus (Mouse)
Q07456	-0.468129795	18.29626222	-7.184005456	1.87E-05	8.84E-05	2.586543734	reviewed	AMBP_MOUSE	Protein AMBP [Cleaved into: Alpha-1-microglobulin (EC 1.6.2.-); Inter-alpha-trypsin inhibitor light chain (ITI-LC) (Bikunin) (HI-30); Trypstatin]	Ambp Itil	Mus musculus (Mouse)
P03888	-1.403607527	15.46750793	-7.174658172	1.89E-05	8.94E-05	2.573872019	reviewed	NU1M_MOUSE	NADH-ubiquinone oxidoreductase chain 1 (EC 7.1.1.2) (NADH dehydrogenase subunit 1)	Mtnd1 mt-Nd1 Nd1	Mus musculus (Mouse)
Q60996-3	-0.917120274	14.4109164	-7.172000187	1.90E-05	8.96E-05	2.570266692	reviewed	2A5G_MOUSE	Serine/threonine-protein phosphatase 2A 56 kDa regulatory subunit gamma isoform (PP2A B subunit isoform B'-alpha-3) (PP2A B subunit isoform B'-gamma) (PP2A B subunit isoform B56-gamma) (PP2A B subunit isoform PR61-gamma) (PP2A B subunit isoform R5-gamma)	Ppp2r5c	Mus musculus (Mouse)
Q8BKI2	0.570543356	11.62168918	7.168593598	1.90E-05	8.99E-05	2.565644645	reviewed	TNR6B_MOUSE	Trinucleotide repeat-containing gene 6B protein	Tnrc6b Kiaa1093	Mus musculus (Mouse)
P62075	-0.441758247	19.94976838	-7.165506475	1.91E-05	9.01E-05	2.561454784	reviewed	TIM13_MOUSE	Mitochondrial import inner membrane translocase subunit Tim13	Timm13 Tim13a Timm13a	Mus musculus (Mouse)
Q8R123	-0.361879617	19.09442291	-7.164013945	1.92E-05	9.02E-05	2.559428683	reviewed	FAD1_MOUSE	FAD synthase (EC 2.7.7.2) (FAD pyrophosphorylase) (FMN adenylyltransferase) (Flavin adenine dinucleotide synthase) [Includes: Molybdenum cofactor biosynthesis protein-like region; FAD synthase region]	Flad1	Mus musculus (Mouse)
Q9D8Y0	0.323608315	17.16711333	7.16279052	1.92E-05	9.02E-05	2.557767681	reviewed	EFHD2_MOUSE	EF-hand domain-containing protein D2 (Swiprosin-1)	Efhd2 Sws1	Mus musculus (Mouse)
Q3UD01	0.579795839	15.12415445	7.154188319	1.94E-05	9.11E-05	2.546083433	reviewed	A7L3B_MOUSE	Ataxin-7-like protein 3B	Atxn7l3b	Mus musculus (Mouse)
Q91YN5	-0.351983367	14.65329524	-7.149768939	1.95E-05	9.15E-05	2.540077016	reviewed	UAP1_MOUSE	UDP-N-acetylhexosamine pyrophosphorylase (Protein-pyrophosphorylation enzyme) (EC 2.7.4.-) (UDP-N-acetylgalactosamine pyrophosphorylase) (EC 2.7.7.83) (UDP-N-acetylglucosamine pyrophosphorylase) (EC 2.7.7.23)	Uap1	Mus musculus (Mouse)
Q9R0Q7	0.365029158	21.11988304	7.129286308	2.00E-05	9.37E-05	2.512206659	reviewed	TEBP_MOUSE	Prostaglandin E synthase 3 (EC 5.3.99.3) (Cytosolic prostaglandin E2 synthase) (cPGES) (Hsp90 co-chaperone) (Progesterone receptor complex p23) (Sid 3177) (Telomerase-binding protein p23)	Ptges3 Sid3177 Tebp	Mus musculus (Mouse)
P61222	0.307757715	18.44876209	7.128184189	2.00E-05	9.37E-05	2.51070552	reviewed	ABCE1_MOUSE	ATP-binding cassette sub-family E member 1 (RNase L inhibitor) (EC 3.6.5.-) (Ribonuclease 4 inhibitor) (RNS4I)	Abce1 Rli	Mus musculus (Mouse)
Q9Z2L7	0.56181169	13.30131163	7.128090276	2.01E-05	9.37E-05	2.510577599	reviewed	CRLF3_MOUSE	Cytokine receptor-like factor 3 (Cytokine receptor-like molecule 9) (CREME-9) (Cytokine receptor-related factor 4)	Crlf3 Creme9 Cytor4	Mus musculus (Mouse)
Q9DBS1	-0.308048908	14.55869256	-7.12747284	2.01E-05	9.37E-05	2.509736546	reviewed	TMM43_MOUSE	Transmembrane protein 43 (Protein LUMA)	Tmem43	Mus musculus (Mouse)
Q9R0L6	0.35697782	16.0216832	7.114861699	2.04E-05	9.51E-05	2.492547471	reviewed	PCM1_MOUSE	Pericentriolar material 1 protein (PCM-1) (mPCM-1)	Pcm1	Mus musculus (Mouse)
Q0VBL3	0.523037493	13.08744556	7.112893334	2.04E-05	9.52E-05	2.489862755	reviewed	RBM15_MOUSE	RNA-binding protein 15 (One-twenty two protein 1) (RNA-binding motif protein 15)	Rbm15 Kiaa4257 Ott1	Mus musculus (Mouse)
Q62148	-0.598876307	13.5746402	-7.106815245	2.06E-05	9.58E-05	2.481569557	reviewed	AL1A2_MOUSE	Retinal dehydrogenase 2 (RALDH 2) (RalDH2) (EC 1.2.1.36) (Aldehyde dehydrogenase family 1 member A2) (ALDH1A2) (Retinaldehyde-specific dehydrogenase type 2) (RALDH(II))	Aldh1a2 Aldh1a7 Raldh2	Mus musculus (Mouse)
Q921W0	-0.478566645	16.31883658	-7.106192256	2.06E-05	9.58E-05	2.48071926	reviewed	CHM1A_MOUSE	Charged multivesicular body protein 1a (Chromatin-modifying protein 1a) (CHMP1a)	Chmp1a Chmp1 Pcoln3	Mus musculus (Mouse)
Q6W8Q3	-0.685392612	18.41703043	-7.100817065	2.08E-05	9.64E-05	2.473380792	reviewed	PC4L1_MOUSE	Purkinje cell protein 4-like protein 1 (PCP4-like protein 1)	Pcp4l1	Mus musculus (Mouse)
Q6ZQ38	0.358059867	18.82333846	7.098782017	2.08E-05	9.64E-05	2.47060149	reviewed	CAND1_MOUSE	Cullin-associated NEDD8-dissociated protein 1 (Cullin-associated and neddylation-dissociated protein 1) (p120 CAND1)	Cand1 D10Ertd516e Kiaa0829	Mus musculus (Mouse)
O88291	0.392354398	15.59297	7.09875852	2.08E-05	9.64E-05	2.470569396	reviewed	ZN326_MOUSE	DBIRD complex subunit ZNF326 (Zinc finger protein 326) (Zinc finger protein interacting with mRNPs) (Zinc finger protein-associated with nuclear matrix of 75 kDa)	Znf326 Zan75 Zfp326 Zird	Mus musculus (Mouse)
Q9DBP5	-0.428953823	19.25687805	-7.087880295	2.11E-05	9.76E-05	2.455703847	reviewed	KCY_MOUSE	UMP-CMP kinase (EC 2.7.4.14) (Deoxycytidylate kinase) (CK) (dCMP kinase) (Nucleoside-diphosphate kinase) (EC 2.7.4.6) (Uridine monophosphate/cytidine monophosphate kinase) (UMP/CMP kinase) (UMP/CMPK)	Cmpk1 Cmk Cmpk Uck Umk Umpk	Mus musculus (Mouse)
Q9Z2D8	0.672736661	18.17274371	7.085320896	2.12E-05	9.78E-05	2.452204135	reviewed	MBD3_MOUSE	Methyl-CpG-binding domain protein 3 (Methyl-CpG-binding protein MBD3)	Mbd3	Mus musculus (Mouse)
Q9D1P0	-0.328099462	17.45600341	-7.078634721	2.14E-05	9.86E-05	2.443057554	reviewed	RM13_MOUSE	Large ribosomal subunit protein uL13m (39S ribosomal protein L13, mitochondrial) (L13mt) (MRP-L13)	Mrpl13	Mus musculus (Mouse)
P09602	1.084399485	21.26624605	7.076303329	2.14E-05	9.86E-05	2.439866909	reviewed	HMGN2_MOUSE	Non-histone chromosomal protein HMG-17 (High mobility group nucleosome-binding domain-containing protein 2)	Hmgn2 Hmg-17 Hmg17	Mus musculus (Mouse)
Q5DU14	-0.630196674	13.23666181	-7.076129243	2.14E-05	9.86E-05	2.439628634	reviewed	MYO16_MOUSE	Unconventional myosin-XVI (Neuronal tyrosine-phosphorylated phosphoinositide-3-kinase adapter 3) (Unconventional myosin-16)	Myo16 Kiaa0865 Nyap3	Mus musculus (Mouse)
P62082	0.353232393	21.56254872	7.074059249	2.15E-05	9.88E-05	2.436795102	reviewed	RS7_MOUSE	Small ribosomal subunit protein eS7 (40S ribosomal protein S7)	Rps7	Mus musculus (Mouse)
Q06890	-0.583727155	15.01762824	-7.071732546	2.16E-05	9.90E-05	2.433609519	reviewed	CLUS_MOUSE	Clusterin (Apolipoprotein J) (Apo-J) (Clustrin) (Sulfated glycoprotein 2) (SGP-2) [Cleaved into: Clusterin beta chain; Clusterin alpha chain]	Clu Apoj Msgp-2	Mus musculus (Mouse)
Q60668	0.502716008	20.31600573	7.064313594	2.18E-05	9.98E-05	2.423447325	reviewed	HNRPD_MOUSE	Heterogeneous nuclear ribonucleoprotein D0 (hnRNP D0) (AU-rich element RNA-binding protein 1)	Hnrnpd Auf1 Hnrpd	Mus musculus (Mouse)
Q8CCK0	0.659318127	17.01705922	7.06308182	2.18E-05	9.98E-05	2.42175941	reviewed	H2AW_MOUSE	Core histone macro-H2A.2 (Histone macroH2A2) (mH2A2)	Macroh2a2 H2afy2 H2afy3	Mus musculus (Mouse)
P43276	1.361672279	22.66566183	7.058088642	2.19E-05	0.000100373	2.414915215	reviewed	H15_MOUSE	Histone H1.5 (H1 VAR.5) (H1b)	H1-5 H1f5 Hist1h1b	Mus musculus (Mouse)
Q8K284	0.518407044	9.427912765	7.04512704	2.23E-05	0.00010183	2.397133779	reviewed	TF3C1_MOUSE	General transcription factor 3C polypeptide 1 (TF3C-alpha) (TFIIIC box B-binding subunit) (Transcription factor IIIC 220 kDa subunit) (TFIIIC 220 kDa subunit) (TFIIIC220) (Transcription factor IIIC subunit alpha)	Gtf3c1	Mus musculus (Mouse)
A2A6A1	-0.611538293	12.52049087	-7.045091738	2.23E-05	0.00010183	2.397085321	reviewed	GPTC8_MOUSE	G patch domain-containing protein 8	Gpatch8 Gpatc8 Kiaa0553	Mus musculus (Mouse)
Q91YI4	-1.028455738	15.62507623	-7.040616183	2.24E-05	0.000102301	2.390940507	reviewed	ARRB2_MOUSE	Beta-arrestin-2 (Arrestin beta-2)	Arrb2	Mus musculus (Mouse)
O35955	-2.07873895	13.35899929	-7.03774993	2.25E-05	0.00010256	2.387003875	reviewed	PSB10_MOUSE	Proteasome subunit beta type-10 (EC 3.4.25.1) (Low molecular mass protein 10) (Macropain subunit MECl-1) (Multicatalytic endopeptidase complex subunit MECl-1) (Proteasome MECl-1) (Proteasome subunit beta-2i)	Psmb10 Lmp10 Mecl1	Mus musculus (Mouse)
Q3UHB1	-0.556027707	14.1797211	-7.033513809	2.26E-05	0.000103002	2.381183888	reviewed	NT5D3_MOUSE	5'-nucleotidase domain-containing protein 3 (EC 3.1.3.-) (GRP94-neighboring nucleotidase)	Nt5dc3 Gnn	Mus musculus (Mouse)
O35326	0.439703269	17.77519163	7.032202046	2.27E-05	0.000103056	2.379381197	reviewed	SRSF5_MOUSE	Serine/arginine-rich splicing factor 5 (Delayed-early protein HRS) (Pre-mRNA-splicing factor SRP40) (Splicing factor, arginine/serine-rich 5)	Srsf5 Hrs Sfrs5	Mus musculus (Mouse)
Q05BC3	-0.522881202	17.764605	-7.029105632	2.28E-05	0.000103349	2.375125077	reviewed	EMAL1_MOUSE	Echinoderm microtubule-associated protein-like 1 (EMAP-1)	Eml1	Mus musculus (Mouse)
P58064	-0.662047181	14.95551426	-7.027285695	2.28E-05	0.000103472	2.372622942	reviewed	RT06_MOUSE	Small ribosomal subunit protein bS6m (28S ribosomal protein S6, mitochondrial) (MRP-S6) (S6mt)	Mrps6 Rpms6	Mus musculus (Mouse)
Q8BU88	-0.431131788	18.13103282	-7.022167187	2.30E-05	0.000104038	2.365583507	reviewed	RM22_MOUSE	Large ribosomal subunit protein uL22m (39S ribosomal protein L22, mitochondrial) (L22mt) (MRP-L22)	Mrpl22	Mus musculus (Mouse)
Q99LI7	0.473374764	14.62543458	7.019233129	2.31E-05	0.000104312	2.361546812	reviewed	CSTF3_MOUSE	Cleavage stimulation factor subunit 3 (CF-1 77 kDa subunit) (Cleavage stimulation factor 77 kDa subunit) (CSTF 77 kDa subunit) (CstF-77)	Cstf3	Mus musculus (Mouse)
P09055	0.522075674	19.70707482	7.012680967	2.33E-05	0.000105062	2.352528328	reviewed	ITB1_MOUSE	Integrin beta-1 (Fibronectin receptor subunit beta) (VLA-4 subunit beta) (CD antigen CD29)	Itgb1	Mus musculus (Mouse)
Q9JKW0	0.6306277	16.15662736	7.011714452	2.33E-05	0.000105062	2.351197538	reviewed	AR6P1_MOUSE	ADP-ribosylation factor-like protein 6-interacting protein 1 (ARL-6-interacting protein 1) (Aip-1) (Protein TBX2)	Arl6ip1 Arl6ip	Mus musculus (Mouse)
A2BH40	0.526278612	13.19440074	7.011013061	2.33E-05	0.000105062	2.350231722	reviewed	ARI1A_MOUSE	AT-rich interactive domain-containing protein 1A (ARID domain-containing protein 1A) (BRG1-associated factor 250) (BAF250) (BRG1-associated factor 250a) (BAF250A) (Osa homolog 1) (SWI-like protein) (SWI/SNF complex protein p270) (SWI/SNF-related, matrix-associated, actin-dependent regulator of chromatin subfamily F member 1)	Arid1a Baf250 Baf250a Osa1 Smarcf1	Mus musculus (Mouse)
P26369	0.466022718	17.89732208	7.007519773	2.34E-05	0.00010531	2.345420519	reviewed	U2AF2_MOUSE	Splicing factor U2AF 65 kDa subunit (U2 auxiliary factor 65 kDa subunit) (U2 snRNP auxiliary factor large subunit)	U2af2 U2af65	Mus musculus (Mouse)
P29341	0.389308889	19.6216774	7.007404809	2.34E-05	0.00010531	2.345262155	reviewed	PABP1_MOUSE	Polyadenylate-binding protein 1 (PABP-1) (Poly(A)-binding protein 1)	Pabpc1 Pabp1	Mus musculus (Mouse)
Q61410	6.208919832	14.17360108	7.003939531	2.35E-05	0.000105662	2.340487933	reviewed	KGP2_MOUSE	cGMP-dependent protein kinase 2 (cGK 2) (cGK2) (EC 2.7.11.12) (cGMP-dependent protein kinase II) (cGKII)	Prkg2 Prkgr2	Mus musculus (Mouse)
Q8BGD8	-0.770962561	17.64707819	-7.000260037	2.36E-05	0.000106044	2.335416892	reviewed	COA6_MOUSE	Cytochrome c oxidase assembly factor 6 homolog	Coa6	Mus musculus (Mouse)
Q8BWZ3	-0.416396729	13.67934196	-6.998927669	2.37E-05	0.000106105	2.333580209	reviewed	NAA25_MOUSE	N-alpha-acetyltransferase 25, NatB auxiliary subunit (Mitochondrial distribution and morphology protein 20) (N-terminal acetyltransferase B complex subunit MDM20) (NatB complex subunit MDM20) (N-terminal acetyltransferase B complex subunit NAA25)	Naa25 Mdm20	Mus musculus (Mouse)
P28667	0.548018509	17.98733368	6.997371896	2.37E-05	0.000106197	2.33143527	reviewed	MRP_MOUSE	MARCKS-related protein (Brain protein F52) (MARCKS-like protein 1) (Macrophage myristoylated alanine-rich C kinase substrate) (Mac-MARCKS) (MacMARCKS)	Marcksl1 Mlp Mrp	Mus musculus (Mouse)
Q8CG47	0.626401222	13.24369464	6.99630741	2.38E-05	0.000106222	2.329967487	reviewed	SMC4_MOUSE	Structural maintenance of chromosomes protein 4 (SMC protein 4) (SMC-4) (Chromosome-associated polypeptide C) (XCAP-C homolog)	Smc4 Capc Smc4l1	Mus musculus (Mouse)
Q9D0B0	0.847789135	12.51521594	6.995277707	2.38E-05	0.000106241	2.328547529	reviewed	SRSF9_MOUSE	Serine/arginine-rich splicing factor 9 (Splicing factor, arginine/serine-rich 9)	Srsf9 Sfrs9	Mus musculus (Mouse)
Q5HZI9	-0.666591352	14.00337679	-6.989462722	2.40E-05	0.000106923	2.320526115	reviewed	S2551_MOUSE	Mitochondrial nicotinamide adenine dinucleotide transporter SLC25A51 (Mitochondrial NAD(+) transporter SLC25A51) (Mitochondrial carrier triple repeat protein 1) (Solute carrier family 25 member 51)	Slc25a51 Mcart1	Mus musculus (Mouse)
Q61263	0.84570722	12.73743784	6.982675797	2.42E-05	0.000107746	2.311158478	reviewed	SOAT1_MOUSE	Sterol O-acyltransferase 1 (EC 2.3.1.26) (Acyl-coenzyme A:cholesterol acyltransferase 1) (ACAT-1) (Cholesterol acyltransferase 1)	Soat1 Acact	Mus musculus (Mouse)
O55143	-0.487535092	18.98044534	-6.973760445	2.45E-05	0.000108877	2.298844088	reviewed	AT2A2_MOUSE	Sarcoplasmic/endoplasmic reticulum calcium ATPase 2 (SERCA2) (SR Ca(2+)-ATPase 2) (EC 7.2.2.10) (Calcium pump 2) (Calcium-transporting ATPase sarcoplasmic reticulum type, slow twitch skeletal muscle isoform) (Endoplasmic reticulum class 1/2 Ca(2+) ATPase)	Atp2a2	Mus musculus (Mouse)
Q9JL35	0.670203669	16.38550087	6.967931426	2.47E-05	0.000109579	2.290787191	reviewed	HMGN5_MOUSE	High mobility group nucleosome-binding domain-containing protein 5 (Nucleosome-binding protein 1) (Nucleosome-binding protein 45) (NBP-45) (Protein GARP45)	Hmgn5 Garp45 Nsbp1	Mus musculus (Mouse)
Q80X41	0.584931223	15.02437337	6.964158387	2.48E-05	0.000109993	2.285569747	reviewed	VRK1_MOUSE	Serine/threonine-protein kinase VRK1 (EC 2.7.11.1) (Serine/threonine-protein kinase 51PK) (Vaccinia-related kinase 1)	Vrk1	Mus musculus (Mouse)
Q60829	0.629957472	16.11818521	6.953244293	2.51E-05	0.000111439	2.270467167	reviewed	PPR1B_MOUSE	Protein phosphatase 1 regulatory subunit 1B (DARPP-32) (Dopamine- and cAMP-regulated neuronal phosphoprotein)	Ppp1r1b	Mus musculus (Mouse)
O35678	-0.485608429	15.84643342	-6.948734447	2.53E-05	0.000111968	2.264222104	reviewed	MGLL_MOUSE	Monoglyceride lipase (MGL) (EC 3.1.1.23) (Monoacylglycerol lipase) (MAGL)	Mgll	Mus musculus (Mouse)
Q5SX39	1.339263883	18.19262636	6.943968413	2.54E-05	0.000112538	2.25761943	reviewed	MYH4_MOUSE	Myosin-4 (Myosin heavy chain 2b) (MyHC-2b) (Myosin heavy chain 4)	Myh4	Mus musculus (Mouse)
Q4FZF3	0.819397639	15.81062452	6.936516637	2.57E-05	0.000113507	2.247290164	reviewed	DDX49_MOUSE	Probable ATP-dependent RNA helicase DDX49 (EC 3.6.4.13) (DEAD box protein 49)	Ddx49	Mus musculus (Mouse)
Q91W29	-0.334529214	18.48691288	-6.935077879	2.57E-05	0.000113592	2.245295006	reviewed	COX42_MOUSE	Cytochrome c oxidase subunit 4 isoform 2, mitochondrial (Cytochrome c oxidase subunit IV isoform 2) (COX IV-2)	Cox4i2 Cox4b	Mus musculus (Mouse)
Q9CZH7	-0.484320972	14.17400743	-6.931604326	2.58E-05	0.000113978	2.240477052	reviewed	MXRA7_MOUSE	Matrix-remodeling-associated protein 7	Mxra7	Mus musculus (Mouse)
Q8JZK9	0.441358006	13.85144499	6.9294594	2.59E-05	0.000114168	2.237501178	reviewed	HMCS1_MOUSE	Hydroxymethylglutaryl-CoA synthase, cytoplasmic (HMG-CoA synthase) (EC 2.3.3.10) (3-hydroxy-3-methylglutaryl coenzyme A synthase)	Hmgcs1	Mus musculus (Mouse)
Q8BG51	-0.38017005	17.13594613	-6.92848555	2.60E-05	0.000114168	2.23614986	reviewed	MIRO1_MOUSE	Mitochondrial Rho GTPase 1 (MIRO-1) (EC 3.6.5.-) (Ras homolog gene family member T1)	Rhot1 Arht1	Mus musculus (Mouse)
Q8VE70	0.452758125	16.24213202	6.927727272	2.60E-05	0.000114168	2.235097586	reviewed	PDC10_MOUSE	Programmed cell death protein 10 (TF-1 cell apoptosis-related protein 15)	Pdcd10 Tfar15	Mus musculus (Mouse)
Q91VC3	0.335064533	19.73973395	6.924147264	2.61E-05	0.000114574	2.230128551	reviewed	IF4A3_MOUSE	Eukaryotic initiation factor 4A-III (eIF-4A-III) (eIF4A-III) (EC 3.6.4.13) (ATP-dependent RNA helicase DDX48) (ATP-dependent RNA helicase eIF4A-3) (DEAD box protein 48) (Eukaryotic translation initiation factor 4A isoform 3) [Cleaved into: Eukaryotic initiation factor 4A-III, N-terminally processed]	Eif4a3 Ddx48	Mus musculus (Mouse)
P08226	-0.434424523	20.00533378	-6.922715303	2.62E-05	0.000114659	2.228140531	reviewed	APOE_MOUSE	Apolipoprotein E (Apo-E)	Apoe	Mus musculus (Mouse)
Q6ZQI3	0.427328421	18.16093593	6.915889518	2.64E-05	0.000115555	2.218660518	reviewed	MLEC_MOUSE	Malectin	Mlec Kiaa0152	Mus musculus (Mouse)
Q8VE97	0.402106458	14.98350318	6.907515756	2.67E-05	0.000116696	2.20702236	reviewed	SRSF4_MOUSE	Serine/arginine-rich splicing factor 4 (Splicing factor, arginine/serine-rich 4)	Srsf4 Sfrs4 MNCb-2616	Mus musculus (Mouse)
Q91XI1	-0.609831587	15.18540916	-6.9023969	2.69E-05	0.000117348	2.199903518	reviewed	DUS3L_MOUSE	tRNA-dihydrouridine(47) synthase [NAD(P)(+)]-like (EC 1.3.1.89) (mRNA-dihydrouridine synthase DUS3L) (EC 1.3.1.-) (tRNA-dihydrouridine synthase 3-like)	Dus3l	Mus musculus (Mouse)
Q6P2B1	0.474516125	16.66908798	6.900194217	2.69E-05	0.000117555	2.196839181	reviewed	TNPO3_MOUSE	Transportin-3	Tnpo3	Mus musculus (Mouse)
Q921M3	0.316583914	18.80380699	6.898967078	2.70E-05	0.000117612	2.195131733	reviewed	SF3B3_MOUSE	Splicing factor 3B subunit 3 (Pre-mRNA-splicing factor SF3b 130 kDa subunit) (SF3b130) (Spliceosome-associated protein 130) (SAP 130)	Sf3b3 Kiaa0017	Mus musculus (Mouse)
P35979	0.321727618	22.00070794	6.892073579	2.72E-05	0.000118546	2.185536453	reviewed	RL12_MOUSE	Large ribosomal subunit protein uL11 (60S ribosomal protein L12)	Rpl12	Mus musculus (Mouse)
Q99KK9	0.314829796	14.51514458	6.886650233	2.74E-05	0.000119258	2.177983194	reviewed	SYHM_MOUSE	Histidine--tRNA ligase, mitochondrial (EC 6.1.1.21) (Histidine--tRNA ligase-like) (Histidyl-tRNA synthetase) (HisRS)	Hars2 Harsl	Mus musculus (Mouse)
Q3UHN9	0.475203787	13.84745276	6.875066641	2.78E-05	0.000120948	2.161837598	reviewed	NDST1_MOUSE	Bifunctional heparan sulfate N-deacetylase/N-sulfotransferase 1 (Glucosaminyl N-deacetylase/N-sulfotransferase 1) (NDST-1) (N-heparan sulfate sulfotransferase 1) (N-HSST 1) ([Heparan sulfate]-glucosamine N-sulfotransferase 1) (HSNST 1) [Includes: Heparan sulfate N-deacetylase 1 (EC 3.5.1.-); Heparan sulfate N-sulfotransferase 1 (EC 2.8.2.8)]	Ndst1	Mus musculus (Mouse)
P16125	-0.650880295	23.41892026	-6.873697809	2.79E-05	0.00012103	2.159928524	reviewed	LDHB_MOUSE	L-lactate dehydrogenase B chain (LDH-B) (EC 1.1.1.27) (LDH heart subunit) (LDH-H)	Ldhb Ldh-2 Ldh2	Mus musculus (Mouse)
P54071	-0.753264211	23.43072519	-6.869415585	2.80E-05	0.000121576	2.153954647	reviewed	IDHP_MOUSE	Isocitrate dehydrogenase [NADP], mitochondrial (IDH) (EC 1.1.1.42) (ICD-M) (IDP) (NADP(+)-specific ICDH) (Oxalosuccinate decarboxylase)	Idh2	Mus musculus (Mouse)
P14148	0.338884461	22.03000993	6.86543971	2.82E-05	0.000122077	2.148406005	reviewed	RL7_MOUSE	Large ribosomal subunit protein uL30 (60S ribosomal protein L7)	Rpl7	Mus musculus (Mouse)
Q7TT37	0.466627646	14.78709751	6.857525275	2.85E-05	0.000123215	2.137354684	reviewed	ELP1_MOUSE	Elongator complex protein 1 (ELP1) (IkappaB kinase complex-associated protein) (IKK complex-associated protein)	Elp1 Ikap Ikbkap	Mus musculus (Mouse)
Q8R2T8	0.707857217	16.29275075	6.852925986	2.87E-05	0.000123825	2.130928724	reviewed	TF3C5_MOUSE	General transcription factor 3C polypeptide 5 (TF3C-epsilon) (Transcription factor IIIC 63 kDa subunit) (TFIIIC 63 kDa subunit) (TFIIIC63) (Transcription factor IIIC subunit epsilon)	Gtf3c5	Mus musculus (Mouse)
Q9D1N9	-0.406892404	18.40401521	-6.848354758	2.88E-05	0.000124433	2.124539243	reviewed	RM21_MOUSE	Large ribosomal subunit protein bL21m (39S ribosomal protein L21, mitochondrial) (L21mt) (MRP-L21)	Mrpl21 D9Wsu149	Mus musculus (Mouse)
Q9QZZ6	-0.525958542	14.30400816	-6.847180408	2.89E-05	0.000124487	2.122897345	reviewed	DERM_MOUSE	Dermatopontin (Early quiescence protein 1) (EQ-1) (Tyrosine-rich acidic matrix protein) (TRAMP)	Dpt	Mus musculus (Mouse)
O35685	0.322182805	18.55170466	6.844366255	2.90E-05	0.000124811	2.11896205	reviewed	NUDC_MOUSE	Nuclear migration protein nudC (Nuclear distribution protein C homolog) (Silica-induced gene 92 protein) (SIG-92)	Nudc	Mus musculus (Mouse)
P70248	0.758341971	13.08721527	6.842943125	2.90E-05	0.000124907	2.116971562	reviewed	MYO1F_MOUSE	Unconventional myosin-If	Myo1f	Mus musculus (Mouse)
O55101	-0.611897265	12.07029213	-6.837624838	2.92E-05	0.000125645	2.1095307	reviewed	SNG2_MOUSE	Synaptogyrin-2 (Cellugyrin)	Syngr2	Mus musculus (Mouse)
Q99NB9	0.321537745	17.29104725	6.836360988	2.93E-05	0.000125716	2.107761894	reviewed	SF3B1_MOUSE	Splicing factor 3B subunit 1 (Pre-mRNA-splicing factor SF3b 155 kDa subunit) (SF3b155) (Spliceosome-associated protein 155) (SAP 155)	Sf3b1 Sap155	Mus musculus (Mouse)
P14602	0.692628115	24.09685394	6.833052725	2.94E-05	0.000126125	2.103130871	reviewed	HSPB1_MOUSE	Heat shock protein beta-1 (HspB1) (Growth-related 25 kDa protein) (Heat shock 25 kDa protein) (HSP 25) (Heat shock 27 kDa protein) (HSP 27) (p25)	Hspb1 Hsp25 Hsp27	Mus musculus (Mouse)
P26043	0.344190186	20.19769317	6.826586187	2.97E-05	0.000127065	2.094074663	reviewed	RADI_MOUSE	Radixin (ESP10)	Rdx	Mus musculus (Mouse)
P12025	0.699221362	17.46300763	6.821084517	2.99E-05	0.000127849	2.08636543	reviewed	MK_MOUSE	Midkine (MK) (Retanoic acid-responsive protein) (Retinoic acid-induced differentiation factor)	Mdk Mk	Mus musculus (Mouse)
Q8BFW7	-0.453439899	18.25630928	-6.816848363	3.01E-05	0.000128424	2.080426817	reviewed	LPP_MOUSE	Lipoma-preferred partner homolog	Lpp	Mus musculus (Mouse)
Q4VAE3	-0.612041606	17.76579158	-6.806188415	3.05E-05	0.000130082	2.065472394	reviewed	TMM65_MOUSE	Transmembrane protein 65	Tmem65	Mus musculus (Mouse)
P14131	0.506764623	21.62064261	6.805155672	3.05E-05	0.000130082	2.064022811	reviewed	RS16_MOUSE	Small ribosomal subunit protein uS9 (40S ribosomal protein S16)	Rps16	Mus musculus (Mouse)
Q3ULG3	0.976918198	19.08709434	6.804640844	3.05E-05	0.000130082	2.063300134	reviewed	SRARP_MOUSE	Steroid receptor-associated and regulated protein	Srarp	Mus musculus (Mouse)
Q9CQ22	-0.44143494	18.32270559	-6.796269483	3.09E-05	0.000131385	2.051544178	reviewed	LTOR1_MOUSE	Ragulator complex protein LAMTOR1 (Late endosomal/lysosomal adaptor and MAPK and MTOR activator 1) (Lipid raft adaptor protein p18)	Lamtor1	Mus musculus (Mouse)
Q8R0N6	-0.698181727	23.24557429	-6.793393763	3.10E-05	0.000131741	2.047503672	reviewed	HOT_MOUSE	Hydroxyacid-oxoacid transhydrogenase, mitochondrial (HOT) (EC 1.1.99.24) (Alcohol dehydrogenase iron-containing protein 1) (ADHFe1)	Adhfe1	Mus musculus (Mouse)
Q9Z204	0.570090346	21.69671956	6.787264459	3.12E-05	0.000132663	2.038888135	reviewed	HNRPC_MOUSE	Heterogeneous nuclear ribonucleoproteins C1/C2 (hnRNP C1/C2)	Hnrnpc Hnrpc	Mus musculus (Mouse)
Q9CY58	0.336455943	22.01949576	6.786472849	3.13E-05	0.000132663	2.037775065	reviewed	SERB1_MOUSE	SERPINE1 mRNA-binding protein 1 (PAI1 RNA-binding protein 1) (PAI-RBP1) (Plasminogen activator inhibitor 1 RNA-binding protein)	Serbp1 Pairbp1	Mus musculus (Mouse)
Q99L45	0.443319216	19.42270958	6.785467415	3.13E-05	0.000132695	2.036361223	reviewed	IF2B_MOUSE	Eukaryotic translation initiation factor 2 subunit 2 (Eukaryotic translation initiation factor 2 subunit beta) (eIF2-beta)	Eif2s2	Mus musculus (Mouse)
Q9QYC0-2	0.625159166	17.69927637	6.784553028	3.14E-05	0.000132701	2.035075296	reviewed	ADDA_MOUSE	Alpha-adducin (Erythrocyte adducin subunit alpha)	Add1	Mus musculus (Mouse)
Q8BP56	-0.803385783	21.9842226	-6.783787143	3.14E-05	0.000132701	2.033998126	reviewed	PGGHG_MOUSE	Protein-glucosylgalactosylhydroxylysine glucosidase (EC 3.2.1.107) (Acid trehalase-like protein 1)	Pgghg Athl1	Mus musculus (Mouse)
Q99MR8	-0.430688658	16.12893827	-6.782727685	3.14E-05	0.000132743	2.032507939	reviewed	MCCA_MOUSE	Methylcrotonoyl-CoA carboxylase subunit alpha, mitochondrial (MCCase subunit alpha) (EC 6.4.1.4) (3-methylcrotonyl-CoA carboxylase 1) (3-methylcrotonyl-CoA carboxylase biotin-containing subunit) (3-methylcrotonyl-CoA:carbon dioxide ligase subunit alpha)	Mccc1 Mcca	Mus musculus (Mouse)
Q3THE2	0.75127428	19.10025987	6.777293131	3.17E-05	0.000133557	2.024861621	reviewed	ML12B_MOUSE	Myosin regulatory light chain 12B (Myosin regulatory light chain 2-B, smooth muscle isoform) (Myosin regulatory light chain 20 kDa) (MLC20) (Myosin regulatory light chain MRLC2)	Myl12b Mrlc2 Mylc2b	Mus musculus (Mouse)
Q99N84	-0.548044665	21.65720688	-6.775465768	3.17E-05	0.000133735	2.022289687	reviewed	RT18B_MOUSE	Small ribosomal subunit protein mS40 (28S ribosomal protein S18-2, mitochondrial) (MRP-S18-2) (28S ribosomal protein S18b, mitochondrial) (MRP-S18-b) (Mrps18-b) (S18mt-b)	Mrps18b	Mus musculus (Mouse)
Q69ZF7	0.874169463	11.54867584	6.772995926	3.18E-05	0.000134029	2.018812795	reviewed	CNNM4_MOUSE	Metal transporter CNNM4 (Ancient conserved domain-containing protein 4) (mACDP4) (Cyclin-M4)	Cnnm4 Acdp4 Kiaa1592	Mus musculus (Mouse)
Q569Z5	0.42527082	17.14387849	6.771236176	3.19E-05	0.000134196	2.016335039	reviewed	DDX46_MOUSE	Probable ATP-dependent RNA helicase DDX46 (EC 3.6.4.13) (DEAD box protein 46)	Ddx46 Kiaa0801	Mus musculus (Mouse)
Q9D358-2	-0.491268487	16.68682232	-6.770122154	3.20E-05	0.000134249	2.014766269	reviewed	PPAC_MOUSE	Low molecular weight phosphotyrosine protein phosphatase (LMW-PTP) (LMW-PTPase) (EC 3.1.3.48) (Low molecular weight cytosolic acid phosphatase) (EC 3.1.3.2)	Acp1	Mus musculus (Mouse)
Q9D967	-0.594590587	17.90486588	-6.765672187	3.22E-05	0.000134898	2.008498183	reviewed	MGDP1_MOUSE	Magnesium-dependent phosphatase 1 (MDP-1) (EC 3.1.3.-) (EC 3.1.3.48)	Mdp1	Mus musculus (Mouse)
Q6IRU5-2	-0.575579041	18.63852545	-6.758401781	3.25E-05	0.00013594	1.998251728	reviewed	CLCB_MOUSE	Clathrin light chain B (Lcb)	Cltb	Mus musculus (Mouse)
Q60715	0.506391575	18.61378343	6.758243106	3.25E-05	0.00013594	1.998028024	reviewed	P4HA1_MOUSE	Prolyl 4-hydroxylase subunit alpha-1 (4-PH alpha-1) (EC 1.14.11.2) (Procollagen-proline,2-oxoglutarate-4-dioxygenase subunit alpha-1)	P4ha1	Mus musculus (Mouse)
Q64433	-0.46621523	23.49847452	-6.753471976	3.27E-05	0.000136657	1.991300023	reviewed	CH10_MOUSE	10 kDa heat shock protein, mitochondrial (Hsp10) (10 kDa chaperonin) (Chaperonin 10) (CPN10)	Hspe1	Mus musculus (Mouse)
Q8C052	0.37094284	15.70129831	6.749451946	3.29E-05	0.000137174	1.985628865	reviewed	MAP1S_MOUSE	Microtubule-associated protein 1S (MAP-1S) (BPY2-interacting protein 1) (Microtubule-associated protein 8) [Cleaved into: MAP1S heavy chain; MAP1S light chain]	Map1s Bpy2ip1 Map8 Mtap1s	Mus musculus (Mouse)
P14069	-1.16014782	18.00259217	-6.749010488	3.29E-05	0.000137174	1.98500596	reviewed	S10A6_MOUSE	Protein S100-A6 (5B10) (Calcyclin) (Prolactin receptor-associated protein) (S100 calcium-binding protein A6)	S100a6 Cacy	Mus musculus (Mouse)
Q9D5T0	-0.496773213	18.34396566	-6.731911701	3.36E-05	0.000140177	1.960859557	reviewed	ATAD1_MOUSE	Outer mitochondrial transmembrane helix translocase (EC 7.4.2.-) (ATPase family AAA domain-containing protein 1) (Thorase)	Atad1	Mus musculus (Mouse)
P97449	-0.5069799	15.91235061	-6.723964465	3.40E-05	0.000141473	1.949623618	reviewed	AMPN_MOUSE	Aminopeptidase N (AP-N) (mAPN) (EC 3.4.11.2) (Alanyl aminopeptidase) (Aminopeptidase M) (AP-M) (Membrane protein p161) (Microsomal aminopeptidase) (CD antigen CD13)	Anpep Lap-1 Lap1	Mus musculus (Mouse)
O35286	0.411929885	17.80313021	6.723383603	3.40E-05	0.000141473	1.948802059	reviewed	DHX15_MOUSE	ATP-dependent RNA helicase DHX15 (EC 3.6.4.13) (DEAH box protein 15)	Dhx15 Ddx15 Deah9	Mus musculus (Mouse)
P29758	0.4370607	18.97377979	6.722262433	3.41E-05	0.000141473	1.947216175	reviewed	OAT_MOUSE	Ornithine aminotransferase, mitochondrial (EC 2.6.1.13) (Ornithine--oxo-acid aminotransferase)	Oat	Mus musculus (Mouse)
Q99LD9	0.617216808	16.35977927	6.721781932	3.41E-05	0.000141473	1.946536461	reviewed	EI2BB_MOUSE	Translation initiation factor eIF2B subunit beta (eIF2B GDP-GTP exchange factor subunit beta)	Eif2b2	Mus musculus (Mouse)
Q9DCB8	-0.355419702	18.37701534	-6.717478022	3.43E-05	0.000142134	1.940446812	reviewed	ISCA2_MOUSE	Iron-sulfur cluster assembly 2 homolog, mitochondrial (HESB-like domain-containing protein 1)	Isca2 Hbld1	Mus musculus (Mouse)
Q6P5D8	0.589793592	13.39224773	6.714675175	3.44E-05	0.000142514	1.936479723	reviewed	SMHD1_MOUSE	Structural maintenance of chromosomes flexible hinge domain-containing protein 1 (SMC hinge domain-containing protein 1) (EC 3.6.1.-)	Smchd1 Kiaa0650	Mus musculus (Mouse)
Q8R016	0.383862398	19.01632701	6.712376026	3.45E-05	0.000142799	1.933224784	reviewed	BLMH_MOUSE	Bleomycin hydrolase (BH) (BLM hydrolase) (BMH) (EC 3.4.22.40)	Blmh	Mus musculus (Mouse)
Q3UQ84	-0.425312115	12.80550451	-6.70703979	3.48E-05	0.000143666	1.925667514	reviewed	SYTM_MOUSE	Threonine--tRNA ligase, mitochondrial (EC 6.1.1.3) (Threonyl-tRNA synthetase) (ThrRS) (Threonyl-tRNA synthetase-like 1)	Tars2 Tarsl1	Mus musculus (Mouse)
P62073	-0.357026898	19.81110947	-6.69948181	3.51E-05	0.000144967	1.914957346	reviewed	TIM10_MOUSE	Mitochondrial import inner membrane translocase subunit Tim10	Timm10 Tim10	Mus musculus (Mouse)
P58006	-0.708111174	11.90149857	-6.688067866	3.57E-05	0.000147037	1.898768735	reviewed	SESN1_MOUSE	Sestrin-1 (EC 1.11.1.-)	Sesn1 Pa26 Sest1	Mus musculus (Mouse)
Q9WV92	0.351011241	18.06299158	6.685986027	3.58E-05	0.000147291	1.895814171	reviewed	E41L3_MOUSE	Band 4.1-like protein 3 (4.1B) (Differentially expressed in adenocarcinoma of the lung protein 1) (DAL-1) (DAL1P) (mDAL-1) (Erythrocyte membrane protein band 4.1-like 3) [Cleaved into: Band 4.1-like protein 3, N-terminally processed]	Epb41l3 Dal1 Epb4.1l3 Kiaa0987	Mus musculus (Mouse)
Q9WVK4	-0.401395242	18.58302533	-6.684703932	3.58E-05	0.000147312	1.893994325	reviewed	EHD1_MOUSE	EH domain-containing protein 1 (PAST homolog 1) (mPAST1)	Ehd1 Past1	Mus musculus (Mouse)
Q9R1T4	0.790630185	19.55256932	6.684294691	3.58E-05	0.000147312	1.89341339	reviewed	SEPT6_MOUSE	Septin-6	Septin6 Kiaa0128 Sept6	Mus musculus (Mouse)
Q8C2K5	-0.505041117	20.8316855	-6.682589417	3.59E-05	0.000147492	1.890992442	reviewed	RASL3_MOUSE	RAS protein activator like-3	Rasal3	Mus musculus (Mouse)
Q921H9	-0.362574577	17.2646196	-6.681438331	3.60E-05	0.000147563	1.889358048	reviewed	COA7_MOUSE	Cytochrome c oxidase assembly factor 7 (Beta-lactamase hcp-like protein) (Respiratory chain assembly factor 1) (Sel1 repeat-containing protein 1)	Coa7 Selrc1	Mus musculus (Mouse)
Q99K41	-0.702544376	17.38804418	-6.680121158	3.60E-05	0.000147668	1.887487617	reviewed	EMIL1_MOUSE	EMILIN-1 (Elastin microfibril interface-located protein 1) (Elastin microfibril interfacer 1)	Emilin1	Mus musculus (Mouse)
Q8BXV2	-0.449372183	17.53956081	-6.675424482	3.63E-05	0.000148442	1.88081631	reviewed	BRI3B_MOUSE	BRI3-binding protein (I3-binding protein)	Bri3bp	Mus musculus (Mouse)
Q3UW53	-0.613665234	15.12589626	-6.664861462	3.68E-05	0.000150396	1.86580161	reviewed	NIBA1_MOUSE	Protein Niban 1 (Protein FAM129A) (Protein Niban)	Niban1 Fam129a Niban	Mus musculus (Mouse)
P50136	-0.342816928	17.36099855	-6.66238995	3.69E-05	0.000150736	1.862286375	reviewed	ODBA_MOUSE	2-oxoisovalerate dehydrogenase subunit alpha, mitochondrial (EC 1.2.4.4) (Branched-chain alpha-keto acid dehydrogenase E1 component alpha chain) (BCKDE1A) (BCKDH E1-alpha)	Bckdha	Mus musculus (Mouse)
Q9D0L8	0.810991171	14.21411754	6.655607326	3.72E-05	0.000151953	1.852635283	reviewed	MCES_MOUSE	mRNA cap guanine-N(7) methyltransferase (EC 2.1.1.56) (RG7MT1) (mRNA (guanine-N(7))-methyltransferase) (mRNA cap methyltransferase)	Rnmt Kiaa0398	Mus musculus (Mouse)
Q14CH7	-0.264227693	14.85567002	-6.654234975	3.73E-05	0.000152073	1.850681805	reviewed	SYAM_MOUSE	Alanine--tRNA ligase, mitochondrial (EC 6.1.1.7) (Alanyl-tRNA synthetase) (AlaRS) (Protein lactyltransferase AARS2) (EC 6.-.-.-)	Aars2 Aarsl Gm89 Kiaa1270	Mus musculus (Mouse)
O09167	0.537206166	20.82463251	6.652841753	3.74E-05	0.000152125	1.848698362	reviewed	RL21_MOUSE	Large ribosomal subunit protein eL21 (60S ribosomal protein L21)	Rpl21	Mus musculus (Mouse)
P27661	1.714292639	24.88053323	6.652417579	3.74E-05	0.000152125	1.848094441	reviewed	H2AX_MOUSE	Histone H2AX (H2a/x) (Histone H2A.X)	H2ax H2a.x H2afx Hist5-2ax	Mus musculus (Mouse)
Q9CXW4	0.360723776	20.30153654	6.647653294	3.76E-05	0.00015294	1.84130962	reviewed	RL11_MOUSE	Large ribosomal subunit protein uL5 (60S ribosomal protein L11)	Rpl11	Mus musculus (Mouse)
Q64514	0.253212637	18.69979951	6.6422257	3.79E-05	0.000153896	1.833576515	reviewed	TPP2_MOUSE	Tripeptidyl-peptidase 2 (TPP-2) (EC 3.4.14.10) (Tripeptidyl aminopeptidase) (Tripeptidyl-peptidase II) (TPP-II)	Tpp2	Mus musculus (Mouse)
P38647	-0.438976632	22.35264677	-6.640420519	3.80E-05	0.000154109	1.831003672	reviewed	GRP75_MOUSE	Stress-70 protein, mitochondrial (75 kDa glucose-regulated protein) (GRP-75) (Heat shock 70 kDa protein 9) (Mortalin) (Peptide-binding protein 74) (PBP74) (p66 MOT)	Hspa9 Grp75 Hsp74 Hspa9a	Mus musculus (Mouse)
P63213	0.619559138	17.97390272	6.634740137	3.83E-05	0.000155126	1.822904862	reviewed	GBG2_MOUSE	Guanine nucleotide-binding protein G(I)/G(S)/G(O) subunit gamma-2 (G gamma-I)	Gng2	Mus musculus (Mouse)
O54931-3	0.541560576	18.34558658	6.63305225	3.84E-05	0.000155317	1.82049753	reviewed	AKAP2_MOUSE	PALM2-AKAP2 fusion protein (A-kinase anchor protein 2) (AKAP-2) (AKAP expressed in kidney and lung) (AKAP-KL) (Paralemmin A kinase anchor protein) (Paralemmin-2) (Protein kinase A-anchoring protein 2) (PRKA2)	Pakap Akap2 Palm2 Palm2akap2	Mus musculus (Mouse)
O09159	0.518346821	14.08257333	6.621284818	3.90E-05	0.000157596	1.803703851	reviewed	MA2B1_MOUSE	Lysosomal alpha-mannosidase (Laman) (EC 3.2.1.24) (Lysosomal acid alpha-mannosidase) (Mannosidase alpha class 2B member 1) (Mannosidase alpha-B)	Man2b1 Laman Man2b Manb	Mus musculus (Mouse)
Q3U3V8	0.738149654	11.02859677	6.620665157	3.90E-05	0.000157596	1.802819004	reviewed	XRRA1_MOUSE	X-ray radiation resistance-associated protein 1	Xrra1	Mus musculus (Mouse)
Q9CRB2	0.517122716	18.5304812	6.616739717	3.92E-05	0.000158265	1.797212473	reviewed	NHP2_MOUSE	H/ACA ribonucleoprotein complex subunit 2 (Nucleolar protein family A member 2) (snoRNP protein NHP2)	Nhp2 Nola2	Mus musculus (Mouse)
P27773	0.542162512	21.63754761	6.613775525	3.94E-05	0.000158733	1.792977492	reviewed	PDIA3_MOUSE	Protein disulfide-isomerase A3 (EC 5.3.4.1) (58 kDa glucose-regulated protein) (58 kDa microsomal protein) (p58) (Disulfide isomerase ER-60) (Endoplasmic reticulum resident protein 57) (ER protein 57) (ERp57) (Endoplasmic reticulum resident protein 60) (ER protein 60) (ERp60)	Pdia3 Erp Erp60 Grp58	Mus musculus (Mouse)
Q3TJD7	-0.378870725	16.30949523	-6.594955447	4.04E-05	0.000162639	1.766061761	reviewed	PDLI7_MOUSE	PDZ and LIM domain protein 7 (LIM mineralization protein) (LMP) (Protein enigma)	Pdlim7 Enigma	Mus musculus (Mouse)
Q9DBF1	0.373090704	18.45237059	6.590554328	4.06E-05	0.000163437	1.75976066	reviewed	AL7A1_MOUSE	Alpha-aminoadipic semialdehyde dehydrogenase (Alpha-AASA dehydrogenase) (EC 1.2.1.31) (Aldehyde dehydrogenase family 7 member A1) (EC 1.2.1.3) (Antiquitin-1) (Betaine aldehyde dehydrogenase) (EC 1.2.1.8) (Delta1-piperideine-6-carboxylate dehydrogenase) (P6c dehydrogenase)	Aldh7a1 Ald7a1	Mus musculus (Mouse)
Q3TLP5	-0.646342735	18.53865092	-6.588579449	4.07E-05	0.000163594	1.75693238	reviewed	ECHD2_MOUSE	Enoyl-CoA hydratase domain-containing protein 2, mitochondrial	Echdc2 D4Ertd765e	Mus musculus (Mouse)
Q61035	0.302672579	17.7487626	6.588311479	4.08E-05	0.000163594	1.756548573	reviewed	HARS1_MOUSE	Histidine--tRNA ligase, cytoplasmic (EC 6.1.1.21) (Histidyl-tRNA synthetase) (HisRS)	Hars1 Hars	Mus musculus (Mouse)
P12970	0.356581019	21.75620078	6.572140592	4.17E-05	0.000167032	1.733369673	reviewed	RL7A_MOUSE	Large ribosomal subunit protein eL8 (60S ribosomal protein L7a) (Surfeit locus protein 3)	Rpl7a Surf-3 Surf3	Mus musculus (Mouse)
P97311	0.737794948	17.49722615	6.568111688	4.19E-05	0.000167771	1.727589333	reviewed	MCM6_MOUSE	DNA replication licensing factor MCM6 (EC 3.6.4.12) (Mis5 homolog)	Mcm6 Mcmd6 Mis5	Mus musculus (Mouse)
O88508	0.360927466	15.51197173	6.565805492	4.20E-05	0.000167965	1.72427962	reviewed	DNM3A_MOUSE	DNA (cytosine-5)-methyltransferase 3A (Dnmt3a) (EC 2.1.1.37) (Cysteine methyltransferase DNMT3A) (EC 2.1.1.-) (DNA methyltransferase MmuIIIA) (DNA MTase MmuIIIA) (M.MmuIIIA)	Dnmt3a	Mus musculus (Mouse)
Q99MN1	0.302509891	18.13015887	6.565733926	4.20E-05	0.000167965	1.724176902	reviewed	SYK_MOUSE	Lysine--tRNA ligase (EC 2.7.7.-) (EC 6.1.1.6) (Lysyl-tRNA synthetase) (LysRS)	Kars1 Kars	Mus musculus (Mouse)
Q9CWL8	0.530047346	17.36304038	6.558530912	4.24E-05	0.000169434	1.713834934	reviewed	CTBL1_MOUSE	Beta-catenin-like protein 1 (Nuclear-associated protein) (NAP)	Ctnnbl1	Mus musculus (Mouse)
P52624	-0.466374158	19.24956889	-6.545245709	4.32E-05	0.000172332	1.694742101	reviewed	UPP1_MOUSE	Uridine phosphorylase 1 (UPase 1) (UrdPase 1) (EC 2.4.2.3)	Upp1 Up Upp	Mus musculus (Mouse)
Q9CY73	-0.390642619	17.58905118	-6.534862269	4.38E-05	0.000174594	1.67980313	reviewed	RM44_MOUSE	Large ribosomal subunit protein mL44 (EC 3.1.26.-) (39S ribosomal protein L44, mitochondrial) (L44mt) (MRP-L44)	Mrpl44	Mus musculus (Mouse)
Q8BK08	-0.615346331	15.20817885	-6.528500198	4.42E-05	0.000175927	1.670642707	reviewed	TMM11_MOUSE	Transmembrane protein 11, mitochondrial (Protein PM1)	Tmem11	Mus musculus (Mouse)
Q8BVI4	-0.406172535	18.25989815	-6.525880108	4.44E-05	0.000176373	1.666868599	reviewed	DHPR_MOUSE	Dihydropteridine reductase (EC 1.5.1.34) (HDHPR) (Quinoid dihydropteridine reductase)	Qdpr Dhpr	Mus musculus (Mouse)
O35658	-0.352270648	19.21441656	-6.524069669	4.45E-05	0.000176626	1.664260216	reviewed	C1QBP_MOUSE	Complement component 1 Q subcomponent-binding protein, mitochondrial (GC1q-R protein) (Glycoprotein gC1qBP) (C1qBP)	C1qbp Gc1qbp	Mus musculus (Mouse)
Q9DCS2	0.315068955	15.0746064	6.520440792	4.47E-05	0.000177317	1.659030607	reviewed	MTL26_MOUSE	Methyltransferase-like 26	Mettl26	Mus musculus (Mouse)
Q9CWW6	-0.332793002	16.9985632	-6.519336315	4.47E-05	0.000177402	1.657438584	reviewed	PIN4_MOUSE	Peptidyl-prolyl cis-trans isomerase NIMA-interacting 4 (EC 5.2.1.8) (Parvulin-14) (Par14) (Peptidyl-prolyl cis-trans isomerase Pin4) (PPIase Pin4) (Rotamase Pin4)	Pin4	Mus musculus (Mouse)
Q99JF5	0.527040595	14.63513325	6.51177018	4.52E-05	0.00017894	1.646528169	reviewed	MVD1_MOUSE	Diphosphomevalonate decarboxylase (EC 4.1.1.33) (Mevalonate (diphospho)decarboxylase) (MDDase) (Mevalonate pyrophosphate decarboxylase)	Mvd	Mus musculus (Mouse)
O55135	0.410603956	15.8108598	6.511480595	4.52E-05	0.00017894	1.646110433	reviewed	IF6_MOUSE	Eukaryotic translation initiation factor 6 (eIF-6) (B4 integrin interactor) (CAB) (p27(BBP))	Eif6 Itgb4bp	Mus musculus (Mouse)
P62908	0.313129492	21.75493535	6.509250192	4.54E-05	0.000179155	1.642892629	reviewed	RS3_MOUSE	Small ribosomal subunit protein uS3 (EC 4.2.99.18) (40S ribosomal protein S3)	Rps3	Mus musculus (Mouse)
Q8CC35	-0.514023477	18.08854296	-6.508389031	4.54E-05	0.000179155	1.641650052	reviewed	SYNPO_MOUSE	Synaptopodin	Synpo Kiaa1029	Mus musculus (Mouse)
P08113	0.521882944	21.15813695	6.508357643	4.54E-05	0.000179155	1.641604761	reviewed	ENPL_MOUSE	Endoplasmin (94 kDa glucose-regulated protein) (GRP-94) (Endoplasmic reticulum resident protein 99) (ERp99) (Heat shock protein 90 kDa beta member 1) (Polymorphic tumor rejection antigen 1) (Tumor rejection antigen gp96)	Hsp90b1 Grp94 Hspc4 Tra-1 Tra1	Mus musculus (Mouse)
P62806	1.487934259	24.8016313	6.504188149	4.57E-05	0.00017999	1.635587142	reviewed	H4_MOUSE	Histone H4	H4c1 Hist1h4a; H4c2 H4-53 Hist1h4b; H4c3 H4-12 Hist1h4c; H4c4 Hist1h4d; H4c6 Hist1h4f; H4c8 Hist1h4h; H4c9 Hist1h4i; H4c11 Hist1h4j; H4c12 Hist1h4k; Hist1h4m; H4c14 Hist2h4 Hist2h4a; H4c16 H4f16 Hist4h4	Mus musculus (Mouse)
O35074	-0.534654355	15.52325693	-6.489213688	4.66E-05	0.000183509	1.613956065	reviewed	PTGIS_MOUSE	Prostacyclin synthase (EC 5.3.99.4) (Hydroperoxy icosatetraenoate dehydratase) (EC 4.2.1.152) (Prostaglandin I2 synthase)	Ptgis Cyp8	Mus musculus (Mouse)
Q9CQL4	-0.390780764	16.01005914	-6.485480929	4.69E-05	0.000184258	1.608559296	reviewed	RM20_MOUSE	Large ribosomal subunit protein bL20m (39S ribosomal protein L20, mitochondrial) (L20mt) (MRP-L20)	Mrpl20	Mus musculus (Mouse)
Q3TC72	-0.490649164	16.43476038	-6.484275624	4.69E-05	0.000184375	1.606816285	reviewed	FAH2A_MOUSE	Oxaloacetate tautomerase Fahd2a, mitochondrial (EC 5.3.2.2) (Fumarylacetoacetate hydrolase domain-containing protein 2A)	Fahd2a	Mus musculus (Mouse)
Q8BTS4	0.363368289	16.37946481	6.478174444	4.73E-05	0.000185726	1.597990277	reviewed	NUP54_MOUSE	Nuclear pore complex protein Nup54 (54 kDa nucleoporin) (Nucleoporin Nup54)	Nup54	Mus musculus (Mouse)
Q9R226	0.36759009	12.93553979	6.468316652	4.80E-05	0.00018805	1.583719373	reviewed	KHDR3_MOUSE	KH domain-containing, RNA-binding, signal transduction-associated protein 3 (RNA-binding protein Etoile) (Sam68-like mammalian protein 2) (SLM-2)	Khdrbs3 Salp Slm2	Mus musculus (Mouse)
Q6P2K6	0.529042218	13.66607364	6.456484804	4.87E-05	0.00019092	1.56657344	reviewed	P4R3A_MOUSE	Serine/threonine-protein phosphatase 4 regulatory subunit 3A (SMEK homolog 1)	Ppp4r3a Kiaa2010 Pp4r3a Smek1	Mus musculus (Mouse)
Q9DB73	-0.44140261	19.07903415	-6.45549597	4.88E-05	0.000190986	1.565139635	reviewed	NB5R1_MOUSE	NADH-cytochrome b5 reductase 1 (b5R.1) (EC 1.6.2.2) (NAD(P)H:quinone oxidoreductase type 3 polypeptide A2)	Cyb5r1 Nqo3a2	Mus musculus (Mouse)
Q9ER73	0.420002881	14.55262117	6.4475403	4.93E-05	0.000192879	1.553599168	reviewed	ELP4_MOUSE	Elongator complex protein 4 (PAX6 neighbor gene protein)	Elp4 Paxneb	Mus musculus (Mouse)
Q6PB93	0.286307694	16.95007355	6.44438165	4.96E-05	0.00019352	1.54901488	reviewed	GALT2_MOUSE	Polypeptide N-acetylgalactosaminyltransferase 2 (EC 2.4.1.41) (Polypeptide GalNAc transferase 2) (GalNAc-T2) (pp-GaNTase 2) (Protein-UDP acetylgalactosaminyltransferase 2) (UDP-GalNAc:polypeptide N-acetylgalactosaminyltransferase 2) [Cleaved into: Polypeptide N-acetylgalactosaminyltransferase 2 soluble form]	Galnt2	Mus musculus (Mouse)
Q91YM4	-0.36240095	17.55362261	-6.441254866	4.98E-05	0.000194154	1.544475519	reviewed	FAKD4_MOUSE	FAST kinase domain-containing protein 4 (Protein TBRG4) (Transforming growth factor beta regulator 4)	Tbrg4 Kiaa0948	Mus musculus (Mouse)
Q5DU00	0.903725973	20.84398928	6.437831549	5.00E-05	0.00019487	1.539504153	reviewed	DCDC2_MOUSE	Doublecortin domain-containing protein 2	Dcdc2 Dcdc2a Kiaa1154	Mus musculus (Mouse)
O35857	-0.384221232	18.91916883	-6.431771975	5.04E-05	0.000196297	1.530700527	reviewed	TIM44_MOUSE	Mitochondrial import inner membrane translocase subunit TIM44	Timm44 Mimt44 Tim44	Mus musculus (Mouse)
P35585	0.283968847	17.74539331	6.430172658	5.05E-05	0.000196358	1.528376142	reviewed	AP1M1_MOUSE	AP-1 complex subunit mu-1 (AP-mu chain family member mu1A) (Adaptor protein complex AP-1 subunit mu-1) (Adaptor-related protein complex 1 subunit mu-1) (Clathrin assembly protein complex 1 mu-1 medium chain 1) (Clathrin coat assembly protein AP47) (Clathrin coat-associated protein AP47) (Golgi adaptor HA1/AP1 adaptin mu-1 subunit) (Mu-adaptin 1) (Mu1A-adaptin)	Ap1m1 Cltnm	Mus musculus (Mouse)
Q70FJ1	0.8440848	13.62899442	6.430085043	5.05E-05	0.000196358	1.528248795	reviewed	AKAP9_MOUSE	A-kinase anchor protein 9 (AKAP-9) (Protein kinase A-anchoring protein 9) (PRKA9)	Akap9 Kiaa0803	Mus musculus (Mouse)
Q9D7I5	0.502165199	15.28593159	6.417615096	5.14E-05	0.000199542	1.510113498	reviewed	LHPP_MOUSE	Phospholysine phosphohistidine inorganic pyrophosphate phosphatase (EC 3.1.3.-) (EC 3.6.1.1)	Lhpp	Mus musculus (Mouse)
Q03311	0.507222899	14.16424146	6.413169433	5.17E-05	0.000200483	1.503643013	reviewed	CHLE_MOUSE	Cholinesterase (EC 3.1.1.8) (Acylcholine acylhydrolase) (Butyrylcholine esterase) (Choline esterase II) (Pseudocholinesterase)	Bche	Mus musculus (Mouse)
Q8VD75	0.396774448	15.89640259	6.412730153	5.18E-05	0.000200483	1.503003514	reviewed	HIP1_MOUSE	Huntingtin-interacting protein 1 (HIP-1) (Huntingtin-interacting protein I) (HIP-I)	Hip1 Kiaa4113	Mus musculus (Mouse)
O54998	-0.523047948	15.82985624	-6.388974586	5.35E-05	0.000206926	1.46838165	reviewed	FKBP7_MOUSE	Peptidyl-prolyl cis-trans isomerase FKBP7 (PPIase FKBP7) (EC 5.2.1.8) (23 kDa FK506-binding protein) (23 kDa FKBP) (FKBP-23) (FK506-binding protein 7) (FKBP-7) (Rotamase)	Fkbp7 Fkbp23	Mus musculus (Mouse)
Q8BFZ3	1.026524341	23.47589189	6.38447831	5.38E-05	0.000208002	1.461820111	reviewed	ACTBL_MOUSE	Beta-actin-like protein 2 (Kappa-actin)	Actbl2	Mus musculus (Mouse)
P50580	0.406955771	20.89121135	6.380806182	5.41E-05	0.000208848	1.456459248	reviewed	PA2G4_MOUSE	Proliferation-associated protein 2G4 (IRES-specific cellular trans-acting factor 45 kDa) (ITAF45) (Mpp1) (Proliferation-associated protein 1) (Protein p38-2G4)	Pa2g4 Ebp1 Plfap	Mus musculus (Mouse)
Q8K019	0.58130192	16.37368422	6.376617183	5.44E-05	0.000209847	1.450341591	reviewed	BCLF1_MOUSE	Bcl-2-associated transcription factor 1 (Btf)	Bclaf1 Btf Kiaa0164	Mus musculus (Mouse)
O88696	-0.345063507	16.08800496	-6.366256187	5.52E-05	0.000212652	1.435200097	reviewed	CLPP_MOUSE	ATP-dependent Clp protease proteolytic subunit, mitochondrial (EC 3.4.21.92) (Caseinolytic mitochondrial matrix peptidase proteolytic subunit) (Endopeptidase Clp)	Clpp	Mus musculus (Mouse)
Q8VCF0	-0.310855777	16.07251525	-6.358901891	5.57E-05	0.000214457	1.424443769	reviewed	MAVS_MOUSE	Mitochondrial antiviral-signaling protein (MAVS) (CARD adapter inducing interferon beta) (Cardif) (Interferon beta promoter stimulator protein 1) (IPS-1) (Virus-induced-signaling adapter) (VISA)	Mavs Ips1 Visa	Mus musculus (Mouse)
Q9WVL3	-0.382666597	16.98067973	-6.35868679	5.58E-05	0.000214457	1.424129053	reviewed	S12A7_MOUSE	Solute carrier family 12 member 7 (Electroneutral potassium-chloride cotransporter 4) (K-Cl cotransporter 4)	Slc12a7 Kcc4	Mus musculus (Mouse)
P37040	-0.402277677	17.19522477	-6.356696472	5.59E-05	0.000214834	1.421216717	reviewed	NCPR_MOUSE	NADPH--cytochrome P450 reductase (CPR) (P450R) (EC 1.6.2.4)	Por	Mus musculus (Mouse)
Q6NZN0	0.53569489	12.88300096	6.355061464	5.60E-05	0.000215107	1.418823885	reviewed	RBM26_MOUSE	RNA-binding protein 26 (Protein expressed in male leptotene and zygotene spermatocytes 393) (MLZ-393) (RNA-binding motif protein 26)	Rbm26	Mus musculus (Mouse)
Q9WUP7	0.410153244	16.71435147	6.351134454	5.63E-05	0.000216062	1.413075238	reviewed	UCHL5_MOUSE	Ubiquitin carboxyl-terminal hydrolase isozyme L5 (UCH-L5) (EC 3.4.19.12) (Ubiquitin C-terminal hydrolase UCH37) (Ubiquitin thioesterase L5)	Uchl5 Uch37	Mus musculus (Mouse)
P63325	0.333016317	20.65811171	6.349882051	5.64E-05	0.000216222	1.411241438	reviewed	RS10_MOUSE	Small ribosomal subunit protein eS10 (40S ribosomal protein S10)	Rps10	Mus musculus (Mouse)
Q9D868	0.771415624	17.56937669	6.346280085	5.67E-05	0.000217086	1.405966168	reviewed	PPIH_MOUSE	Peptidyl-prolyl cis-trans isomerase H (PPIase H) (EC 5.2.1.8) (Rotamase H)	Ppih	Mus musculus (Mouse)
Q9ESN9	-0.326423548	13.24063138	-6.344180456	5.69E-05	0.000217502	1.402890338	reviewed	JIP3_MOUSE	C-Jun-amino-terminal kinase-interacting protein 3 (JIP-3) (JNK-interacting protein 3) (JNK MAP kinase scaffold protein 3) (JNK/SAPK-associated protein 1) (JSAP1) (Mitogen-activated protein kinase 8-interacting protein 3) (Sunday driver 2)	Mapk8ip3 Jip3 Jsap1 Syd2	Mus musculus (Mouse)
Q5M8N0	-0.965387715	15.26591263	-6.341746035	5.71E-05	0.00021802	1.399323314	reviewed	CNRP1_MOUSE	CB1 cannabinoid receptor-interacting protein 1 (CRIP-1)	Cnrip1	Mus musculus (Mouse)
Q9QZ08	-0.331937095	16.64517754	-6.339232614	5.73E-05	0.000218564	1.395639691	reviewed	NAGK_MOUSE	N-acetyl-D-glucosamine kinase (N-acetylglucosamine kinase) (EC 2.7.1.59) (GlcNAc kinase) (Muramyl dipeptide kinase) (EC 2.7.1.-) (N-acetyl-D-mannosamine kinase) (EC 2.7.1.60)	Nagk Gnk	Mus musculus (Mouse)
Q5SRX1	-0.361106379	15.73191976	-6.328310679	5.81E-05	0.000221671	1.379622768	reviewed	TM1L2_MOUSE	TOM1-like protein 2 (Target of Myb-like protein 2)	Tom1l2	Mus musculus (Mouse)
Q9WV91	0.310970128	14.44470707	6.326638587	5.83E-05	0.000221967	1.377169232	reviewed	FPRP_MOUSE	Prostaglandin F2 receptor negative regulator (CD9 partner 1) (CD9P-1) (Glu-Trp-Ile EWI motif-containing protein F) (EWI-F) (Prostaglandin F2-alpha receptor regulatory protein) (Prostaglandin F2-alpha receptor-associated protein) (CD antigen CD315)	Ptgfrn Fprp	Mus musculus (Mouse)
Q922R8	0.659898845	20.63145573	6.325051397	5.84E-05	0.000222237	1.374839926	reviewed	PDIA6_MOUSE	Protein disulfide-isomerase A6 (EC 5.3.4.1) (Thioredoxin domain-containing protein 7)	Pdia6 Txndc7	Mus musculus (Mouse)
Q9D8Y1	-0.523894514	17.57043635	-6.323064251	5.86E-05	0.000222631	1.371923178	reviewed	T126A_MOUSE	Transmembrane protein 126A	Tmem126a	Mus musculus (Mouse)
Q7TNE3	0.43913683	15.47950773	6.311083083	5.95E-05	0.000226133	1.354325776	reviewed	SPAG7_MOUSE	Sperm-associated antigen 7	Spag7	Mus musculus (Mouse)
P51655	0.637438208	15.97173354	6.309515482	5.97E-05	0.000226388	1.352021913	reviewed	GPC4_MOUSE	Glypican-4 (K-glypican) [Cleaved into: Secreted glypican-4]	Gpc4	Mus musculus (Mouse)
Q00422	0.327768498	14.68295355	6.308861823	5.97E-05	0.000226388	1.351061148	reviewed	GABPA_MOUSE	GA-binding protein alpha chain (GABP subunit alpha)	Gabpa E4tf1a	Mus musculus (Mouse)
Q811U4	-0.461432851	17.68189788	-6.302552632	6.03E-05	0.000228154	1.34178476	reviewed	MFN1_MOUSE	Mitofusin-1 (EC 3.6.5.-) (Transmembrane GTPase MFN1)	Mfn1	Mus musculus (Mouse)
Q99020	0.453270588	20.33190759	6.29993903	6.05E-05	0.00022876	1.337940405	reviewed	ROAA_MOUSE	Heterogeneous nuclear ribonucleoprotein A/B (hnRNP A/B) (CArG-binding factor-A) (CBF-A)	Hnrnpab Cbf-a Cgbfa Hnrpab	Mus musculus (Mouse)
Q8C2Q3	0.314165295	19.33036767	6.295962504	6.08E-05	0.000229801	1.332089541	reviewed	RBM14_MOUSE	RNA-binding protein 14 (RNA-binding motif protein 14)	Rbm14	Mus musculus (Mouse)
O35350	-0.366325529	16.55792693	-6.291791157	6.12E-05	0.000230911	1.325949719	reviewed	CAN1_MOUSE	Calpain-1 catalytic subunit (EC 3.4.22.52) (Calcium-activated neutral proteinase 1) (CANP 1) (Calpain mu-type) (Calpain-1 large subunit) (Micromolar-calpain) (muCANP)	Capn1 Canp1 Capa1	Mus musculus (Mouse)
P15864	0.804761939	23.99495141	6.288317971	6.15E-05	0.000231802	1.320835721	reviewed	H12_MOUSE	Histone H1.2 (H1 VAR.1) (H1c)	H1-2 H1f2 Hist1h1c	Mus musculus (Mouse)
Q8VEK3	0.466045397	21.92984023	6.284524084	6.18E-05	0.0002328	1.31524764	reviewed	HNRPU_MOUSE	Heterogeneous nuclear ribonucleoprotein U (hnRNP U) (Scaffold-attachment factor A) (SAF-A)	Hnrnpu Hnrpu	Mus musculus (Mouse)
P63242	0.429371544	21.0402146	6.282512925	6.19E-05	0.000233226	1.312284577	reviewed	IF5A1_MOUSE	Eukaryotic translation initiation factor 5A-1 (eIF-5A-1) (eIF-5A1) (Eukaryotic initiation factor 5A isoform 1) (eIF-5A) (eIF-4D)	Eif5a	Mus musculus (Mouse)
Q9CZJ2	-0.395741483	16.78571543	-6.278929684	6.23E-05	0.000234163	1.307003986	reviewed	HS12B_MOUSE	Heat shock 70 kDa protein 12B	Hspa12b	Mus musculus (Mouse)
Q9D7N6	-0.687791265	14.18639994	-6.277156653	6.24E-05	0.000234514	1.304390439	reviewed	RM30_MOUSE	Large ribosomal subunit protein uL30m (39S ribosomal protein L30, mitochondrial) (L30mt) (MRP-L30)	Mrpl30	Mus musculus (Mouse)
Q9QYB5	0.289202002	18.39736051	6.276294801	6.25E-05	0.000234568	1.303119868	reviewed	ADDG_MOUSE	Gamma-adducin (Adducin-like protein 70)	Add3 Addl	Mus musculus (Mouse)
Q9WUB3	-0.650412585	22.10416493	-6.275352983	6.26E-05	0.000234649	1.301731291	reviewed	PYGM_MOUSE	Glycogen phosphorylase, muscle form (EC 2.4.1.1) (Myophosphorylase)	Pygm	Mus musculus (Mouse)
Q8CHH9	-0.457711862	16.87167684	-6.265018223	6.35E-05	0.000237817	1.286486237	reviewed	SEPT8_MOUSE	Septin-8	Septin8 Kiaa0202 Sept8	Mus musculus (Mouse)
Q64674	0.518817459	17.67543359	6.262490442	6.37E-05	0.000238425	1.282755234	reviewed	SPEE_MOUSE	Spermidine synthase (SPDSY) (EC 2.5.1.16) (Putrescine aminopropyltransferase)	Srm	Mus musculus (Mouse)
Q61205	0.879067197	18.10038584	6.257728576	6.41E-05	0.00023978	1.275724363	reviewed	PA1B3_MOUSE	Platelet-activating factor acetylhydrolase IB subunit alpha1 (EC 3.1.1.47) (PAF acetylhydrolase 29 kDa subunit) (PAF-AH 29 kDa subunit) (PAF-AH subunit gamma) (PAFAH subunit gamma)	Pafah1b3 Pafahg	Mus musculus (Mouse)
P47962	0.297491027	20.4882315	6.244203554	6.53E-05	0.000244107	1.2557379	reviewed	RL5_MOUSE	Large ribosomal subunit protein uL18 (60S ribosomal protein L5)	Rpl5	Mus musculus (Mouse)
Q99MZ7	-0.379776781	14.62029415	-6.241406924	6.56E-05	0.000244825	1.2516021	reviewed	PECR_MOUSE	Peroxisomal trans-2-enoyl-CoA reductase (TERP) (EC 1.3.1.38)	Pecr	Mus musculus (Mouse)
P97868	0.390944532	13.13916732	6.23559485	6.61E-05	0.000246582	1.243003498	reviewed	RBBP6_MOUSE	E3 ubiquitin-protein ligase RBBP6 (EC 2.3.2.27) (Proliferation potential-related protein) (Protein P2P-R) (RING-type E3 ubiquitin transferase RBBP6) (Retinoblastoma-binding protein 6) (p53-associated cellular protein of testis)	Rbbp6 P2pr Pact	Mus musculus (Mouse)
P97352	-0.309333138	20.7880096	-6.234042403	6.63E-05	0.00024688	1.240705971	reviewed	S10AD_MOUSE	Protein S100-A13 (S100 calcium-binding protein A13)	S100a13	Mus musculus (Mouse)
Q922V4	0.502587269	13.78836662	6.228179506	6.68E-05	0.00024867	1.232026275	reviewed	PLRG1_MOUSE	Pleiotropic regulator 1	Plrg1	Mus musculus (Mouse)
O70373	0.510262946	19.33778929	6.226798689	6.69E-05	0.000248912	1.229981371	reviewed	XIRP1_MOUSE	Xin actin-binding repeat-containing protein 1 (Cardiomyopathy-associated protein 1)	Xirp1 Cmya1 Xin Xin-alpha	Mus musculus (Mouse)
P80315	0.302469821	20.36089551	6.224235763	6.72E-05	0.000249566	1.226185146	reviewed	TCPD_MOUSE	T-complex protein 1 subunit delta (TCP-1-delta) (A45) (CCT-delta)	Cct4 Cctd	Mus musculus (Mouse)
Q9D6N5	0.345711902	17.72162263	6.223225519	6.73E-05	0.00024968	1.224688518	reviewed	NC2A_MOUSE	Dr1-associated corepressor (Dr1-associated protein 1) (Negative cofactor 2-alpha) (NC2-alpha)	Drap1	Mus musculus (Mouse)
Q9Z1Q9	0.297762001	16.32660406	6.217153645	6.79E-05	0.000251385	1.215690402	reviewed	SYVC_MOUSE	Valine--tRNA ligase (EC 6.1.1.9) (Protein G7a) (Valyl-tRNA synthetase) (ValRS)	Vars1 Bat6 G7a Vars Vars2	Mus musculus (Mouse)
Q8VDT9	-0.346635686	17.36688173	-6.216936981	6.79E-05	0.000251385	1.215369227	reviewed	RM50_MOUSE	Large ribosomal subunit protein mL50 (39S ribosomal protein L50, mitochondrial) (L50mt) (MRP-L50)	Mrpl50	Mus musculus (Mouse)
Q9JII6	-0.357270338	19.06250863	-6.216310198	6.79E-05	0.000251385	1.214440071	reviewed	AK1A1_MOUSE	Aldo-keto reductase family 1 member A1 (EC 1.1.1.2) (EC 1.1.1.372) (EC 1.1.1.54) (Alcohol dehydrogenase [NADP(+)]) (Aldehyde reductase) (Glucuronate reductase) (EC 1.1.1.19) (Glucuronolactone reductase) (EC 1.1.1.20) (S-nitroso-CoA reductase) (ScorR) (EC 1.6.-.-)	Akr1a1 Akr1a4	Mus musculus (Mouse)
Q9JHW4	0.493742992	15.56135231	6.212616302	6.83E-05	0.000252447	1.208963076	reviewed	SELB_MOUSE	Selenocysteine-specific elongation factor (EC 3.6.5.-) (Elongation factor sec) (Eukaryotic elongation factor, selenocysteine-tRNA-specific) (mSelB)	Eefsec Selb	Mus musculus (Mouse)
P70349	-0.76231282	20.01219123	-6.197952763	6.97E-05	0.000257422	1.187202855	reviewed	HINT1_MOUSE	Adenosine 5'-monophosphoramidase HINT1 (EC 3.9.1.-) (Desumoylating isopeptidase HINT1) (EC 3.4.22.-) (Histidine triad nucleotide-binding protein 1) (Protein kinase C inhibitor 1) (Protein kinase C-interacting protein 1) (PKCI-1)	Hint1 Hint Pkci Pkci1 Prkcnh1	Mus musculus (Mouse)
Q9CQF4	-0.413525717	14.71616776	-6.197314274	6.98E-05	0.000257422	1.186254691	reviewed	MRES1_MOUSE	Mitochondrial transcription rescue factor 1	Mtres1	Mus musculus (Mouse)
Q8VIJ6	0.365808192	19.12698918	6.188711663	7.06E-05	0.000260297	1.173474279	reviewed	SFPQ_MOUSE	Splicing factor, proline- and glutamine-rich (DNA-binding p52/p100 complex, 100 kDa subunit) (Polypyrimidine tract-binding protein-associated-splicing factor) (PSF) (PTB-associated-splicing factor)	Sfpq Psf	Mus musculus (Mouse)
Q0II04	-0.499387131	21.08311172	-6.186889273	7.08E-05	0.000260715	1.170765559	reviewed	NEBL_MOUSE	Nebulette (Actin-binding Z-disk protein)	Nebl Lnebl	Mus musculus (Mouse)
Q5FWK3	0.373713746	18.74715198	6.176730125	7.18E-05	0.000264207	1.155657138	reviewed	RHG01_MOUSE	Rho GTPase-activating protein 1 (Rho-type GTPase-activating protein 1)	Arhgap1	Mus musculus (Mouse)
Q78JE5	0.62028973	16.87686492	6.170212203	7.25E-05	0.000266163	1.145956424	reviewed	FBX22_MOUSE	F-box only protein 22	Fbxo22 Fbx22	Mus musculus (Mouse)
P17918	0.974260865	19.31442364	6.170127023	7.25E-05	0.000266163	1.145829611	reviewed	PCNA_MOUSE	Proliferating cell nuclear antigen (PCNA) (Cyclin)	Pcna	Mus musculus (Mouse)
Q9Z0X4	-0.573038216	9.378440533	-6.155403769	7.40E-05	0.000271471	1.123895231	reviewed	PDE3A_MOUSE	cGMP-inhibited 3',5'-cyclic phosphodiesterase 3A (EC 3.1.4.17) (Cyclic GMP-inhibited phosphodiesterase A) (CGI-PDE A)	Pde3a	Mus musculus (Mouse)
Q6P549	0.531134758	13.76230849	6.152946977	7.42E-05	0.000272154	1.120232269	reviewed	SHIP2_MOUSE	Phosphatidylinositol 3,4,5-trisphosphate 5-phosphatase 2 (EC 3.1.3.86) (Inositol polyphosphate phosphatase-like protein 1) (INPPL-1) (Protein 51C) (SH2 domain-containing inositol 5'-phosphatase 2) (SH2 domain-containing inositol phosphatase 2) (SHIP-2)	Inppl1 Ship2	Mus musculus (Mouse)
Q9CR59	-0.4976728	16.2208957	-6.146426228	7.49E-05	0.000274279	1.110506132	reviewed	G45IP_MOUSE	Large ribosomal subunit protein mL64 (39S ribosomal protein L59, mitochondrial) (MRP-L59) (Growth arrest and DNA damage-inducible proteins-interacting protein 1)	Gadd45gip1 Mrpl59	Mus musculus (Mouse)
Q9QYA2	-0.526558958	16.85998679	-6.146081663	7.50E-05	0.000274279	1.109992028	reviewed	TOM40_MOUSE	Mitochondrial import receptor subunit TOM40 homolog (Mitochondrial outer membrane protein of 35 kDa) (MOM35) (Protein Haymaker) (Translocase of outer membrane 40 kDa subunit homolog)	Tomm40 Mom35 Tom40	Mus musculus (Mouse)
Q8R3Q6	-0.374831211	19.4206157	-6.140686375	7.55E-05	0.00027611	1.101939935	reviewed	MIX23_MOUSE	Protein MIX23 (Coiled-coil domain-containing protein 58)	Mix23 Ccdc58	Mus musculus (Mouse)
Q7TPR4	0.552302886	19.12565547	6.13735314	7.59E-05	0.000277149	1.096963322	reviewed	ACTN1_MOUSE	Alpha-actinin-1 (Alpha-actinin cytoskeletal isoform) (F-actin cross-linking protein) (Non-muscle alpha-actinin-1)	Actn1	Mus musculus (Mouse)
Q02257	-0.369275509	20.00288331	-6.132535616	7.64E-05	0.000278655	1.089767935	reviewed	PLAK_MOUSE	Junction plakoglobin (Desmoplakin III) (Desmoplakin-3)	Jup	Mus musculus (Mouse)
P50752	-0.883701541	23.97459846	-6.132037264	7.65E-05	0.000278655	1.089023422	reviewed	TNNT2_MOUSE	Troponin T, cardiac muscle (TnTc) (Cardiac muscle troponin T) (cTnT)	Tnnt2	Mus musculus (Mouse)
Q9CQ43-2	-0.66100273	17.69700063	-6.131510619	7.65E-05	0.000278655	1.088236604	reviewed	DUT_MOUSE	Deoxyuridine 5'-triphosphate nucleotidohydrolase (dUTPase) (EC 3.6.1.23)	Dut Dutp	Mus musculus (Mouse)
Q8C0N2	-0.576775228	13.76631865	-6.123833081	7.74E-05	0.000281425	1.076761891	reviewed	GPAT3_MOUSE	Glycerol-3-phosphate acyltransferase 3 (GPAT-3) (EC 2.3.1.15) (1-acyl-sn-glycerol-3-phosphate O-acyltransferase 10) (AGPAT 10) (1-acyl-sn-glycerol-3-phosphate O-acyltransferase 9) (1-AGP acyltransferase 9) (1-AGPAT 9) (EC 2.3.1.51) (Acyl-CoA:glycerol-3-phosphate acyltransferase 3) (mGPAT3) (Lysophosphatidic acid acyltransferase theta) (LPAAT-theta)	Gpat3 Agpat9	Mus musculus (Mouse)
A2ASQ1	0.322728697	17.80804937	6.115843853	7.82E-05	0.000284325	1.064812754	reviewed	AGRIN_MOUSE	Agrin [Cleaved into: Agrin N-terminal 110 kDa subunit; Agrin C-terminal 110 kDa subunit; Agrin C-terminal 90 kDa fragment (C90); Agrin C-terminal 22 kDa fragment (C22)]	Agrn Agrin	Mus musculus (Mouse)
Q60930	-0.515460901	23.25471725	-6.115242686	7.83E-05	0.000284325	1.063913262	reviewed	VDAC2_MOUSE	Non-selective voltage-gated ion channel VDAC2 (VDAC-2) (mVDAC2) (Outer mitochondrial membrane protein porin 2) (Voltage-dependent anion-selective channel protein 6) (VDAC-6) (mVDAC6)	Vdac2 Vdac6	Mus musculus (Mouse)
P61087	0.302496643	18.61477215	6.111942524	7.87E-05	0.000285386	1.058974529	reviewed	UBE2K_MOUSE	Ubiquitin-conjugating enzyme E2 K (EC 2.3.2.23) (E2 ubiquitin-conjugating enzyme K) (Huntingtin-interacting protein 2) (HIP-2) (Ubiquitin carrier protein) (Ubiquitin-conjugating enzyme E2-25 kDa) (Ubiquitin-conjugating enzyme E2(25K)) (Ubiquitin-conjugating enzyme E2-25K) (Ubiquitin-protein ligase)	Ube2k Hip2	Mus musculus (Mouse)
Q924M7	-0.507995762	17.95201199	-6.110577694	7.88E-05	0.00028567	1.056931608	reviewed	MPI_MOUSE	Mannose-6-phosphate isomerase (EC 5.3.1.8) (Phosphohexomutase) (Phosphomannose isomerase) (PMI)	Mpi Mpi1 Pmi	Mus musculus (Mouse)
Q9CQF8	-0.745559707	17.43866016	-6.109390749	7.90E-05	0.000285883	1.055154744	reviewed	RT63_MOUSE	Large ribosomal subunit protein mL63 (Mitochondrial ribosomal protein 63) (Mitochondrial ribosomal protein L57) (Ribosomal protein 63, mitochondrial) (mMRP63)	Mrpl57 Mrp63	Mus musculus (Mouse)
Q9R0P4	0.526304968	15.47304584	6.107913815	7.91E-05	0.000286041	1.052943494	reviewed	SMAP_MOUSE	Small acidic protein (Sid 2057)	Smap Sid2057	Mus musculus (Mouse)
P49722	0.65108092	18.32015676	6.1076827	7.91E-05	0.000286041	1.052597443	reviewed	PSA2_MOUSE	Proteasome subunit alpha type-2 (Macropain subunit C3) (Multicatalytic endopeptidase complex subunit C3) (Proteasome component C3) (Proteasome subunit alpha-2) (alpha-2)	Psma2 Lmpc3	Mus musculus (Mouse)
Q99MS7	-0.317974981	14.23884682	-6.104588977	7.95E-05	0.000287027	1.047964486	reviewed	EH1L1_MOUSE	EH domain-binding protein 1-like protein 1 (Tangerin)	Ehbp1l1	Mus musculus (Mouse)
Q9DAR7	0.317561577	16.73709178	6.103837427	7.96E-05	0.000287066	1.046838816	reviewed	DCPS_MOUSE	m7GpppX diphosphatase (EC 3.6.1.59) (DCS-1) (Decapping scavenger enzyme) (Hint-related 7meGMP-directed hydrolase) (Histidine triad nucleotide-binding protein 5) (Histidine triad protein member 5) (HINT-5) (Scavenger mRNA-decapping enzyme DcpS)	Dcps Dcs1 Hint5	Mus musculus (Mouse)
O08915	0.404018392	14.08307837	6.099300576	8.01E-05	0.000288645	1.040041882	reviewed	AIP_MOUSE	AH receptor-interacting protein (AIP) (Aryl-hydrocarbon receptor-interacting protein)	Aip	Mus musculus (Mouse)
P43274	0.93582433	24.05181508	6.0982139	8.02E-05	0.000288731	1.038413448	reviewed	H14_MOUSE	Histone H1.4 (H1 VAR.2) (H1e)	H1-4 H1f4 Hist1h1e	Mus musculus (Mouse)
Q78IK2	-0.829172749	18.83818855	-6.097370348	8.03E-05	0.000288731	1.037149235	reviewed	ATPMK_MOUSE	ATP synthase membrane subunit K, mitochondrial (ATP synthase membrane subunit DAPIT, mitochondrial) (Diabetes-associated protein in insulin-sensitive tissues) (Up-regulated during skeletal muscle growth protein 5)	Atp5mk Atp5md Dapit Usmg5	Mus musculus (Mouse)
Q68FL6	0.262671043	17.21612396	6.097024906	8.03E-05	0.000288731	1.0366315	reviewed	SYMC_MOUSE	Methionine--tRNA ligase, cytoplasmic (EC 6.1.1.10) (Methionyl-tRNA synthetase) (MetRS)	Mars1 Mars	Mus musculus (Mouse)
Q3UYV9	0.3357862	14.6599169	6.096471826	8.04E-05	0.000288731	1.03580253	reviewed	NCBP1_MOUSE	Nuclear cap-binding protein subunit 1 (80 kDa nuclear cap-binding protein) (CBP80) (NCBP 80 kDa subunit)	Ncbp1 Cbp80	Mus musculus (Mouse)
P30681	0.68044016	20.79008877	6.084770546	8.17E-05	0.000293281	1.018254553	reviewed	HMGB2_MOUSE	High mobility group protein B2 (High mobility group protein 2) (HMG-2)	Hmgb2 Hmg2	Mus musculus (Mouse)
P42227	-0.366566723	15.95266011	-6.073359798	8.31E-05	0.000297691	1.001124174	reviewed	STAT3_MOUSE	Signal transducer and activator of transcription 3 (Acute-phase response factor)	Stat3 Aprf	Mus musculus (Mouse)
Q8R1G2	-0.800511759	15.56752068	-6.072935393	8.31E-05	0.000297691	1.000486692	reviewed	CMBL_MOUSE	Carboxymethylenebutenolidase homolog (EC 3.1.-.-)	Cmbl	Mus musculus (Mouse)
Q9ET54	0.349097012	18.29104566	6.068660552	8.36E-05	0.000299225	0.994064236	reviewed	PALLD_MOUSE	Palladin	Palld Kiaa0992	Mus musculus (Mouse)
O35638	0.571076756	13.74066777	6.053668619	8.54E-05	0.000305378	0.971520745	reviewed	STAG2_MOUSE	Cohesin subunit SA-2 (SCC3 homolog 2) (Stromal antigen 2)	Stag2 Sa2 Sap2	Mus musculus (Mouse)
Q9CQU0	0.325743197	19.67543839	6.042887638	8.68E-05	0.000309807	0.955290204	reviewed	TXD12_MOUSE	Thioredoxin domain-containing protein 12 (EC 1.8.4.2) (Endoplasmic reticulum resident protein 19) (ER protein 19) (ERp19) (Thioredoxin-like protein p19)	Txndc12 Tlp19	Mus musculus (Mouse)
Q9QZF2	0.576115782	16.0014637	6.040526762	8.70E-05	0.000310563	0.951733822	reviewed	GPC1_MOUSE	Glypican-1 [Cleaved into: Secreted glypican-1]	Gpc1	Mus musculus (Mouse)
Q8K0U4	-0.482221081	17.27266893	-6.039658942	8.72E-05	0.000310662	0.95042636	reviewed	HS12A_MOUSE	Heat shock 70 kDa protein 12A	Hspa12a Kiaa0417	Mus musculus (Mouse)
Q9EPC5	-0.688338454	14.00088912	-6.034817804	8.78E-05	0.000312522	0.94313078	reviewed	RET7_MOUSE	Retinoid-binding protein 7 (Cellular retinoic acid-binding protein 4) (CRABP4) (CRBP4) (Cellular retinoic acid-binding protein IV) (CRABP-IV)	Rbp7	Mus musculus (Mouse)
E9Q5C9	0.505412667	17.36186007	6.033847382	8.79E-05	0.000312667	0.941667969	reviewed	NOLC1_MOUSE	Nucleolar and coiled-body phosphoprotein 1 (140 kDa nucleolar phosphoprotein) (Nopp140)	Nolc1 Kiaa0035	Mus musculus (Mouse)
B2RQC6	0.345021074	16.23447188	6.03248705	8.80E-05	0.000312986	0.939617192	reviewed	PYR1_MOUSE	Multifunctional protein CAD (Carbamoyl phosphate synthetase 2-aspartate transcarbamylase-dihydroorotase) [Includes: Glutamine-dependent carbamoyl-phosphate synthase (EC 6.3.5.5); Glutamine amidotransferase (GATase) (GLNase) (EC 3.5.1.2); Ammonium-dependent carbamoyl phosphate synthase (CPS) (CPSase) (EC 6.3.4.16); Aspartate carbamoyltransferase (EC 2.1.3.2); Dihydroorotase (EC 3.5.2.3)]	Cad	Mus musculus (Mouse)
P82347	-0.346669128	17.70631114	-6.028921089	8.85E-05	0.000314292	0.934240095	reviewed	SGCD_MOUSE	Delta-sarcoglycan (Delta-SG) (35 kDa dystrophin-associated glycoprotein) (35DAG)	Sgcd	Mus musculus (Mouse)
P24369	-0.390391562	20.79698489	-6.024661999	8.90E-05	0.000315915	0.927815539	reviewed	PPIB_MOUSE	Peptidyl-prolyl cis-trans isomerase B (PPIase B) (EC 5.2.1.8) (CYP-S1) (Cyclophilin B) (Rotamase B) (S-cyclophilin) (SCYLP)	Ppib	Mus musculus (Mouse)
Q5SWU9	0.354900097	12.24638427	6.02180965	8.94E-05	0.000316912	0.923511563	reviewed	ACACA_MOUSE	Acetyl-CoA carboxylase 1 (ACC1) (EC 6.4.1.2) (ACC-alpha) (Acetyl-CoA carboxylase 265)	Acaca Acac Gm738	Mus musculus (Mouse)
P31001	-0.680750585	22.21387422	-6.020639418	8.95E-05	0.000317151	0.921745448	reviewed	DESM_MOUSE	Desmin	Des	Mus musculus (Mouse)
Q9CXV1	-0.892393632	17.1857722	-6.01552355	9.02E-05	0.000319181	0.914022369	reviewed	DHSD_MOUSE	Succinate dehydrogenase [ubiquinone] cytochrome b small subunit, mitochondrial (CybS) (CII-4) (Malate dehydrogenase [quinone] cytochrome b small subunit) (QPs3) (Succinate dehydrogenase complex subunit D) (Succinate-ubiquinone oxidoreductase cytochrome b small subunit) (Succinate-ubiquinone reductase membrane anchor subunit)	Sdhd	Mus musculus (Mouse)
P62702	0.290657208	21.38500491	6.014486121	9.03E-05	0.000319363	0.912455793	reviewed	RS4X_MOUSE	Small ribosomal subunit protein eS4 (40S ribosomal protein S4, X isoform)	Rps4x Rps4	Mus musculus (Mouse)
O54916	0.741594714	14.81359826	6.012250995	9.06E-05	0.000320091	0.909080125	reviewed	REPS1_MOUSE	RalBP1-associated Eps domain-containing protein 1 (RalBP1-interacting protein 1)	Reps1	Mus musculus (Mouse)
Q923D5	0.435461558	14.79841593	6.010611179	9.08E-05	0.000320549	0.906603105	reviewed	WBP11_MOUSE	WW domain-binding protein 11 (WBP-11) (Splicing factor that interacts with PQBP-1 and PP1)	Wbp11 Sipp1	Mus musculus (Mouse)
Q9WTP6	-0.263345412	20.6370904	-6.007251379	9.13E-05	0.000321797	0.90152681	reviewed	KAD2_MOUSE	Adenylate kinase 2, mitochondrial (AK 2) (EC 2.7.4.3) (ATP-AMP transphosphorylase 2) (ATP:AMP phosphotransferase) (Adenylate monophosphate kinase)	Ak2	Mus musculus (Mouse)
Q8BGZ4	0.399156727	16.31892984	6.005733311	9.15E-05	0.000322202	0.899232664	reviewed	CDC23_MOUSE	Cell division cycle protein 23 homolog (Anaphase-promoting complex subunit 8) (APC8) (Cyclosome subunit 8)	Cdc23 Anapc8	Mus musculus (Mouse)
P12246	-0.537481693	14.91975979	-6.002856072	9.18E-05	0.000323235	0.89488363	reviewed	SAMP_MOUSE	Serum amyloid P-component (SAP)	Apcs Ptx2 Sap	Mus musculus (Mouse)
Q9Z103	0.45684899	14.86151555	5.996114621	9.27E-05	0.000326066	0.88468926	reviewed	ADNP_MOUSE	Activity-dependent neuroprotector homeobox protein (Activity-dependent neuroprotective protein)	Adnp	Mus musculus (Mouse)
P85094	-0.331580297	16.35624127	-5.995224984	9.28E-05	0.000326185	0.88334349	reviewed	ISC2A_MOUSE	Isochorismatase domain-containing protein 2A	Isoc2a Isoc2	Mus musculus (Mouse)
Q9QUI0	0.343193102	20.35101989	5.992647565	9.32E-05	0.000327093	0.879443967	reviewed	RHOA_MOUSE	Transforming protein RhoA (EC 3.6.5.2)	Rhoa Arha Arha2	Mus musculus (Mouse)
P21981	0.784705164	20.03385566	5.987945583	9.38E-05	0.000329001	0.872327715	reviewed	TGM2_MOUSE	Protein-glutamine gamma-glutamyltransferase 2 (EC 2.3.2.13) (Isopeptidase TGM2) (EC 3.4.-.-) (Protein-glutamine deamidase TGM2) (EC 3.5.1.44) (Protein-glutamine dopaminyltransferase TGM2) (EC 2.3.1.-) (Protein-glutamine histaminyltransferase TGM2) (EC 2.3.1.-) (Protein-glutamine noradrenalinyltransferase TGM2) (EC 2.3.1.-) (Protein-glutamine serotonyltransferase TGM2) (EC 2.3.1.-) (Tissue transgl…	Tgm2	Mus musculus (Mouse)
P70670	-0.439303539	20.63034887	-5.985803484	9.41E-05	0.000329712	0.869084728	reviewed	NACAM_MOUSE	Nascent polypeptide-associated complex subunit alpha, muscle-specific form (Alpha-NAC, muscle-specific form) (skNAC)	Naca Gm1878	Mus musculus (Mouse)
Q91YP0	-0.645457116	12.73256155	-5.957656367	9.80E-05	0.000342958	0.826413244	reviewed	L2HDH_MOUSE	L-2-hydroxyglutarate dehydrogenase, mitochondrial (EC 1.1.99.2) (Duranin)	L2hgdh	Mus musculus (Mouse)
Q9R1P3	0.260413826	18.28285728	5.95518555	9.83E-05	0.000343865	0.822662231	reviewed	PSB2_MOUSE	Proteasome subunit beta type-2 (Macropain subunit C7-I) (Multicatalytic endopeptidase complex subunit C7-I) (Proteasome component C7-I) (Proteasome subunit beta-4) (beta-4)	Psmb2	Mus musculus (Mouse)
O08807	0.341788031	19.98575973	5.95061446	9.90E-05	0.000345815	0.815720518	reviewed	PRDX4_MOUSE	Peroxiredoxin-4 (EC 1.11.1.24) (Antioxidant enzyme AOE372) (Peroxiredoxin IV) (Prx-IV) (Thioredoxin peroxidase AO372) (Thioredoxin-dependent peroxide reductase A0372) (Thioredoxin-dependent peroxiredoxin 4)	Prdx4	Mus musculus (Mouse)
Q9D7A8	-0.367991743	16.90099856	-5.947689972	9.94E-05	0.000346957	0.811277844	reviewed	ARMC1_MOUSE	Armadillo repeat-containing protein 1	Armc1	Mus musculus (Mouse)
Q9CSN1	0.34091986	15.05447696	5.944273648	9.99E-05	0.000348349	0.806086514	reviewed	SNW1_MOUSE	SNW domain-containing protein 1 (Nuclear protein SkiP) (Ski-interacting protein)	Snw1 Skiip	Mus musculus (Mouse)
Q8BQ47	-1.116477822	12.55884231	-5.941634641	0.000100253	0.000349358	0.802075266	reviewed	CNPY4_MOUSE	Protein canopy homolog 4 (Protein associated with Tlr4)	Cnpy4 Prat4b	Mus musculus (Mouse)
Q07646	0.961427294	18.39755379	5.939504778	0.00010056	0.000350114	0.798837209	reviewed	MEST_MOUSE	Mesoderm-specific transcript protein (EC 3.-.-.-) (Paternally-expressed gene 1 protein)	Mest Peg1 121a	Mus musculus (Mouse)
Q6A068	0.324674821	15.84511651	5.935819768	0.000101093	0.000351657	0.793233364	reviewed	CDC5L_MOUSE	Cell division cycle 5-like protein (Cdc5-like protein)	Cdc5l Kiaa0432	Mus musculus (Mouse)
Q9CWS0	0.389082411	16.38897746	5.933561996	0.000101422	0.000352187	0.789799013	reviewed	DDAH1_MOUSE	N(G),N(G)-dimethylarginine dimethylaminohydrolase 1 (DDAH-1) (Dimethylarginine dimethylaminohydrolase 1) (EC 3.5.3.18) (DDAHI) (Dimethylargininase-1)	Ddah1	Mus musculus (Mouse)
Q9CWU4	0.37494248	15.00522912	5.933526234	0.000101427	0.000352187	0.789744608	reviewed	CA052_MOUSE	UPF0690 protein C1orf52 homolog	NA	Mus musculus (Mouse)
O35691	0.288935805	15.9847181	5.932540817	0.000101571	0.000352372	0.788245442	reviewed	PININ_MOUSE	Pinin	Pnn	Mus musculus (Mouse)
P97355	0.253025294	15.51430549	5.93109692	0.000101782	0.000352789	0.786048525	reviewed	SPSY_MOUSE	Spermine synthase (SPMSY) (EC 2.5.1.22) (Spermidine aminopropyltransferase)	Sms	Mus musculus (Mouse)
Q921S7	-0.343949486	17.71282544	-5.92817241	0.00010221	0.000353959	0.781597942	reviewed	RM37_MOUSE	Large ribosomal subunit protein mL37 (39S ribosomal protein L37, mitochondrial) (L37mt) (MRP-L37)	Mrpl37	Mus musculus (Mouse)
P10605	-0.316860815	18.21647119	-5.916329127	0.000103966	0.000359719	0.763562514	reviewed	CATB_MOUSE	Cathepsin B (EC 3.4.22.1) (Cathepsin B1) [Cleaved into: Cathepsin B light chain; Cathepsin B heavy chain]	Ctsb	Mus musculus (Mouse)
Q9D4H1	-0.777462642	14.74184087	-5.914449373	0.000104248	0.000360373	0.76069817	reviewed	EXOC2_MOUSE	Exocyst complex component 2 (Exocyst complex component Sec5)	Exoc2 Sec5 Sec5l1	Mus musculus (Mouse)
Q9Z1T2	0.402627908	13.62248719	5.912495274	0.000104541	0.000361067	0.757720021	reviewed	TSP4_MOUSE	Thrombospondin-4	Thbs4 Tsp4	Mus musculus (Mouse)
Q9D7S9	-0.557093026	15.67708773	-5.910185996	0.00010489	0.000361948	0.754199882	reviewed	CHMP5_MOUSE	Charged multivesicular body protein 5 (Chromatin-modifying protein 5) (SNF7 domain-containing protein 2)	Chmp5 Snf7dc2	Mus musculus (Mouse)
P09405	0.620530503	21.37159935	5.90764721	0.000105274	0.000362952	0.750329044	reviewed	NUCL_MOUSE	Nucleolin (Protein C23)	Ncl Nuc	Mus musculus (Mouse)
Q8K1M6-3	-0.360700081	17.78579944	-5.902181539	0.000106106	0.00036528	0.741992621	reviewed	DNM1L_MOUSE	Dynamin-1-like protein (EC 3.6.5.5) (Dynamin family member proline-rich carboxyl-terminal domain less) (Dymple) (Dynamin-related protein 1)	Dnm1l Drp1	Mus musculus (Mouse)
P14115	0.35946575	21.3131016	5.901977909	0.000106137	0.00036528	0.741681958	reviewed	RL27A_MOUSE	Large ribosomal subunit protein uL15 (60S ribosomal protein L27a) (L29)	Rpl27a	Mus musculus (Mouse)
Q8BL66	-0.260168302	17.26580838	-5.89376415	0.000107401	0.000369183	0.729146071	reviewed	EEA1_MOUSE	Early endosome antigen 1	Eea1	Mus musculus (Mouse)
Q9DAU1	0.659320729	15.48900983	5.892747852	0.000107559	0.000369183	0.727594344	reviewed	CNPY3_MOUSE	Protein canopy homolog 3 (Protein associated with Tlr4) (Trinucleotide repeat-containing gene 5 protein)	Cnpy3 Prat4a Tnrc5	Mus musculus (Mouse)
O35343	0.327636639	16.72469867	5.892621633	0.000107578	0.000369183	0.727401616	reviewed	IMA3_MOUSE	Importin subunit alpha-3 (Importin alpha Q1) (Qip1) (Karyopherin subunit alpha-4)	Kpna4 Qip1	Mus musculus (Mouse)
P62751	0.304720105	20.80826626	5.892155565	0.000107651	0.000369183	0.726689948	reviewed	RL23A_MOUSE	Large ribosomal subunit protein uL23 (60S ribosomal protein L23a)	Rpl23a	Mus musculus (Mouse)
Q9D7N3	-0.315314302	17.09495693	-5.890964687	0.000107836	0.000369418	0.724871385	reviewed	RT09_MOUSE	Small ribosomal subunit protein uS9m (28S ribosomal protein S9, mitochondrial) (MRP-S9) (S9mt)	Mrps9	Mus musculus (Mouse)
Q99PV0	0.311770553	16.09246129	5.890491843	0.000107909	0.000369418	0.724149261	reviewed	PRP8_MOUSE	Pre-mRNA-processing-splicing factor 8 (Splicing factor Prp8)	Prpf8 Prp8	Mus musculus (Mouse)
Q8VHN8	0.337097465	13.94876324	5.883942455	0.000108934	0.000372598	0.714143911	reviewed	TIRR_MOUSE	Tudor-interacting repair regulator protein (NUDT16-like protein 1) (Protein syndesmos)	Nudt16l1 Sdos Tirr	Mus musculus (Mouse)
Q9JIW9	0.413060651	15.96754354	5.879670287	0.000109608	0.000374574	0.707614223	reviewed	RALB_MOUSE	Ras-related protein Ral-B (EC 3.6.5.2)	Ralb	Mus musculus (Mouse)
Q8BHN3	0.357692885	20.1619359	5.870718203	0.000111035	0.000378837	0.693923462	reviewed	GANAB_MOUSE	Neutral alpha-glucosidase AB (EC 3.2.1.207) (Alpha-glucosidase 2) (Glucosidase II subunit alpha)	Ganab G2an Kiaa0088	Mus musculus (Mouse)
P22907	0.341049686	19.57495037	5.870621965	0.00011105	0.000378837	0.69377622	reviewed	HEM3_MOUSE	Porphobilinogen deaminase (PBG-D) (EC 2.5.1.61) (Hydroxymethylbilane synthase) (HMBS) (Pre-uroporphyrinogen synthase)	Hmbs Uros1	Mus musculus (Mouse)
Q60749	0.677157176	21.39923752	5.867846651	0.000111496	0.000380026	0.689529542	reviewed	KHDR1_MOUSE	KH domain-containing, RNA-binding, signal transduction-associated protein 1 (GAP-associated tyrosine phosphoprotein p62) (Src-associated in mitosis 68 kDa protein) (Sam68) (p21 Ras GTPase-activating protein-associated p62) (p68)	Khdrbs1	Mus musculus (Mouse)
B2RR83	1.405016973	17.7982986	5.867028678	0.000111628	0.000380143	0.688277709	reviewed	YTDC2_MOUSE	3'-5' RNA helicase YTHDC2 (EC 3.6.4.13) (Keen to exit meiosis leaving testes under-populated protein) (Ketu) (YTH domain-containing protein C2) (mYTHDC2)	Ythdc2	Mus musculus (Mouse)
Q91WN1	0.817564356	15.12727544	5.839819717	0.000116113	0.000395069	0.646584159	reviewed	DNJC9_MOUSE	DnaJ homolog subfamily C member 9	Dnajc9	Mus musculus (Mouse)
Q9D1J3	0.383792617	19.30580754	5.83467037	0.000116983	0.000397682	0.638682061	reviewed	SARNP_MOUSE	SAP domain-containing ribonucleoprotein (Nuclear protein Hcc-1)	Sarnp Hcc1	Mus musculus (Mouse)
P31938	-0.30555353	16.73840842	-5.833321328	0.000117212	0.000398113	0.636611239	reviewed	MP2K1_MOUSE	Dual specificity mitogen-activated protein kinase kinase 1 (MAP kinase kinase 1) (MAPKK 1) (EC 2.7.12.2) (ERK activator kinase 1) (MAPK/ERK kinase 1) (MEK 1)	Map2k1 Mek1 Prkmk1	Mus musculus (Mouse)
Q8C172	0.413151825	13.51365627	5.831793571	0.000117473	0.000398648	0.63426578	reviewed	CERS6_MOUSE	Ceramide synthase 6 (CerS6) (EC 2.3.1.-) (LAG1 longevity assurance homolog 6) (Sphingoid base N-palmitoyltransferase CERS6) (EC 2.3.1.291)	Cers6 Lass6	Mus musculus (Mouse)
P61022	-0.539851306	16.83705389	-5.819708574	0.000119551	0.000405349	0.61570115	reviewed	CHP1_MOUSE	Calcineurin B homologous protein 1 (Calcineurin B-like protein) (Calcium-binding protein CHP) (Calcium-binding protein p22) (EF-hand calcium-binding domain-containing protein p22) (Sid 470) (p24)	Chp1 Chp Sid470	Mus musculus (Mouse)
Q4VBE8	0.704322812	13.17031811	5.814945583	0.000120381	0.000407808	0.60837883	reviewed	WDR18_MOUSE	WD repeat-containing protein 18	Wdr18	Mus musculus (Mouse)
Q8CCF0	0.557499446	15.40273727	5.812095861	0.000120881	0.000409144	0.603996349	reviewed	PRP31_MOUSE	U4/U6 small nuclear ribonucleoprotein Prp31 (Pre-mRNA-processing factor 31) (U4/U6 snRNP 61 kDa protein) (Protein 61K)	Prpf31 Prp31	Mus musculus (Mouse)
Q8VE62	0.326515154	13.32425366	5.810424474	0.000121175	0.000409782	0.601425463	reviewed	PAIP1_MOUSE	Polyadenylate-binding protein-interacting protein 1 (PABP-interacting protein 1) (PAIP-1) (Poly(A)-binding protein-interacting protein 1)	Paip1	Mus musculus (Mouse)
Q99M31	0.428629043	16.62125019	5.806853866	0.000121806	0.000411336	0.595931947	reviewed	HSP7E_MOUSE	Heat shock 70 kDa protein 14 (NST-1) (hsr.1)	Hspa14 Hsp70-4	Mus musculus (Mouse)
Q62393	0.354816583	18.88245822	5.806366869	0.000121892	0.000411336	0.595182547	reviewed	TPD52_MOUSE	Tumor protein D52 (mD52)	Tpd52	Mus musculus (Mouse)
P34884	0.459591565	23.44683005	5.806030095	0.000121952	0.000411336	0.594664294	reviewed	MIF_MOUSE	Macrophage migration inhibitory factor (MIF) (EC 5.3.2.1) (Delayed early response protein 6) (DER6) (Glycosylation-inhibiting factor) (GIF) (L-dopachrome isomerase) (L-dopachrome tautomerase) (EC 5.3.3.12) (Phenylpyruvate tautomerase)	Mif	Mus musculus (Mouse)
Q9D819	0.290815169	18.7648149	5.801647054	0.000122732	0.000413608	0.587917909	reviewed	IPYR_MOUSE	Inorganic pyrophosphatase (EC 3.6.1.1) (Pyrophosphate phospho-hydrolase) (PPase)	Ppa1 Pp Pyp	Mus musculus (Mouse)
Q9JI46	-0.256547095	18.98181333	-5.798545212	0.000123287	0.000415119	0.583141943	reviewed	NUDT3_MOUSE	Diphosphoinositol polyphosphate phosphohydrolase 1 (DIPP-1) (muDIPP1) (EC 3.6.1.52) (Diadenosine hexaphosphate hydrolase) (Ap6A hydrolase) (EC 3.6.1.61) (Endopolyphosphatase) (EC 3.6.1.10) (Nucleoside diphosphate-linked moiety X motif 3) (Nudix motif 3) (m7GpppN-mRNA hydrolase) (EC 3.6.1.62) (m7GpppX diphosphatase) (EC 3.6.1.59)	Nudt3 Dipp Dipp1	Mus musculus (Mouse)
Q7TSC1	0.274318265	12.94397788	5.797651138	0.000123447	0.0004153	0.581765074	reviewed	PRC2A_MOUSE	Protein PRRC2A (HLA-B-associated transcript 2) (Proline-rich and coiled-coil-containing protein 2A)	Prrc2a Bat2	Mus musculus (Mouse)
Q922E4	-0.392493598	13.77262525	-5.788559338	0.000125093	0.000420471	0.567757462	reviewed	PCY2_MOUSE	Ethanolamine-phosphate cytidylyltransferase (EC 2.7.7.14) (CTP:phosphoethanolamine cytidylyltransferase) (Phosphorylethanolamine transferase)	Pcyt2	Mus musculus (Mouse)
P84089	0.476756461	21.01191638	5.78792692	0.000125208	0.000420495	0.566782679	reviewed	ERH_MOUSE	Enhancer of rudimentary homolog (Mer)	Erh	Mus musculus (Mouse)
Q3UTJ2-2	-0.382777085	19.87418522	-5.787147351	0.00012535	0.00042061	0.565581008	reviewed	SRBS2_MOUSE	Sorbin and SH3 domain-containing protein 2 (Arg-binding protein 2) (ArgBP2) (Arg/Abl-interacting protein 2)	Sorbs2 Argbp2 Kiaa0777	Mus musculus (Mouse)
E9Q0S6	-0.344101296	18.70177516	-5.779746468	0.00012671	0.000424805	0.554168682	reviewed	TENS1_MOUSE	Tensin-1 (EC 3.1.3.-)	Tns1	Mus musculus (Mouse)
O35551	-0.437247946	12.14067282	-5.775544435	0.000127488	0.000427048	0.54768568	reviewed	RABE1_MOUSE	Rab GTPase-binding effector protein 1 (Rabaptin-5) (Rabaptin-5alpha)	Rabep1 Rab5ep Rabpt5 Rabpt5a	Mus musculus (Mouse)
Q61703	-0.418067757	17.90992729	-5.774385789	0.000127704	0.000427402	0.545897664	reviewed	ITIH2_MOUSE	Inter-alpha-trypsin inhibitor heavy chain H2 (ITI heavy chain H2) (ITI-HC2) (Inter-alpha-inhibitor heavy chain 2)	Itih2	Mus musculus (Mouse)
Q9QZ06	-0.499262352	16.02661407	-5.773262533	0.000127913	0.000427735	0.544164082	reviewed	TOLIP_MOUSE	Toll-interacting protein	Tollip	Mus musculus (Mouse)
Q921F2	0.38848661	19.48916008	5.769848256	0.000128552	0.000429501	0.538893575	reviewed	TADBP_MOUSE	TAR DNA-binding protein 43 (TDP-43)	Tardbp Tdp43	Mus musculus (Mouse)
D3YXK2	0.316587056	17.51476811	5.757017851	0.000130983	0.000437249	0.519073282	reviewed	SAFB1_MOUSE	Scaffold attachment factor B1 (SAF-B1)	Safb Safb1	Mus musculus (Mouse)
Q9JI39	-0.627421187	12.87742705	-5.754844258	0.0001314	0.000438225	0.515713279	reviewed	ABCBA_MOUSE	ATP-binding cassette sub-family B member 10, mitochondrial (ABC-mitochondrial erythroid protein) (ABC-me protein) (ATP-binding cassette transporter 10) (ABC transporter 10 protein) (EC 7.6.2.-)	Abcb10	Mus musculus (Mouse)
Q02566	-1.058659757	23.76437485	-5.754318069	0.000131501	0.000438225	0.514899782	reviewed	MYH6_MOUSE	Myosin-6 (Myosin heavy chain 6) (Myosin heavy chain, cardiac muscle alpha isoform) (MyHC-alpha)	Myh6 Myhca	Mus musculus (Mouse)
O08796	0.570231257	12.75726711	5.744572717	0.000133388	0.000443708	0.499826392	reviewed	EF2K_MOUSE	Eukaryotic elongation factor 2 kinase (eEF-2 kinase) (eEF-2K) (EC 2.7.11.20) (Calcium/calmodulin-dependent eukaryotic elongation factor 2 kinase)	Eef2k	Mus musculus (Mouse)
Q7TPV4	0.321759207	17.73857841	5.744521193	0.000133398	0.000443708	0.499746664	reviewed	MBB1A_MOUSE	Myb-binding protein 1A (Myb-binding protein of 160 kDa)	Mybbp1a P160	Mus musculus (Mouse)
Q8BX94	-0.399798983	10.57918374	-5.744058289	0.000133489	0.000443708	0.499030348	reviewed	OSBL2_MOUSE	Oxysterol-binding protein-related protein 2 (ORP-2) (OSBP-related protein 2)	Osbpl2	Mus musculus (Mouse)
Q9D6Y9	0.574520451	17.70415895	5.740627044	0.000134161	0.00044556	0.49371978	reviewed	GLGB_MOUSE	1,4-alpha-glucan-branching enzyme (EC 2.4.1.18) (Brancher enzyme) (Glycogen-branching enzyme)	Gbe1	Mus musculus (Mouse)
Q9Z1X4	0.294318486	18.55058132	5.739639969	0.000134355	0.000445824	0.492191773	reviewed	ILF3_MOUSE	Interleukin enhancer-binding factor 3	Ilf3	Mus musculus (Mouse)
P50516	-0.36323463	18.49555309	-5.738009839	0.000134676	0.000446508	0.489668014	reviewed	VATA_MOUSE	V-type proton ATPase catalytic subunit A (V-ATPase subunit A) (EC 7.1.2.2) (V-ATPase 69 kDa subunit) (Vacuolar proton pump subunit alpha)	Atp6v1a Atp6a1 Atp6a2 Atp6v1a1	Mus musculus (Mouse)
Q8K2J0	-0.306849413	12.30141464	-5.732857143	0.000135695	0.000449506	0.481688215	reviewed	PLCD3_MOUSE	1-phosphatidylinositol 4,5-bisphosphate phosphodiesterase delta-3 (EC 3.1.4.11) (Phosphoinositide phospholipase C-delta-3) (Phospholipase C-delta-3) (PLC-delta-3)	Plcd3 Kiaa1964	Mus musculus (Mouse)
Q9D1K2	0.262672057	17.78548683	5.728846258	0.000136495	0.00045177	0.475474155	reviewed	VATF_MOUSE	V-type proton ATPase subunit F (V-ATPase subunit F) (V-ATPase 14 kDa subunit) (Vacuolar proton pump subunit F)	Atp6v1f Atp6s14 Vatf	Mus musculus (Mouse)
Q6PD03	-0.27173786	17.07322952	-5.726447082	0.000136976	0.000452975	0.471756051	reviewed	2A5A_MOUSE	Serine/threonine-protein phosphatase 2A 56 kDa regulatory subunit alpha isoform (PP2A B subunit isoform B'-alpha) (PP2A B subunit isoform B56-alpha) (PP2A B subunit isoform PR61-alpha) (PR61alpha) (PP2A B subunit isoform R5-alpha)	Ppp2r5a	Mus musculus (Mouse)
Q62261-2	-0.632873876	17.66943387	-5.724492131	0.000137369	0.000453889	0.468725793	reviewed	SPTB2_MOUSE	Spectrin beta chain, non-erythrocytic 1 (Beta-II spectrin) (Embryonic liver fodrin) (Fodrin beta chain)	Sptbn1 Elf Spnb-2 Spnb2 Sptb2	Mus musculus (Mouse)
Q91YE7	0.598882509	17.50155728	5.722984948	0.000137673	0.000454506	0.466389232	reviewed	RBM5_MOUSE	RNA-binding protein 5 (Putative tumor suppressor LUCA15) (RNA-binding motif protein 5)	Rbm5 Luca15	Mus musculus (Mouse)
Q8CES0	0.595483581	12.24585225	5.720892916	0.000138095	0.000455205	0.46314547	reviewed	NAA30_MOUSE	N-alpha-acetyltransferase 30 (EC 2.3.1.256) (N-acetyltransferase 12) (N-acetyltransferase MAK3 homolog) (NatC catalytic subunit)	Naa30 Mak3 Nat12	Mus musculus (Mouse)
Q9QUM7	-0.34309115	15.30068077	-5.720780441	0.000138118	0.000455205	0.462971057	reviewed	MSH5_MOUSE	MutS protein homolog 5	Msh5	Mus musculus (Mouse)
P04186	-0.387888631	18.42792542	-5.715711939	0.000139149	0.000458213	0.455109593	reviewed	CFAB_MOUSE	Complement factor B (EC 3.4.21.47) (C3/C5 convertase) [Cleaved into: Complement factor B Ba fragment; Complement factor B Bb fragment]	Cfb Bf H2-Bf	Mus musculus (Mouse)
Q99LJ6	-0.472079211	17.07798264	-5.711367133	0.000140039	0.000460297	0.448367782	reviewed	GPX7_MOUSE	Glutathione peroxidase 7 (GPx-7) (GSHPx-7) (EC 1.11.1.9)	Gpx7	Mus musculus (Mouse)
Q922Q1	-0.324704325	17.80342563	-5.711309083	0.00014005	0.000460297	0.44827769	reviewed	MARC2_MOUSE	Mitochondrial amidoxime reducing component 2 (mARC2) (EC 1.7.-.-) (Molybdenum cofactor sulfurase C-terminal domain-containing protein 2) (MOSC domain-containing protein 2) (Moco sulfurase C-terminal domain-containing protein 2)	Mtarc2 Marc2 Mg87 Mosc2	Mus musculus (Mouse)
P62631	-0.482529132	21.85370819	-5.710888936	0.000140137	0.000460297	0.447625608	reviewed	EF1A2_MOUSE	Elongation factor 1-alpha 2 (EF-1-alpha-2) (Eukaryotic elongation factor 1 A-2) (eEF1A-2) (Statin-S1)	Eef1a2 Eef1al Stn	Mus musculus (Mouse)
Q80VD1	0.308884015	16.38819374	5.71021707	0.000140275	0.000460363	0.4465828	reviewed	FA98B_MOUSE	Protein FAM98B	Fam98b	Mus musculus (Mouse)
P62827	0.33813531	21.30177761	5.703614883	0.000141641	0.000464455	0.436332174	reviewed	RAN_MOUSE	GTP-binding nuclear protein Ran (EC 3.6.5.-) (GTPase Ran) (Ras-like protein TC4) (Ras-related nuclear protein)	Ran Rasl2-8	Mus musculus (Mouse)
O88455	0.525695832	13.21909327	5.701192936	0.000142146	0.000465717	0.432570323	reviewed	DHCR7_MOUSE	7-dehydrocholesterol reductase (7-DHC reductase) (EC 1.3.1.21) (Cholesterol-5,6-epoxide hydrolase subunit DHCR7) (EC 3.3.2.11) (Sterol Delta(7)-reductase)	Dhcr7	Mus musculus (Mouse)
Q9D0D5	0.480440511	13.04619961	5.698678528	0.000142672	0.000467047	0.428663997	reviewed	T2EA_MOUSE	General transcription factor IIE subunit 1 (General transcription factor IIE 56 kDa subunit) (Transcription initiation factor IIE subunit alpha) (TFIIE-alpha)	Gtf2e1	Mus musculus (Mouse)
Q91XC8	-0.682478815	15.31869684	-5.698050793	0.000142804	0.000467085	0.427688626	reviewed	DAP1_MOUSE	Death-associated protein 1 (DAP-1)	Dap	Mus musculus (Mouse)
Q61656	0.370635294	20.1937928	5.69541946	0.000143357	0.000468501	0.423599485	reviewed	DDX5_MOUSE	Probable ATP-dependent RNA helicase DDX5 (EC 3.6.4.13) (DEAD box RNA helicase DEAD1) (mDEAD1) (DEAD box protein 5) (RNA helicase p68)	Ddx5 Tnz2	Mus musculus (Mouse)
Q6Y7W8	0.371071203	14.83033451	5.692713143	0.000143929	0.000469973	0.419392818	reviewed	GGYF2_MOUSE	GRB10-interacting GYF protein 2 (PERQ amino acid-rich with GYF domain-containing protein 2) (Trinucleotide repeat-containing gene 15 protein)	Gigyf2 Kiaa0642 Perq2 Tnrc15	Mus musculus (Mouse)
Q7M732	-0.339113515	12.67416442	-5.683532294	0.000145885	0.000475963	0.405114663	reviewed	RTL1_MOUSE	Retrotransposon-like protein 1 (Mammalian retrotransposon derived protein 1) (Paternally expressed gene 11 protein) (Retrotransposon-derived protein PEG11)	Rtl1 Mar1 Mart1 Peg11	Mus musculus (Mouse)
Q80Y81	0.398869861	11.6905865	5.679531884	0.000146747	0.000478372	0.398889535	reviewed	RNZ2_MOUSE	Zinc phosphodiesterase ELAC protein 2 (EC 3.1.26.11) (ElaC homolog protein 2) (Ribonuclease Z 2) (RNase Z 2) (tRNA 3 endonuclease 2) (tRNase Z 2)	Elac2	Mus musculus (Mouse)
Q3U2U7	0.603909827	13.35859943	5.668281065	0.000149198	0.000485818	0.381370012	reviewed	MET17_MOUSE	Ribosome assembly protein METTL17, mitochondrial (Methyltransferase-like protein 17)	Mettl17 D14Ertd209e	Mus musculus (Mouse)
Q9WV98	-0.407026061	19.93213254	-5.667906622	0.000149281	0.000485818	0.380786637	reviewed	TIM9_MOUSE	Mitochondrial import inner membrane translocase subunit Tim9	Timm9 Tim9 Tim9a Timm9a	Mus musculus (Mouse)
O09174	-0.502064664	13.46191974	-5.662023711	0.000150581	0.00048964	0.371618624	reviewed	AMACR_MOUSE	Alpha-methylacyl-CoA racemase (EC 5.1.99.4) (2-methylacyl-CoA racemase)	Amacr Macr1	Mus musculus (Mouse)
P14733	0.377589211	21.25937445	5.659006536	0.000151252	0.000491412	0.366914757	reviewed	LMNB1_MOUSE	Lamin-B1	Lmnb1	Mus musculus (Mouse)
Q62010	-0.549653445	16.68217905	-5.656357752	0.000151844	0.000492924	0.362784185	reviewed	OVGP1_MOUSE	Oviduct-specific glycoprotein (Estrogen-dependent oviduct protein) (Oviductal glycoprotein) (Oviductin)	Ovgp1 Chit5 Ogp	Mus musculus (Mouse)
Q62095	0.587601208	15.88115887	5.651534369	0.000152929	0.000496031	0.355260004	reviewed	DDX3Y_MOUSE	ATP-dependent RNA helicase DDX3Y (EC 3.6.4.13) (D1Pas1-related sequence 1) (DEAD box protein 3, Y-chromosomal) (DEAD-box RNA helicase DEAD2) (mDEAD2)	Ddx3y D1Pas1-rs1 Dead2	Mus musculus (Mouse)
Q8R086	-0.70897736	14.09625082	-5.642189912	0.000155054	0.000501772	0.340674068	reviewed	SUOX_MOUSE	Sulfite oxidase, mitochondrial (EC 1.8.3.1)	Suox	Mus musculus (Mouse)
Q8BMG7	-0.432735662	9.652567885	-5.642076823	0.00015508	0.000501772	0.340497472	reviewed	RBGPR_MOUSE	Rab3 GTPase-activating protein non-catalytic subunit (Rab3 GTPase-activating protein 150 kDa subunit) (Rab3-GAP p150) (Rab3-GAP150) (Rab3-GAP regulatory subunit)	Rab3gap2 Kiaa0839	Mus musculus (Mouse)
O35206	-0.524693499	16.34840083	-5.642049039	0.000155086	0.000501772	0.340454085	reviewed	COFA1_MOUSE	Collagen alpha-1(XV) chain [Cleaved into: Restin (Endostatin-XV)]	Col15a1	Mus musculus (Mouse)
Q6PHZ2	-0.505350375	19.51544021	-5.636622829	0.000156334	0.00050539	0.331978566	reviewed	KCC2D_MOUSE	Calcium/calmodulin-dependent protein kinase type II subunit delta (CaM kinase II subunit delta) (CaMK-II subunit delta) (EC 2.7.11.17)	Camk2d Kiaa4163	Mus musculus (Mouse)
P06909	-0.514760567	16.12183326	-5.631646185	0.000157489	0.0005087	0.32420167	reviewed	CFAH_MOUSE	Complement factor H (Protein beta-1-H)	Cfh Hf1	Mus musculus (Mouse)
Q8K0Z7	-0.557601185	18.10056588	-5.628831444	0.000158146	0.000510398	0.319801619	reviewed	TACO1_MOUSE	Translational activator of cytochrome c oxidase 1 (Coiled-coil domain-containing protein 44) (Translational activator of mitochondrially-encoded cytochrome c oxidase 1)	Taco1 Ccdc44	Mus musculus (Mouse)
Q8BFQ4	0.39458522	17.78847736	5.627107501	0.00015855	0.000511277	0.317106179	reviewed	WDR82_MOUSE	WD repeat-containing protein 82	Wdr82 Cdw5	Mus musculus (Mouse)
E9Q7M2	0.566952929	15.49205806	5.624861402	0.000159077	0.000512553	0.313593716	reviewed	T22D2_MOUSE	TSC22 domain family protein 2	Tsc22d2	Mus musculus (Mouse)
Q9R0I7	0.31836064	16.44471771	5.621038965	0.00015998	0.000515034	0.307614564	reviewed	YLPM1_MOUSE	YLP motif-containing protein 1 (Nuclear protein ZAP3)	Ylpm1 Zap Zap3	Mus musculus (Mouse)
Q9DCG9	0.396439284	17.83129769	5.609965099	0.000162625	0.000523118	0.290281141	reviewed	TR112_MOUSE	Multifunctional methyltransferase subunit TRM112-like protein (tRNA methyltransferase 112 homolog)	Trmt112	Mus musculus (Mouse)
Q8R4S0	-0.614372675	18.38644841	-5.602032001	0.000164549	0.000528868	0.277853397	reviewed	PP14C_MOUSE	Protein phosphatase 1 regulatory subunit 14C (Kinase-enhanced PP1 inhibitor) (PKC-potentiated PP1 inhibitory protein)	Ppp1r14c Kepi	Mus musculus (Mouse)
Q8C570	0.386781625	16.11484798	5.598980373	0.000165295	0.000530828	0.273070495	reviewed	RAE1L_MOUSE	mRNA export factor (Rae1 protein homolog) (mRNA-associated protein mrnp 41)	Rae1 Mrnp41	Mus musculus (Mouse)
Q9CQE6	0.704637324	16.91466409	5.598360879	0.000165447	0.00053084	0.272099388	reviewed	ASF1A_MOUSE	Histone chaperone ASF1A (Anti-silencing function protein 1 homolog A)	Asf1a	Mus musculus (Mouse)
Q9CRB6	-0.54045557	17.56924241	-5.597853724	0.000165572	0.00053084	0.271304341	reviewed	TPPP3_MOUSE	Tubulin polymerization-promoting protein family member 3	Tppp3	Mus musculus (Mouse)
Q8CIG8	0.317646181	16.24519761	5.596508949	0.000165902	0.000531462	0.269196019	reviewed	ANM5_MOUSE	Protein arginine N-methyltransferase 5 (Prmt5) (EC 2.1.1.320) (Histone-arginine N-methyltransferase PRMT5) (Jak-binding protein 1) (Shk1 kinase-binding protein 1 homolog) (SKB1 homolog)	Prmt5 Jbp1 Skb1	Mus musculus (Mouse)
Q8R3F5	-0.441737859	15.37478978	-5.595008946	0.000166272	0.000532207	0.266844038	reviewed	FABD_MOUSE	Malonyl-CoA-acyl carrier protein transacylase, mitochondrial (MCT) (EC 2.3.1.39) (Mitochondrial malonyltransferase) ([Acyl-carrier-protein] malonyltransferase)	Mcat Mt	Mus musculus (Mouse)
P58044	0.769806764	15.42710256	5.592250038	0.000166954	0.000533951	0.262517301	reviewed	IDI1_MOUSE	Isopentenyl-diphosphate Delta-isomerase 1 (EC 5.3.3.2) (Isopentenyl pyrophosphate isomerase 1) (IPP isomerase 1) (IPPI1)	Idi1	Mus musculus (Mouse)
Q60875	0.254239025	15.32931046	5.588261171	0.000167946	0.000536681	0.256259788	reviewed	ARHG2_MOUSE	Rho guanine nucleotide exchange factor 2 (Guanine nucleotide exchange factor H1) (GEF-H1) (LBC'S first cousin) (Lymphoid blast crisis-like 1) (Oncogene LFC) (Rhobin)	Arhgef2 Kiaa0651 Lbcl1 Lfc	Mus musculus (Mouse)
Q9JMH6	0.294586395	17.76601875	5.587305822	0.000168184	0.000537002	0.254760763	reviewed	TRXR1_MOUSE	Thioredoxin reductase 1, cytoplasmic (TR) (EC 1.8.1.9) (Peroxidase TXNRD1) (EC 1.11.1.2) (Thioredoxin reductase TR1)	Txnrd1 Trxr1	Mus musculus (Mouse)
Q61548	0.532500778	17.75874831	5.585790157	0.000168563	0.000537771	0.252382296	reviewed	AP180_MOUSE	Clathrin coat assembly protein AP180 (91 kDa synaptosomal-associated protein) (Clathrin coat-associated protein AP180) (Phosphoprotein F1-20)	Snap91	Mus musculus (Mouse)
Q9Z1Z0	-0.243240055	18.17105912	-5.584499113	0.000168887	0.000537991	0.250356064	reviewed	USO1_MOUSE	General vesicular transport factor p115 (Protein USO1 homolog) (Transcytosis-associated protein) (TAP) (Vesicle-docking protein)	Uso1 Vdp	Mus musculus (Mouse)
P33609	-0.861356557	13.55016667	-5.58441064	0.000168909	0.000537991	0.250217202	reviewed	DPOLA_MOUSE	DNA polymerase alpha catalytic subunit (EC 2.7.7.7) (DNA polymerase alpha catalytic subunit p180)	Pola1 Pola	Mus musculus (Mouse)
P61979-2	0.537073312	21.86746679	5.583528176	0.00016913	0.000538256	0.248832076	reviewed	HNRPK_MOUSE	Heterogeneous nuclear ribonucleoprotein K (hnRNP K)	Hnrnpk Hnrpk	Mus musculus (Mouse)
Q6P4T2	0.294947397	17.22315938	5.581195882	0.000169718	0.000539291	0.245170757	reviewed	U520_MOUSE	U5 small nuclear ribonucleoprotein 200 kDa helicase (EC 3.6.4.13) (BRR2 homolog) (U5 snRNP-specific 200 kDa protein) (U5-200KD)	Snrnp200 Kiaa0788	Mus musculus (Mouse)
Q9WVE8	-0.253604081	17.32047002	-5.581133637	0.000169733	0.000539291	0.245073032	reviewed	PACN2_MOUSE	Protein kinase C and casein kinase substrate in neurons protein 2 (Syndapin-2) (Syndapin-II) (SdpII)	Pacsin2	Mus musculus (Mouse)
Q61545	0.318470825	17.60901869	5.573075088	0.000171779	0.000545156	0.232416583	reviewed	EWS_MOUSE	RNA-binding protein EWS	Ewsr1 Ews Ewsh	Mus musculus (Mouse)
Q9DC07	-0.404858512	17.4234885	-5.57275898	0.000171859	0.000545156	0.231919933	reviewed	LNEBL_MOUSE	LIM zinc-binding domain-containing Nebulette (Actin-binding Z-disk protein)	Nebl Lnebl	Mus musculus (Mouse)
P16332	-0.301550566	17.3099473	-5.56308115	0.000174352	0.000552611	0.216708022	reviewed	MUTA_MOUSE	Methylmalonyl-CoA mutase, mitochondrial (MCM) (EC 5.4.99.2) (Methylmalonyl-CoA isomerase)	Mmut Mut	Mus musculus (Mouse)
Q80U35	0.347766209	10.5401337	5.553908184	0.000176749	0.000559754	0.202277733	reviewed	ARHGH_MOUSE	Rho guanine nucleotide exchange factor 17	Arhgef17 Kiaa0337	Mus musculus (Mouse)
Q9R0Q3	0.956043759	16.55682349	5.552528139	0.000177113	0.00056045	0.200105734	reviewed	TMED2_MOUSE	Transmembrane emp24 domain-containing protein 2 (COPI-coated vesicle membrane protein p24) (Membrane protein p24A) (Sid 394) (p24 family protein beta-1) (p24beta1)	Tmed2 Rnp24 Sid394	Mus musculus (Mouse)
Q61830	-0.42589106	10.76260742	-5.551598396	0.000177359	0.00056077	0.198642298	reviewed	MRC1_MOUSE	Macrophage mannose receptor 1 (MMR) (CD antigen CD206)	Mrc1	Mus musculus (Mouse)
Q9JIS8	-0.331498266	13.3870513	-5.545863885	0.000178881	0.000565124	0.189613422	reviewed	S12A4_MOUSE	Solute carrier family 12 member 4 (Electroneutral potassium-chloride cotransporter 1) (Erythroid K-Cl cotransporter 1) (mKCC1)	Slc12a4 Kcc1	Mus musculus (Mouse)
P62996	0.2964491	19.14502316	5.543898319	0.000179406	0.000566323	0.186517632	reviewed	TRA2B_MOUSE	Transformer-2 protein homolog beta (TRA-2 beta) (TRA2-beta) (Silica-induced gene 41 protein) (SIG-41) (Splicing factor, arginine/serine-rich 10) (Transformer-2 protein homolog B)	Tra2b Sfrs10 Silg41	Mus musculus (Mouse)
Q9ERI6	-0.347354049	15.78687287	-5.542343553	0.000179822	0.000566998	0.184068479	reviewed	RDH14_MOUSE	Retinol dehydrogenase 14 (EC 1.1.1.300) (Alcohol dehydrogenase PAN2)	Rdh14 Pan2	Mus musculus (Mouse)
Q99MR9	0.65937913	15.65984828	5.542011619	0.000179911	0.000566998	0.183545554	reviewed	PPR3A_MOUSE	Protein phosphatase 1 regulatory subunit 3A (Protein phosphatase 1 glycogen-associated regulatory subunit) (Protein phosphatase type-1 glycogen targeting subunit) (RG1)	Ppp1r3a Pp1g	Mus musculus (Mouse)
Q7TNV0	0.481067777	18.75066252	5.539712883	0.000180529	0.000568468	0.179923742	reviewed	DEK_MOUSE	Protein DEK	Dek	Mus musculus (Mouse)
P51881	-0.534974169	23.75581706	-5.539189403	0.00018067	0.000568468	0.179098863	reviewed	ADT2_MOUSE	ADP/ATP translocase 2 (ADP,ATP carrier protein 2) (Adenine nucleotide translocator 2) (ANT 2) (Solute carrier family 25 member 5) [Cleaved into: ADP/ATP translocase 2, N-terminally processed]	Slc25a5 Aac2 Ant2	Mus musculus (Mouse)
Q8BGC0	0.378939976	14.80146887	5.532947918	0.000182361	0.000573324	0.169260856	reviewed	HTSF1_MOUSE	17S U2 SnRNP complex component HTATSF1 (HIV Tat-specific factor 1 homolog)	Htatsf1	Mus musculus (Mouse)
P59325	0.245247809	17.58290608	5.525379611	0.000184433	0.000579371	0.157324263	reviewed	IF5_MOUSE	Eukaryotic translation initiation factor 5 (eIF-5)	Eif5	Mus musculus (Mouse)
Q8CFQ3	0.350844952	11.10493324	5.523941908	0.00018483	0.000580148	0.155055851	reviewed	AQR_MOUSE	RNA helicase aquarius (EC 3.6.4.13) (Intron-binding protein of 160 kDa)	Aqr Kiaa0560	Mus musculus (Mouse)
P28352	0.402658678	17.60630043	5.522517289	0.000185224	0.000580915	0.152807802	reviewed	APEX1_MOUSE	DNA repair nuclease/redox regulator APEX1 (EC 3.1.11.2) (EC 3.1.21.-) (APEX nuclease) (APEN) (Apurinic-apyrimidinic endonuclease 1) (AP endonuclease 1) (Redox factor-1) (REF-1) [Cleaved into: DNA repair nuclease/redox regulator APEX1, mitochondrial]	Apex1 Ape Apex Ref1	Mus musculus (Mouse)
P52293	0.355874586	17.14662284	5.519376254	0.000186095	0.000583178	0.147850258	reviewed	IMA1_MOUSE	Importin subunit alpha-1 (Importin alpha P1) (Karyopherin subunit alpha-2) (Pendulin) (Pore targeting complex 58 kDa subunit) (PTAC58) (RAG cohort protein 1) (SRP1-alpha)	Kpna2 Rch1	Mus musculus (Mouse)
P05132	-0.434671284	20.35620636	-5.51738766	0.000186649	0.000584443	0.144710926	reviewed	KAPCA_MOUSE	cAMP-dependent protein kinase catalytic subunit alpha (PKA C-alpha) (EC 2.7.11.11)	Prkaca Pkaca	Mus musculus (Mouse)
P63002	-0.372301603	14.57254714	-5.511100783	0.000188412	0.000589315	0.13478244	reviewed	TLE5_MOUSE	TLE family member 5 (Amino-terminal enhancer of split) (Amino enhancer of split) (Grg-5) (Groucho-related protein 5) (Protein ESP1) (Protein GRG)	Tle5 Aes Esp1 Grg Grg5	Mus musculus (Mouse)
Q62059	0.34736855	15.52592897	5.510759714	0.000188508	0.000589315	0.134243654	reviewed	CSPG2_MOUSE	Versican core protein (Chondroitin sulfate proteoglycan core protein 2) (Chondroitin sulfate proteoglycan 2) (Large fibroblast proteoglycan) (PG-M)	Vcan Cspg2	Mus musculus (Mouse)
Q61102	-0.247881172	15.40836397	-5.50496735	0.000190149	0.000593546	0.125091026	reviewed	ABCB7_MOUSE	Iron-sulfur clusters transporter ABCB7, mitochondrial (ATP-binding cassette sub-family B member 7, mitochondrial) (ATP-binding cassette transporter 7) (ABC transporter 7 protein)	Abcb7 Abc7	Mus musculus (Mouse)
Q60854	-0.433884495	18.36113447	-5.503950939	0.000190438	0.000593546	0.123484497	reviewed	SPB6_MOUSE	Serpin B6 (Placental thrombin inhibitor) (Proteinase inhibitor 6) (PI-6)	Serpinb6 Serpinb6a Spi3	Mus musculus (Mouse)
Q9JIQ3	0.583385118	16.30871825	5.503853811	0.000190466	0.000593546	0.12333097	reviewed	DBLOH_MOUSE	Diablo IAP-binding mitochondrial protein (Diablo homolog, mitochondrial) (Direct IAP-binding protein with low pI) (Second mitochondria-derived activator of caspase) (Smac) [Cleaved into: Diablo IAP-binding mitochondrial protein, cleaved form]	Diablo Smac	Mus musculus (Mouse)
Q80UG5	-0.474517775	19.10978926	-5.503833381	0.000190472	0.000593546	0.123298677	reviewed	SEPT9_MOUSE	Septin-9 (SL3-3 integration site 1 protein)	Septin9 Kiaa0991 Sept9 Sint1	Mus musculus (Mouse)
Q62087	-0.298997263	15.64998977	-5.500358027	0.000191465	0.000596164	0.117804436	reviewed	PON3_MOUSE	Serum paraoxonase/lactonase 3 (EC 3.1.1.2) (EC 3.1.1.81) (EC 3.1.8.1)	Pon3	Mus musculus (Mouse)
Q9Z1Q2	-0.39097939	16.22452693	-5.497131298	0.000192393	0.000598573	0.112701762	reviewed	ABHGA_MOUSE	Phosphatidylserine lipase ABHD16A (EC 3.1.-.-) (Alpha/beta hydrolase domain-containing protein 16A) (Abhydrolase domain-containing protein 16A) (HLA-B-associated transcript 5) (mBAT5) (Monoacylglycerol lipase ABHD16A) (EC 3.1.1.23)	Abhd16a Bat5 Ng26	Mus musculus (Mouse)
P50518	0.318629525	18.82962981	5.494866378	0.000193047	0.000600127	0.109119212	reviewed	VATE1_MOUSE	V-type proton ATPase subunit E 1 (V-ATPase subunit E 1) (V-ATPase 31 kDa subunit) (p31) (Vacuolar proton pump subunit E 1)	Atp6v1e1 Atp6e Atp6e2	Mus musculus (Mouse)
Q9JHJ0	0.59816988	16.17593593	5.492638348	0.000193692	0.000601652	0.105594322	reviewed	TMOD3_MOUSE	Tropomodulin-3 (Ubiquitous tropomodulin) (U-Tmod)	Tmod3	Mus musculus (Mouse)
Q6PFR5	0.338900674	16.2398468	5.490160839	0.000194413	0.000603408	0.101673939	reviewed	TRA2A_MOUSE	Transformer-2 protein homolog alpha (TRA-2 alpha) (TRA2-alpha) (Transformer-2 protein homolog A)	Tra2a	Mus musculus (Mouse)
Q99KP6	0.268229626	19.58959209	5.482885682	0.000196545	0.000609539	0.090156917	reviewed	PRP19_MOUSE	Pre-mRNA-processing factor 19 (EC 2.3.2.27) (Nuclear matrix protein 200) (PRP19/PSO4 homolog) (RING-type E3 ubiquitin transferase PRP19) (Senescence evasion factor)	Prpf19 Prp19 Snev	Mus musculus (Mouse)
Q922P9	0.280376006	15.2303506	5.481059346	0.000197084	0.000610724	0.087264569	reviewed	GLYR1_MOUSE	Cytokine-like nuclear factor N-PAC (NPAC) (Glyoxylate reductase 1 homolog) (Nuclear protein NP60) (Putative oxidoreductase GLYR1)	Glyr1 Np60	Mus musculus (Mouse)
Q9D1H9	-1.446068385	13.75361784	-5.475252242	0.000198808	0.00061519	0.078064872	reviewed	MFAP4_MOUSE	Microfibril-associated glycoprotein 4	Mfap4	Mus musculus (Mouse)
P43406	0.298528748	14.1373845	5.475142069	0.000198841	0.00061519	0.077890289	reviewed	ITAV_MOUSE	Integrin alpha-V (Vitronectin receptor subunit alpha) (CD antigen CD51) [Cleaved into: Integrin alpha-V heavy chain; Integrin alpha-V light chain]	Itgav	Mus musculus (Mouse)
Q8K0D5	-0.375418922	18.44669332	-5.473963541	0.000199193	0.000615397	0.076022663	reviewed	EFGM_MOUSE	Elongation factor G, mitochondrial (EF-Gmt) (Elongation factor G 1, mitochondrial) (mEF-G 1) (Elongation factor G1)	Gfm1 Efg Efg1 Gfm	Mus musculus (Mouse)
Q8K2Z4	0.455703042	13.17155119	5.473858884	0.000199225	0.000615397	0.075856803	reviewed	CND1_MOUSE	Condensin complex subunit 1 (Chromosome condensation-related SMC-associated protein 1) (Chromosome-associated protein D2) (mCAP-D2) (Non-SMC condensin I complex subunit D2) (XCAP-D2 homolog)	Ncapd2 Capd2 Cnap1 Kiaa0159	Mus musculus (Mouse)
Q91WE2	-0.408387725	19.07559049	-5.466031887	0.00020158	0.000622178	0.063448309	reviewed	PIP30_MOUSE	PSME3-interacting protein (NEFA-interacting nuclear protein NIP30) (PA28G-interacting protein)	Psme3ip1 Fam192a Nip30	Mus musculus (Mouse)
P43023	-0.510837139	20.6668926	-5.460701761	0.000203201	0.000626683	0.05499339	reviewed	CX6A2_MOUSE	Cytochrome c oxidase subunit 6A2, mitochondrial (Cytochrome c oxidase polypeptide VIa-heart) (COXVIAH)	Cox6a2	Mus musculus (Mouse)
Q7TNC9-2	-0.620627617	15.98710958	-5.459197949	0.00020366	0.000627603	0.05260726	reviewed	I5P1_MOUSE	Inositol polyphosphate-5-phosphatase A (EC 3.1.3.56) (Type I inositol 1,4,5-trisphosphate 5-phosphatase) (5PTase)	Inpp5a	Mus musculus (Mouse)
Q9JI10	0.454978875	11.86483379	5.457492579	0.000204183	0.000628716	0.049900935	reviewed	STK3_MOUSE	Serine/threonine-protein kinase 3 (EC 2.7.11.1) (Mammalian STE20-like protein kinase 2) (MST-2) (STE20-like kinase MST2) [Cleaved into: Serine/threonine-protein kinase 3 36kDa subunit (MST2/N); Serine/threonine-protein kinase 3 20kDa subunit (MST2/C)]	Stk3 Mess1 Mst2	Mus musculus (Mouse)
Q6P5H2	-0.237717198	16.97267199	-5.456151088	0.000204595	0.000628898	0.047771786	reviewed	NEST_MOUSE	Nestin	Nes	Mus musculus (Mouse)
Q8BI72	0.695749021	11.54592541	5.455947288	0.000204658	0.000628898	0.047448301	reviewed	CARF_MOUSE	CDKN2A-interacting protein (Collaborator of ARF)	Cdkn2aip Carf	Mus musculus (Mouse)
Q9EST5	0.346302826	20.64376292	5.455722111	0.000204727	0.000628898	0.047090881	reviewed	AN32B_MOUSE	Acidic leucine-rich nuclear phosphoprotein 32 family member B (Proliferation-related acidic leucine-rich protein PAL31)	Anp32b Pal31	Mus musculus (Mouse)
Q05920	0.509294618	15.98464852	5.454079987	0.000205233	0.000629955	0.044484147	reviewed	PYC_MOUSE	Pyruvate carboxylase, mitochondrial (EC 6.4.1.1) (Pyruvic carboxylase) (PCB)	Pc Pcx	Mus musculus (Mouse)
Q8C854	0.431980383	16.75261154	5.452088829	0.000205849	0.000631346	0.041322851	reviewed	MYEF2_MOUSE	Myelin expression factor 2 (MEF-2) (MyEF-2)	Myef2 Kiaa1341 Mef2	Mus musculus (Mouse)
Q62418	0.345124479	17.60920409	5.44827728	0.000207033	0.000634476	0.035269862	reviewed	DBNL_MOUSE	Drebrin-like protein (Actin-binding protein 1) (SH3 domain-containing protein 7)	Dbnl Abp1 Sh3p7	Mus musculus (Mouse)
A6X8Z5	-1.266948952	17.53776072	-5.442504513	0.000208839	0.000639509	0.026098521	reviewed	RHG31_MOUSE	Rho GTPase-activating protein 31 (Cdc42 GTPase-activating protein)	Arhgap31 Cdgap Kiaa1204	Mus musculus (Mouse)
A2AJI0	-0.295555819	18.09961752	-5.439614782	0.00020975	0.000641792	0.02150581	reviewed	MA7D1_MOUSE	MAP7 domain-containing protein 1	Map7d1 Kiaa1187 Mtap7d1	Mus musculus (Mouse)
Q9CYT6	0.334820604	19.69435541	5.438095332	0.00021023	0.000642756	0.019090457	reviewed	CAP2_MOUSE	Adenylyl cyclase-associated protein 2 (CAP 2)	Cap2	Mus musculus (Mouse)
P68040	0.265561038	21.89477038	5.429532918	0.00021296	0.000650591	0.0054735	reviewed	RACK1_MOUSE	Small ribosomal subunit protein RACK1 (12-3) (Guanine nucleotide-binding protein subunit beta-2-like 1) (Receptor for activated C kinase) (Receptor of activated protein C kinase 1) (Receptor of activated protein kinase C 1) (p205) [Cleaved into: Small ribosomal subunit protein RACK1, N-terminally processed (Guanine nucleotide-binding protein subunit beta-2-like 1, N-terminally processed) (Recepto…	Rack1 Gnb2-rs1 Gnb2l1	Mus musculus (Mouse)
P16045	-0.463082268	23.55797956	-5.428957157	0.000213145	0.000650644	0.004557496	reviewed	LEG1_MOUSE	Galectin-1 (Gal-1) (14 kDa lectin) (Beta-galactoside-binding lectin L-14-I) (Galaptin) (Lactose-binding lectin 1) (Lectin galactoside-binding soluble 1) (S-Lac lectin 1)	Lgals1 Gbp	Mus musculus (Mouse)
P17742	0.28508625	24.27378036	5.427273072	0.000213687	0.000651787	0.001877946	reviewed	PPIA_MOUSE	Peptidyl-prolyl cis-trans isomerase A (PPIase A) (EC 5.2.1.8) (Cyclophilin A) (Cyclosporin A-binding protein) (Rotamase A) (SP18) [Cleaved into: Peptidyl-prolyl cis-trans isomerase A, N-terminally processed]	Ppia	Mus musculus (Mouse)
Q01730	-0.350387276	18.15508121	-5.42319012	0.000215006	0.000655298	-0.00462006	reviewed	RSU1_MOUSE	Ras suppressor protein 1 (RSP-1) (Rsu-1)	Rsu1 Rsp1	Mus musculus (Mouse)
Q78PG9	0.548701612	16.691773	5.420069165	0.000216021	0.000657875	-0.009588597	reviewed	CCD25_MOUSE	Coiled-coil domain-containing protein 25	Ccdc25	Mus musculus (Mouse)
P18608	1.112190141	19.48933327	5.417364984	0.000216904	0.000660047	-0.013894714	reviewed	HMGN1_MOUSE	Non-histone chromosomal protein HMG-14 (High mobility group nucleosome-binding domain-containing protein 1)	Hmgn1 Hmg-14 Hmg14	Mus musculus (Mouse)
P14106	-0.55684983	16.97243534	-5.410225276	0.000219255	0.000666678	-0.025268761	reviewed	C1QB_MOUSE	Complement C1q subcomponent subunit B	C1qb	Mus musculus (Mouse)
Q9R059	-0.309097105	16.44108345	-5.408334076	0.000219882	0.000668062	-0.028282745	reviewed	FHL3_MOUSE	Four and a half LIM domains protein 3 (FHL-3) (Skeletal muscle LIM-protein 2) (SLIM-2)	Fhl3	Mus musculus (Mouse)
Q9Z2Q6	-0.319342323	14.72088743	-5.389864894	0.000226107	0.00068644	-0.057742692	reviewed	SEPT5_MOUSE	Septin-5 (Cell division control-related protein 1) (CDCrel-1) (Peanut-like protein 1)	Septin5 Pnutl1 Sept5	Mus musculus (Mouse)
P00015	-0.614313731	15.91361252	-5.389049002	0.000226386	0.000686751	-0.059045191	reviewed	CYC2_MOUSE	Cytochrome c, testis-specific	Cyct	Mus musculus (Mouse)
Q61074	0.417328503	17.62778656	5.382833224	0.000228526	0.000692702	-0.06897112	reviewed	PPM1G_MOUSE	Protein phosphatase 1G (EC 3.1.3.16) (Fibroblast growth factor-inducible protein 13) (FIN13) (Protein phosphatase 1C) (Protein phosphatase 2C isoform gamma) (PP2C-gamma) (Protein phosphatase magnesium-dependent 1 gamma)	Ppm1g Fin13 Ppm1c	Mus musculus (Mouse)
P28828	0.371140027	11.4254472	5.380276763	0.000229412	0.000694847	-0.073055052	reviewed	PTPRM_MOUSE	Receptor-type tyrosine-protein phosphatase mu (Protein-tyrosine phosphatase mu) (R-PTP-mu) (EC 3.1.3.48)	Ptprm Kiaa4044	Mus musculus (Mouse)
Q9DBR1	0.515810858	15.77814715	5.379059944	0.000229835	0.000695494	-0.074999228	reviewed	XRN2_MOUSE	5'-3' exoribonuclease 2 (EC 3.1.13.-) (Protein Dhm1)	Xrn2 Dhm1	Mus musculus (Mouse)
F6XLV1	-0.473927482	16.22744243	-5.378634802	0.000229983	0.000695494	-0.075678548	reviewed	CRCC2_MOUSE	Ciliary rootlet coiled-coil protein 2	Crocc2	Mus musculus (Mouse)
O08901	0.943282083	17.14072713	5.373775922	0.000231682	0.000699857	-0.083444142	reviewed	BUB1_MOUSE	Mitotic checkpoint serine/threonine-protein kinase BUB1 (mBUB1) (EC 2.7.11.1) (BUB1A)	Bub1	Mus musculus (Mouse)
O08528	-0.282972815	17.78368848	-5.373480483	0.000231786	0.000699857	-0.083916426	reviewed	HXK2_MOUSE	Hexokinase-2 (EC 2.7.1.1) (Hexokinase type II) (HK II)	Hk2	Mus musculus (Mouse)
O08709	-0.354281844	20.90064628	-5.37023026	0.00023293	0.000702767	-0.08911296	reviewed	PRDX6_MOUSE	Peroxiredoxin-6 (EC 1.11.1.27) (1-Cys peroxiredoxin) (1-Cys PRX) (Acidic calcium-independent phospholipase A2) (aiPLA2) (EC 3.1.1.4) (Antioxidant protein 2) (Glutathione-dependent peroxiredoxin) (Lysophosphatidylcholine acyltransferase 5) (LPC acyltransferase 5) (LPCAT-5) (Lyso-PC acyltransferase 5) (EC 2.3.1.23) (Non-selenium glutathione peroxidase) (NSGPx)	Prdx6 Aop2 Ltw4 Prdx5	Mus musculus (Mouse)
Q91VE0	-0.378123238	14.9376938	-5.366584351	0.000234221	0.000706114	-0.094943849	reviewed	S27A4_MOUSE	Long-chain fatty acid transport protein 4 (FATP-4) (Fatty acid transport protein 4) (Arachidonate--CoA ligase) (EC 6.2.1.15) (Long-chain-fatty-acid--CoA ligase) (EC 6.2.1.3) (Solute carrier family 27 member 4) (Very long-chain acyl-CoA synthetase 4) (ACSVL4) (EC 6.2.1.-)	Slc27a4 Acsvl4 Fatp4	Mus musculus (Mouse)
P68510	0.302162826	20.79013272	5.365735306	0.000234523	0.000706476	-0.096301985	reviewed	1433F_MOUSE	14-3-3 protein eta	Ywhah	Mus musculus (Mouse)
Q921C3	1.43100495	13.76356135	5.359707966	0.000236677	0.000712412	-0.105946185	reviewed	BRWD1_MOUSE	Bromodomain and WD repeat-containing protein 1 (WD repeat-containing protein 9)	Brwd1 Wdr9	Mus musculus (Mouse)
Q5BJ29	-0.398480564	8.573344218	-5.357594978	0.000237437	0.000713991	-0.109328303	reviewed	FBXL7_MOUSE	F-box/LRR-repeat protein 7 (F-box and leucine-rich repeat protein 7)	Fbxl7 Kiaa0840	Mus musculus (Mouse)
Q8R3C0	0.872029596	12.17231953	5.35723019	0.000237569	0.000713991	-0.109912257	reviewed	MCMBP_MOUSE	Mini-chromosome maintenance complex-binding protein (MCM-BP) (MCM-binding protein)	Mcmbp	Mus musculus (Mouse)
Q6P8I6	-0.440668739	13.30882191	-5.3560178	0.000238006	0.000714753	-0.111853185	reviewed	COX11_MOUSE	Cytochrome c oxidase assembly protein COX11, mitochondrial	Cox11	Mus musculus (Mouse)
P10711	0.396407881	18.28142261	5.352659372	0.000239222	0.000717852	-0.117230778	reviewed	TCEA1_MOUSE	Transcription elongation factor A protein 1 (Transcription elongation factor S-II protein 1) (Transcription elongation factor TFIIS.o)	Tcea1 Tceat	Mus musculus (Mouse)
P16301	-0.601591139	11.31789957	-5.349642644	0.000240321	0.000720592	-0.122062551	reviewed	LCAT_MOUSE	Phosphatidylcholine-sterol acyltransferase (EC 2.3.1.43) (1-alkyl-2-acetylglycerophosphocholine esterase) (EC 3.1.1.47) (Lecithin-cholesterol acyltransferase) (Phospholipid-cholesterol acyltransferase) (Platelet-activating factor acetylhydrolase) (PAF acetylhydrolase)	Lcat	Mus musculus (Mouse)
Q8CIE6	0.223677227	17.79365181	5.344487709	0.00024221	0.000725697	-0.130321888	reviewed	COPA_MOUSE	Coatomer subunit alpha (Alpha-coat protein) (Alpha-COP) [Cleaved into: Xenin (Xenopsin-related peptide); Proxenin]	Copa	Mus musculus (Mouse)
Q8VDQ1	-0.319518749	19.67930149	-5.338638208	0.000244373	0.00073144	-0.139698475	reviewed	PTGR2_MOUSE	Prostaglandin reductase 2 (PRG-2) (EC 1.3.1.48) (15-oxoprostaglandin 13-reductase) (Zinc-binding alcohol dehydrogenase domain-containing protein 1)	Ptgr2 Zadh1	Mus musculus (Mouse)
Q8R3Y5	-0.461395881	16.76366789	-5.338287668	0.000244503	0.00073144	-0.140260529	reviewed	CS047_MOUSE	Uncharacterized protein C19orf47 homolog	NA	Mus musculus (Mouse)
Q80ZK0	-0.53197439	15.9489619	-5.335114579	0.000245686	0.000734413	-0.145349013	reviewed	RT10_MOUSE	Small ribosomal subunit protein uS10m (28S ribosomal protein S10, mitochondrial) (MRP-S10) (S10mt)	Mrps10	Mus musculus (Mouse)
P28658	0.328256978	15.82414153	5.331408286	0.000247074	0.000737997	-0.151294305	reviewed	ATX10_MOUSE	Ataxin-10 (Brain protein E46) (Spinocerebellar ataxia type 10 protein homolog)	Atxn10 Sca10	Mus musculus (Mouse)
Q99J99	-0.297292241	17.29111425	-5.32873525	0.000248081	0.000740436	-0.155583309	reviewed	THTM_MOUSE	3-mercaptopyruvate sulfurtransferase (MST) (EC 2.8.1.2)	Mpst	Mus musculus (Mouse)
Q5SVQ0	0.776709035	11.98912206	5.327616325	0.000248504	0.000741129	-0.157378964	reviewed	KAT7_MOUSE	Histone acetyltransferase KAT7 (EC 2.3.1.48) (Histone acetyltransferase binding to ORC1) (Lysine acetyltransferase 7) (MOZ, YBF2/SAS3, SAS2 and TIP60 protein 2) (MYST-2)	Kat7 Hbo1 Myst2	Mus musculus (Mouse)
Q9D0E1	0.288767706	21.01962509	5.323713413	0.000249985	0.000744484	-0.163643708	reviewed	HNRPM_MOUSE	Heterogeneous nuclear ribonucleoprotein M (hnRNP M)	Hnrnpm Hnrpm	Mus musculus (Mouse)
Q8K363	0.320596676	11.75740377	5.323398114	0.000250105	0.000744484	-0.164149899	reviewed	DDX18_MOUSE	ATP-dependent RNA helicase DDX18 (EC 3.6.4.13) (DEAD box protein 18)	Ddx18	Mus musculus (Mouse)
Q9ESX5	0.485970485	17.720784	5.323138769	0.000250203	0.000744484	-0.164566271	reviewed	DKC1_MOUSE	H/ACA ribonucleoprotein complex subunit DKC1 (EC 5.4.99.-) (Dyskerin) (Nopp140-associated protein of 57 kDa) (Nucleolar protein NAP57) (Nucleolar protein family A member 4) (snoRNP protein DKC1)	Dkc1	Mus musculus (Mouse)
Q8BP67	0.32155547	21.3724689	5.321314945	0.000250899	0.000745839	-0.167494632	reviewed	RL24_MOUSE	Large ribosomal subunit protein eL24 (60S ribosomal protein L24)	Rpl24	Mus musculus (Mouse)
P30999	0.265050466	19.01984239	5.320940563	0.000251042	0.000745839	-0.168095802	reviewed	CTND1_MOUSE	Catenin delta-1 (Cadherin-associated Src substrate) (CAS) (p120 catenin) (p120(ctn)) (p120(cas))	Ctnnd1 Catns Kiaa0384	Mus musculus (Mouse)
O70548	-2.331778049	15.78521847	-5.316057272	0.000252916	0.000750833	-0.175938978	reviewed	TELT_MOUSE	Telethonin (Titin cap protein)	Tcap	Mus musculus (Mouse)
P57716	0.292872731	15.03376002	5.312123838	0.000254437	0.00075477	-0.182258934	reviewed	NICA_MOUSE	Nicastrin	Ncstn	Mus musculus (Mouse)
P43275	1.687209981	22.27949044	5.305639534	0.000256964	0.000761687	-0.192682055	reviewed	H11_MOUSE	Histone H1.1 (H1 VAR.3) (Histone H1a) (H1a)	H1-1 H1a H1f1 Hist1h1a	Mus musculus (Mouse)
Q9QYH6	0.420023344	13.2486827	5.304204001	0.000257527	0.000762775	-0.194990362	reviewed	MAGD1_MOUSE	Melanoma-associated antigen D1 (Dlxin-1) (MAGE-D1 antigen) (Neurotrophin receptor-interacting MAGE homolog)	Maged1 Nrage	Mus musculus (Mouse)
P33434	-0.589925738	11.54553262	-5.299331841	0.000259448	0.00076788	-0.20282679	reviewed	MMP2_MOUSE	72 kDa type IV collagenase (EC 3.4.24.24) (72 kDa gelatinase) (Gelatinase A) (Matrix metalloproteinase-2) (MMP-2) [Cleaved into: PEX]	Mmp2	Mus musculus (Mouse)
Q80X82	0.475358697	11.62215485	5.296830494	0.000260441	0.000770231	-0.206851239	reviewed	SYMPK_MOUSE	Symplekin	Sympk	Mus musculus (Mouse)
Q9CQA6	-0.541440959	13.70360975	-5.294999063	0.00026117	0.0007718	-0.209798392	reviewed	CHCH1_MOUSE	Small ribosomal subunit protein mS37 (28S ribosomal protein S37, mitochondrial) (MRP-S37) (Coiled-coil-helix-coiled-coil-helix domain-containing protein 1)	Chchd1 Mrps37	Mus musculus (Mouse)
O89051	-0.340857858	14.84403916	-5.293751398	0.000261667	0.000772684	-0.211806407	reviewed	ITM2B_MOUSE	Integral membrane protein 2B (Immature BRI2) (imBRI2) (Protein E25B) (Transmembrane protein BRI) (Bri) [Cleaved into: BRI2, membrane form (Mature BRI2) (mBRI2); BRI2 intracellular domain (BRI2 ICD); BRI2C, soluble form; Bri23 peptide (Bri2-23) (ABri23) (C-terminal peptide) (P23 peptide)]	Itm2b	Mus musculus (Mouse)
P20918	-0.391033553	19.06880987	-5.292024409	0.000262358	0.000774136	-0.214586204	reviewed	PLMN_MOUSE	Plasminogen (EC 3.4.21.7) [Cleaved into: Plasmin heavy chain A; Activation peptide; Angiostatin; Plasmin heavy chain A, short form; Plasmin light chain B]	Plg	Mus musculus (Mouse)
A2ARZ3	0.811540027	13.94766806	5.290628501	0.000262918	0.0007752	-0.216833384	reviewed	FSIP2_MOUSE	Fibrous sheath-interacting protein 2	Fsip2	Mus musculus (Mouse)
P55284	-0.318226751	15.86199751	-5.28942592	0.000263401	0.000776036	-0.218769552	reviewed	CADH5_MOUSE	Cadherin-5 (Vascular endothelial cadherin) (VE-cadherin) (CD antigen CD144)	Cdh5	Mus musculus (Mouse)
P62849	0.309770772	22.44933664	5.288465904	0.000263788	0.00077641	-0.220315329	reviewed	RS24_MOUSE	Small ribosomal subunit protein eS24 (40S ribosomal protein S24)	Rps24	Mus musculus (Mouse)
A6H630	0.293470688	14.61892459	5.28811964	0.000263927	0.00077641	-0.2208729	reviewed	ARMT1_MOUSE	Damage-control phosphatase ARMT1 (EC 3.1.3.-) (Acidic residue methyltransferase 1) (Protein-glutamate O-methyltransferase) (EC 2.1.1.-) (Sugar phosphate phosphatase ARMT1)	Armt1	Mus musculus (Mouse)
Q99J62	0.70077932	14.59777189	5.286788323	0.000264465	0.000777402	-0.223016802	reviewed	RFC4_MOUSE	Replication factor C subunit 4 (Activator 1 subunit 4)	Rfc4	Mus musculus (Mouse)
Q8BK03	-0.308800038	11.68849759	-5.286137819	0.000264728	0.000777587	-0.224064436	reviewed	MIGA2_MOUSE	Mitoguardin 2 (Protein FAM73B)	Miga2 Fam73b	Mus musculus (Mouse)
Q7TPD0	0.277538431	12.55113554	5.280887874	0.00026686	0.000783201	-0.232521566	reviewed	INT3_MOUSE	Integrator complex subunit 3 (Int3) (SOSS complex subunit A) (Sensor of single-strand DNA complex subunit A) (SOSS-A) (Sensor of ssDNA subunit A)	Ints3	Mus musculus (Mouse)
Q07076	0.262789677	17.54246615	5.28044193	0.000267042	0.000783201	-0.233240108	reviewed	ANXA7_MOUSE	Annexin A7 (Annexin VII) (Annexin-7) (Synexin)	Anxa7 Anx7	Mus musculus (Mouse)
Q9EP72	0.36468605	14.37186352	5.276055667	0.000268838	0.000787877	-0.24030908	reviewed	EMC7_MOUSE	Endoplasmic reticulum membrane protein complex subunit 7 (ER membrane protein complex subunit 7)	Emc7 Orf3	Mus musculus (Mouse)
Q99KK2	0.592158158	15.10799096	5.275297087	0.00026915	0.000788197	-0.241531884	reviewed	NEUA_MOUSE	N-acylneuraminate cytidylyltransferase (EC 2.7.7.43) (CMP-N-acetylneuraminic acid synthase) (CMP-NeuNAc synthase)	Cmas	Mus musculus (Mouse)
P97363	0.415520469	12.53698059	5.274164227	0.000269617	0.00078897	-0.243358162	reviewed	SPTC2_MOUSE	Serine palmitoyltransferase 2 (EC 2.3.1.50) (Long chain base biosynthesis protein 2) (LCB 2) (Long chain base biosynthesis protein 2a) (LCB2a) (Serine-palmitoyl-CoA transferase 2) (SPT 2)	Sptlc2 Lcb2	Mus musculus (Mouse)
P35283	-0.309202479	17.43064429	-5.272214542	0.000270422	0.000790731	-0.246501649	reviewed	RAB12_MOUSE	Ras-related protein Rab-12 (Rab-13)	Rab12	Mus musculus (Mouse)
Q8R1S0	-0.372389695	16.56136953	-5.270390647	0.000271178	0.000792345	-0.249442792	reviewed	COQ6_MOUSE	Ubiquinone biosynthesis monooxygenase COQ6, mitochondrial (EC 1.14.13.-) (Coenzyme Q10 monooxygenase 6)	Coq6	Mus musculus (Mouse)
Q9DBD5	0.410184648	11.93656204	5.254120565	0.000278018	0.00081172	-0.27569933	reviewed	PELP1_MOUSE	Proline-, glutamic acid- and leucine-rich protein 1 (Modulator of non-genomic activity of estrogen receptor)	Pelp1 Mnar	Mus musculus (Mouse)
Q8VDK1	-0.455482201	10.63644432	-5.243838364	0.000282435	0.000823997	-0.29231123	reviewed	NIT1_MOUSE	Deaminated glutathione amidase (dGSH amidase) (EC 3.5.1.128) (Nitrilase homolog 1)	Nit1	Mus musculus (Mouse)
O89086	-0.404480544	19.50458824	-5.24082184	0.000283744	0.00082702	-0.297187445	reviewed	RBM3_MOUSE	RNA-binding protein 3 (RNA-binding motif protein 3)	Rbm3	Mus musculus (Mouse)
A6H6E2	-0.404076792	13.50910807	-5.240473473	0.000283896	0.00082702	-0.29775066	reviewed	MMRN2_MOUSE	Multimerin-2	Mmrn2	Mus musculus (Mouse)
Q9JHA8	0.709444818	14.18697185	5.239354968	0.000284384	0.000827821	-0.299559091	reviewed	VWA7_MOUSE	von Willebrand factor A domain-containing protein 7 (Protein G7c)	Vwa7 D17h6s56e-3 G7c	Mus musculus (Mouse)
P70372	0.32991204	19.30053726	5.237788316	0.000285068	0.000829192	-0.302092385	reviewed	ELAV1_MOUSE	ELAV-like protein 1 (Elav-like generic protein) (Hu-antigen R) (HuR) (MelG)	Elavl1 Elra Hua	Mus musculus (Mouse)
P56960	0.351525434	13.06960118	5.235075771	0.000286257	0.000832029	-0.30647939	reviewed	EXOSX_MOUSE	Exosome complex component 10 (EC 3.1.13.-) (Autoantigen PM/Scl 2 homolog) (Polymyositis/scleroderma autoantigen 2 homolog)	Exosc10 Pmscl2	Mus musculus (Mouse)
Q9Z148	-0.607989368	14.72460324	-5.230089952	0.000288457	0.000837521	-0.314545567	reviewed	EHMT2_MOUSE	Histone-lysine N-methyltransferase EHMT2 (EC 2.1.1.-) (EC 2.1.1.367) (Euchromatic histone-lysine N-methyltransferase 2) (HLA-B-associated transcript 8) (Histone H3-K9 methyltransferase 3) (H3-K9-HMTase 3) (Protein G9a)	Ehmt2 Bat8 G9a Ng36	Mus musculus (Mouse)
D3Z7P3-2	0.771733013	16.69981233	5.229817855	0.000288578	0.000837521	-0.314985871	reviewed	GLSK_MOUSE	Glutaminase kidney isoform, mitochondrial (GLS) (EC 3.5.1.2) [Cleaved into: Glutaminase kidney isoform, mitochondrial 68 kDa chain; Glutaminase kidney isoform, mitochondrial 65 kDa chain]	Gls Gls1 Kiaa0838	Mus musculus (Mouse)
Q99PU8	-0.503592344	16.28555852	-5.223186776	0.000291532	0.000845033	-0.32571926	reviewed	DHX30_MOUSE	ATP-dependent RNA helicase DHX30 (EC 3.6.4.13) (DEAH box protein 30)	Dhx30 Helg	Mus musculus (Mouse)
Q8CGY6	0.428721005	20.62662089	5.223033956	0.000291601	0.000845033	-0.325966692	reviewed	UN45B_MOUSE	Protein unc-45 homolog B (Unc-45B)	Unc45b Cmya4	Mus musculus (Mouse)
Q60710	0.644830171	10.81057801	5.22029555	0.00029283	0.000847965	-0.330401007	reviewed	SAMH1_MOUSE	Deoxynucleoside triphosphate triphosphohydrolase SAMHD1 (dNTPase) (EC 3.1.5.-) (Interferon-gamma-inducible protein Mg11) (SAM domain and HD domain-containing protein 1) (mSAMHD1)	Samhd1 Mg21	Mus musculus (Mouse)
Q8VHY0	0.291579256	16.87293015	5.219702838	0.000293097	0.000848106	-0.331360923	reviewed	CSPG4_MOUSE	Chondroitin sulfate proteoglycan 4 (Chondroitin sulfate proteoglycan NG2) (Proteoglycan AN2)	Cspg4 An2 Kiaa4232 Ng2	Mus musculus (Mouse)
Q9WUA2	0.22319832	17.73445331	5.218494641	0.000293642	0.000849051	-0.333317782	reviewed	SYFB_MOUSE	Phenylalanine--tRNA ligase beta subunit (EC 6.1.1.20) (Phenylalanyl-tRNA synthetase beta subunit) (PheRS)	Farsb Farsl Farslb Frsb	Mus musculus (Mouse)
Q9CPR4	0.250394717	22.90609297	5.215485537	0.000295004	0.000852355	-0.338192347	reviewed	RL17_MOUSE	Large ribosomal subunit protein uL22 (60S ribosomal protein L17)	Rpl17	Mus musculus (Mouse)
P21460	-0.377232196	16.54651967	-5.210893246	0.000297095	0.000857759	-0.34563394	reviewed	CYTC_MOUSE	Cystatin-C (Cystatin-3)	Cst3	Mus musculus (Mouse)
O89103	-0.285554755	18.03340022	-5.203989219	0.000300268	0.000866278	-0.356826969	reviewed	C1QR1_MOUSE	Complement component C1q receptor (C1q/MBL/SPA receptor) (C1qR(p)) (C1qRp) (Cell surface antigen AA4) (Complement component 1 q subcomponent receptor 1) (Lymphocyte antigen 68) (Ly-68) (CD antigen CD93)	Cd93 Aa4 C1qr1 C1qrp Ly68	Mus musculus (Mouse)
P70288	0.251569981	16.07603604	5.198797666	0.000302678	0.000871943	-0.36524793	reviewed	HDAC2_MOUSE	Histone deacetylase 2 (HD2) (EC 3.5.1.98) (Protein deacylase HDAC2) (EC 3.5.1.-) (YY1 transcription factor-binding protein)	Hdac2 Yy1bp	Mus musculus (Mouse)
Q11136	-0.286389524	17.04522402	-5.198792357	0.00030268	0.000871943	-0.365256544	reviewed	PEPD_MOUSE	Xaa-Pro dipeptidase (X-Pro dipeptidase) (EC 3.4.13.9) (Imidodipeptidase) (Peptidase 4) (Peptidase D) (Proline dipeptidase) (Prolidase)	Pepd Pep4	Mus musculus (Mouse)
Q9ERU9	0.270422287	14.96272892	5.19627188	0.000303858	0.000874687	-0.369346201	reviewed	RBP2_MOUSE	E3 SUMO-protein ligase RanBP2 (EC 2.3.2.-) (Ran-binding protein 2) (RanBP2)	Ranbp2	Mus musculus (Mouse)
F8VPU2	0.669093015	13.36072013	5.193486716	0.000305164	0.000877799	-0.373866331	reviewed	FARP1_MOUSE	FERM, ARHGEF and pleckstrin domain-containing protein 1 (FERM, RhoGEF and pleckstrin domain-containing protein 1)	Farp1	Mus musculus (Mouse)
Q9D0D3	-0.522302064	15.37816129	-5.188562174	0.000307489	0.000883832	-0.381861092	reviewed	PAPD1_MOUSE	Poly(A) RNA polymerase, mitochondrial (PAP) (EC 2.7.7.19) (PAP-associated domain-containing protein 1) (Polynucleotide adenylyltransferase)	Mtpap Papd1	Mus musculus (Mouse)
Q8BFS6	-0.348380014	16.43100047	-5.184445093	0.000309447	0.000888804	-0.388547495	reviewed	CPPED_MOUSE	Serine/threonine-protein phosphatase CPPED1 (EC 3.1.3.16) (Calcineurin-like phosphoesterase domain-containing protein 1)	Cpped1 Cstp1	Mus musculus (Mouse)
P11276	0.376887267	19.48788573	5.180481502	0.000311345	0.000893594	-0.394986783	reviewed	FINC_MOUSE	Fibronectin (FN) [Cleaved into: Anastellin]	Fn1	Mus musculus (Mouse)
Q3UHX2	0.302325984	18.70318876	5.179603486	0.000311767	0.000894145	-0.396413503	reviewed	HAP28_MOUSE	28 kDa heat- and acid-stable phosphoprotein (PDGF-associated protein) (PAP) (PDGFA-associated protein 1) (PAP1)	Pdap1	Mus musculus (Mouse)
Q8BKE6	-0.550160813	12.9792844	-5.176065435	0.000313474	0.000898378	-0.402163666	reviewed	CP20A_MOUSE	Cytochrome P450 20A1 (EC 1.14.-.-)	Cyp20a1	Mus musculus (Mouse)
Q9D0R8	0.309226021	17.42129231	5.169134577	0.000316846	0.000907373	-0.413432831	reviewed	LSM12_MOUSE	Protein LSM12	Lsm12	Mus musculus (Mouse)
P24668	0.229897825	17.1644417	5.165605535	0.000318577	0.000911661	-0.419173335	reviewed	MPRD_MOUSE	Cation-dependent mannose-6-phosphate receptor (CD Man-6-P receptor) (CD-MPR) (46 kDa mannose 6-phosphate receptor) (MPR 46)	M6pr 46mpr	Mus musculus (Mouse)
Q03141	0.366818816	18.24680581	5.155208576	0.000323738	0.000925482	-0.43609527	reviewed	MARK3_MOUSE	MAP/microtubule affinity-regulating kinase 3 (EC 2.7.11.1) (ELKL motif kinase 2) (EMK-2) (MPK-10)	Mark3 Emk2 Mpk10	Mus musculus (Mouse)
Q9D6K8	-0.494757347	19.48562728	-5.154918685	0.000323883	0.000925482	-0.4365673	reviewed	FUND2_MOUSE	FUN14 domain-containing protein 2 (Hepatitis C virus core-binding protein 6)	Fundc2 Hcbp6	Mus musculus (Mouse)
O88874	0.487350987	14.54245268	5.151208246	0.000325747	0.000930125	-0.442610027	reviewed	CCNK_MOUSE	Cyclin-K	Ccnk	Mus musculus (Mouse)
Q3UE37	0.282425961	17.6259422	5.137106369	0.000332935	0.000949953	-0.465592881	reviewed	UBE2Z_MOUSE	Ubiquitin-conjugating enzyme E2 Z (EC 2.3.2.23) (E2 ubiquitin-conjugating enzyme Z) (Uba6-specific E2 conjugating enzyme 1) (Use1) (Ubiquitin carrier protein Z) (Ubiquitin-protein ligase Z)	Ube2z D11Moh35	Mus musculus (Mouse)
O88851	0.674004874	17.17780082	5.136513279	0.000333241	0.000950129	-0.466560069	reviewed	RBBP9_MOUSE	Putative hydrolase RBBP9 (EC 3.-.-.-) (B5T-overexpressed gene protein) (Protein BOG) (Retinoblastoma-binding protein 9) (RBBP-9)	Rbbp9 Bog	Mus musculus (Mouse)
Q9D9J8	-0.537993891	15.32301466	-5.126852735	0.000338268	0.000963753	-0.482320761	reviewed	BPIA3_MOUSE	BPI fold-containing family A member 3 (Short palate, lung and nasal epithelium carcinoma-associated protein 3)	Bpifa3 Splunc3	Mus musculus (Mouse)
Q8BL97	0.27143045	20.11836018	5.125223701	0.000339123	0.000965483	-0.484979684	reviewed	SRSF7_MOUSE	Serine/arginine-rich splicing factor 7 (Splicing factor, arginine/serine-rich 7)	Srsf7 Sfrs7	Mus musculus (Mouse)
Q5SUF2	0.326477848	17.67984363	5.124354451	0.00033958	0.000966078	-0.486398626	reviewed	LC7L3_MOUSE	Luc7-like protein 3 (Cisplatin resistance-associated-overexpressed protein)	Luc7l3 Crop	Mus musculus (Mouse)
D3YZG8	-0.292329789	7.862930841	-5.11972536	0.000342027	0.000972328	-0.493956748	reviewed	MTD2L_MOUSE	Bifunctional methylenetetrahydrofolate dehydrogenase/cyclohydrolase 2, mitochondrial (NADP-dependent methylenetetrahydrofolate dehydrogenase 2-like protein) (MTHFD2-like) [Includes: NAD-dependent methylenetetrahydrofolate dehydrogenase (EC 1.5.1.15) (EC 1.5.1.5); Methenyltetrahydrofolate cyclohydrolase (EC 3.5.4.9)]	Mthfd2l	Mus musculus (Mouse)
Q9CR86	-0.34137058	18.31180515	-5.116730632	0.00034362	0.000976142	-0.498847905	reviewed	CHSP1_MOUSE	Calcium-regulated heat stable protein 1 (Calcium-regulated heat-stable protein of 24 kDa) (CRHSP-24)	Carhsp1	Mus musculus (Mouse)
P17095	0.764775183	22.08844486	5.113966544	0.000345097	0.000979623	-0.503363435	reviewed	HMGA1_MOUSE	High mobility group protein HMG-I/HMG-Y (HMG-I(Y)) (High mobility group AT-hook protein 1) (High mobility group protein A1)	Hmga1 Hmgi Hmgiy	Mus musculus (Mouse)
O35609	0.257210643	16.52712521	5.113045618	0.000345591	0.000980309	-0.504868126	reviewed	SCAM3_MOUSE	Secretory carrier-associated membrane protein 3 (Secretory carrier membrane protein 3)	Scamp3	Mus musculus (Mouse)
O70194	0.286160863	17.97305307	5.101591974	0.000351794	0.000997176	-0.523591603	reviewed	EIF3D_MOUSE	Eukaryotic translation initiation factor 3 subunit D (eIF3d) (Eukaryotic translation initiation factor 3 subunit 7) (eIF-3-zeta) (eIF3 p66)	Eif3d Eif3s7	Mus musculus (Mouse)
P61982	-0.253108552	23.09132443	-5.096959821	0.000354335	0.001003649	-0.531168856	reviewed	1433G_MOUSE	14-3-3 protein gamma [Cleaved into: 14-3-3 protein gamma, N-terminally processed]	Ywhag	Mus musculus (Mouse)
P60229	0.261082395	19.41948917	5.095316639	0.000355242	0.001005484	-0.533857453	reviewed	EIF3E_MOUSE	Eukaryotic translation initiation factor 3 subunit E (eIF3e) (Eukaryotic translation initiation factor 3 subunit 6) (MMTV integration site 6) (Mammary tumor-associated protein INT-6) (Viral integration site protein INT-6) (eIF-3 p48)	Eif3e Eif3s6 Int6	Mus musculus (Mouse)
Q62448	0.214425984	18.25042874	5.090901037	0.00035769	0.001011676	-0.541084116	reviewed	IF4G2_MOUSE	Eukaryotic translation initiation factor 4 gamma 2 (eIF-4-gamma 2) (eIF-4G 2) (eIF4G 2) (Novel APOBEC-1 target 1) (Translation repressor NAT1) (p97)	Eif4g2 Nat1	Mus musculus (Mouse)
Q8CCJ3	0.212285995	19.42968191	5.08967227	0.000358374	0.001012454	-0.543095604	reviewed	UFL1_MOUSE	E3 UFM1-protein ligase 1 (EC 2.3.2.-) (E3 UFM1-protein transferase 1) (Multiple alpha-helix protein located at ER) (Regulator of C53/LZAP and DDRGK1)	Ufl1 Kiaa0776 Maxer Rcad	Mus musculus (Mouse)
P83093	0.711991191	13.28917158	5.089472193	0.000358485	0.001012454	-0.543423149	reviewed	STIM2_MOUSE	Stromal interaction molecule 2	Stim2 Kiaa1482	Mus musculus (Mouse)
Q05816	0.345347775	21.60758989	5.088644833	0.000358947	0.001013023	-0.54477767	reviewed	FABP5_MOUSE	Fatty acid-binding protein 5 (Epidermal-type fatty acid-binding protein) (E-FABP) (Fatty acid-binding protein, epidermal) (Keratinocyte lipid-binding protein) (Psoriasis-associated fatty acid-binding protein homolog) (PA-FABP)	Fabp5 Fabpe Klbp Mal1	Mus musculus (Mouse)
Q99JI4	0.208302349	17.76510512	5.086495163	0.00036015	0.00101568	-0.548297455	reviewed	PSMD6_MOUSE	26S proteasome non-ATPase regulatory subunit 6 (26S proteasome regulatory subunit RPN7) (26S proteasome regulatory subunit S10) (p42A)	Psmd6	Mus musculus (Mouse)
Q99KV1	0.416702489	17.56727994	5.084889535	0.000361051	0.001017394	-0.550926848	reviewed	DJB11_MOUSE	DnaJ homolog subfamily B member 11 (APOBEC1-binding protein 2) (ABBP-2) (ER-associated DNAJ) (ER-associated Hsp40 co-chaperone) (Endoplasmic reticulum DNA J domain-containing protein 3) (ER-resident protein ERdj3) (ERdj3) (ERj3p)	Dnajb11	Mus musculus (Mouse)
Q9CZR2	-0.354559989	14.09665842	-5.084305479	0.000361379	0.001017394	-0.551883391	reviewed	NALD2_MOUSE	N-acetylated-alpha-linked acidic dipeptidase 2 (EC 3.4.17.21) (Glutamate carboxypeptidase III) (GCPIII) (N-acetylaspartylglutamate peptidase II) (NAAG-peptidase II) (N-acetylated-alpha-linked acidic dipeptidase II) (NAALADase II)	Naalad2	Mus musculus (Mouse)
Q9D6M3	-0.292803178	14.9779373	-5.084015027	0.000361542	0.001017394	-0.552359098	reviewed	GHC1_MOUSE	Mitochondrial glutamate carrier 1 (GC-1) (Glutamate/H(+) symporter 1) (Solute carrier family 25 member 22)	Slc25a22 Gc1	Mus musculus (Mouse)
P00375	0.315259707	18.73209032	5.076257455	0.000365936	0.001029012	-0.565068741	reviewed	DYR_MOUSE	Dihydrofolate reductase (EC 1.5.1.3)	Dhfr	Mus musculus (Mouse)
Q9CW03	0.29755426	17.1632939	5.072657537	0.000367993	0.001034051	-0.570969405	reviewed	SMC3_MOUSE	Structural maintenance of chromosomes protein 3 (SMC protein 3) (SMC-3) (Basement membrane-associated chondroitin proteoglycan) (Bamacan) (Chondroitin sulfate proteoglycan 6) (Chromosome segregation protein SmcD) (Mad member-interacting protein 1)	Smc3 Bam Bmh Cspg6 Mmip1 Smc3l1 Smcd	Mus musculus (Mouse)
P49813	0.606925911	20.51664407	5.066925706	0.000371295	0.001042576	-0.580368081	reviewed	TMOD1_MOUSE	Tropomodulin-1 (Erythrocyte tropomodulin) (E-Tmod)	Tmod1 Tmod	Mus musculus (Mouse)
Q9ERE7	0.311580354	15.80481893	5.065837245	0.000371926	0.001043593	-0.582153361	reviewed	MESD_MOUSE	LRP chaperone MESD (LDLR chaperone MESD) (Mesoderm development candidate 2) (Mesoderm development protein)	Mesd Mesdc2	Mus musculus (Mouse)
P62830	0.408325085	22.11491226	5.065240181	0.000372272	0.001043812	-0.583132726	reviewed	RL23_MOUSE	Large ribosomal subunit protein uL14 (60S ribosomal protein L23)	Rpl23	Mus musculus (Mouse)
P47963	0.398751141	21.63790099	5.063242237	0.000373434	0.001046262	-0.586410299	reviewed	RL13_MOUSE	Large ribosomal subunit protein eL13 (60S ribosomal protein L13) (A52)	Rpl13	Mus musculus (Mouse)
Q60648	0.297163566	13.64640883	5.062792911	0.000373696	0.001046262	-0.587147479	reviewed	SAP3_MOUSE	Ganglioside GM2 activator (Cerebroside sulfate activator protein) (GM2-AP) (Sphingolipid activator protein 3) (SAP-3)	Gm2a	Mus musculus (Mouse)
O08848	0.374573775	14.62298551	5.0623506	0.000373953	0.001046262	-0.587873177	reviewed	RO60_MOUSE	RNA-binding protein Ro60 (60 kDa SS-A/Ro ribonucleoprotein) (60 kDa Ro protein) (60 kDa ribonucleoprotein Ro) (RoRNP) (TROVE domain family member 2)	RO60 Ssa2 Trove2	Mus musculus (Mouse)
O88848	1.086381021	14.57124546	5.058181886	0.000376393	0.00105233	-0.594714047	reviewed	ARL6_MOUSE	ADP-ribosylation factor-like protein 6	Arl6 Bbs3	Mus musculus (Mouse)
Q9JHU9	0.515223632	17.00700624	5.050665169	0.000380834	0.001063983	-0.607054844	reviewed	INO1_MOUSE	Inositol-3-phosphate synthase 1 (IPS 1) (EC 5.5.1.4) (Myo-inositol 1-phosphate synthase) (MI-1-P synthase) (MIP synthase)	Isyna1 Ino1	Mus musculus (Mouse)
Q9DCE5	0.573775047	13.84571101	5.050067189	0.00038119	0.001064212	-0.608036919	reviewed	PK1IP_MOUSE	p21-activated protein kinase-interacting protein 1 (PAK1-interacting protein 1) (Putative PAK inhibitor Skb15)	Pak1ip1	Mus musculus (Mouse)
O70591	0.247324777	19.65206069	5.048228866	0.000382285	0.001066505	-0.611056331	reviewed	PFD2_MOUSE	Prefoldin subunit 2	Pfdn2 Pfd2	Mus musculus (Mouse)
Q9CRD0	-0.331937782	18.60472507	-5.046335141	0.000383418	0.001067815	-0.61416721	reviewed	OCAD1_MOUSE	OCIA domain-containing protein 1	Ociad1 Asrij	Mus musculus (Mouse)
Q3U186	-0.403250896	14.55506848	-5.046303214	0.000383437	0.001067815	-0.614219663	reviewed	SYRM_MOUSE	Probable arginine--tRNA ligase, mitochondrial (EC 6.1.1.19) (Arginyl-tRNA synthetase) (ArgRS)	Rars2 Rarsl	Mus musculus (Mouse)
Q6NZC7	0.272366945	15.27956619	5.046066303	0.000383579	0.001067815	-0.614608877	reviewed	S23IP_MOUSE	SEC23-interacting protein	Sec23ip	Mus musculus (Mouse)
Q9JL62	0.41100008	14.58549458	5.04373685	0.000384977	0.001070941	-0.618436277	reviewed	GLTP_MOUSE	Glycolipid transfer protein (GLTP)	Gltp	Mus musculus (Mouse)
Q9D0M5	-0.391577013	19.41306282	-5.039364192	0.000387616	0.001077512	-0.625622704	reviewed	DYL2_MOUSE	Dynein light chain 2, cytoplasmic (8 kDa dynein light chain b) (DLC8) (DLC8b) (Dynein light chain LC8-type 2)	Dynll2 Dlc2	Mus musculus (Mouse)
P39061	0.315141697	16.65169337	5.032302508	0.000391919	0.001088694	-0.637233882	reviewed	COIA1_MOUSE	Collagen alpha-1(XVIII) chain [Cleaved into: Endostatin; Non-collagenous domain 1 (NC1)]	Col18a1	Mus musculus (Mouse)
Q7TSH2	-0.350253606	9.851111964	-5.02687033	0.000395263	0.0010972	-0.646170246	reviewed	KPBB_MOUSE	Phosphorylase b kinase regulatory subunit beta (Phosphorylase kinase subunit beta)	Phkb	Mus musculus (Mouse)
Q9D1A2	-0.252766564	16.91847176	-5.014638329	0.000402904	0.001117613	-0.666307175	reviewed	CNDP2_MOUSE	Cytosolic non-specific dipeptidase (EC 3.4.13.18) (CNDP dipeptidase 2) (Glutamate carboxypeptidase-like protein 1) (Threonyl dipeptidase)	Cndp2 Cn2	Mus musculus (Mouse)
Q3UL36	0.424673976	19.83364717	5.013062908	0.0004039	0.001119576	-0.668902152	reviewed	ARGL1_MOUSE	Arginine and glutamate-rich protein 1	Arglu1	Mus musculus (Mouse)
Q9QYI3	0.296499886	16.37207499	5.011672758	0.00040478	0.001121102	-0.671192228	reviewed	DNJC7_MOUSE	DnaJ homolog subfamily C member 7 (Cytoplasmic CAR retention protein) (CCRP) (MDj11) (Tetratricopeptide repeat protein 2) (TPR repeat protein 2)	Dnajc7 Ttc2	Mus musculus (Mouse)
Q8K003	-1.025512599	16.78406383	-5.011284195	0.000405027	0.001121102	-0.671832377	reviewed	TMA7_MOUSE	Translation machinery-associated protein 7 (Coiled-coil domain-containing protein 72)	Tma7 Ccdc72	Mus musculus (Mouse)
P10518	-0.400188221	18.30828322	-5.010590883	0.000405467	0.001121522	-0.672974644	reviewed	HEM2_MOUSE	Delta-aminolevulinic acid dehydratase (ALADH) (EC 4.2.1.24) (Porphobilinogen synthase)	Alad Lv	Mus musculus (Mouse)
P57784	0.336132834	18.15928399	5.008265457	0.000406947	0.001123838	-0.67680636	reviewed	RU2A_MOUSE	U2 small nuclear ribonucleoprotein A' (U2 snRNP A')	Snrpa1	Mus musculus (Mouse)
P63089	0.49645498	15.93951077	5.007995353	0.000407119	0.001123838	-0.677251471	reviewed	PTN_MOUSE	Pleiotrophin (PTN) (Heparin-binding brain mitogen) (HBBM) (Heparin-binding growth factor 8) (HBGF-8) (Heparin-binding growth-associated molecule) (HB-GAM) (Heparin-binding neutrophic factor) (HBNF) (Osteoblast-specific factor 1) (OSF-1)	Ptn	Mus musculus (Mouse)
P70202	0.367046313	17.12762639	5.0079143	0.000407171	0.001123838	-0.677385041	reviewed	LXN_MOUSE	Latexin (Endogenous carboxypeptidase inhibitor) (ECI) (Tissue carboxypeptidase inhibitor) (TCI)	Lxn	Mus musculus (Mouse)
Q8C0E3	0.393687682	17.5829185	5.0036851	0.000409879	0.001130511	-0.684355727	reviewed	TRI47_MOUSE	E3 ubiquitin-protein ligase TRIM47 (EC 2.3.2.27) (Tripartite motif-containing protein 47)	Trim47	Mus musculus (Mouse)
Q8K1A5	-0.963727318	17.65863495	-5.003191705	0.000410196	0.001130584	-0.68516911	reviewed	TM41B_MOUSE	Transmembrane protein 41B (Protein stasimon)	Tmem41b D7Ertd743e Kiaa0033	Mus musculus (Mouse)
Q9CQV1	-0.385546444	18.78654345	-4.998415101	0.000413281	0.001138278	-0.693045195	reviewed	TIM16_MOUSE	Mitochondrial import inner membrane translocase subunit TIM16 (Mitochondria-associated granulocyte macrophage CSF-signaling molecule) (Presequence translocated-associated motor subunit PAM16)	Pam16 Magmas Tim16 Timm16	Mus musculus (Mouse)
Q6PE01	0.255011962	16.3784291	4.997415732	0.000413929	0.001139256	-0.694693424	reviewed	SNR40_MOUSE	U5 small nuclear ribonucleoprotein 40 kDa protein (U5 snRNP 40 kDa protein) (WD repeat-containing protein 57)	Snrnp40 Wdr57	Mus musculus (Mouse)
Q8CEE0	0.396994791	12.86610717	4.996908009	0.000414259	0.001139358	-0.695530847	reviewed	CEP57_MOUSE	Centrosomal protein of 57 kDa (Cep57) (Testis-specific protein 57) (Translokin)	Cep57 Kiaa0092 Tsp57	Mus musculus (Mouse)
O08734	0.560976642	11.23545432	4.991614578	0.000417714	0.001148049	-0.704263693	reviewed	BAK_MOUSE	Bcl-2 homologous antagonist/killer (Apoptosis regulator BAK)	Bak1 Bak	Mus musculus (Mouse)
Q61191	0.253626062	18.32905715	4.98761756	0.000420343	0.001154459	-0.71086023	reviewed	HCFC1_MOUSE	Host cell factor 1 (HCF) (HCF-1) (C1 factor) [Cleaved into: HCF N-terminal chain 1; HCF N-terminal chain 2; HCF N-terminal chain 3; HCF N-terminal chain 4; HCF N-terminal chain 5; HCF N-terminal chain 6; HCF C-terminal chain 1; HCF C-terminal chain 2; HCF C-terminal chain 3; HCF C-terminal chain 4; HCF C-terminal chain 5; HCF C-terminal chain 6]	Hcfc1	Mus musculus (Mouse)
Q9WUM3	0.197077084	17.77122303	4.987020193	0.000420737	0.001154727	-0.711846282	reviewed	COR1B_MOUSE	Coronin-1B (Coronin-2)	Coro1b	Mus musculus (Mouse)
Q62189	-0.529235673	19.41512322	-4.981439646	0.000424441	0.001164071	-0.721060178	reviewed	SNRPA_MOUSE	U1 small nuclear ribonucleoprotein A (U1 snRNP A) (U1-A) (U1A)	Snrpa Rnu1a-1	Mus musculus (Mouse)
P63037	0.478246926	16.56140544	4.979818024	0.000425524	0.001166218	-0.723738365	reviewed	DNJA1_MOUSE	DnaJ homolog subfamily A member 1 (DnaJ protein homolog 2) (Heat shock 40 kDa protein 4) (Heat shock protein J2) (HSJ-2)	Dnaja1 Dnaj2 Hsj2 Hspf4	Mus musculus (Mouse)
Q8BJU0	0.230704917	18.23210334	4.975231902	0.000428602	0.001173826	-0.73131444	reviewed	SGTA_MOUSE	Small glutamine-rich tetratricopeptide repeat-containing protein alpha (Alpha-SGT)	Sgta Sgt	Mus musculus (Mouse)
Q8BVW0	-0.714254463	16.43935416	-4.969816637	0.000432266	0.001183029	-0.740263783	reviewed	GANC_MOUSE	Neutral alpha-glucosidase C (EC 3.2.1.20)	Ganc	Mus musculus (Mouse)
Q9JKR6	0.369841358	16.3638627	4.968284927	0.000433309	0.001185048	-0.742795808	reviewed	HYOU1_MOUSE	Hypoxia up-regulated protein 1 (GRP-170) (140 kDa Ca(2+)-binding protein) (CBP-140)	Hyou1 Grp170 Hsph4	Mus musculus (Mouse)
Q8VIG1	-0.465044161	13.1911093	-4.964581382	0.000435841	0.001191135	-0.748919304	reviewed	REST_MOUSE	RE1-silencing transcription factor (Neural-restrictive silencer factor)	Rest Nrsf	Mus musculus (Mouse)
P28867	0.495405753	12.53811819	4.962804342	0.000437061	0.001193631	-0.751858128	reviewed	KPCD_MOUSE	Protein kinase C delta type (EC 2.7.11.13) (Tyrosine-protein kinase PRKCD) (EC 2.7.10.2) (nPKC-delta) [Cleaved into: Protein kinase C delta type regulatory subunit; Protein kinase C delta type catalytic subunit (Sphingosine-dependent protein kinase-1) (SDK1)]	Prkcd Pkcd	Mus musculus (Mouse)
Q8BTU1	0.746100118	15.84515158	4.961058384	0.000438264	0.001196075	-0.754745953	reviewed	CFA20_MOUSE	Cilia- and flagella-associated protein 20 (Gene trap locus 3 protein)	Cfap20 Gtl3	Mus musculus (Mouse)
P59235	0.289085905	11.73443272	4.959686155	0.000439211	0.001197821	-0.757015908	reviewed	NUP43_MOUSE	Nucleoporin Nup43 (Nup107-160 subcomplex subunit Nup43)	Nup43	Mus musculus (Mouse)
Q5BKP2	-0.364483552	15.08312238	-4.957392982	0.0004408	0.00120131	-0.76080985	reviewed	UBP13_MOUSE	Ubiquitin carboxyl-terminal hydrolase 13 (EC 3.4.19.12) (Deubiquitinating enzyme 13) (Ubiquitin thioesterase 13) (Ubiquitin-specific-processing protease 13)	Usp13	Mus musculus (Mouse)
Q7TMM9	-0.341420367	18.48105601	-4.954064347	0.000443116	0.001206777	-0.766318139	reviewed	TBB2A_MOUSE	Tubulin beta-2A chain	Tubb2a Tubb2	Mus musculus (Mouse)
P36916	0.499558516	13.84466991	4.952444832	0.000444248	0.001209013	-0.76899867	reviewed	GNL1_MOUSE	Guanine nucleotide-binding protein-like 1 (GTP-binding protein MMR1)	Gnl1 Gna-rs1 Mmr1	Mus musculus (Mouse)
P02463	-0.286007232	16.27871409	-4.951493672	0.000444914	0.001209979	-0.770573136	reviewed	CO4A1_MOUSE	Collagen alpha-1(IV) chain [Cleaved into: Arresten]	Col4a1	Mus musculus (Mouse)
Q64737	0.24121165	19.53803246	4.950476877	0.000445627	0.001210568	-0.772256381	reviewed	PUR2_MOUSE	Trifunctional purine biosynthetic protein adenosine-3 [Includes: Phosphoribosylamine--glycine ligase (EC 6.3.4.13) (Glycinamide ribonucleotide synthetase) (GARS) (Phosphoribosylglycinamide synthetase); Phosphoribosylformylglycinamidine cyclo-ligase (EC 6.3.3.1) (AIR synthase) (AIRS) (Phosphoribosyl-aminoimidazole synthetase); Phosphoribosylglycinamide formyltransferase (EC 2.1.2.2) (5'-phosphorib…	Gart	Mus musculus (Mouse)
Q5DTH5	0.332504387	15.02071499	4.950297375	0.000445753	0.001210568	-0.77255355	reviewed	TSH1_MOUSE	Teashirt homolog 1 (Serologically defined colon cancer antigen 3 homolog)	Tshz1 Kiaa4206 Sdccag33 Tsh1	Mus musculus (Mouse)
Q7M6Y3	0.284175536	18.98046062	4.94107844	0.000452277	0.001227428	-0.787821347	reviewed	PICAL_MOUSE	Phosphatidylinositol-binding clathrin assembly protein (Clathrin assembly lymphoid myeloid leukemia) (CALM)	Picalm Calm Fit1	Mus musculus (Mouse)
A2AUC9	-0.357173737	17.70519983	-4.939041227	0.000453732	0.001230518	-0.791196747	reviewed	KLH41_MOUSE	Kelch-like protein 41 (Kelch repeat and BTB domain-containing protein 10)	Klhl41 Kbtbd10	Mus musculus (Mouse)
Q80ZS3	-0.326720977	17.64910423	-4.937745638	0.00045466	0.001231822	-0.793343653	reviewed	RT26_MOUSE	Small ribosomal subunit protein mS26 (28S ribosomal protein S26, mitochondrial) (MRP-S26) (S26mt)	Mrps26	Mus musculus (Mouse)
P70180	0.913469461	13.14900103	4.937333827	0.000454955	0.001231822	-0.794026106	reviewed	ANPRC_MOUSE	Atrial natriuretic peptide receptor 3 (Atrial natriuretic peptide clearance receptor) (Atrial natriuretic peptide receptor type C) (ANP-C) (ANPR-C) (NPR-C) (EF-2)	Npr3	Mus musculus (Mouse)
Q9CQQ8	0.299578867	17.15260958	4.937044495	0.000455163	0.001231822	-0.7945056	reviewed	LSM7_MOUSE	U6 snRNA-associated Sm-like protein LSm7	Lsm7	Mus musculus (Mouse)
Q9R000	-0.636495454	13.00053881	-4.936175731	0.000455787	0.001232653	-0.795945422	reviewed	ITBP2_MOUSE	Integrin beta-1-binding protein 2 (Melusin)	Itgb1bp2	Mus musculus (Mouse)
Q922K7	0.621867485	12.13327777	4.933792676	0.000457504	0.001236436	-0.799895419	reviewed	NOP2_MOUSE	28S rRNA (cytosine-C(5))-methyltransferase (EC 2.1.1.-) (Nucleolar protein 1) (Nucleolar protein 2 homolog) (Proliferating-cell nucleolar antigen p120) (Proliferation-associated nucleolar protein p120)	Nop2 Nol1	Mus musculus (Mouse)
P63280	0.340233346	16.92294052	4.92729944	0.000462216	0.001248304	-0.810661944	reviewed	UBC9_MOUSE	SUMO-conjugating enzyme UBC9 (EC 2.3.2.-) (RING-type E3 SUMO transferase UBC9) (SUMO-protein ligase) (Ubiquitin carrier protein 9) (mUBC9) (Ubiquitin carrier protein I) (Ubiquitin-conjugating enzyme E2 I) (Ubiquitin-protein ligase I)	Ube2i Ubc9 Ubce2i Ubce9	Mus musculus (Mouse)
O88342	-0.222191647	20.14770547	-4.921500441	0.000466468	0.00125804	-0.820281998	reviewed	WDR1_MOUSE	WD repeat-containing protein 1 (Actin-interacting protein 1) (AIP1)	Wdr1	Mus musculus (Mouse)
P19258	-0.482628749	17.02287301	-4.921500237	0.000466468	0.00125804	-0.820282336	reviewed	MPV17_MOUSE	Mitochondrial inner membrane protein Mpv17 (Protein Mpv17) (Mpv-17)	Mpv17	Mus musculus (Mouse)
P49586	-0.402323756	15.85610516	-4.918739531	0.000468506	0.001262662	-0.824863656	reviewed	PCY1A_MOUSE	Choline-phosphate cytidylyltransferase A (EC 2.7.7.15) (CCT-alpha) (CTP:phosphocholine cytidylyltransferase A) (CCT A) (CT A) (Phosphorylcholine transferase A)	Pcyt1a Ctpct Pcyt1	Mus musculus (Mouse)
Q1HFZ0	0.377187097	15.85519737	4.915650684	0.000470799	0.001267961	-0.829990696	reviewed	NSUN2_MOUSE	RNA cytosine C(5)-methyltransferase NSUN2 (EC 2.1.1.-) (Myc-induced SUN domain-containing protein) (Misu) (NOL1/NOP2/Sun domain family member 2) (mRNA cytosine C(5)-methyltransferase) (EC 2.1.1.-) (tRNA cytosine C(5)-methyltransferase) (EC 2.1.1.-, EC 2.1.1.203)	Nsun2 D13Wsu123e Misu	Mus musculus (Mouse)
Q9DC61	-0.269159598	17.97466875	-4.908315307	0.000476289	0.001281861	-0.842171336	reviewed	MPPA_MOUSE	Mitochondrial-processing peptidase subunit alpha (Alpha-MPP) (Inactive zinc metalloprotease alpha) (P-55)	Pmpca Inpp5e	Mus musculus (Mouse)
Q99PT9	0.941214527	14.84776747	4.906374044	0.000477754	0.001284914	-0.845396039	reviewed	KIF19_MOUSE	Kinesin-like protein KIF19	Kif19 Kif19a	Mus musculus (Mouse)
Q9CQ45	-0.200099327	18.60972184	-4.895813747	0.000485804	0.001304922	-0.862946716	reviewed	NENF_MOUSE	Neudesin (Neuron-derived neurotrophic factor) (Secreted protein of unknown function) (SPUF protein)	Nenf Spuf	Mus musculus (Mouse)
Q9QZH6	-0.342397443	15.18728537	-4.895735314	0.000485864	0.001304922	-0.863077122	reviewed	ECSIT_MOUSE	Evolutionarily conserved signaling intermediate in Toll pathway, mitochondrial (Protein SITPEC)	Ecsit Sitpec	Mus musculus (Mouse)
P23475	0.361801528	11.56721537	4.889811969	0.000490443	0.00131631	-0.872927816	reviewed	XRCC6_MOUSE	X-ray repair cross-complementing protein 6 (EC 3.6.4.-) (EC 4.2.99.-) (5'-deoxyribose-5-phosphate lyase Ku70) (5'-dRP/AP lyase Ku70) (ATP-dependent DNA helicase 2 subunit 1) (ATP-dependent DNA helicase II 70 kDa subunit) (CTC box-binding factor 75 kDa subunit) (CTC75) (CTCBF) (DNA repair protein XRCC6) (Ku autoantigen protein p70 homolog) (Ku70)	Xrcc6 G22p1 Ku70	Mus musculus (Mouse)
P35505	-0.327251871	17.77568548	-4.888141054	0.000491743	0.001318332	-0.875707418	reviewed	FAAA_MOUSE	Fumarylacetoacetase (FAA) (EC 3.7.1.2) (Beta-diketonase) (Fumarylacetoacetate hydrolase)	Fah	Mus musculus (Mouse)
Q99LT0	0.420268302	18.42318077	4.887972019	0.000491874	0.001318332	-0.875988631	reviewed	DPY30_MOUSE	Protein dpy-30 homolog (Dpy-30-like protein) (Dpy-30L)	Dpy30	Mus musculus (Mouse)
Q9CY16	-0.299124563	16.81669256	-4.881249574	0.000497142	0.001331533	-0.887175362	reviewed	RT28_MOUSE	Small ribosomal subunit protein bS1m (28S ribosomal protein S28, mitochondrial) (MRP-S28) (S28mt)	Mrps28	Mus musculus (Mouse)
P02468	-0.297208938	19.6477905	-4.880254718	0.000497927	0.001332717	-0.888831385	reviewed	LAMC1_MOUSE	Laminin subunit gamma-1 (Laminin B2 chain) (Laminin-1 subunit gamma) (Laminin-10 subunit gamma) (Laminin-11 subunit gamma) (Laminin-2 subunit gamma) (Laminin-3 subunit gamma) (Laminin-4 subunit gamma) (Laminin-6 subunit gamma) (Laminin-7 subunit gamma) (Laminin-8 subunit gamma) (Laminin-9 subunit gamma) (S-laminin subunit gamma) (S-LAM gamma)	Lamc1 Lamb-2 Lamc-1	Mus musculus (Mouse)
Q9WTL7	-0.438673741	16.89294857	-4.876250689	0.000501098	0.001340282	-0.895497731	reviewed	LYPA2_MOUSE	Acyl-protein thioesterase 2 (APT-2) (EC 3.1.2.-) (Lysophospholipase 2) (Lysophospholipase II) (LPL-II) (LysoPLA II) (mLyso II) (Palmitoyl-protein hydrolase) (EC 3.1.2.22)	Lypla2	Mus musculus (Mouse)
Q61268	-0.981535132	15.90072032	-4.868934817	0.000506947	0.001354995	-0.907683345	reviewed	APOC4_MOUSE	Apolipoprotein C-IV (Apo-CIV) (ApoC-IV) (Apolipoprotein C2-linked) (ACL) (Apolipoprotein C4)	Apoc4 Acl	Mus musculus (Mouse)
Q99N93	1.630519424	15.40328985	4.862389954	0.000512241	0.001368204	-0.91859059	reviewed	RM16_MOUSE	Large ribosomal subunit protein uL16m (39S ribosomal protein L16, mitochondrial) (L16mt) (MRP-L16)	Mrpl16	Mus musculus (Mouse)
O70274	0.333314007	15.20981326	4.860410346	0.000513854	0.00137157	-0.921890766	reviewed	TP4A2_MOUSE	Protein tyrosine phosphatase type IVA 2 (EC 3.1.3.48) (Protein-tyrosine phosphatase 4a2) (Protein-tyrosine phosphatase of regenerating liver 2) (PRL-2)	Ptp4a2 Prl2	Mus musculus (Mouse)
P59672	-0.228984022	8.194550508	-4.85950098	0.000514596	0.001371851	-0.923406925	reviewed	ANS1A_MOUSE	Ankyrin repeat and SAM domain-containing protein 1A (Odin)	Anks1a Anks1 Kiaa0229 Odin	Mus musculus (Mouse)
O08529	-0.300974009	17.69661425	-4.859293245	0.000514766	0.001371851	-0.923753291	reviewed	CAN2_MOUSE	Calpain-2 catalytic subunit (EC 3.4.22.53) (80 kDa M-calpain subunit) (CALP80) (Calcium-activated neutral proteinase 2) (CANP 2) (Calpain M-type) (Calpain-2 large subunit) (Millimolar-calpain) (M-calpain)	Capn2	Mus musculus (Mouse)
B1AXP6	-0.405406331	20.85684291	-4.858985896	0.000515017	0.001371851	-0.924265757	reviewed	TOM5_MOUSE	Mitochondrial import receptor subunit TOM5 homolog	Tomm5 Tom5	Mus musculus (Mouse)
Q8BZ52	-0.423595069	15.51071145	-4.857328933	0.000516375	0.00137266	-0.927028748	reviewed	FSD2_MOUSE	Fibronectin type III and SPRY domain-containing protein 2 (Minispryn) (SPRY domain-containing protein 1)	Fsd2 Spryd1	Mus musculus (Mouse)
Q8R3G1	0.428357199	14.75076426	4.857187063	0.000516491	0.00137266	-0.927265332	reviewed	PP1R8_MOUSE	Nuclear inhibitor of protein phosphatase 1 (NIPP-1) (Protein phosphatase 1 regulatory inhibitor subunit 8)	Ppp1r8 Nipp1	Mus musculus (Mouse)
Q8JZN7	-0.324593182	16.15662077	-4.857100108	0.000516562	0.00137266	-0.927410342	reviewed	MIRO2_MOUSE	Mitochondrial Rho GTPase 2 (MIRO-2) (EC 3.6.5.-) (Ras homolog gene family member T2)	Rhot2 Arht2	Mus musculus (Mouse)
Q5SW45	-0.509547662	13.17310484	-4.856892286	0.000516733	0.00137266	-0.927756917	reviewed	MKS1_MOUSE	Tectonic-like complex member MKS1 (Meckel syndrome type 1 protein homolog)	Mks1	Mus musculus (Mouse)
Q61234	-0.374292377	17.17907213	-4.849079638	0.000523188	0.001388859	-0.940789729	reviewed	SNTA1_MOUSE	Alpha-1-syntrophin (59 kDa dystrophin-associated protein A1 acidic component 1) (Syntrophin-1)	Snta1 Snt1	Mus musculus (Mouse)
P61957	0.420841527	20.03136685	4.845281228	0.000526357	0.001395643	-0.947128952	reviewed	SUMO2_MOUSE	Small ubiquitin-related modifier 2 (SUMO-2) (SMT3 homolog 2) (Ubiquitin-like protein SMT3B) (Smt3B)	Sumo2 Smt3b Smt3h2	Mus musculus (Mouse)
P63044	-0.568733207	19.55339099	-4.845156911	0.000526461	0.001395643	-0.947336459	reviewed	VAMP2_MOUSE	Vesicle-associated membrane protein 2 (VAMP-2) (Synaptobrevin-2)	Vamp2 Syb2	Mus musculus (Mouse)
P54728	0.222240604	18.67643236	4.844022679	0.000527412	0.00139721	-0.949229774	reviewed	RD23B_MOUSE	UV excision repair protein RAD23 homolog B (HR23B) (mHR23B) (XP-C repair-complementing complex 58 kDa protein) (p58)	Rad23b Mhr23b	Mus musculus (Mouse)
D3Z7Q2	-0.360234689	17.24982711	-4.840656986	0.000530243	0.001403754	-0.954848922	reviewed	SIM20_MOUSE	Small integral membrane protein 20 (Mitochondrial translation regulation assembly intermediate of cytochrome c oxidase protein of 7 kDa) (MITRAC7) [Cleaved into: Phoenixin-14 (PNX-14); Phoenixin-20 (PNX-20)]	Smim20	Mus musculus (Mouse)
O35386	0.300418052	14.6611316	4.835903298	0.000534269	0.001413449	-0.962787856	reviewed	PAHX_MOUSE	Phytanoyl-CoA dioxygenase, peroxisomal (EC 1.14.11.18) (Lupus nephritis-associated peptide 1) (Phytanic acid oxidase) (Phytanoyl-CoA alpha-hydroxylase) (PhyH)	Phyh Ln1 Lnap1 Pahx	Mus musculus (Mouse)
Q61247	-0.376549249	18.60477235	-4.835169911	0.000534893	0.001414138	-0.964012914	reviewed	A2AP_MOUSE	Alpha-2-antiplasmin (Alpha-2-AP) (Alpha-2-plasmin inhibitor) (Alpha-2-PI) (Serpin F2)	Serpinf2 Pli	Mus musculus (Mouse)
Q148W8	0.250875776	16.32168194	4.834722837	0.000535273	0.001414183	-0.964759744	reviewed	STYL2_MOUSE	Serine/threonine/tyrosine-interacting-like protein 2 (Inactive dual specificity phosphatase 27)	Styxl2 Dusp27	Mus musculus (Mouse)
Q8BHG9	-0.52573805	15.86545317	-4.833914611	0.000535962	0.001415042	-0.966109938	reviewed	CGBP1_MOUSE	CGG triplet repeat-binding protein 1 (CGG-binding protein 1) (20 kDa CGG-binding protein) (p20-CGGBP DNA-binding protein)	Cggbp1	Mus musculus (Mouse)
Q3URE1	-0.257170611	13.47143176	-4.833302848	0.000536485	0.00141546	-0.967131985	reviewed	ACSF3_MOUSE	Malonate--CoA ligase ACSF3, mitochondrial (EC 6.2.1.76) (Acyl-CoA synthetase family member 3)	Acsf3	Mus musculus (Mouse)
P35330	-0.336397818	17.78576533	-4.82845272	0.000540643	0.001425466	-0.975236582	reviewed	ICAM2_MOUSE	Intercellular adhesion molecule 2 (ICAM-2) (Lymphocyte function-associated AG-1 counter-receptor) (CD antigen CD102)	Icam2 Icam-2	Mus musculus (Mouse)
Q8R3B1	-0.289911298	14.18465054	-4.825609975	0.000543097	0.001430965	-0.979988227	reviewed	PLCD1_MOUSE	1-phosphatidylinositol 4,5-bisphosphate phosphodiesterase delta-1 (EC 3.1.4.11) (Phosphoinositide phospholipase C-delta-1) (Phospholipase C-delta-1) (PLC-delta-1)	Plcd1 Plcd	Mus musculus (Mouse)
Q9WVG6	0.337252738	14.70541389	4.81698601	0.000550612	0.001449783	-0.994409502	reviewed	CARM1_MOUSE	Histone-arginine methyltransferase CARM1 (EC 2.1.1.319) (Coactivator-associated arginine methyltransferase 1) (Protein arginine N-methyltransferase 4)	Carm1 Prmt4	Mus musculus (Mouse)
Q14C51	-0.341607068	19.26143341	-4.815268778	0.000552121	0.001452774	-0.997282247	reviewed	PTCD3_MOUSE	Small ribosomal subunit protein mS39 (28S ribosomal protein S39, mitochondrial) (MRP-S39) (Pentatricopeptide repeat domain-containing protein 3, mitochondrial)	Ptcd3 Mrps39	Mus musculus (Mouse)
Q9EQG3	0.547135162	18.67902516	4.810728739	0.000556133	0.001462341	-1.00487906	reviewed	SCEL_MOUSE	Sciellin	Scel	Mus musculus (Mouse)
Q8JZS9	-0.380360617	17.73273629	-4.809321238	0.000557383	0.001464637	-1.007234756	reviewed	RM48_MOUSE	Large ribosomal subunit protein mL48 (39S ribosomal protein L48, mitochondrial) (L48mt) (MRP-L48)	Mrpl48	Mus musculus (Mouse)
Q9EQ28	0.251473554	18.16544672	4.807832901	0.000558708	0.001466227	-1.009726019	reviewed	DPOD3_MOUSE	DNA polymerase delta subunit 3 (DNA polymerase delta subunit p66)	Pold3	Mus musculus (Mouse)
Q9Z0V8	-0.333029352	17.51159257	-4.807794703	0.000558742	0.001466227	-1.009789959	reviewed	TI17A_MOUSE	Mitochondrial import inner membrane translocase subunit Tim17-A (Inner membrane preprotein translocase Tim17a)	Timm17a Tim17a	Mus musculus (Mouse)
Q569Z6	0.382028962	16.65252228	4.804899554	0.000561329	0.001472023	-1.014636847	reviewed	TR150_MOUSE	Thyroid hormone receptor-associated protein 3 (Thyroid hormone receptor-associated protein complex 150 kDa component) (Trap150)	Thrap3 Trap150	Mus musculus (Mouse)
Q8BWU5	0.239439043	14.47533688	4.803894126	0.000562231	0.001473393	-1.016320325	reviewed	OSGEP_MOUSE	tRNA N6-adenosine threonylcarbamoyltransferase (EC 2.3.1.234) (N6-L-threonylcarbamoyladenine synthase) (t(6)A synthase) (O-sialoglycoprotein endopeptidase) (t(6)A37 threonylcarbamoyladenosine biosynthesis protein Osgep) (tRNA threonylcarbamoyladenosine biosynthesis protein Osgep)	Osgep	Mus musculus (Mouse)
G5E8K5	0.26045009	17.58412844	4.80211815	0.000563827	0.00147658	-1.019294313	reviewed	ANK3_MOUSE	Ankyrin-3 (ANK-3) (Ankyrin-G)	Ank3	Mus musculus (Mouse)
Q6NVE9	-0.344985117	15.91302524	-4.794527852	0.000570702	0.001493579	-1.032009291	reviewed	PPTC7_MOUSE	Protein phosphatase PTC7 homolog (EC 3.1.3.16) (T-cell activation protein phosphatase 2C) (TA-PP2C)	Pptc7 Tapp2c	Mus musculus (Mouse)
Q9DB30	0.548392923	17.58982407	4.784954517	0.000579499	0.001514741	-1.048056617	reviewed	PHKG2_MOUSE	Phosphorylase b kinase gamma catalytic chain, liver/testis isoform (PHK-gamma-LT) (PHK-gamma-T) (EC 2.7.11.19) (Phosphorylase kinase subunit gamma-2)	Phkg2	Mus musculus (Mouse)
Q8VCH8	-0.288999924	17.28255291	-4.784473522	0.000579945	0.001514741	-1.048863194	reviewed	UBXN4_MOUSE	UBX domain-containing protein 4 (Erasin) (UBX domain-containing protein 2)	Ubxn4 Ubxd2 Ubxdc1	Mus musculus (Mouse)
Q61206	0.743740059	16.13560289	4.784461551	0.000579956	0.001514741	-1.048883267	reviewed	PA1B2_MOUSE	Platelet-activating factor acetylhydrolase IB subunit alpha2 (EC 3.1.1.47) (PAF acetylhydrolase 30 kDa subunit) (PAF-AH 30 kDa subunit) (PAF-AH subunit beta) (PAFAH subunit beta)	Pafah1b2 Pafahb	Mus musculus (Mouse)
Q9EQU5	0.624780993	20.2198341	4.78388843	0.000580488	0.001515112	-1.049844369	reviewed	SET_MOUSE	Protein SET (Phosphatase 2A inhibitor I2PP2A) (I-2PP2A) (Template-activating factor I) (TAF-I)	Set	Mus musculus (Mouse)
Q9DB15	-0.366990506	19.89208693	-4.78014359	0.000583974	0.001523189	-1.056125334	reviewed	RM12_MOUSE	Large ribosomal subunit protein bL12m (39S ribosomal protein L12, mitochondrial) (L12mt) (MRP-L12) [Cleaved into: Large ribosomal subunit protein bL12m, long mature form; Large ribosomal subunit protein bL12m, short mature form]	Mrpl12 Rpml12	Mus musculus (Mouse)
P41241	0.626760865	12.68071076	4.774820608	0.000588968	0.001535185	-1.065056268	reviewed	CSK_MOUSE	Tyrosine-protein kinase CSK (EC 2.7.10.2) (C-Src kinase) (Protein-tyrosine kinase MPK-2) (p50CSK)	Csk	Mus musculus (Mouse)
P61961	-0.307583274	17.71437347	-4.774311657	0.000589448	0.001535407	-1.065910377	reviewed	UFM1_MOUSE	Ubiquitin-fold modifier 1	Ufm1	Mus musculus (Mouse)
O35639	-0.437345342	19.59205508	-4.763069718	0.000600152	0.001562243	-1.084784672	reviewed	ANXA3_MOUSE	Annexin A3 (35-alpha calcimedin) (Annexin III) (Annexin-3) (Lipocortin III) (Placental anticoagulant protein III) (PAP-III)	Anxa3 Anx3	Mus musculus (Mouse)
Q8VDF2	1.838013343	13.17966068	4.761162369	0.000601988	0.001565975	-1.087988537	reviewed	UHRF1_MOUSE	E3 ubiquitin-protein ligase UHRF1 (EC 2.3.2.27) (Nuclear protein 95) (Nuclear zinc finger protein Np95) (RING-type E3 ubiquitin transferase UHRF1) (Ubiquitin-like PHD and RING finger domain-containing protein 1) (mUhrf1) (Ubiquitin-like-containing PHD and RING finger domains protein 1)	Uhrf1 Np95	Mus musculus (Mouse)
Q8BK75	0.271888643	13.71901312	4.760668919	0.000602464	0.001566166	-1.088817484	reviewed	ELP6_MOUSE	Elongator complex protein 6 (Protein TMEM103)	Elp6 Tmem103	Mus musculus (Mouse)
Q5SSH7	-0.223426366	9.275105909	-4.757393443	0.000605635	0.001573355	-1.094320732	reviewed	ZZEF1_MOUSE	Zinc finger ZZ-type and EF-hand domain-containing protein 1	Zzef1 Kiaa0399	Mus musculus (Mouse)
P98078	-0.45525983	13.78958079	-4.756788148	0.000606222	0.001573387	-1.095337859	reviewed	DAB2_MOUSE	Disabled homolog 2 (Adaptor molecule disabled-2) (Differentially expressed in ovarian carcinoma 2) (DOC-2) (Mitogen-responsive phosphoprotein)	Dab2 Doc2	Mus musculus (Mouse)
Q8CEC0	0.618884024	14.60523489	4.756413075	0.000606587	0.001573387	-1.095968147	reviewed	NUP88_MOUSE	Nuclear pore complex protein Nup88 (88 kDa nucleoporin) (Nucleoporin Nup88)	Nup88	Mus musculus (Mouse)
Q9CYA0	0.413016808	15.03268206	4.75613144	0.000606861	0.001573387	-1.096441432	reviewed	CREL2_MOUSE	Protein disulfide isomerase Creld2 (EC 5.3.4.1) (Cysteine-rich with EGF-like domain protein 2)	Creld2	Mus musculus (Mouse)
Q6A065	0.334809199	11.86819617	4.75510665	0.000607858	0.001574924	-1.098163659	reviewed	CE170_MOUSE	Centrosomal protein of 170 kDa (Cep170)	Cep170 Kiaa0470	Mus musculus (Mouse)
Q3U1J4	0.222343093	18.34440667	4.746824491	0.000615984	0.001594915	-1.112087231	reviewed	DDB1_MOUSE	DNA damage-binding protein 1 (DDB p127 subunit) (Damage-specific DNA-binding protein 1) (UV-damaged DNA-binding factor)	Ddb1	Mus musculus (Mouse)
Q8BYM8	-0.63329999	12.1741748	-4.744571214	0.000618214	0.001599625	-1.115876825	reviewed	SYCM_MOUSE	Probable cysteine--tRNA ligase, mitochondrial (EC 6.1.1.16) (Cysteinyl-tRNA synthetase) (CysRS)	Cars2	Mus musculus (Mouse)
P56389	-0.768469416	10.12118413	-4.743794585	0.000618985	0.001600554	-1.117183119	reviewed	CDD_MOUSE	Cytidine deaminase (EC 3.5.4.5) (Cytidine aminohydrolase)	Cda Cdd	Mus musculus (Mouse)
P62858	-0.397066473	21.53609301	-4.74025984	0.000622506	0.001608589	-1.123129535	reviewed	RS28_MOUSE	Small ribosomal subunit protein eS28 (40S ribosomal protein S28)	Rps28	Mus musculus (Mouse)
Q9QUM9	0.236339926	21.18091301	4.729387362	0.000633468	0.001635829	-1.14142986	reviewed	PSA6_MOUSE	Proteasome subunit alpha type-6 (Macropain iota chain) (Multicatalytic endopeptidase complex iota chain) (Proteasome iota chain) (Proteasome subunit alpha-1) (alpha-1)	Psma6	Mus musculus (Mouse)
Q9DCT6	1.172791473	16.32677971	4.728133508	0.000634746	0.00163804	-1.143541272	reviewed	BAP18_MOUSE	BPTF-associated chromatin complex component 1 (BPTF-associated protein of 18 kDa) (Chromatin complexes subunit BAP18)	Bacc1 Bap18	Mus musculus (Mouse)
Q9QYY0	0.523844873	13.23762729	4.726832867	0.000636073	0.001640378	-1.145731679	reviewed	GAB1_MOUSE	GRB2-associated-binding protein 1 (GRB2-associated binder 1) (Growth factor receptor bound protein 2-associated protein 1)	Gab1	Mus musculus (Mouse)
Q9CWW7	0.328860176	11.77807384	4.72544085	0.000637498	0.001642961	-1.148076206	reviewed	CXXC1_MOUSE	CXXC-type zinc finger protein 1 (CpG-binding protein) (PHD finger and CXXC domain-containing protein 1)	Cxxc1 Cgbp Pccx1	Mus musculus (Mouse)
Q8BU04	0.553543012	14.03727814	4.724223896	0.000638746	0.001645087	-1.150126078	reviewed	UBR7_MOUSE	Putative E3 ubiquitin-protein ligase UBR7 (EC 2.3.2.27) (N-recognin-7) (RING-type E3 ubiquitin transferase UBR7)	Ubr7	Mus musculus (Mouse)
Q9D071	0.262996318	12.72878969	4.723330299	0.000639664	0.001645511	-1.151631397	reviewed	MMS19_MOUSE	MMS19 nucleotide excision repair protein homolog (MET18 homolog) (MMS19-like protein)	Mms19 Mms19l	Mus musculus (Mouse)
Q3U962	0.551358317	11.03580565	4.723240301	0.000639756	0.001645511	-1.15178301	reviewed	CO5A2_MOUSE	Collagen alpha-2(V) chain	Col5a2	Mus musculus (Mouse)
Q9Z277	0.778617069	17.49502889	4.718384874	0.000644769	0.001656772	-1.15996407	reviewed	BAZ1B_MOUSE	Tyrosine-protein kinase BAZ1B (EC 2.7.10.2) (Bromodomain adjacent to zinc finger domain protein 1B) (Williams syndrome transcription factor homolog) (Williams-Beuren syndrome chromosomal region 9 protein homolog)	Baz1b Wbscr9 Wstf	Mus musculus (Mouse)
O55137	-0.315397395	17.14607756	-4.718175186	0.000644987	0.001656772	-1.160317446	reviewed	ACOT1_MOUSE	Acyl-coenzyme A thioesterase 1 (Acyl-CoA thioesterase 1) (EC 3.1.2.-) (CTE-I) (Inducible cytosolic acyl-coenzyme A thioester hydrolase) (Long chain acyl-CoA thioester hydrolase) (Long chain acyl-CoA hydrolase) (Palmitoyl-coenzyme A thioesterase) (EC 3.1.2.2)	Acot1 Cte1	Mus musculus (Mouse)
Q8K1N4	0.765627645	11.36102449	4.711553201	0.000651893	0.001673407	-1.17147995	reviewed	SPAS2_MOUSE	Spermatogenesis-associated serine-rich protein 2 (Serine-rich spermatocytes and round spermatid 59 kDa protein) (p59scr)	Spats2 Scr59	Mus musculus (Mouse)
Q8K2T1	0.261325845	17.79740379	4.708249379	0.000655368	0.001681217	-1.177051157	reviewed	NMRL1_MOUSE	NmrA-like family domain-containing protein 1	Nmral1	Mus musculus (Mouse)
Q9JIK5	0.434104425	14.23091169	4.706542138	0.000657171	0.001684076	-1.179930595	reviewed	DDX21_MOUSE	Nucleolar RNA helicase 2 (EC 3.6.4.13) (DEAD box protein 21) (Gu-alpha) (Nucleolar RNA helicase Gu) (Nucleolar RNA helicase II) (RH II/Gu)	Ddx21	Mus musculus (Mouse)
Q791T5	-0.294796235	17.82285204	-4.706374406	0.000657348	0.001684076	-1.180213512	reviewed	MTCH1_MOUSE	Mitochondrial carrier homolog 1 (Mitochondrial carrier-like protein 1)	Mtch1	Mus musculus (Mouse)
Q9Z1R4	-0.471235091	12.2090357	-4.699785475	0.000664359	0.001700916	-1.191329961	reviewed	CF047_MOUSE	Uncharacterized protein C6orf47 homolog	D17h6s53e	Mus musculus (Mouse)
P10404	-0.443811634	10.66796257	-4.696318162	0.00066808	0.001709317	-1.197181968	reviewed	ENV1_MOUSE	MLV-related proviral Env polyprotein [Cleaved into: Surface protein (SU); Transmembrane protein (TM)]	NA	Mus musculus (Mouse)
O08911	-0.377459601	20.07842554	-4.69391307	0.000670673	0.001714825	-1.201242072	reviewed	MK12_MOUSE	Mitogen-activated protein kinase 12 (MAP kinase 12) (MAPK 12) (EC 2.7.11.24) (Extracellular signal-regulated kinase 6) (ERK-6) (Mitogen-activated protein kinase p38 gamma) (MAP kinase p38 gamma) (Stress-activated protein kinase 3)	Mapk12 Sapk3	Mus musculus (Mouse)
Q9CQ73	-0.358829286	19.91578083	-4.693150144	0.000671498	0.001715201	-1.202530139	reviewed	PKP2_MOUSE	Plakophilin-2	Pkp2	Mus musculus (Mouse)
O70309	0.372976905	16.17075312	4.692961522	0.000671703	0.001715201	-1.202848605	reviewed	ITB5_MOUSE	Integrin beta-5	Itgb5	Mus musculus (Mouse)
O70361	0.603804343	14.72115177	4.688777729	0.000676247	0.001725673	-1.209913586	reviewed	PER3_MOUSE	Period circadian protein homolog 3 (mPER3) (Circadian clock protein PERIOD 3)	Per3	Mus musculus (Mouse)
Q9JHS4	-0.316886817	17.69915198	-4.685470959	0.000679862	0.001732722	-1.215499112	reviewed	CLPX_MOUSE	ATP-dependent clpX-like chaperone, mitochondrial (EC 3.6.4.10) (ATP-dependent Clp protease ATP-binding subunit clpX-like, mitochondrial) (Caseinolytic mitochondrial matrix peptidase chaperone subunit)	Clpx	Mus musculus (Mouse)
Q3UQ28	-0.300264604	16.35069771	-4.685051504	0.000680322	0.001732722	-1.216207719	reviewed	PXDN_MOUSE	Peroxidasin homolog (EC 1.11.2.-) [Cleaved into: PXDN active fragment]	Pxdn Kiaa0230	Mus musculus (Mouse)
Q91ZW3	0.386451323	16.97162123	4.684520992	0.000680904	0.001732722	-1.21710397	reviewed	SMCA5_MOUSE	SWI/SNF-related matrix-associated actin-dependent regulator of chromatin subfamily A member 5 (EC 3.6.4.-) (Sucrose nonfermenting protein 2 homolog) (mSnf2h)	Smarca5 Snf2h	Mus musculus (Mouse)
Q9WVL0	-0.345686487	17.51683728	-4.684491664	0.000680937	0.001732722	-1.217153518	reviewed	MAAI_MOUSE	Maleylacetoacetate isomerase (MAAI) (EC 5.2.1.2) (GSTZ1-1) (Glutathione S-transferase zeta 1) (EC 2.5.1.18)	Gstz1 Maai	Mus musculus (Mouse)
Q810A7	0.296022851	14.63974536	4.684217826	0.000681237	0.001732722	-1.217616156	reviewed	DDX42_MOUSE	ATP-dependent RNA helicase DDX42 (EC 3.6.4.13) (DEAD box protein 42)	Ddx42	Mus musculus (Mouse)
Q8CAY6	0.216984485	14.94293798	4.67999176	0.000685897	0.001743433	-1.224757105	reviewed	THIC_MOUSE	Acetyl-CoA acetyltransferase, cytosolic (EC 2.3.1.9) (Cytosolic acetoacetyl-CoA thiolase)	Acat2	Mus musculus (Mouse)
P01029	-0.201745133	7.962237324	-4.673394831	0.000693237	0.001760941	-1.2359086	reviewed	CO4B_MOUSE	Complement C4-B [Cleaved into: Complement C4 beta chain; Complement C4 alpha chain; C4a anaphylatoxin; Complement C4 gamma chain]	C4b C4	Mus musculus (Mouse)
Q9CQH7	0.239320441	20.10828212	4.672726656	0.000693985	0.00176169	-1.237038387	reviewed	BT3L4_MOUSE	Transcription factor BTF3 homolog 4 (Basic transcription factor 3-like 4)	Btf3l4	Mus musculus (Mouse)
Q9CSU0	0.369785728	16.46902644	4.671824999	0.000694996	0.001763105	-1.238563045	reviewed	RPR1B_MOUSE	Regulation of nuclear pre-mRNA domain-containing protein 1B (Cell cycle-related and expression-elevated protein in tumor)	Rprd1b Crept	Mus musculus (Mouse)
Q9CU62	0.401915274	16.88662616	4.670495958	0.000696489	0.001765741	-1.240810572	reviewed	SMC1A_MOUSE	Structural maintenance of chromosomes protein 1A (SMC protein 1A) (SMC-1-alpha) (SMC-1A) (Chromosome segregation protein SmcB) (Sb1.8)	Smc1a Sb1.8 Smc1 Smc1l1 Smcb	Mus musculus (Mouse)
Q9DB05	0.246225685	16.7961871	4.668964226	0.000698214	0.00176896	-1.243401137	reviewed	SNAA_MOUSE	Alpha-soluble NSF attachment protein (SNAP-alpha) (N-ethylmaleimide-sensitive factor attachment protein alpha)	Napa Snapa	Mus musculus (Mouse)
Q9Z239	-0.45730452	13.65360898	-4.666221635	0.000701313	0.001775643	-1.248040309	reviewed	PLM_MOUSE	Phospholemman (FXYD domain-containing ion transport regulator 1) (Sodium/potassium-transporting ATPase subunit FXYD1)	Fxyd1 Plm	Mus musculus (Mouse)
Q8VBT0	-0.228157168	18.82659538	-4.665823011	0.000701765	0.001775643	-1.248714669	reviewed	TMX1_MOUSE	Thioredoxin-related transmembrane protein 1 (Protein disulfide-isomerase TMX1) (EC 5.3.4.1) (Thioredoxin domain-containing protein 1)	Tmx1 Txndc Txndc1	Mus musculus (Mouse)
Q99KC8	-0.291602847	19.42202811	-4.661704324	0.00070645	0.001786335	-1.255683485	reviewed	VMA5A_MOUSE	von Willebrand factor A domain-containing protein 5A (Loss of heterozygosity 11 chromosomal region 2 gene A protein homolog)	Vwa5a Loh11cr2a	Mus musculus (Mouse)
Q9D8N0	0.245763155	21.15673202	4.656500962	0.000712415	0.001800249	-1.26449055	reviewed	EF1G_MOUSE	Elongation factor 1-gamma (EF-1-gamma) (eEF-1B gamma)	Eef1g	Mus musculus (Mouse)
O08759	0.230881146	16.70441141	4.651914989	0.000717717	0.001812469	-1.272255393	reviewed	UBE3A_MOUSE	Ubiquitin-protein ligase E3A (EC 2.3.2.26) (HECT-type ubiquitin transferase E3A) (Oncogenic protein-associated protein E6-AP)	Ube3a	Mus musculus (Mouse)
O55111	-0.284347733	15.0032061	-4.642773507	0.00072841	0.001838278	-1.287741182	reviewed	DSG2_MOUSE	Desmoglein-2	Dsg2	Mus musculus (Mouse)
A2A699	-0.623269892	15.7538128	-4.629947924	0.000743696	0.001875637	-1.30948509	reviewed	F1712_MOUSE	Protein FAM171A2	Fam171a2	Mus musculus (Mouse)
Q6ZQ03	0.439651653	11.24803282	4.627748882	0.00074635	0.001881112	-1.313215259	reviewed	FNBP4_MOUSE	Formin-binding protein 4 (Formin-binding protein 30)	Fnbp4 Fbp30 Kiaa1014	Mus musculus (Mouse)
P62918	0.197355813	21.69281042	4.62718149	0.000747037	0.001881623	-1.314177804	reviewed	RL8_MOUSE	Large ribosomal subunit protein uL2 (60S ribosomal protein L8)	Rpl8	Mus musculus (Mouse)
O35841	0.262542758	18.02098101	4.623222186	0.000751846	0.001892511	-1.320895607	reviewed	API5_MOUSE	Apoptosis inhibitor 5 (API-5) (AAC-11)	Api5	Mus musculus (Mouse)
Q91VJ2	-0.285099105	17.745864	-4.622822843	0.000752333	0.001892512	-1.321573284	reviewed	CAVN3_MOUSE	Caveolae-associated protein 3 (Cavin-3) (Protein kinase C delta-binding protein) (Serum deprivation response factor-related gene product that binds to C-kinase)	Cavin3 Prkcdbp Srbc	Mus musculus (Mouse)
Q99J45	0.291204823	14.88374565	4.619032431	0.000756971	0.001902947	-1.328006492	reviewed	NRBP_MOUSE	Nuclear receptor-binding protein (HLS7-interacting protein kinase) (MLF1 adapter molecule)	Nrbp1 Madm Nrbp	Mus musculus (Mouse)
Q61687	0.300822707	13.44593044	4.618226	0.000757961	0.001904207	-1.329375418	reviewed	ATRX_MOUSE	Transcriptional regulator ATRX (EC 3.6.4.12) (ATP-dependent helicase ATRX) (HP1 alpha-interacting protein) (HP1-BP38 protein) (Heterochromatin protein 2) (X-linked nuclear protein)	Atrx Hp1bp2 Xnp	Mus musculus (Mouse)
P53986	-0.209955988	18.58160594	-4.617320977	0.000759075	0.001904943	-1.330911798	reviewed	MOT1_MOUSE	Monocarboxylate transporter 1 (MCT 1) (Solute carrier family 16 member 1)	Slc16a1 Mct1	Mus musculus (Mouse)
Q8K009	-0.371938089	17.57484634	-4.617191494	0.000759234	0.001904943	-1.33113162	reviewed	AL1L2_MOUSE	Mitochondrial 10-formyltetrahydrofolate dehydrogenase (Mitochondrial 10-FTHFDH) (mtFDH) (EC 1.5.1.6) (Aldehyde dehydrogenase family 1 member L2)	Aldh1l2	Mus musculus (Mouse)
Q8BTZ7	-0.22657164	15.27228519	-4.615050782	0.000761875	0.001910268	-1.334766152	reviewed	GMPPB_MOUSE	Mannose-1-phosphate guanylyltransferase catalytic subunit beta (EC 2.7.7.13) (GDP-mannose pyrophosphorylase B) (GTP-mannose-1-phosphate guanylyltransferase beta)	Gmppb	Mus musculus (Mouse)
Q8K1N1	-0.362847046	17.058519	-4.614675479	0.000762339	0.001910268	-1.335403406	reviewed	PLPL8_MOUSE	Calcium-independent phospholipase A2-gamma (EC 3.1.1.-) (EC 3.1.1.5) (Intracellular membrane-associated calcium-independent phospholipase A2 gamma) (iPLA2-gamma) (Patatin-like phospholipase domain-containing protein 8)	Pnpla8 Ipla22 Ipla2g	Mus musculus (Mouse)
Q8C0M9	-0.58690343	13.00966178	-4.60903774	0.000769345	0.001925407	-1.344978156	reviewed	ASGL1_MOUSE	Isoaspartyl peptidase/L-asparaginase (EC 3.4.19.5) (EC 3.5.1.1) (Asparaginase-like protein 1) (Beta-aspartyl-peptidase) (Isoaspartyl dipeptidase) (L-asparagine amidohydrolase) [Cleaved into: Isoaspartyl peptidase/L-asparaginase alpha chain; Isoaspartyl peptidase/L-asparaginase beta chain]	Asrgl1	Mus musculus (Mouse)
Q8BIQ5	0.413662695	15.98879758	4.609016912	0.000769371	0.001925407	-1.345013535	reviewed	CSTF2_MOUSE	Cleavage stimulation factor subunit 2 (CF-1 64 kDa subunit) (Cleavage stimulation factor 64 kDa subunit) (CSTF 64 kDa subunit) (CstF-64)	Cstf2	Mus musculus (Mouse)
P61290	0.364577657	15.80406737	4.605772411	0.000773433	0.00193433	-1.350525525	reviewed	PSME3_MOUSE	Proteasome activator complex subunit 3 (11S regulator complex subunit gamma) (REG-gamma) (Activator of multicatalytic protease subunit 3) (Ki nuclear autoantigen) (Proteasome activator 28 subunit gamma) (PA28g) (PA28gamma)	Psme3	Mus musculus (Mouse)
Q62193	0.349643856	16.015388	4.597702966	0.000783636	0.001958586	-1.364239987	reviewed	RFA2_MOUSE	Replication protein A 32 kDa subunit (RP-A p32) (Replication factor A protein 2) (RF-A protein 2) (Replication protein A 34 kDa subunit) (RP-A p34)	Rpa2 Rpa34	Mus musculus (Mouse)
Q8R2H9	-0.454856352	12.99754435	-4.589795688	0.000793771	0.001982642	-1.377686447	reviewed	PHOP1_MOUSE	Phosphoethanolamine/phosphocholine phosphatase (EC 3.1.3.75)	Phospho1	Mus musculus (Mouse)
Q9CXA2	-0.339373899	17.09471002	-4.58900499	0.000794792	0.001983918	-1.379031457	reviewed	T3HPD_MOUSE	Trans-L-3-hydroxyproline dehydratase (EC 4.2.1.77) (Trans-3-hydroxy-L-proline dehydratase)	L3hypdh	Mus musculus (Mouse)
Q811I0	-0.590552843	15.20218083	-4.587443913	0.000796812	0.001987684	-1.381687131	reviewed	ATPF1_MOUSE	ATP synthase mitochondrial F1 complex assembly factor 1	Atpaf1	Mus musculus (Mouse)
P13864	0.689546319	13.71187074	4.584859454	0.000800167	0.001994776	-1.386084408	reviewed	DNMT1_MOUSE	DNA (cytosine-5)-methyltransferase 1 (Dnmt1) (Met-1) (EC 2.1.1.37) (DNA methyltransferase MmuI) (DNA MTase MmuI) (M.MmuI) (MCMT)	Dnmt1 Dnmt Met1 Uim	Mus musculus (Mouse)
P08775	0.220136593	14.28380881	4.57904513	0.000807771	0.002012443	-1.395980004	reviewed	RPB1_MOUSE	DNA-directed RNA polymerase II subunit RPB1 (RNA polymerase II subunit B1) (EC 2.7.7.6) (3'-5' exoribonuclease) (EC 3.1.13.-) (DNA-directed RNA polymerase II subunit A) (DNA-directed RNA polymerase III largest subunit) (RNA-directed RNA polymerase II subunit RPB1) (EC 2.7.7.48)	Polr2a Rpii215 Rpo2-1	Mus musculus (Mouse)
O55128	0.498344236	15.19832736	4.577194812	0.000810207	0.002017219	-1.399129972	reviewed	SAP18_MOUSE	Histone deacetylase complex subunit SAP18 (18 kDa Sin3-associated polypeptide) (Sin3-associated polypeptide p18)	Sap18	Mus musculus (Mouse)
Q3URD3	-0.281317691	19.71728505	-4.576782208	0.000810751	0.002017282	-1.399832443	reviewed	SLMAP_MOUSE	Sarcolemmal membrane-associated protein (Sarcolemmal-associated protein)	Slmap Kiaa1601 Slap	Mus musculus (Mouse)
Q9R0Q9	0.440926704	15.22064505	4.56895519	0.000821148	0.002040558	-1.413162021	reviewed	MPU1_MOUSE	Mannose-P-dolichol utilization defect 1 protein (Suppressor of Lec15 and Lec35 glycosylation mutation homolog) (SL15)	Mpdu1 Supl15h	Mus musculus (Mouse)
Q80UM7	0.372915196	12.30500747	4.568712279	0.000821473	0.002040558	-1.413575821	reviewed	MOGS_MOUSE	Mannosyl-oligosaccharide glucosidase (EC 3.2.1.106) (Endoplasmic reticulum alpha-glucosidase I) (ER glu I) (Glucosidase 1) (Glycoprotein-processing glucosidase I)	Mogs Gcs1	Mus musculus (Mouse)
Q8R3Y8	-0.441019833	15.48502	-4.568557604	0.00082168	0.002040558	-1.413839314	reviewed	I2BP1_MOUSE	Interferon regulatory factor 2-binding protein 1 (IRF-2-binding protein 1) (IRF-2BP1) (Probable E3 ubiquitin-protein ligase IRF2BP1) (EC 2.3.2.27) (Probable RING-type E3 ubiquitin transferase IRF2BP1)	Irf2bp1	Mus musculus (Mouse)
P99026	-0.306522237	18.97527255	-4.565552859	0.000825711	0.002048838	-1.418958545	reviewed	PSB4_MOUSE	Proteasome subunit beta type-4 (Low molecular mass protein 3) (Macropain beta chain) (Multicatalytic endopeptidase complex beta chain) (Proteasome beta chain) (Proteasome chain 3) (Proteasome subunit beta-7) (beta-7)	Psmb4 Lmp3	Mus musculus (Mouse)
P62245	0.323258166	22.15510644	4.565287616	0.000826068	0.002048838	-1.419410495	reviewed	RS15A_MOUSE	Small ribosomal subunit protein uS8 (40S ribosomal protein S15a)	Rps15a	Mus musculus (Mouse)
Q9D0Q7	-0.318546648	17.20309211	-4.564065651	0.000827714	0.002051612	-1.421492721	reviewed	RM45_MOUSE	Large ribosomal subunit protein mL45 (39S ribosomal protein L45, mitochondrial) (L45mt) (MRP-L45)	Mrpl45	Mus musculus (Mouse)
Q8R1T1	0.307347885	12.92615936	4.563295046	0.000828754	0.002052881	-1.422805924	reviewed	CHMP7_MOUSE	Charged multivesicular body protein 7 (Chromatin-modifying protein 7)	Chmp7	Mus musculus (Mouse)
Q9DCL9	0.279210084	19.48479973	4.559344074	0.000834107	0.002064826	-1.429539956	reviewed	PUR6_MOUSE	Bifunctional phosphoribosylaminoimidazole carboxylase/phosphoribosylaminoimidazole succinocarboxamide synthetase (PAICS) [Includes: Phosphoribosylaminoimidazole carboxylase (EC 4.1.1.21) (AIR carboxylase) (AIRC); Phosphoribosylaminoimidazole succinocarboxamide synthetase (EC 6.3.2.6) (SAICAR synthetase)]	Paics	Mus musculus (Mouse)
Q9CZB0	-0.639572328	19.01904635	-4.55299766	0.000842781	0.002084973	-1.440360664	reviewed	C560_MOUSE	Succinate dehydrogenase cytochrome b560 subunit, mitochondrial (Integral membrane protein CII-3) (Malate dehydrogenase [quinone] cytochrome b560 subunit) (QPs-1) (QPs1)	Sdhc	Mus musculus (Mouse)
A6H611	-0.451061903	17.63721046	-4.547616169	0.000850211	0.002102017	-1.449539914	reviewed	MIPEP_MOUSE	Mitochondrial intermediate peptidase (MIP) (EC 3.4.24.59)	Mipep	Mus musculus (Mouse)
P40336	-0.254793242	17.74365501	-4.545717777	0.000852849	0.002107198	-1.452778836	reviewed	VP26A_MOUSE	Vacuolar protein sorting-associated protein 26A (H<beta>58 protein) (H beta 58) (Vesicle protein sorting 26A) (mVPS26)	Vps26a Vps26	Mus musculus (Mouse)
Q69Z23	0.344751606	12.80887826	4.540335785	0.000860373	0.002123251	-1.461963581	reviewed	DYH17_MOUSE	Dynein axonemal heavy chain 17 (Axonemal beta dynein heavy chain 17) (Ciliary dynein heavy chain 17)	Dnah17 Dnahc17 Kiaa3028	Mus musculus (Mouse)
Q8BKG3	0.52319524	15.60167388	4.54019286	0.000860574	0.002123251	-1.462207539	reviewed	PTK7_MOUSE	Inactive tyrosine-protein kinase 7 (Protein chuzhoi) (Protein-tyrosine kinase 7) (Pseudo tyrosine kinase receptor 7) (Tyrosine-protein kinase-like 7)	Ptk7	Mus musculus (Mouse)
Q9JIA9	-0.572559574	14.59236402	-4.539900774	0.000860984	0.002123251	-1.462706107	reviewed	CATR_MOUSE	Cathepsin R (EC 3.4.22.-)	Ctsr Catr	Mus musculus (Mouse)
Q9QYB1	0.2210988	20.254406	4.539463731	0.000861599	0.00212342	-1.463452125	reviewed	CLIC4_MOUSE	Chloride intracellular channel protein 4 (mc3s5/mtCLIC) (Glutaredoxin-like oxidoreductase CLIC4) (EC 1.8.-.-)	Clic4	Mus musculus (Mouse)
Q6NZB0	0.285677113	16.85550268	4.532287503	0.000871755	0.00214709	-1.475704922	reviewed	DNJC8_MOUSE	DnaJ homolog subfamily C member 8	Dnajc8	Mus musculus (Mouse)
Q9Z130	0.215391753	18.94875988	4.526354214	0.000880247	0.002165305	-1.485840093	reviewed	HNRDL_MOUSE	Heterogeneous nuclear ribonucleoprotein D-like (hnRNP D-like) (hnRNP DL) (JKT41-binding protein)	Hnrnpdl Hnrpdl Jktbp	Mus musculus (Mouse)
P59110	0.596488951	13.88799604	4.526160524	0.000880526	0.002165305	-1.48617102	reviewed	SENP1_MOUSE	Sentrin-specific protease 1 (EC 3.4.22.-) (SUMO-1 protease 2) (SuPr-2) (Sentrin/SUMO-specific protease SENP1)	Senp1 Supr2	Mus musculus (Mouse)
O35435	0.297780913	15.98139449	4.525955511	0.000880821	0.002165305	-1.4865213	reviewed	PYRD_MOUSE	Dihydroorotate dehydrogenase (quinone), mitochondrial (DHOdehase) (EC 1.3.5.2) (Dihydroorotate oxidase)	Dhodh	Mus musculus (Mouse)
Q80UY1	0.523917482	14.07013615	4.524930847	0.000882297	0.002167564	-1.488272087	reviewed	CARME_MOUSE	Carnosine N-methyltransferase (EC 2.1.1.22)	Carnmt1	Mus musculus (Mouse)
Q8CI51	0.306931738	18.50580325	4.522254725	0.000886165	0.002175692	-1.492845207	reviewed	PDLI5_MOUSE	PDZ and LIM domain protein 5 (Enigma homolog) (Enigma-like PDZ and LIM domains protein)	Pdlim5 Enh	Mus musculus (Mouse)
Q99JR1	0.536899037	16.64499305	4.519877425	0.000889616	0.002182787	-1.496908388	reviewed	SFXN1_MOUSE	Sideroflexin-1	Sfxn1	Mus musculus (Mouse)
Q61211	-0.297383192	14.78097183	-4.518549549	0.00089155	0.002186153	-1.499178226	reviewed	EIF2D_MOUSE	Eukaryotic translation initiation factor 2D (eIF2D) (Ligatin)	Eif2d Lgtn	Mus musculus (Mouse)
P53395	-0.237289441	18.02853956	-4.517447949	0.000893158	0.002187907	-1.50106143	reviewed	ODB2_MOUSE	Lipoamide acyltransferase component of branched-chain alpha-keto acid dehydrogenase complex, mitochondrial (EC 2.3.1.168) (Branched-chain alpha-keto acid dehydrogenase complex component E2) (BCKAD-E2) (BCKADE2) (Dihydrolipoamide acetyltransferase component of branched-chain alpha-keto acid dehydrogenase complex) (Dihydrolipoamide branched chain transacylase) (Dihydrolipoyllysine-residue (2-methyl…	Dbt	Mus musculus (Mouse)
Q8C156	1.101372641	13.75362562	4.517288585	0.000893391	0.002187907	-1.501333879	reviewed	CND2_MOUSE	Condensin complex subunit 2 (Barren homolog protein 1) (Chromosome-associated protein H) (mCAP-H) (Non-SMC condensin I complex subunit H) (XCAP-H homolog)	Ncaph Brrn Brrn1 Caph	Mus musculus (Mouse)
Q8CAA7	0.459418575	12.40801883	4.5150695	0.000896639	0.002194481	-1.505127916	reviewed	PGM2L_MOUSE	Glucose 1,6-bisphosphate synthase (EC 2.7.1.106) (Phosphoglucomutase-2-like 1)	Pgm2l1	Mus musculus (Mouse)
Q80Z10	0.297537694	14.4817019	4.510985295	0.000902651	0.002207805	-1.512112315	reviewed	ASTN2_MOUSE	Astrotactin-2	Astn2 Kiaa0634	Mus musculus (Mouse)
O35381	0.250139209	20.49065383	4.51030644	0.000903654	0.002208869	-1.513273413	reviewed	AN32A_MOUSE	Acidic leucine-rich nuclear phosphoprotein 32 family member A (Acidic nuclear phosphoprotein pp32) (Leucine-rich acidic nuclear protein) (LANP) (Potent heat-stable protein phosphatase 2A inhibitor I1PP2A)	Anp32a Anp32 Lanp	Mus musculus (Mouse)
Q8K2Y7	-0.506959935	14.92496654	-4.500493312	0.000918289	0.002243232	-1.530063588	reviewed	RM47_MOUSE	Large ribosomal subunit protein uL29m (39S ribosomal protein L47, mitochondrial) (L47mt) (MRP-L47)	Mrpl47	Mus musculus (Mouse)
Q8WTY4	0.217945334	18.56271267	4.498836507	0.000920784	0.002247916	-1.532899474	reviewed	CPIN1_MOUSE	Anamorsin (Cytokine-induced apoptosis inhibitor 1) (Fe-S cluster assembly protein DRE2 homolog)	Ciapin1	Mus musculus (Mouse)
Q9D880	-0.305202008	20.14442975	-4.495562356	0.000925736	0.002258588	-1.538504647	reviewed	TIM50_MOUSE	Mitochondrial import inner membrane translocase subunit TIM50	Timm50 Tim50	Mus musculus (Mouse)
Q8BHE8	-0.32505987	13.01205211	-4.489890784	0.000934381	0.00227825	-1.548217023	reviewed	MAIP1_MOUSE	m-AAA protease-interacting protein 1, mitochondrial (Matrix AAA peptidase-interacting protein 1)	Maip1	Mus musculus (Mouse)
Q9QXZ0	0.305131537	16.10996285	4.488455582	0.000936582	0.002282185	-1.550675351	reviewed	MACF1_MOUSE	Microtubule-actin cross-linking factor 1, isoforms 1/2/3/4 (Actin cross-linking family 7)	Macf1 Acf7 Aclp7 Kiaa0754 Macf	Mus musculus (Mouse)
Q80U93	0.299262915	12.68952061	4.486380111	0.000939775	0.00228853	-1.554230804	reviewed	NU214_MOUSE	Nuclear pore complex protein Nup214 (214 kDa nucleoporin) (Nucleoporin Nup214)	Nup214 Kiaa0023	Mus musculus (Mouse)
Q8VDC1	-0.247360047	16.86741338	-4.483671494	0.000943958	0.00229728	-1.558871639	reviewed	FYCO1_MOUSE	FYVE and coiled-coil domain-containing protein 1	Fyco1	Mus musculus (Mouse)
Q8R3E3	-0.327758486	21.28691804	-4.475514701	0.000956675	0.002326773	-1.572852281	reviewed	WIPI1_MOUSE	WD repeat domain phosphoinositide-interacting protein 1 (WIPI-1) (WD40 repeat protein interacting with phosphoinositides of 49 kDa) (WIPI 49 kDa)	Wipi1 D11Ertd498e	Mus musculus (Mouse)
Q91WK2	0.264679577	18.22363981	4.466967638	0.000970194	0.002357034	-1.587510077	reviewed	EIF3H_MOUSE	Eukaryotic translation initiation factor 3 subunit H (eIF3h) (Eukaryotic translation initiation factor 3 subunit 3) (eIF-3-gamma) (eIF3 p40 subunit)	Eif3h Eif3s3	Mus musculus (Mouse)
Q8C5H8	0.214942969	18.33335288	4.466598542	0.000970782	0.002357034	-1.588143247	reviewed	NAKD2_MOUSE	NAD kinase 2, mitochondrial (EC 2.7.1.23) (Mitochondrial NAD kinase) (NAD kinase domain-containing protein 1, mitochondrial)	Nadk2 Mnadk Nadkd1	Mus musculus (Mouse)
Q8VHX6	0.350017403	21.56809714	4.466502254	0.000970936	0.002357034	-1.588308428	reviewed	FLNC_MOUSE	Filamin-C (FLN-C) (ABP-280-like protein) (ABP-L) (Actin-binding-like protein) (Filamin-2) (Gamma-filamin)	Flnc Abpl Fln2	Mus musculus (Mouse)
Q3TDQ1	0.282162415	16.27627523	4.462335324	0.000977604	0.002371742	-1.595457779	reviewed	STT3B_MOUSE	Dolichyl-diphosphooligosaccharide--protein glycosyltransferase subunit STT3B (Oligosaccharyl transferase subunit STT3B) (STT3-B) (EC 2.4.99.18) (B6dom1 antigen) (Source of immunodominant MHC-associated peptides)	Stt3b Simp	Mus musculus (Mouse)
P24547	0.281489103	17.33600105	4.461276325	0.000979307	0.002374392	-1.597275059	reviewed	IMDH2_MOUSE	Inosine-5'-monophosphate dehydrogenase 2 (IMP dehydrogenase 2) (IMPD 2) (IMPDH 2) (EC 1.1.1.205) (IMPDH-II)	Impdh2	Mus musculus (Mouse)
Q9QY81	0.667243038	12.64177561	4.459110804	0.000982798	0.002379385	-1.600991571	reviewed	PO210_MOUSE	Nuclear pore membrane glycoprotein 210 (Nuclear pore protein gp210) (Nuclear envelope pore membrane protein POM 210) (POM210) (Nucleoporin Nup210) (Pore membrane protein of 210 kDa)	Nup210 Kiaa0906	Mus musculus (Mouse)
O88271	0.463653847	15.37931454	4.459010281	0.00098296	0.002379385	-1.601164104	reviewed	CFDP1_MOUSE	Craniofacial development protein 1 (27 kDa craniofacial protein) (Bucentaur) (Protein Cp27)	Cfdp1 Bcnt Cfdp Cp27	Mus musculus (Mouse)
Q8K4G5	-0.382497766	19.29968281	-4.458860633	0.000983202	0.002379385	-1.601420954	reviewed	ABLM1_MOUSE	Actin-binding LIM protein 1 (abLIM-1) (Actin-binding LIM protein family member 1)	Ablim1 Ablim Kiaa0059	Mus musculus (Mouse)
P21107-2	0.651773204	20.32082406	4.453143167	0.000992486	0.0023991	-1.611236132	reviewed	TPM3_MOUSE	Tropomyosin alpha-3 chain (Gamma-tropomyosin) (Tropomyosin-3)	Tpm3 Tpm-5 Tpm5	Mus musculus (Mouse)
Q8BGG7	0.469209167	14.90956787	4.453084064	0.000992582	0.0023991	-1.611337614	reviewed	UBS3B_MOUSE	Ubiquitin-associated and SH3 domain-containing protein B (EC 3.1.3.48) (Cbl-interacting protein p70) (Suppressor of T-cell receptor signaling 1) (STS-1) (T-cell ubiquitin ligand 2) (TULA-2) (Tyrosine-protein phosphatase STS1/TULA2)	Ubash3b Sts1	Mus musculus (Mouse)
P46664	0.527683438	13.74481588	4.448914978	0.000999411	0.002413722	-1.618497071	reviewed	PURA2_MOUSE	Adenylosuccinate synthetase isozyme 2 (AMPSase 2) (AdSS 2) (EC 6.3.4.4) (Adenylosuccinate synthetase, acidic isozyme) (Adenylosuccinate synthetase, liver isozyme) (L-type adenylosuccinate synthetase) (IMP--aspartate ligase 2)	Adss2 Adss	Mus musculus (Mouse)
P14211	0.391217759	22.22322107	4.448633699	0.000999873	0.002413722	-1.618980174	reviewed	CALR_MOUSE	Calreticulin (CRP55) (Calregulin) (Endoplasmic reticulum resident protein 60) (ERp60) (HACBP)	Calr	Mus musculus (Mouse)
Q8K1M6	-0.306239448	18.77556309	-4.438912507	0.001015995	0.00245112	-1.635682121	reviewed	DNM1L_MOUSE	Dynamin-1-like protein (EC 3.6.5.5) (Dynamin family member proline-rich carboxyl-terminal domain less) (Dymple) (Dynamin-related protein 1)	Dnm1l Drp1	Mus musculus (Mouse)
Q9CWI3	0.367144813	10.60611386	4.435703037	0.001021377	0.002462577	-1.641198661	reviewed	BCCIP_MOUSE	BRCA2 and CDKN1A-interacting protein	Bccip	Mus musculus (Mouse)
Q8BIJ6	-0.398248188	17.04012068	-4.43478366	0.001022925	0.00246478	-1.64277913	reviewed	SYIM_MOUSE	Isoleucine--tRNA ligase, mitochondrial (EC 6.1.1.5) (Isoleucyl-tRNA synthetase) (IleRS)	Iars2	Mus musculus (Mouse)
Q80X73	0.246353754	14.34594524	4.431262772	0.001028873	0.002477578	-1.648832657	reviewed	PELO_MOUSE	Protein pelota homolog	Pelo	Mus musculus (Mouse)
Q8BML1	0.488910718	12.10849935	4.430555944	0.001030072	0.002478929	-1.650048088	reviewed	MICA2_MOUSE	[F-actin]-monooxygenase MICAL2 (EC 1.14.13.225) (ERK2-binding testicular protein 1) (MICAL C-terminal-like protein) (Mical-cL) (Molecule interacting with CasL protein 2) (MICAL-2) (mMical2)	Mical2 Kiaa0750 Micalcl	Mus musculus (Mouse)
P25976	0.291767804	17.87139128	4.430141774	0.001030775	0.002479087	-1.650760304	reviewed	UBF1_MOUSE	Nucleolar transcription factor 1 (Upstream-binding factor 1) (UBF-1)	Ubtf Tcfubf Ubf-1 Ubf1	Mus musculus (Mouse)
Q3UKJ7	0.32813697	16.76766854	4.427593426	0.001035111	0.002487978	-1.655142923	reviewed	SMU1_MOUSE	WD40 repeat-containing protein SMU1 (Smu-1 suppressor of mec-8 and unc-52 protein homolog) [Cleaved into: WD40 repeat-containing protein SMU1, N-terminally processed]	Smu1	Mus musculus (Mouse)
O70228	-0.823074261	13.89619385	-4.426071655	0.00103771	0.002492683	-1.657760398	reviewed	ATP9A_MOUSE	Probable phospholipid-transporting ATPase IIA (EC 7.6.2.1) (ATPase class II type 9A)	Atp9a	Mus musculus (Mouse)
Q60972	0.284909864	17.49743014	4.420872209	0.001046641	0.002512584	-1.666705517	reviewed	RBBP4_MOUSE	Histone-binding protein RBBP4 (Chromatin assembly factor 1 subunit C) (CAF-1 subunit C) (Chromatin assembly factor I p48 subunit) (CAF-I 48 kDa subunit) (CAF-I p48) (Nucleosome-remodeling factor subunit RBAP48) (Retinoblastoma-binding protein 4) (RBBP-4) (Retinoblastoma-binding protein p48)	Rbbp4 Rbap48	Mus musculus (Mouse)
P62307	0.44202305	18.1901771	4.420285912	0.001047653	0.002513462	-1.667714373	reviewed	RUXF_MOUSE	Small nuclear ribonucleoprotein F (snRNP-F) (Sm protein F) (Sm-F) (SmF)	Snrpf	Mus musculus (Mouse)
Q80TH2	0.33625869	14.34773785	4.419268845	0.001049411	0.002516128	-1.669464556	reviewed	ERBIN_MOUSE	Erbin (Densin-180-like protein) (Erbb2-interacting protein) (Protein LAP2)	Erbin Erbb2ip Kiaa1225 Lap2	Mus musculus (Mouse)
P60898	0.460336836	14.78994278	4.416610826	0.00105402	0.002525622	-1.674039067	reviewed	RPB9_MOUSE	DNA-directed RNA polymerase II subunit RPB9 (RNA polymerase II subunit B9) (DNA-directed RNA polymerase II subunit I) (RNA polymerase II 14.5 kDa subunit) (RPB14.5)	Polr2i	Mus musculus (Mouse)
Q9D753	0.468938181	14.53813094	4.416151194	0.00105482	0.002525981	-1.674830184	reviewed	EXOS8_MOUSE	Exosome complex component RRP43 (Exosome component 8) (Ribosomal RNA-processing protein 43)	Exosc8 Rrp43	Mus musculus (Mouse)
Q3UIJ9	0.415213413	15.75638696	4.397385584	0.001087998	0.002603831	-1.707149752	reviewed	MYZAP_MOUSE	Myocardial zonula adherens protein	Myzap Myozap	Mus musculus (Mouse)
Q06138	0.225166355	17.28288531	4.395333812	0.001091692	0.002611063	-1.71068586	reviewed	CAB39_MOUSE	Calcium-binding protein 39 (MO25alpha) (Protein Mo25)	Cab39 Mo25	Mus musculus (Mouse)
P35293	-0.198818495	18.91887395	-4.394553922	0.001093099	0.002612019	-1.712030077	reviewed	RAB18_MOUSE	Ras-related protein Rab-18	Rab18	Mus musculus (Mouse)
P35385	0.513889169	19.93609005	4.394368014	0.001093435	0.002612019	-1.712350518	reviewed	HSPB7_MOUSE	Heat shock protein beta-7 (HspB7) (Cardiovascular heat shock protein) (cvHsp) (Heat shock protein 25 kDa 2) (Protein p19/6.8)	Hspb7 Cvhsp Hsp25-2	Mus musculus (Mouse)
O54825	-0.206705729	8.08392021	-4.385871935	0.001108895	0.002647325	-1.726998908	reviewed	BYST_MOUSE	Bystin	Bysl	Mus musculus (Mouse)
Q6NXI6	0.355250086	9.664095368	4.383428259	0.001113384	0.002656411	-1.731213622	reviewed	RPRD2_MOUSE	Regulation of nuclear pre-mRNA domain-containing protein 2	Rprd2 Kiaa0460	Mus musculus (Mouse)
Q9JMH9-4	0.882441563	16.50030701	4.375634262	0.00112783	0.002689227	-1.744660686	reviewed	MY18A_MOUSE	Unconventional myosin-XVIIIa (Molecule associated with JAK3 N-terminus) (MAJN) (Myosin containing a PDZ domain) (Surfactant protein receptor SP-R210) (SP-R210)	Myo18a Myspdz	Mus musculus (Mouse)
Q08481	-0.18925976	17.64470785	-4.374693021	0.001129587	0.002691768	-1.746285075	reviewed	PECA1_MOUSE	Platelet endothelial cell adhesion molecule (PECAM-1) (CD antigen CD31)	Pecam1 Pecam Pecam-1	Mus musculus (Mouse)
Q8R0H9	0.273890085	15.27460707	4.369471834	0.00113939	0.002713465	-1.755297539	reviewed	GGA1_MOUSE	ADP-ribosylation factor-binding protein GGA1 (Gamma-adaptin-related protein 1) (Golgi-localized, gamma ear-containing, ARF-binding protein 1)	Gga1	Mus musculus (Mouse)
Q8VE38	-0.401149364	19.15603346	-4.368588692	0.001141057	0.002715771	-1.756822257	reviewed	OXND1_MOUSE	Oxidoreductase NAD-binding domain-containing protein 1 (EC 1.-.-.-)	Oxnad1	Mus musculus (Mouse)
P39749	0.526600646	14.2840582	4.36788447	0.001142388	0.002717276	-1.758038136	reviewed	FEN1_MOUSE	Flap endonuclease 1 (FEN-1) (EC 3.1.-.-) (Flap structure-specific endonuclease 1)	Fen1 Fen-1	Mus musculus (Mouse)
Q9DBH5	0.199438632	18.05383345	4.357269701	0.001162649	0.002763778	-1.776371743	reviewed	LMAN2_MOUSE	Vesicular integral-membrane protein VIP36 (Lectin mannose-binding 2) (Vesicular integral-membrane protein 36) (VIP36)	Lman2	Mus musculus (Mouse)
Q9DCU6	-0.266052811	16.86014147	-4.35465729	0.001167693	0.002774072	-1.780885737	reviewed	RM04_MOUSE	Large ribosomal subunit protein uL4m (39S ribosomal protein L4, mitochondrial) (L4mt) (MRP-L4)	Mrpl4 MNCb-3848	Mus musculus (Mouse)
Q9CQ10	0.346001206	17.47836819	4.352670058	0.001171545	0.002781525	-1.784319984	reviewed	CHMP3_MOUSE	Charged multivesicular body protein 3 (Chromatin-modifying protein 3) (Vacuolar protein sorting-associated protein 24)	Chmp3 Vps24	Mus musculus (Mouse)
P47199	-0.309342771	15.96819959	-4.352212684	0.001172433	0.002781936	-1.785110458	reviewed	QOR_MOUSE	Quinone oxidoreductase (EC 1.6.5.5) (NADPH:quinone reductase) (Zeta-crystallin)	Cryz	Mus musculus (Mouse)
Q8BKC5	-0.844331371	18.35910488	-4.344291811	0.001187933	0.002816994	-1.798803637	reviewed	IPO5_MOUSE	Importin-5 (Imp5) (Importin subunit beta-3) (Karyopherin beta-3) (Ran-binding protein 5) (RanBP5)	Ipo5 Kpnb3 Ranbp5	Mus musculus (Mouse)
D3YYU8	0.315426564	17.38970983	4.342824958	0.001190827	0.002822136	-1.801340203	reviewed	OBSL1_MOUSE	Obscurin-like protein 1	Obsl1	Mus musculus (Mouse)
Q9Z0N1	0.596384931	18.45589082	4.338163832	0.001200071	0.002842313	-1.809402043	reviewed	IF2G_MOUSE	Eukaryotic translation initiation factor 2 subunit 3, X-linked (EC 3.6.5.3) (Eukaryotic translation initiation factor 2 subunit gamma, X-linked) (eIF2-gamma X)	Eif2s3x	Mus musculus (Mouse)
B2RSH2	0.508230337	14.66242137	4.337270345	0.001201852	0.002844797	-1.810947678	reviewed	GNAI1_MOUSE	Guanine nucleotide-binding protein G(i) subunit alpha-1 (EC 3.6.5.-) (Adenylate cyclase-inhibiting G alpha protein)	Gnai1 Gnai-1	Mus musculus (Mouse)
[truncated: 2,246 more rows]
