# Supplementary material for: A ratiometric catalog of protein isoform shifts in the cardiac fetal gene program
Source: JCI Insight. 2025 Aug 7;10(18):e184309. doi: 10.1172/jci.insight.184309 (PMC12487847; doi:10.1172/jci.insight.184309)
Supplement: Supplemental table 5 [file jciinsight-10-184309-s173.txt]

protein_1	protein_2	protein_pair	protein_pair_FC	protein_pair_padj	protein_1_padj	protein_1_FC	protein_2_padj	protein_2_FC
Anxa4	Anxa3	group59_Anxa4/Anxa3	0.589789867	6.86E-06	0.254150662	0.152444525	0.001562243	-0.437345342
Ywhah	Ywhag	group26_Ywhah/Ywhag	0.555271378	1.01E-05	7.06E-04	0.302162826	0.001003649	-0.253108552
Dnajb4	Dnajb1	group24_Dnajb4/Dnajb1	-0.699995599	3.55E-05	3.24E-06	-0.479520482	0.012230732	0.220475118
Lmnb1	Lmnb2	group2_Lmnb1/Lmnb2	0.519342184	5.21E-05	4.91E-04	0.377589211	0.025075541	-0.141752973
Tubb2b	Tubb2a	group41_Tubb2b/Tubb2a	0.560699756	1.25E-04	0.019240802	0.219279389	0.001206777	-0.341420367
Pdk1	Pdk3	group163_Pdk1/Pdk3	-0.512235494	1.82E-04	0.003117342	-0.322574223	0.014822474	0.189661271
Pgm2l1	Pgm2	group234_Pgm2l1/Pgm2	0.782481879	2.40E-04	0.002194481	0.459418575	0.002952751	-0.323063304
Septin11	Septin8	group158_Septin11/Septin8	0.554370294	2.47E-04	0.26867165	0.096658432	2.38E-04	-0.457711862
Tubb6	Tubb2a	group41_Tubb6/Tubb2a	0.574220836	3.08E-04	0.017156105	0.232800469	0.001206777	-0.341420367
Mark3	Mark4	group196_Mark3/Mark4	0.647467066	3.80E-04	9.25E-04	0.366818816	0.005737095	-0.28064825
Copz1	Copz2	group13_Copz1/Copz2	0.694495502	4.36E-04	0.003367949	0.279225127	0.008664412	-0.415270375
Dnaja1	Dnaja2	group89_Dnaja1/Dnaja2	0.702587285	5.56E-04	0.001166218	0.478246926	0.004225948	-0.224340359
Anxa5	Anxa3	group59_Anxa5/Anxa3	0.565176988	7.86E-04	0.106091315	0.127831645	0.001562243	-0.437345342
Tars1	Tars2	group62_Tars1/Tars2	0.502571695	8.30E-04	0.217346635	0.077259579	1.44E-04	-0.425312115
Kras	Rras	group38_Kras/Rras	0.566441902	0.001345398	0.003388725	0.404583696	0.010648028	-0.161858206
Chmp1b2	Chmp1a	group21_Chmp1b2/Chmp1a	0.745860479	0.001535202	0.051297252	0.267293834	9.58E-05	-0.478566645
Kras	Rras2	group38_Kras/Rras2	0.504898714	0.001769673	0.003388725	0.404583696	0.131881153	-0.100315018
Cdc42	Rhoa	group174_Cdc42/Rhoa	-0.506507247	0.001837387	0.217088349	-0.163314145	3.27E-04	0.343193102
Pls3	Pls1	group148_Pls3/Pls1	-0.6682115	0.002646922	0.073279143	-0.219456753	0.007246675	0.448754746
Hck	Fyn	group96_Hck/Fyn	0.509612163	0.003600527	0.361555127	0.132628491	0.03415647	-0.376983672
Mfn2	Mfn1	group36_Mfn2/Mfn1	0.532917061	0.004624576	0.606115784	0.07148421	2.28E-04	-0.461432851
Rhoa	Rhoc	group174_Rhoa/Rhoc	0.564724132	0.005540262	3.27E-04	0.343193102	0.135017891	-0.22153103
Stat1	Stat3	group123_Stat1/Stat3	0.657218955	0.008886201	0.103640208	0.290652232	2.98E-04	-0.366566723
Fnbp1l	Trip10	group68_Fnbp1l/Trip10	0.630906545	0.009690606	0.080839588	0.176596282	0.007078237	-0.454310262
