# Supplementary material for: A ratiometric catalog of protein isoform shifts in the cardiac fetal gene program
Source: JCI Insight. 2025 Aug 7;10(18):e184309. doi: 10.1172/jci.insight.184309 (PMC12487847; doi:10.1172/jci.insight.184309)
Supplement: Supplemental table 8 [file jciinsight-10-184309-s176.txt]

Entry	logFC	AveExpr	t	P.Value	adj.P.Val	B	Reviewed	Entry Name	Protein names	Gene Names
Q9DBC7	-0.650463337	14.04244443	-8.488606207	4.17E-10	1.31E-06	12.80590736	reviewed	KAP0_MOUSE	cAMP-dependent protein kinase type I-alpha regulatory subunit [Cleaved into: cAMP-dependent protein kinase type I-alpha regulatory subunit, N-terminally processed]	Prkar1a
O89017	0.453327827	11.01549282	7.308836779	1.32E-08	2.07E-05	9.6184034	reviewed	LGMN_MOUSE	Legumain (EC 3.4.22.34) (Protease, cysteine 1)	Lgmn Prsc1
O35887	0.495005868	17.12053496	6.618831104	1.06E-07	1.04E-04	7.679548038	reviewed	CALU_MOUSE	Calumenin (Crocalbin)	Calu
Q8BVZ1	-0.384331954	13.32113447	-6.544906804	1.32E-07	1.04E-04	7.469336322	reviewed	PLIN5_MOUSE	Perilipin-5 (Lipid droplet-associated protein PAT-1) (Lipid storage droplet protein 5) (Myocardial LD protein)	Plin5 Lsdp5 Mldp Oxpat Pat1
Q99P72	0.52373101	14.36762952	6.391546288	2.11E-07	1.23E-04	7.032007383	reviewed	RTN4_MOUSE	Reticulon-4 (Neurite outgrowth inhibitor) (Nogo protein)	Rtn4 Kiaa0886 Nogo
P43883	-0.385951879	17.1548201	-6.356851945	2.35E-07	1.23E-04	6.932859697	reviewed	PLIN2_MOUSE	Perilipin-2 (Adipophilin) (Adipose differentiation-related protein) (ADRP)	Plin2 Adfp Adrp
P10107	0.444269951	14.83496152	6.200056491	3.80E-07	1.71E-04	6.483922212	reviewed	ANXA1_MOUSE	Annexin A1 (Annexin I) (Annexin-1) (Calpactin II) (Calpactin-2) (Chromobindin-9) (Lipocortin I) (Phospholipase A2 inhibitory protein) (p35) [Cleaved into: Annexin Ac2-26]	Anxa1 Anx1 Lpc-1 Lpc1
Q9EQP2	0.389375545	16.21536058	6.00587818	6.89E-07	2.71E-04	5.926334365	reviewed	EHD4_MOUSE	EH domain-containing protein 4 (PAST homolog 2) (mPAST2)	Ehd4 Past2
O88667	0.360846736	12.50474728	5.900518636	9.53E-07	3.33E-04	5.62323452	reviewed	RAD_MOUSE	GTP-binding protein RAD	Rrad
Q91Y97	-0.453491922	13.97430594	-5.811104509	1.25E-06	3.95E-04	5.365795402	reviewed	ALDOB_MOUSE	Fructose-bisphosphate aldolase B (EC 4.1.2.13) (Aldolase 2) (Liver-type aldolase)	Aldob Aldo2
P27659	0.371339514	14.62483308	5.688918898	1.83E-06	5.22E-04	5.013811871	reviewed	RL3_MOUSE	Large ribosomal subunit protein uL3 (60S ribosomal protein L3) (J1 protein)	Rpl3
Q62009	0.662327119	14.84925737	5.477599915	3.50E-06	8.76E-04	4.405024581	reviewed	POSTN_MOUSE	Periostin (PN) (Osteoblast-specific factor 2) (OSF-2)	Postn Osf2
P10126	0.504980014	16.34585755	5.42517512	4.11E-06	8.76E-04	4.254078874	reviewed	EF1A1_MOUSE	Elongation factor 1-alpha 1 (EF-1-alpha-1) (EC 3.6.5.-) (Elongation factor Tu) (EF-Tu) (Eukaryotic elongation factor 1 A-1) (eEF1A-1)	Eef1a1 Eef1a
P40936	-0.505451281	11.66391431	-5.423860582	4.13E-06	8.76E-04	4.250294717	reviewed	INMT_MOUSE	Indolethylamine N-methyltransferase (Indolamine N-methyltransferase) (EC 2.1.1.49) (EC 2.1.1.96) (Aromatic alkylamine N-methyltransferase) (Amine N-methyltransferase) (Arylamine N-methyltransferase) (Thioether S-methyltransferase) (TEMT)	Inmt Temt
Q9JLM9	0.429697031	11.21321496	5.4196822	4.18E-06	8.76E-04	4.238266695	reviewed	GRB14_MOUSE	Growth factor receptor-bound protein 14 (GRB14 adapter protein)	Grb14
P05977	0.714766904	16.11175887	5.368778359	4.89E-06	9.60E-04	4.091769672	reviewed	MYL1_MOUSE	Myosin light chain 1/3, skeletal muscle isoform (MLC1/MLC3) (MLC1F/MLC3F) (Myosin light chain alkali 1/2) (Myosin light chain A1/A2)	Myl1 Mylf
Q6PD03	-0.30322191	13.66849922	-5.30707019	5.91E-06	0.001058359	3.914284283	reviewed	2A5A_MOUSE	Serine/threonine-protein phosphatase 2A 56 kDa regulatory subunit alpha isoform (PP2A B subunit isoform B'-alpha) (PP2A B subunit isoform B56-alpha) (PP2A B subunit isoform PR61-alpha) (PR61alpha) (PP2A B subunit isoform R5-alpha)	Ppp2r5a
Q80X90	0.212132809	13.25466765	5.295828068	6.11E-06	0.001058359	3.88196404	reviewed	FLNB_MOUSE	Filamin-B (FLN-B) (ABP-280-like protein) (Actin-binding-like protein) (Beta-filamin)	Flnb
Q7M6Y3	0.26889314	13.63042219	5.240819847	7.24E-06	0.001058359	3.723892809	reviewed	PICAL_MOUSE	Phosphatidylinositol-binding clathrin assembly protein (Clathrin assembly lymphoid myeloid leukemia) (CALM)	Picalm Calm Fit1
O55131	0.214785241	14.11040975	5.23813302	7.30E-06	0.001058359	3.716175289	reviewed	SEPT7_MOUSE	Septin-7 (CDC10 protein homolog)	Septin7 Cdc10 Sept7
P06151	0.331668967	19.2490077	5.237186362	7.32E-06	0.001058359	3.71345623	reviewed	LDHA_MOUSE	L-lactate dehydrogenase A chain (LDH-A) (EC 1.1.1.27) (LDH muscle subunit) (LDH-M)	Ldha Ldh-1 Ldh1
Q5DTJ9	0.242196704	12.21351578	5.232060623	7.43E-06	0.001058359	3.698734421	reviewed	MYPN_MOUSE	Myopalladin	Mypn Kiaa4170
P50543	0.574005753	15.68959854	5.218857642	7.74E-06	0.001058359	3.660819306	reviewed	S10AB_MOUSE	Protein S100-A11 (Calgizzarin) (Endothelial monocyte-activating polypeptide) (EMAP) (Protein S100-C) (S100 calcium-binding protein A11)	S100a11 S100c
Q91ZJ5	0.330742824	19.12868146	5.179128141	8.74E-06	0.001145561	3.54677903	reviewed	UGPA_MOUSE	UTP--glucose-1-phosphate uridylyltransferase (EC 2.7.7.9) (UDP-glucose pyrophosphorylase) (UDPGP) (UGPase)	Ugp2
Q60936	-0.36485645	16.24453624	-5.124489464	1.03E-05	0.001299994	3.390080368	reviewed	COQ8A_MOUSE	Atypical kinase COQ8A, mitochondrial (EC 2.7.-.-) (Chaperone activity of bc1 complex-like) (Chaperone-ABC1-like) (Coenzyme Q protein 8A) (aarF domain-containing protein kinase 3)	Coq8a Adck3 Cabc1
Q80XB4	0.318436448	15.96725483	5.109240301	1.08E-05	0.001309701	3.34637798	reviewed	NRAP_MOUSE	Nebulin-related-anchoring protein (N-RAP)	Nrap
Q9Z1Q5	0.275216664	14.14202839	4.929408382	1.88E-05	0.001882811	2.832202654	reviewed	CLIC1_MOUSE	Chloride intracellular channel protein 1 (Glutaredoxin-like oxidoreductase CLIC1) (EC 1.8.-.-) (Glutathione-dependent dehydroascorbate reductase CLIC1) (EC 1.8.5.1) (Nuclear chloride ion channel 27) (NCC27)	Clic1
P19324	0.303251647	16.52580066	4.924115922	1.91E-05	0.001882811	2.817108398	reviewed	SERPH_MOUSE	Serpin H1 (47 kDa heat shock protein) (Collagen-binding protein) (Colligin) (Serine protease inhibitor J6)	Serpinh1 Cbp1 Hsp47
O08579	0.286218611	12.428604	4.91627132	1.95E-05	0.001882811	2.794739795	reviewed	EMD_MOUSE	Emerin	Emd Sta
Q61704	0.407690371	13.70185856	4.914945974	1.96E-05	0.001882811	2.790961147	reviewed	ITIH3_MOUSE	Inter-alpha-trypsin inhibitor heavy chain H3 (ITI heavy chain H3) (ITI-HC3) (Inter-alpha-inhibitor heavy chain 3)	Itih3
Q99KQ4	-0.329350122	15.49927248	-4.914555919	1.96E-05	0.001882811	2.789849103	reviewed	NAMPT_MOUSE	Nicotinamide phosphoribosyltransferase (NAmPRTase) (Nampt) (EC 2.4.2.12) (Pre-B-cell colony-enhancing factor 1 homolog) (PBEF) (Visfatin)	Nampt Pbef1
Q9QYG0	-0.290877023	18.37148319	-4.913762617	1.97E-05	0.001882811	2.787587449	reviewed	NDRG2_MOUSE	Protein NDRG2 (N-myc downstream-regulated gene 2 protein) (Protein Ndr2)	Ndrg2 Kiaa1248 Ndr2
P42227	0.347273139	14.86609137	4.908168897	2.00E-05	0.001882811	2.771641658	reviewed	STAT3_MOUSE	Signal transducer and activator of transcription 3 (Acute-phase response factor)	Stat3 Aprf
P16858	0.24935932	21.94580776	4.902459664	2.04E-05	0.001882811	2.755369428	reviewed	G3P_MOUSE	Glyceraldehyde-3-phosphate dehydrogenase (GAPDH) (EC 1.2.1.12) (Peptidyl-cysteine S-nitrosylase GAPDH) (EC 2.6.99.-)	Gapdh Gapd
P01831	0.405327398	11.63449746	4.887427708	2.13E-05	0.001914666	2.712539899	reviewed	THY1_MOUSE	Thy-1 membrane glycoprotein (Thy-1 antigen) (CD antigen CD90)	Thy1 Thy-1
P54071	-0.444813254	20.66634873	-4.877451888	2.20E-05	0.001918863	2.68412782	reviewed	IDHP_MOUSE	Isocitrate dehydrogenase [NADP], mitochondrial (IDH) (EC 1.1.1.42) (ICD-M) (IDP) (NADP(+)-specific ICDH) (Oxalosuccinate decarboxylase)	Idh2
P30416	-0.232212685	14.16404321	-4.804859005	2.74E-05	0.002327993	2.477662821	reviewed	FKBP4_MOUSE	Peptidyl-prolyl cis-trans isomerase FKBP4 (PPIase FKBP4) (EC 5.2.1.8) (52 kDa FK506-binding protein) (52 kDa FKBP) (FKBP-52) (59 kDa immunophilin) (p59) (FK506-binding protein 4) (FKBP-4) (FKBP59) (HSP-binding immunophilin) (HBI) (Immunophilin FKBP52) (Rotamase) [Cleaved into: Peptidyl-prolyl cis-trans isomerase FKBP4, N-terminally processed]	Fkbp4 Fkpb52
Q8BP92	0.536430359	13.24622638	4.761502577	3.12E-05	0.002585462	2.354606035	reviewed	RCN2_MOUSE	Reticulocalbin-2 (Taipoxin-associated calcium-binding protein 49) (TCBP-49)	Rcn2
O70548	0.354863045	15.09051496	4.739344018	3.34E-05	0.002694191	2.291792915	reviewed	TELT_MOUSE	Telethonin (Titin cap protein)	Tcap
Q8K1Z0	-0.299739155	17.29276489	-4.730324298	3.43E-05	0.002699611	2.266240358	reviewed	COQ9_MOUSE	Ubiquinone biosynthesis protein COQ9, mitochondrial	Coq9
Q9WVA4	0.371717592	16.67606881	4.709017591	3.66E-05	0.0027786	2.205916211	reviewed	TAGL2_MOUSE	Transgelin-2 (SM22-beta)	Tagln2 Kiaa0120
Q3TVI8	0.289982976	14.7262952	4.697043562	3.80E-05	0.0027786	2.172038261	reviewed	PBIP1_MOUSE	Pre-B-cell leukemia transcription factor-interacting protein 1 (Hematopoietic PBX-interacting protein)	Pbxip1 Hpip
Q9CYT6	0.22528109	14.1316196	4.696910813	3.80E-05	0.0027786	2.171662773	reviewed	CAP2_MOUSE	Adenylyl cyclase-associated protein 2 (CAP 2)	Cap2
P01942	-0.394116099	21.06425242	-4.635311594	4.58E-05	0.003203292	1.997657348	reviewed	HBA_MOUSE	Hemoglobin subunit alpha (Alpha-globin) (Hemoglobin alpha chain) [Cleaved into: Hemopressin]	Hba Hba-a1
Q8C7E7	0.335262034	10.980209	4.634808448	4.58E-05	0.003203292	1.996238019	reviewed	STBD1_MOUSE	Starch-binding domain-containing protein 1 (Genethonin-1) (Glycophagy cargo receptor stbd1)	Stbd1 D5Ertd593e
Q9WUU7	0.414951821	12.14238372	4.615795839	4.85E-05	0.003253286	1.942629227	reviewed	CATZ_MOUSE	Cathepsin Z (EC 3.4.18.1)	Ctsz
P47738	-0.297876155	17.5998101	-4.615266575	4.86E-05	0.003253286	1.941137567	reviewed	ALDH2_MOUSE	Aldehyde dehydrogenase, mitochondrial (EC 1.2.1.3) (AHD-M1) (ALDH class 2) (ALDH-E2) (ALDHI)	Aldh2 Ahd-1 Ahd1
P14094	-0.242493443	17.23089995	-4.606020828	5.00E-05	0.003275588	1.915085611	reviewed	AT1B1_MOUSE	Sodium/potassium-transporting ATPase subunit beta-1 (Sodium/potassium-dependent ATPase subunit beta-1)	Atp1b1 Atp4b
P24452	0.423968682	12.24693742	4.583220472	5.35E-05	0.003437004	1.850889377	reviewed	CAPG_MOUSE	Macrophage-capping protein (Actin regulatory protein CAP-G) (Actin-capping protein GCAP39) (Myc basic motif homolog 1)	Capg Mbh1
O09164	0.333955479	12.32190116	4.570100436	5.57E-05	0.003504029	1.813980936	reviewed	SODE_MOUSE	Extracellular superoxide dismutase [Cu-Zn] (EC-SOD) (EC 1.15.1.1)	Sod3
Q7TMM9	0.610194372	13.85168893	4.521217276	6.45E-05	0.003979477	1.676679075	reviewed	TBB2A_MOUSE	Tubulin beta-2A chain	Tubb2a Tubb2
O54988	0.193640632	14.19477935	4.497191052	6.94E-05	0.004194981	1.60932198	reviewed	SLK_MOUSE	STE20-like serine/threonine-protein kinase (STE20-like kinase) (mSLK) (EC 2.7.11.1) (Etk4) (STE20-related kinase SMAK) (STE20-related serine/threonine-protein kinase) (STE20-related kinase) (Serine/threonine-protein kinase 2)	Slk Kiaa0204 Stk2
P54797	-0.287788294	13.31561797	-4.475285248	7.41E-05	0.004378357	1.547985084	reviewed	TNG2_MOUSE	Transport and Golgi organization 2 homolog (Ser/Thr-rich protein T10 in DGCR region)	Tango2 D16H22S680E T10
P14069	0.494921095	16.62156949	4.47034774	7.52E-05	0.004378357	1.534170066	reviewed	S10A6_MOUSE	Protein S100-A6 (5B10) (Calcyclin) (Prolactin receptor-associated protein) (S100 calcium-binding protein A6)	S100a6 Cacy
P08003	0.217207371	14.63583862	4.456699438	7.83E-05	0.004474775	1.496002173	reviewed	PDIA4_MOUSE	Protein disulfide-isomerase A4 (EC 5.3.4.1) (Endoplasmic reticulum resident protein 72) (ER protein 72) (ERp-72) (ERp72)	Pdia4 Cai Erp72
Q06890	0.344434982	14.40121998	4.450942498	7.97E-05	0.004474775	1.479911465	reviewed	CLUS_MOUSE	Clusterin (Apolipoprotein J) (Apo-J) (Clustrin) (Sulfated glycoprotein 2) (SGP-2) [Cleaved into: Clusterin beta chain; Clusterin alpha chain]	Clu Apoj Msgp-2
P97447	0.686956768	14.60124328	4.435134622	8.35E-05	0.004609353	1.435755331	reviewed	FHL1_MOUSE	Four and a half LIM domains protein 1 (FHL-1) (KyoT) (RBP-associated molecule 14-1) (RAM14-1) (Skeletal muscle LIM-protein 1) (SLIM) (SLIM-1)	Fhl1
Q6IRU2	0.497652708	17.22888639	4.41517987	8.87E-05	0.004762603	1.380073156	reviewed	TPM4_MOUSE	Tropomyosin alpha-4 chain (Tropomyosin-4)	Tpm4
Q7TQ48-1	0.350286096	18.35717909	4.412672506	8.93E-05	0.004762603	1.373081145	NA	NA	NA	NA
Q99JY0	-0.32459236	20.00053862	-4.397141232	9.36E-05	0.004905731	1.329793932	reviewed	ECHB_MOUSE	Trifunctional enzyme subunit beta, mitochondrial (TP-beta) [Includes: 3-ketoacyl-CoA thiolase (EC 2.3.1.155) (EC 2.3.1.16) (Acetyl-CoA acyltransferase) (Beta-ketothiolase)]	Hadhb
Q99KC8	0.214103429	12.73464883	4.376910574	9.94E-05	0.005096029	1.27346961	reviewed	VMA5A_MOUSE	von Willebrand factor A domain-containing protein 5A (Loss of heterozygosity 11 chromosomal region 2 gene A protein homolog)	Vwa5a Loh11cr2a
P26041	0.39789805	16.82069667	4.373412174	1.00E-04	0.005096029	1.263736729	reviewed	MOES_MOUSE	Moesin (Membrane-organizing extension spike protein)	Msn
Q8BMS1	-0.277801402	20.51484795	-4.363028598	1.04E-04	0.005172916	1.234860995	reviewed	ECHA_MOUSE	Trifunctional enzyme subunit alpha, mitochondrial (Monolysocardiolipin acyltransferase) (EC 2.3.1.-) (TP-alpha) [Includes: Long-chain enoyl-CoA hydratase (EC 4.2.1.17); Long chain 3-hydroxyacyl-CoA dehydrogenase (EC 1.1.1.211)]	Hadha
P20152	0.517828434	18.65673512	4.351199435	1.07E-04	0.005200686	1.201987952	reviewed	VIME_MOUSE	Vimentin	Vim
Q9WV32	0.319778727	12.21697304	4.350750061	1.07E-04	0.005200686	1.200739632	reviewed	ARC1B_MOUSE	Actin-related protein 2/3 complex subunit 1B (Arp2/3 complex 41 kDa subunit) (p41-ARC)	Arpc1b
Q6IRU5-2	0.618454119	16.02929483	4.332153242	1.14E-04	0.005351218	1.149110466	NA	NA	NA	NA
Q9WUA3	0.383792149	14.6119134	4.330856828	1.14E-04	0.005351218	1.145513601	reviewed	PFKAP_MOUSE	ATP-dependent 6-phosphofructokinase, platelet type (ATP-PFK) (PFK-P) (EC 2.7.1.11) (6-phosphofructokinase type C) (Phosphofructo-1-kinase isozyme C) (PFK-C) (Phosphohexokinase)	Pfkp Pfkc
Q921U8	0.361785423	13.5647961	4.326021093	1.16E-04	0.005351218	1.132099633	reviewed	SMTN_MOUSE	Smoothelin	Smtn Smsmo
Q62188	0.373505883	13.94076947	4.311953762	1.21E-04	0.00549908	1.093101814	reviewed	DPYL3_MOUSE	Dihydropyrimidinase-related protein 3 (DRP-3) (Unc-33-like phosphoprotein 1) (ULIP-1)	Dpysl3 Drp3 Ulip
Q3UTJ2-2	0.341875828	16.06302918	4.301338344	1.25E-04	0.005594342	1.063697264	NA	NA	NA	NA
Q9CQ62	-0.219695071	18.92686007	-4.282210356	1.32E-04	0.005838064	1.010765389	reviewed	DECR_MOUSE	2,4-dienoyl-CoA reductase [(3E)-enoyl-CoA-producing], mitochondrial (EC 1.3.1.124) (2,4-dienoyl-CoA reductase [NADPH]) (4-enoyl-CoA reductase [NADPH])	Decr1
Q8BWT1	-0.200971355	21.0429974	-4.239918158	1.49E-04	0.006423118	0.893977015	reviewed	THIM_MOUSE	3-ketoacyl-CoA thiolase, mitochondrial (EC 2.3.1.16) (Acetyl-CoA acetyltransferase) (EC 2.3.1.9) (Acetyl-CoA acyltransferase) (Acyl-CoA hydrolase, mitochondrial) (EC 3.1.2.-, EC 3.1.2.1, EC 3.1.2.2) (Beta-ketothiolase) (Mitochondrial 3-oxoacyl-CoA thiolase)	Acaa2
Q8R2Y2	0.27748277	16.09003477	4.238134898	1.50E-04	0.006423118	0.889060155	reviewed	MUC18_MOUSE	Cell surface glycoprotein MUC18 (Gicerin) (Melanoma cell adhesion molecule) (Melanoma-associated antigen MUC18) (CD antigen CD146)	Mcam Muc18
P63248	0.422977287	14.95504397	4.236049278	1.51E-04	0.006423118	0.883310404	reviewed	IPKA_MOUSE	cAMP-dependent protein kinase inhibitor alpha (PKI-alpha) (cAMP-dependent protein kinase inhibitor, muscle/brain isoform)	Pkia
P28650	0.220009772	18.9067637	4.217539963	1.60E-04	0.00669437	0.832320303	reviewed	PURA1_MOUSE	Adenylosuccinate synthetase isozyme 1 (AMPSase 1) (AdSS 1) (EC 6.3.4.4) (Adenylosuccinate synthetase like 1) (Adenylosuccinate synthetase, basic isozyme) (Adenylosuccinate synthetase, muscle isozyme) (M-type adenylosuccinate synthetase) (IMP--aspartate ligase 1)	Adss1 Adssl1
P62281	0.229843325	15.87210021	4.206539057	1.65E-04	0.006824745	0.802046774	reviewed	RS11_MOUSE	Small ribosomal subunit protein uS17 (40S ribosomal protein S11)	Rps11
O70139	0.586450647	12.53806478	4.194044974	1.71E-04	0.006989478	0.767693584	reviewed	IPKG_MOUSE	cAMP-dependent protein kinase inhibitor gamma (PKI-gamma)	Pkig
Q9DBR7	0.356747426	14.21627342	4.179041394	1.79E-04	0.007058522	0.726482243	reviewed	MYPT1_MOUSE	Protein phosphatase 1 regulatory subunit 12A (Myosin phosphatase-targeting subunit 1) (Myosin phosphatase target subunit 1)	Ppp1r12a Mypt1
P83741	0.375549529	11.23808632	4.174947818	1.81E-04	0.007058522	0.715246149	reviewed	WNK1_MOUSE	Serine/threonine-protein kinase WNK1 (EC 2.7.11.1) (Protein kinase lysine-deficient 1) (Protein kinase with no lysine 1)	Wnk1 Hsn2 Prkwnk1
Q922R8	0.275561832	14.55619388	4.173883357	1.82E-04	0.007058522	0.712324969	reviewed	PDIA6_MOUSE	Protein disulfide-isomerase A6 (EC 5.3.4.1) (Thioredoxin domain-containing protein 7)	Pdia6 Txndc7
Q9JIF9	0.336635342	15.42930626	4.173561283	1.82E-04	0.007058522	0.711441153	reviewed	MYOTI_MOUSE	Myotilin (Myofibrillar titin-like Ig domains protein) (Titin immunoglobulin domain protein)	Myot Myo Ttid
Q8VDJ3	0.15086775	14.07091099	4.165223561	1.86E-04	0.007146045	0.68856877	reviewed	VIGLN_MOUSE	Vigilin (High density lipoprotein-binding protein) (HDL-binding protein)	Hdlbp
P98156	-0.245388638	12.76097793	-4.109202698	2.20E-04	0.008325666	0.535270234	reviewed	VLDLR_MOUSE	Very low-density lipoprotein receptor (VLDL receptor) (VLDL-R)	Vldlr
Q9CR42	0.465504768	12.36740478	4.103380522	2.24E-04	0.00836847	0.519376861	reviewed	ANKR1_MOUSE	Ankyrin repeat domain-containing protein 1 (Cardiac ankyrin repeat protein)	Ankrd1 Carp
P09103	0.471583804	16.25341503	4.083030315	2.37E-04	0.008779054	0.46388356	reviewed	PDIA1_MOUSE	Protein disulfide-isomerase (PDI) (EC 5.3.4.1) (Cellular thyroid hormone-binding protein) (Endoplasmic reticulum resident protein 59) (ER protein 59) (ERp59) (Prolyl 4-hydroxylase subunit beta) (p55)	P4hb Pdia1
Q8VCW8	-0.271304921	14.52948716	-4.07063431	2.46E-04	0.008998137	0.430125904	reviewed	ACSF2_MOUSE	Medium-chain acyl-CoA ligase ACSF2, mitochondrial (EC 6.2.1.2)	Acsf2
P97467	0.490933976	10.79427518	4.045474298	2.65E-04	0.009504299	0.361715375	reviewed	AMD_MOUSE	Peptidyl-glycine alpha-amidating monooxygenase (PAM) [Includes: Peptidylglycine alpha-hydroxylating monooxygenase (PHM) (EC 1.14.17.3); Peptidyl-alpha-hydroxyglycine alpha-amidating lyase (EC 4.3.2.5) (Peptidylamidoglycolate lyase) (PAL)]	Pam
O89086	0.311152021	13.68466739	4.041149796	2.68E-04	0.009504299	0.349971577	reviewed	RBM3_MOUSE	RNA-binding protein 3 (RNA-binding motif protein 3)	Rbm3
Q8R1S0	-0.193444067	14.21153744	-4.040229637	2.69E-04	0.009504299	0.347473312	reviewed	COQ6_MOUSE	Ubiquinone biosynthesis monooxygenase COQ6, mitochondrial (EC 1.14.13.-) (Coenzyme Q10 monooxygenase 6)	Coq6
Q9DBG5	-0.31512855	15.56499934	-4.033399317	2.74E-04	0.009511039	0.328934878	reviewed	PLIN3_MOUSE	Perilipin-3 (Cargo selection protein TIP47) (Mannose-6-phosphate receptor-binding protein 1)	Plin3 M6prbp1 Tip47
P45952	-0.145724406	20.02327251	-4.029051243	2.78E-04	0.009511039	0.317139255	reviewed	ACADM_MOUSE	Medium-chain specific acyl-CoA dehydrogenase, mitochondrial (MCAD) (EC 1.3.8.7)	Acadm
P40142	0.20144183	13.51236739	4.028646998	2.78E-04	0.009511039	0.316042826	reviewed	TKT_MOUSE	Transketolase (TK) (EC 2.2.1.1) (P68)	Tkt
Q9D8N0	0.256302797	16.31677668	4.020531032	2.85E-04	0.009634518	0.294038108	reviewed	EF1G_MOUSE	Elongation factor 1-gamma (EF-1-gamma) (eEF-1B gamma)	Eef1g
Q4U4S6	0.345629102	12.24574413	3.992386254	3.09E-04	0.010347789	0.21785014	reviewed	XIRP2_MOUSE	Xin actin-binding repeat-containing protein 2 (Beta-xin) (Cardiomyopathy-associated protein 3) (Myogenic MEF2-activated Xin-related protein) (Myomaxin) (mXinbeta)	Xirp2 Cmya3 Xin2
Q9WU78	0.180240511	17.35285433	3.980538242	0.000320144	0.010598461	0.185834284	reviewed	PDC6I_MOUSE	Programmed cell death 6-interacting protein (ALG-2-interacting protein 1) (ALG-2-interacting protein X) (E2F1-inducible protein) (Eig2)	Pdcd6ip Aip1 Alix
Q9D154	0.424734989	14.00151687	3.954771332	3.45E-04	0.011304522	0.116324703	reviewed	ILEUA_MOUSE	Leukocyte elastase inhibitor A (Serine protease inhibitor EIA) (Serpin B1a)	Serpinb1a Serpinb1
Q61581	0.460814781	11.76452581	3.944325206	3.56E-04	0.011532746	0.08819161	reviewed	IBP7_MOUSE	Insulin-like growth factor-binding protein 7 (IBP-7) (IGF-binding protein 7) (IGFBP-7) (MAC25 protein)	Igfbp7 Mac25
A2AUC9	0.205299041	13.74099142	3.937026453	3.63E-04	0.011659552	0.068551065	reviewed	KLH41_MOUSE	Kelch-like protein 41 (Kelch repeat and BTB domain-containing protein 10)	Klhl41 Kbtbd10
P01027	0.257389823	15.66650067	3.912554204	3.90E-04	0.012390642	0.00279572	reviewed	CO3_MOUSE	Complement C3 (HSE-MSF) [Cleaved into: Complement C3 beta chain; C3-beta-c (C3bc); Complement C3 alpha chain; C3a anaphylatoxin; Acylation stimulating protein (ASP) (C3adesArg); Complement C3b alpha' chain; Complement C3c alpha' chain fragment 1; Complement C3dg fragment; Complement C3g fragment; Complement C3d fragment; Complement C3f fragment; Complement C3c alpha' chain fragment 2]	C3
P61148	-0.416063229	13.23131721	-3.891668212	4.14E-04	0.012903749	-0.05320237	reviewed	FGF1_MOUSE	Fibroblast growth factor 1 (FGF-1) (Acidic fibroblast growth factor) (aFGF) (Heparin-binding growth factor 1) (HBGF-1)	Fgf1 Fgf-1 Fgfa
Q9Z2P8	-0.238009733	15.94849368	-3.891628275	4.14E-04	0.012903749	-0.053309337	reviewed	VAMP5_MOUSE	Vesicle-associated membrane protein 5 (VAMP-5) (Myobrevin)	Vamp5
O35127	-0.345128862	10.41531278	-3.879103292	4.30E-04	0.013248382	-0.086835988	reviewed	C10_MOUSE	Protein C10	Grcc10 C10
Q9EPM5	0.458286964	13.67809754	3.874008882	4.36E-04	0.013291125	-0.10046084	reviewed	SYNCI_MOUSE	Syncoilin (Syncoilin intermediate filament 1) (Syncoilin-1)	Sync Sync1
Q6A0A9	0.263708815	14.63579036	3.871266052	4.40E-04	0.013291125	-0.107793629	reviewed	F120A_MOUSE	Constitutive coactivator of PPAR-gamma-like protein 1 (Oxidative stress-associated SRC activator) (Protein FAM120A)	FAM120A Kiaa0183 Ossa
Q64012	0.223958008	12.09349273	3.864342647	4.48E-04	0.013430316	-0.12629407	reviewed	RALY_MOUSE	RNA-binding protein Raly (Maternally-expressed hnRNP C-related protein) (hnRNP associated with lethal yellow protein)	Raly Merc
Q8BFW7	0.396829874	14.45504709	3.845402651	4.74E-04	0.014050488	-0.176839467	reviewed	LPP_MOUSE	Lipoma-preferred partner homolog	Lpp
Q8VHX6	0.26429028	18.14507677	3.822544314	5.06E-04	0.014735176	-0.237712892	reviewed	FLNC_MOUSE	Filamin-C (FLN-C) (ABP-280-like protein) (ABP-L) (Actin-binding-like protein) (Filamin-2) (Gamma-filamin)	Flnc Abpl Fln2
Q9Z2I9	-0.165950993	19.35879464	-3.822382899	5.06E-04	0.014735176	-0.238142245	reviewed	SUCB1_MOUSE	Succinate--CoA ligase [ADP-forming] subunit beta, mitochondrial (EC 6.2.1.5) (ATP-specific succinyl-CoA synthetase subunit beta) (A-SCS) (Succinyl-CoA synthetase beta-A chain) (SCS-betaA)	Sucla2
Q61335	0.285825146	15.78894624	3.817209129	5.14E-04	0.014818826	-0.251900349	reviewed	BAP31_MOUSE	B-cell receptor-associated protein 31 (BCR-associated protein 31) (Bap31) (p28)	Bcap31 Bap31
Q91YN9	0.224640456	13.84158627	3.790883865	5.54E-04	0.015837255	-0.321789838	reviewed	BAG2_MOUSE	BAG family molecular chaperone regulator 2 (BAG-2) (Bcl-2-associated athanogene 2)	Bag2
Q8R035	0.219954225	13.15209205	3.785838544	5.62E-04	0.015864483	-0.335162287	reviewed	ICT1_MOUSE	Large ribosomal subunit protein mL62 (39S ribosomal protein L58, mitochondrial) (MRP-L58) (Immature colon carcinoma transcript 1 protein homolog) (Peptidyl-tRNA hydrolase ICT1, mitochondrial) (EC 3.1.1.29)	Mrpl58 Ict1
P70695	-0.292917546	13.34213334	-3.784001516	5.65E-04	0.015864483	-0.340029489	reviewed	F16P2_MOUSE	Fructose-1,6-bisphosphatase isozyme 2 (FBPase 2) (EC 3.1.3.11) (D-fructose-1,6-bisphosphate 1-phosphohydrolase 2) (Muscle FBPase) (RAE-30)	Fbp2
Q9JHI5	-0.191981522	17.84064248	-3.772895006	5.83E-04	0.016173001	-0.369435837	reviewed	IVD_MOUSE	Isovaleryl-CoA dehydrogenase, mitochondrial (IVD) (EC 1.3.8.4) (Butyryl-CoA dehydrogenase) (EC 1.3.8.1)	Ivd
Q921G7	-0.15296134	18.93071873	-3.771101953	5.86E-04	0.016173001	-0.374179964	reviewed	ETFD_MOUSE	Electron transfer flavoprotein-ubiquinone oxidoreductase, mitochondrial (ETF-QO) (ETF-ubiquinone oxidoreductase) (EC 1.5.5.1) (Electron-transferring-flavoprotein dehydrogenase) (ETF dehydrogenase)	Etfdh
Q99KV1	0.254739048	12.72269499	3.756614033	6.11E-04	0.016711063	-0.412478971	reviewed	DJB11_MOUSE	DnaJ homolog subfamily B member 11 (APOBEC1-binding protein 2) (ABBP-2) (ER-associated DNAJ) (ER-associated Hsp40 co-chaperone) (Endoplasmic reticulum DNA J domain-containing protein 3) (ER-resident protein ERdj3) (ERdj3) (ERj3p)	Dnajb11
Q02248	0.196381023	17.05113482	3.752440984	6.18E-04	0.016765874	-0.423499307	reviewed	CTNB1_MOUSE	Catenin beta-1 (Beta-catenin)	Ctnnb1 Catnb
P29758	-0.188953422	15.38480907	-3.748662946	6.25E-04	0.01676932	-0.43347215	reviewed	OAT_MOUSE	Ornithine aminotransferase, mitochondrial (EC 2.6.1.13) (Ornithine--oxo-acid aminotransferase)	Oat
O55029	0.199962242	12.37692458	3.746388137	6.29E-04	0.01676932	-0.439474945	reviewed	COPB2_MOUSE	Coatomer subunit beta' (Beta'-coat protein) (Beta'-COP) (p102)	Copb2
Q62234	0.34845206	16.3795529	3.736067794	6.48E-04	0.017125828	-0.466689531	reviewed	MYOM1_MOUSE	Myomesin-1 (Myomesin family member 1) (Skelemin)	Myom1
Q8VCT4	-0.255082427	14.75081379	-3.71744886	6.83E-04	0.017728874	-0.515708564	reviewed	EST1D_MOUSE	Carboxylesterase 1D (Carboxylesterase 3) (EC 3.1.1.1, EC 3.1.1.67) (Fatty acid ethyl ester synthase) (FAEE synthase) (Triacylglycerol hydrolase) (TGH)	Ces1d Ces1 Ces3
Q9JII6	0.159647932	15.71935532	3.715361609	6.87E-04	0.017728874	-0.521197411	reviewed	AK1A1_MOUSE	Aldo-keto reductase family 1 member A1 (EC 1.1.1.2) (EC 1.1.1.372) (EC 1.1.1.54) (Alcohol dehydrogenase [NADP(+)]) (Aldehyde reductase) (Glucuronate reductase) (EC 1.1.1.19) (Glucuronolactone reductase) (EC 1.1.1.20) (S-nitroso-CoA reductase) (ScorR) (EC 1.6.-.-)	Akr1a1 Akr1a4
Q9DB34	0.170295834	11.76489567	3.715204186	6.88E-04	0.017728874	-0.521611334	reviewed	CHM2A_MOUSE	Charged multivesicular body protein 2a (Chromatin-modifying protein 2a) (CHMP2a) (Vacuolar protein sorting-associated protein 2) (mVps2)	Chmp2a
P49710	0.434752384	11.54946887	3.704415049	7.09E-04	0.018069543	-0.549962413	reviewed	HCLS1_MOUSE	Hematopoietic lineage cell-specific protein (Hematopoietic cell-specific LYN substrate 1) (LckBP1)	Hcls1 Hs1
Q920Q8	-0.209579631	11.66369107	-3.702810682	7.12E-04	0.018069543	-0.554175315	reviewed	NS1BP_MOUSE	Influenza virus NS1A-binding protein homolog (NS1-BP) (NS1-binding protein homolog) (Kelch family protein Nd1-L) (ND1-L2) (Nd1-S)	Ivns1abp Kiaa0850 Nd1 Nd1L Nd1S Ns1 Ns1bp
P35385	0.304657247	16.16773267	3.687428456	7.44E-04	0.018726592	-0.594528281	reviewed	HSPB7_MOUSE	Heat shock protein beta-7 (HspB7) (Cardiovascular heat shock protein) (cvHsp) (Heat shock protein 25 kDa 2) (Protein p19/6.8)	Hspb7 Cvhsp Hsp25-2
P26039	0.198881011	15.21352929	3.675789989	7.69E-04	0.019022436	-0.62501259	reviewed	TLN1_MOUSE	Talin-1	Tln1 Tln
Q9JHJ0	0.407544698	11.7738705	3.67465531	7.72E-04	0.019022436	-0.62798242	reviewed	TMOD3_MOUSE	Tropomodulin-3 (Ubiquitous tropomodulin) (U-Tmod)	Tmod3
P62774	0.258182502	14.0929123	3.673559584	7.74E-04	0.019022436	-0.630849927	reviewed	MTPN_MOUSE	Myotrophin (Granule cell differentiation protein) (Protein V-1)	Mtpn Gcdp
Q9CRB6	0.305602613	12.85943432	3.658676024	8.08E-04	0.019688858	-0.669763687	reviewed	TPPP3_MOUSE	Tubulin polymerization-promoting protein family member 3	Tppp3
Q61830	0.209514645	12.06642478	3.653637055	8.19E-04	0.019818383	-0.682922871	reviewed	MRC1_MOUSE	Macrophage mannose receptor 1 (MMR) (CD antigen CD206)	Mrc1
Q9DCX2	-0.27269723	20.56064494	-3.647327568	8.34E-04	0.020021702	-0.699388918	reviewed	ATP5H_MOUSE	ATP synthase subunit d, mitochondrial (ATPase subunit d) (ATP synthase peripheral stalk subunit d)	Atp5pd Atp5h
P16125	-0.2238482	20.05410342	-3.634521112	8.65E-04	0.020549305	-0.732772211	reviewed	LDHB_MOUSE	L-lactate dehydrogenase B chain (LDH-B) (EC 1.1.1.27) (LDH heart subunit) (LDH-H)	Ldhb Ldh-2 Ldh2
Q3THE2	0.349373099	18.51753977	3.632779341	8.69E-04	0.020549305	-0.737308621	reviewed	ML12B_MOUSE	Myosin regulatory light chain 12B (Myosin regulatory light chain 2-B, smooth muscle isoform) (Myosin regulatory light chain 20 kDa) (MLC20) (Myosin regulatory light chain MRLC2)	Myl12b Mrlc2 Mylc2b
Q571I9	0.326896103	7.633513349	3.625040055	8.88E-04	0.020719521	-0.757453924	reviewed	A16A1_MOUSE	Aldehyde dehydrogenase family 16 member A1	Aldh16a1
P98078	0.48572414	14.06750116	3.624579476	8.89E-04	0.020719521	-0.758652213	reviewed	DAB2_MOUSE	Disabled homolog 2 (Adaptor molecule disabled-2) (Differentially expressed in ovarian carcinoma 2) (DOC-2) (Mitogen-responsive phosphoprotein)	Dab2 Doc2
Q91YP2	-0.271402429	11.67638155	-3.618486061	9.05E-04	0.020924185	-0.774499155	reviewed	NEUL_MOUSE	Neurolysin, mitochondrial (EC 3.4.24.16) (Microsomal endopeptidase) (MEP) (Mitochondrial oligopeptidase M) (Neurotensin endopeptidase)	Nln
Q9DCL9	0.231927268	14.68338683	3.613777459	9.17E-04	0.021049377	-0.786736605	reviewed	PUR6_MOUSE	Bifunctional phosphoribosylaminoimidazole carboxylase/phosphoribosylaminoimidazole succinocarboxamide synthetase (PAICS) [Includes: Phosphoribosylaminoimidazole carboxylase (EC 4.1.1.21) (AIR carboxylase) (AIRC); Phosphoribosylaminoimidazole succinocarboxamide synthetase (EC 6.3.2.6) (SAICAR synthetase)]	Paics
P12970	0.179386581	17.27234296	3.602905647	9.45E-04	0.021183418	-0.814965019	reviewed	RL7A_MOUSE	Large ribosomal subunit protein eL8 (60S ribosomal protein L7a) (Surfeit locus protein 3)	Rpl7a Surf-3 Surf3
Q9R0P9	0.278505903	13.56912592	3.600516815	9.52E-04	0.021183418	-0.821162508	reviewed	UCHL1_MOUSE	Ubiquitin carboxyl-terminal hydrolase isozyme L1 (UCH-L1) (EC 3.4.19.12) (Neuron cytoplasmic protein 9.5) (PGP 9.5) (PGP9.5) (Ubiquitin thioesterase L1)	Uchl1
P42208	0.139033243	17.21921251	3.598361759	9.58E-04	0.021183418	-0.826751925	reviewed	SEPT2_MOUSE	Septin-2 (Neural precursor cell expressed developmentally down-regulated protein 5) (NEDD-5)	Septin2 Nedd5 Sept2
O08795	0.294136923	15.45368773	3.596945939	9.62E-04	0.021183418	-0.830423228	reviewed	GLU2B_MOUSE	Glucosidase 2 subunit beta (80K-H protein) (Glucosidase II subunit beta) (Protein kinase C substrate 60.1 kDa protein heavy chain) (PKCSH)	Prkcsh
Q64338	0.393929388	8.440048604	3.596484241	9.63E-04	0.021183418	-0.8316203	reviewed	PDE1C_MOUSE	Dual specificity calcium/calmodulin-dependent 3',5'-cyclic nucleotide phosphodiesterase 1C (Cam-PDE 1C) (EC 3.1.4.17)	Pde1c
P84091	0.177064593	14.99720543	3.596324679	9.63E-04	0.021183418	-0.832033989	reviewed	AP2M1_MOUSE	AP-2 complex subunit mu (AP-2 mu chain) (Adaptor protein complex AP-2 subunit mu) (Adaptor-related protein complex 2 subunit mu) (Clathrin assembly protein complex 2 mu medium chain) (Clathrin coat assembly protein AP50) (Clathrin coat-associated protein AP50) (Mu2-adaptin) (Plasma membrane adaptor AP-2 50 kDa protein)	Ap2m1 Clapm1
D3Z7Q2	-0.267866714	13.21517473	-3.585953804	9.92E-04	0.021659675	-0.858904504	reviewed	SIM20_MOUSE	Small integral membrane protein 20 (Mitochondrial translation regulation assembly intermediate of cytochrome c oxidase protein of 7 kDa) (MITRAC7) [Cleaved into: Phoenixin-14 (PNX-14); Phoenixin-20 (PNX-20)]	Smim20
Q99JB8	0.134790127	18.55037926	3.581354266	0.001004649	0.021790484	-0.870810587	reviewed	PACN3_MOUSE	Protein kinase C and casein kinase II substrate protein 3	Pacsin3
P07356	0.239761127	17.23813156	3.572767893	0.001029199	0.022170081	-0.893018351	reviewed	ANXA2_MOUSE	Annexin A2 (Annexin II) (Annexin-2) (Calpactin I heavy chain) (Calpactin-1 heavy chain) (Chromobindin-8) (Lipocortin II) (Placental anticoagulant protein IV) (PAP-IV) (Protein I) (p36)	Anxa2 Anx2 Cal1h
Q8BSY0	0.189182773	14.2444437	3.566964215	0.00104612	0.022287641	-0.908015331	reviewed	ASPH_MOUSE	Aspartyl/asparaginyl beta-hydroxylase (EC 1.14.11.16) (Aspartate beta-hydroxylase) (ASP beta-hydroxylase) (Peptide-aspartate beta-dioxygenase)	Asph Bah
Q9CYG7	0.228918923	11.31767712	3.566043046	0.00104883	0.022287641	-0.91039466	reviewed	TOM34_MOUSE	Mitochondrial import receptor subunit TOM34 (Translocase of outer membrane 34 kDa subunit)	Tomm34
P30115	-0.391458446	13.10707318	-3.5567062	0.001076685	0.022477823	-0.934495494	reviewed	GSTA3_MOUSE	Glutathione S-transferase A3 (EC 2.5.1.18) (GST class-alpha member 3) (Glutathione S-transferase Ya3) (Glutathione S-transferase Yc)	Gsta3 Gstyc
Q9CZP7	0.205507804	10.81253698	3.556358078	0.001077737	0.022477823	-0.935393533	reviewed	CD37L_MOUSE	Hsp90 co-chaperone Cdc37-like 1	Cdc37l1
O55137	-0.295106832	14.4852689	-3.555867616	0.001079221	0.022477823	-0.936658694	reviewed	ACOT1_MOUSE	Acyl-coenzyme A thioesterase 1 (Acyl-CoA thioesterase 1) (EC 3.1.2.-) (CTE-I) (Inducible cytosolic acyl-coenzyme A thioester hydrolase) (Long chain acyl-CoA thioester hydrolase) (Long chain acyl-CoA hydrolase) (Palmitoyl-coenzyme A thioesterase) (EC 3.1.2.2)	Acot1 Cte1
Q61599	0.212303538	13.80924225	3.552836577	0.001088437	0.022520623	-0.944475576	reviewed	GDIR2_MOUSE	Rho GDP-dissociation inhibitor 2 (Rho GDI 2) (D4) (Rho-GDI beta)	Arhgdib Gdid4
Q99M74	0.47100722	10.43872299	3.540855638	0.001125612	0.022995077	-0.975343943	reviewed	KRT82_MOUSE	Keratin, type II cuticular Hb2 (Keratin-82) (K82) (Type II hair keratin Hb2) (Type-II keratin Kb22)	Krt82 Krt2-20 Krthb2
Q8VBT1	0.220586247	14.42198163	3.540735434	0.001125991	0.022995077	-0.975653401	reviewed	TXLNB_MOUSE	Beta-taxilin (Muscle-derived protein 77)	Txlnb Mdp77
P30412	0.301201693	9.821928301	3.529088731	0.001163311	0.023518595	-1.005614267	reviewed	PPIC_MOUSE	Peptidyl-prolyl cis-trans isomerase C (PPIase C) (EC 5.2.1.8) (Cyclophilin C) (Rotamase C)	Ppic Cypc
Q61768	0.189264483	14.61392994	3.528085112	0.001166582	0.023518595	-1.008193924	reviewed	KINH_MOUSE	Kinesin-1 heavy chain (Conventional kinesin heavy chain) (Ubiquitous kinesin heavy chain) (UKHC)	Kif5b Khcs Kns1
Q8BRF7	0.167150131	11.78583474	3.513204208	0.001216134	0.024361417	-1.046403262	reviewed	SCFD1_MOUSE	Sec1 family domain-containing protein 1 (Syntaxin-binding protein 1-like 2)	Scfd1 Stxbp1l2
Q9CS72	0.245746763	9.447184054	3.495168555	0.001278909	0.025337971	-1.092612103	reviewed	FLIP1_MOUSE	Filamin-A-interacting protein 1 (FILIP)	Filip1
Q9DBG3	0.210516669	15.70321997	3.493046382	0.001286497	0.025337971	-1.098041963	reviewed	AP2B1_MOUSE	AP-2 complex subunit beta (AP105B) (Adaptor protein complex AP-2 subunit beta) (Adaptor-related protein complex 2 subunit beta) (Beta-2-adaptin) (Beta-adaptin) (Clathrin assembly protein complex 2 beta large chain) (Plasma membrane adaptor HA2/AP2 adaptin beta subunit)	Ap2b1 Clapb1
Q3UHD3	0.289844222	11.07668482	3.49185086	0.001290791	0.025337971	-1.101100183	reviewed	MTUS2_MOUSE	Microtubule-associated tumor suppressor candidate 2 homolog (Cardiac zipper protein) (Microtubule plus-end tracking protein TIP150) (Tracking protein of 150 kDa)	Mtus2 Cazip Kiaa0774 Tip150
P11688	0.185948391	8.874588074	3.490098105	0.001297111	0.025337971	-1.105582949	reviewed	ITA5_MOUSE	Integrin alpha-5 (CD49 antigen-like family member E) (Fibronectin receptor subunit alpha) (Integrin alpha-F) (VLA-5) (CD antigen CD49e) [Cleaved into: Integrin alpha-5 heavy chain; Integrin alpha-5 light chain]	Itga5
Q6ZQF0	0.308083073	7.550977944	3.484108495	0.001318933	0.025605214	-1.120893699	reviewed	TOPB1_MOUSE	DNA topoisomerase 2-binding protein 1 (DNA topoisomerase II-beta-binding protein 1) (TopBP1) (DNA topoisomerase II-binding protein 1)	Topbp1 Kiaa0259
P14602	0.234706706	19.17747193	3.475958346	0.001349195	0.026032006	-1.141707316	reviewed	HSPB1_MOUSE	Heat shock protein beta-1 (HspB1) (Growth-related 25 kDa protein) (Heat shock 25 kDa protein) (HSP 25) (Heat shock 27 kDa protein) (HSP 27) (p25)	Hspb1 Hsp25 Hsp27
P02088	-0.585445228	22.37549866	-3.470149658	0.001371168	0.026216644	-1.156527283	reviewed	HBB1_MOUSE	Hemoglobin subunit beta-1 (Beta-1-globin) (Hemoglobin beta-1 chain) (Hemoglobin beta-major chain)	Hbb-b1
P97478	-0.275062294	15.33793471	-3.469031859	0.001375436	0.026216644	-1.159377823	reviewed	COQ7_MOUSE	5-demethoxyubiquinone hydroxylase, mitochondrial (DMQ hydroxylase) (EC 1.14.99.60) (Timing protein clk-1 homolog) (Ubiquinone biosynthesis monooxygenase COQ7)	Coq7
Q5XJY5	0.170021431	13.85076513	3.465901376	0.001387456	0.026286445	-1.16735866	reviewed	COPD_MOUSE	Coatomer subunit delta (Archain) (Delta-coat protein) (Delta-COP)	Arcn1 Copd
Q07456	0.299365441	12.38510144	3.460915952	0.001406808	0.026493471	-1.180061392	reviewed	AMBP_MOUSE	Protein AMBP [Cleaved into: Alpha-1-microglobulin (EC 1.6.2.-); Inter-alpha-trypsin inhibitor light chain (ITI-LC) (Bikunin) (HI-30); Trypstatin]	Ambp Itil
Q8R2G4	-0.185361043	15.220326	-3.441842619	0.001483262	0.02776702	-1.228578942	reviewed	NAR3_MOUSE	Ecto-ADP-ribosyltransferase 3 (EC 2.4.2.31) (ADP-ribosyltransferase C2 and C3 toxin-like 3) (ARTC3) (Mono(ADP-ribosyl)transferase 3) (NAD(P)(+)--arginine ADP-ribosyltransferase 3)	Art3
Q99K51	0.285552883	14.22346436	3.437535898	0.001501069	0.027894243	-1.239516275	reviewed	PLST_MOUSE	Plastin-3 (T-plastin)	Pls3
E0CYV9	0.352462783	11.25267221	3.434017717	0.001515768	0.027894243	-1.248446128	reviewed	CD054_MOUSE	Uncharacterized protein C4orf54 homolog	NA
P80316	0.135586621	14.88006318	3.433803783	0.001516666	0.027894243	-1.248988994	reviewed	TCPE_MOUSE	T-complex protein 1 subunit epsilon (TCP-1-epsilon) (CCT-epsilon)	Cct5 Ccte Kiaa0098
Q5FWK3	0.195765185	12.66021298	3.425695238	0.001551091	0.028361513	-1.269552647	reviewed	RHG01_MOUSE	Rho GTPase-activating protein 1 (Rho-type GTPase-activating protein 1)	Arhgap1
O88844	-0.210991929	15.88804866	-3.416940239	0.001589101	0.028888566	-1.291729235	reviewed	IDHC_MOUSE	Isocitrate dehydrogenase [NADP] cytoplasmic (IDH) (IDH1) (EC 1.1.1.42) (Cytosolic NADP-isocitrate dehydrogenase) (IDPc) (NADP(+)-specific ICDH) (Oxalosuccinate decarboxylase)	Idh1
Q3TJD7	0.450707335	13.43996457	3.394063484	0.001692683	0.030428896	-1.349545536	reviewed	PDLI7_MOUSE	PDZ and LIM domain protein 7 (LIM mineralization protein) (LMP) (Protein enigma)	Pdlim7 Enigma
Q9CWK8	0.142674017	14.00986093	3.393956535	0.001693182	0.030428896	-1.349815379	reviewed	SNX2_MOUSE	Sorting nexin-2	Snx2
O08692	0.439415509	12.36702411	3.390176518	0.001710913	0.030469741	-1.359350076	reviewed	NGP_MOUSE	Neutrophilic granule protein (NGP) (Cystatin-like protein) (Myeloid bactenecin protein) (Myeloid secondary granule protein)	Ngp
Q9CZS1	0.182012003	12.50525378	3.389346349	0.001714831	0.030469741	-1.361443388	reviewed	AL1B1_MOUSE	Aldehyde dehydrogenase X, mitochondrial (EC 1.2.1.3) (Aldehyde dehydrogenase family 1 member B1)	Aldh1b1 Aldhx
Q4VAA2	0.284152244	15.64500185	3.376876167	0.001774728	0.031356849	-1.392857053	reviewed	CDV3_MOUSE	Protein CDV3 (Carnitine deficiency-associated protein 3) (Tyrosine-phosphorylated protein 36) (TPP36)	Cdv3
P35979	0.19007618	15.69693219	3.356912977	0.001874805	0.03294001	-1.443026418	reviewed	RL12_MOUSE	Large ribosomal subunit protein uL11 (60S ribosomal protein L12)	Rpl12
P62267	0.248907467	15.65328101	3.354494802	0.001887288	0.032975116	-1.44909342	reviewed	RS23_MOUSE	Small ribosomal subunit protein uS12 (40S ribosomal protein S23)	Rps23
Q60714	-0.214613817	12.6805867	-3.351128602	0.001904797	0.033097169	-1.457535287	reviewed	S27A1_MOUSE	Long-chain fatty acid transport protein 1 (Arachidonate--CoA ligase) (EC 6.2.1.15) (Fatty acid transport protein) (Fatty acid transport protein 1) (FATP-1) (Long-chain-fatty-acid--CoA ligase) (EC 6.2.1.3) (Solute carrier family 27 member 1) (Vlc27a1) (Very long-chain acyl-CoA synthetase) (EC 6.2.1.-)	Slc27a1 Fatp Fatp1
Q99NB1	-0.258870474	16.26321428	-3.336584217	0.001982252	0.034219174	-1.493961113	reviewed	ACS2L_MOUSE	Acetyl-coenzyme A synthetase 2-like, mitochondrial (EC 6.2.1.1) (Acetate--CoA ligase 2) (Acetyl-CoA synthetase 2) (AceCS2) (Acyl-CoA synthetase short-chain family member 1) (Propionate--CoA ligase) (EC 6.2.1.17)	Acss1 Acas2 Acas2l
P40124	0.248627901	14.24956433	3.33495166	0.001991132	0.034219174	-1.498044792	reviewed	CAP1_MOUSE	Adenylyl cyclase-associated protein 1 (CAP 1)	Cap1 Cap
P03953	0.367494401	14.80138704	3.33161719	0.002009386	0.03434522	-1.506382496	reviewed	CFAD_MOUSE	Complement factor D (EC 3.4.21.46) (28 kDa adipocyte protein) (Adipsin) (C3 convertase activator) (Properdin factor D)	Cfd Adn Df
Q9DBJ1	0.215424224	16.8809956	3.329550327	0.002020782	0.034353292	-1.511548479	reviewed	PGAM1_MOUSE	Phosphoglycerate mutase 1 (EC 5.4.2.11) (EC 5.4.2.4) (BPG-dependent PGAM 1) (Phosphoglycerate mutase isozyme B) (PGAM-B)	Pgam1
Q9CQS8	0.453507725	12.86085035	3.327282308	0.002033357	0.034381232	-1.517215366	reviewed	SC61B_MOUSE	Protein transport protein Sec61 subunit beta	Sec61b
Q60749	0.226644273	12.50857562	3.321983756	0.002063029	0.03469639	-1.530446716	reviewed	KHDR1_MOUSE	KH domain-containing, RNA-binding, signal transduction-associated protein 1 (GAP-associated tyrosine phosphoprotein p62) (Src-associated in mitosis 68 kDa protein) (Sam68) (p21 Ras GTPase-activating protein-associated p62) (p68)	Khdrbs1
Q9CPW4	0.215615195	14.55905788	3.318884769	0.002080574	0.034805343	-1.538180419	reviewed	ARPC5_MOUSE	Actin-related protein 2/3 complex subunit 5 (Arp2/3 complex 16 kDa subunit) (p16-ARC)	Arpc5
P29595	0.290858664	12.50279206	3.31625516	0.002095573	0.034870783	-1.544739875	reviewed	NEDD8_MOUSE	Ubiquitin-like protein NEDD8 (Neddylin) (Neural precursor cell expressed developmentally down-regulated protein 8) (NEDD-8)	Nedd8 Nedd-8
P47963	0.162622496	15.95480545	3.311868818	0.002120823	0.034991809	-1.555675527	reviewed	RL13_MOUSE	Large ribosomal subunit protein eL13 (60S ribosomal protein L13) (A52)	Rpl13
Q31125	0.257059207	10.55264525	3.309693833	0.002133451	0.034991809	-1.56109527	reviewed	S39A7_MOUSE	Zinc transporter SLC39A7 (Histidine-rich membrane protein Ke4) (Solute carrier family 39 member 7) (Zrt-, Irt-like protein 7) (ZIP7)	Slc39a7 H2-Ke4 Hke4
P70460	0.269458878	10.95760629	3.309217767	0.002136225	0.034991809	-1.562281313	reviewed	VASP_MOUSE	Vasodilator-stimulated phosphoprotein (VASP)	Vasp
P41216	-0.277940437	19.27662927	-3.304887458	0.002161612	0.035224199	-1.573065581	reviewed	ACSL1_MOUSE	Long-chain-fatty-acid--CoA ligase 1 (EC 6.2.1.3) (Arachidonate--CoA ligase) (EC 6.2.1.15) (Long-chain acyl-CoA synthetase 1) (LACS 1) (Phytanate--CoA ligase) (EC 6.2.1.24)	Acsl1 Acsl2 Facl2
P11276	0.207001109	11.45666976	3.290770083	0.002246394	0.036417054	-1.608173298	reviewed	FINC_MOUSE	Fibronectin (FN) [Cleaved into: Anastellin]	Fn1
P22315	-0.148831866	15.82711875	-3.287399489	0.0022671	0.036564257	-1.616543983	reviewed	HEMH_MOUSE	Ferrochelatase, mitochondrial (EC 4.98.1.1) (Heme synthase) (Protoheme ferro-lyase)	Fech
E9Q4Z2	-0.207023446	12.03545453	-3.282595244	0.002296929	0.036776667	-1.628467396	reviewed	ACACB_MOUSE	Acetyl-CoA carboxylase 2 (EC 6.4.1.2) (ACC-beta)	Acacb Acc2 Accb
Q80U30	0.312601125	10.44999783	3.279963937	0.002313425	0.036776667	-1.634994073	reviewed	CL16A_MOUSE	Protein CLEC16A	Clec16a Kiaa0350
P06909	0.167307995	14.11617505	3.279657767	0.002315351	0.036776667	-1.635753318	reviewed	CFAH_MOUSE	Complement factor H (Protein beta-1-H)	Cfh Hf1
P01867	-0.396103539	14.59252331	-3.277697709	0.002327722	0.036787368	-1.640613038	reviewed	IGG2B_MOUSE	Immunoglobulin heavy constant gamma 2B (Ig gamma-2B chain C region)	Ighg2b Igh-3
Q9CX86	0.367003987	13.83735393	3.275294472	0.002342976	0.0368433	-1.646569503	reviewed	ROA0_MOUSE	Heterogeneous nuclear ribonucleoprotein A0 (hnRNP A0)	Hnrnpa0 Hnrpa0
Q6ZWU9	0.193078712	10.78734565	3.27338696	0.002355151	0.036850504	-1.651295686	reviewed	RS27_MOUSE	Small ribosomal subunit protein eS27 (40S ribosomal protein S27)	Rps27
P13634	-0.344955329	17.9243489	-3.269892851	0.00237761	0.03701694	-1.659949222	reviewed	CAH1_MOUSE	Carbonic anhydrase 1 (EC 4.2.1.1) (Carbonate dehydratase I) (Carbonic anhydrase I) (CA-I) (Cyanamide hydratase CA1) (EC 4.2.1.69)	Ca1 Car1
P62849	0.227868444	16.78130591	3.268082216	0.002389329	0.03701694	-1.664431561	reviewed	RS24_MOUSE	Small ribosomal subunit protein eS24 (40S ribosomal protein S24)	Rps24
Q9EQK5	0.160085033	14.49432382	3.262906271	0.002423132	0.037210462	-1.677237784	reviewed	MVP_MOUSE	Major vault protein (MVP)	Mvp
Q8BXN7	-0.331033815	11.58032691	-3.262548767	0.002425483	0.037210462	-1.678121922	reviewed	PPM1K_MOUSE	Protein phosphatase Mn(2+)-dependent 1K (Branched-chain alpha-ketoacid dehydrogenase phosphatase) (BCKDH) (BDP) (EC 3.1.3.16) (Protein phosphatase 2C family member) (Protein phosphatase 2C isoform kappa) (PP2C-kappa) ([3-methyl-2-oxobutanoate dehydrogenase (2-methylpropanoyl-transferring)]-phosphatase) (EC 3.1.3.52)	Ppm1k Pp2cm
Q8BH64	-0.172847499	17.04428274	-3.260428332	0.002439475	0.037243448	-1.683364899	reviewed	EHD2_MOUSE	EH domain-containing protein 2	Ehd2
Q91VM9	-0.120382152	16.92212213	-3.25078196	0.002504107	0.038014736	-1.707193934	reviewed	IPYR2_MOUSE	Inorganic pyrophosphatase 2, mitochondrial (EC 3.6.1.1) (Pyrophosphate phospho-hydrolase 2) (PPase 2)	Ppa2
P42932	0.11952817	15.18182853	3.249289721	0.002514249	0.038014736	-1.710876839	reviewed	TCPQ_MOUSE	T-complex protein 1 subunit theta (TCP-1-theta) (CCT-theta)	Cct8 Cctq
P24549	-0.190151554	13.78326469	-3.247530389	0.002526258	0.038014736	-1.715217801	reviewed	AL1A1_MOUSE	Aldehyde dehydrogenase 1A1 (EC 1.2.1.19) (EC 1.2.1.28) (EC 1.2.1.3) (EC 1.2.1.36) (3-deoxyglucosone dehydrogenase) (ALDH-E1) (ALHDII) (Aldehyde dehydrogenase family 1 member A1) (Aldehyde dehydrogenase, cytosolic) (Retinal dehydrogenase 1) (RALDH 1) (RalDH1)	Aldh1a1 Ahd-2 Ahd2 Aldh1
Q61655	0.219059026	12.74875461	3.243589073	0.002553358	0.038195734	-1.724938082	reviewed	DD19A_MOUSE	ATP-dependent RNA helicase DDX19A (EC 3.6.4.13) (DEAD box RNA helicase DEAD5) (mDEAD5) (DEAD box protein 19A) (Eukaryotic translation initiation factor 4A-related sequence 1)	Ddx19a Ddx19 Eif4a-rs1
P18826	0.263540176	13.34094624	3.241903595	0.002565031	0.038195734	-1.729092999	reviewed	KPB1_MOUSE	Phosphorylase b kinase regulatory subunit alpha, skeletal muscle isoform (Phosphorylase kinase alpha M subunit)	Phka1
Q99LF4	0.1195065	15.25396557	3.240510166	0.00257472	0.038195734	-1.732527116	reviewed	RTCB_MOUSE	RNA-splicing ligase RtcB homolog (EC 6.5.1.8) (3'-phosphate/5'-hydroxy nucleic acid ligase) (Focal adhesion-associated protein) (FAAP)	Rtcb D10Wsu52e
Q9D0F3	0.130664264	12.94802338	3.226622586	0.002673212	0.03947066	-1.766710508	reviewed	LMAN1_MOUSE	Protein ERGIC-53 (ER-Golgi intermediate compartment 53 kDa protein) (Lectin mannose-binding 1) (p58)	Lman1 Ergic53
Q8BMK4	0.315725178	14.44440092	3.204467549	0.002837797	0.041705006	-1.821081988	reviewed	CKAP4_MOUSE	Cytoskeleton-associated protein 4 (63-kDa cytoskeleton-linking membrane protein) (Climp-63) (p63)	Ckap4
Q68FD5	0.155099014	15.44375389	3.196916544	0.002896062	0.042278394	-1.839567372	reviewed	CLH1_MOUSE	Clathrin heavy chain 1	Cltc
P70271	0.301190796	11.37968754	3.193521261	0.002922629	0.042278394	-1.847871621	reviewed	PDLI4_MOUSE	PDZ and LIM domain protein 4 (LIM protein RIL) (Reversion-induced LIM protein)	Pdlim4 Ril
Q61147	0.167418182	14.39780027	3.193410218	0.002923502	0.042278394	-1.848143132	reviewed	CERU_MOUSE	Ceruloplasmin (Cuproxidase ceruloplasmin) (EC 1.16.3.4) (Ferroxidase ceruloplasmin) (EC 1.16.3.1) (Glutathione peroxidase ceruloplasmin) (EC 1.11.1.9) (Glutathione-dependent peroxiredoxin ceruloplasmin) (EC 1.11.1.27)	Cp
Q9JHU2	0.316981726	14.68652417	3.19251027	0.002930585	0.042278394	-1.850343406	reviewed	PALMD_MOUSE	Palmdelphin	Palmd
P21107-2	0.301940585	17.5960514	3.18939497	0.002955229	0.04243925	-1.85795739	NA	NA	NA	NA
P14148	0.15219358	16.12102825	3.184173937	0.002996973	0.042843096	-1.870708916	reviewed	RL7_MOUSE	Large ribosomal subunit protein uL30 (60S ribosomal protein L7)	Rpl7
Q8BH97	0.603412448	10.69903402	3.174056043	0.00307947	0.043823227	-1.895388053	reviewed	RCN3_MOUSE	Reticulocalbin-3	Rcn3 D7Ertd671e
P09671	-0.30478492	19.47016696	-3.167968949	0.003130136	0.044335199	-1.910214896	reviewed	SODM_MOUSE	Superoxide dismutase [Mn], mitochondrial (EC 1.15.1.1)	Sod2 Sod-2
P23116	0.207181782	13.18904339	3.166362268	0.00314364	0.044335199	-1.914125842	reviewed	EIF3A_MOUSE	Eukaryotic translation initiation factor 3 subunit A (eIF3a) (Centrosomin) (Eukaryotic translation initiation factor 3 subunit 10) (eIF-3-theta) (eIF3 p167) (eIF3 p180) (eIF3 p185) (p162)	Eif3a Csma Eif3 Eif3s10
P48024	-0.444212814	13.76157216	-3.155514237	0.00323628	0.04492524	-1.940503539	reviewed	EIF1_MOUSE	Eukaryotic translation initiation factor 1 (eIF1) (Protein translation factor SUI1 homolog)	Eif1 Sui1 Sui1-rs1
Q2TPA8	-0.214874492	16.56206835	-3.152813211	0.003259746	0.04492524	-1.947063568	reviewed	HSDL2_MOUSE	Hydroxysteroid dehydrogenase-like protein 2 (EC 1.-.-.-)	Hsdl2
Q91ZB0	0.31696243	8.11465381	3.15124298	0.003273461	0.04492524	-1.9508758	reviewed	ALPK2_MOUSE	Alpha-protein kinase 2 (EC 2.7.11.1) (Heart alpha-protein kinase)	Alpk2 Hak
E9PV24	0.251406135	16.79453786	3.150728609	0.003277966	0.04492524	-1.952124373	reviewed	FIBA_MOUSE	Fibrinogen alpha chain [Cleaved into: Fibrinopeptide A; Fibrinogen alpha chain]	Fga
Q9EQ20	-0.157003691	17.47103626	-3.149309531	0.003290425	0.04492524	-1.95556843	reviewed	MMSA_MOUSE	Methylmalonate-semialdehyde/malonate-semialdehyde dehydrogenase [acylating], mitochondrial (MMSDH) (EC 1.2.1.27) (Aldehyde dehydrogenase family 6 member A1) (Malonate-semialdehyde dehydrogenase [acylating])	Aldh6a1
B9EJ86	0.200483407	10.43226895	3.149120564	0.003292088	0.04492524	-1.956026985	reviewed	OSBL8_MOUSE	Oxysterol-binding protein-related protein 8 (ORP-8) (OSBP-related protein 8)	Osbpl8 Kiaa1451 Orp8
Q07417	-0.214596095	17.97696175	-3.147725401	0.003304386	0.04492524	-1.959412059	reviewed	ACADS_MOUSE	Short-chain specific acyl-CoA dehydrogenase, mitochondrial (SCAD) (EC 1.3.8.1) (Butyryl-CoA dehydrogenase)	Acads
P15116	0.169776172	17.68283693	3.146939352	0.003311335	0.04492524	-1.961318884	reviewed	CADH2_MOUSE	Cadherin-2 (Neural cadherin) (N-cadherin) (CD antigen CD325)	Cdh2
O54931-3	0.465322136	13.53013741	3.146633715	0.00331404	0.04492524	-1.962060237	NA	NA	NA	NA
Q6ZQ58	0.417262709	10.12006718	3.137991235	0.003391415	0.045774162	-1.983007068	reviewed	LARP1_MOUSE	La-related protein 1 (La ribonucleoprotein domain family member 1)	Larp1 Kiaa0731 Larp
Q8C167	0.298733209	12.20504959	3.136408235	0.003405772	0.045774162	-1.986840357	reviewed	PPCEL_MOUSE	Prolyl endopeptidase-like (EC 3.4.21.-) (Prolylendopeptidase-like)	Prepl Kiaa0436
Q8CC88	-0.139376168	17.04992509	-3.13464662	0.003421817	0.045794103	-1.991104917	reviewed	VWA8_MOUSE	von Willebrand factor A domain-containing protein 8	Vwa8 Kiaa0564
Q9D7N3	0.289663869	13.08593324	3.131881507	0.003447146	0.0459376	-1.997796098	reviewed	RT09_MOUSE	Small ribosomal subunit protein uS9m (28S ribosomal protein S9, mitochondrial) (MRP-S9) (S9mt)	Mrps9
Q6GQT9	0.148351246	11.02881148	3.129969732	0.003464762	0.045977536	-2.002420418	reviewed	NOMO1_MOUSE	BOS complex subunit NOMO1 (Nodal modulator 1)	Nomo1
Q61595	0.16623674	15.56493467	3.126276319	0.003499037	0.046128984	-2.011349849	reviewed	KTN1_MOUSE	Kinectin	Ktn1
Q9Z1K6	0.330321655	8.466735219	3.125176214	0.003509308	0.046128984	-2.014008404	reviewed	ARI2_MOUSE	E3 ubiquitin-protein ligase ARIH2 (ARI-2) (Protein ariadne-2 homolog) (EC 2.3.2.31) (Triad1 protein) (UbcM4-interacting protein 48)	Arih2 Ari2 Triad1 Uip48
P20029	0.190726907	17.61994611	3.124015355	0.003520177	0.046128984	-2.016813218	reviewed	BIP_MOUSE	Endoplasmic reticulum chaperone BiP (EC 3.6.4.10) (78 kDa glucose-regulated protein) (GRP-78) (Binding-immunoglobulin protein) (BiP) (Heat shock protein 70 family protein 5) (HSP70 family protein 5) (Heat shock protein family A member 5) (Immunoglobulin heavy chain-binding protein)	Hspa5 Grp78
Q8R081	0.120967743	14.67369906	3.121834988	0.003540678	0.046205113	-2.022079761	reviewed	HNRPL_MOUSE	Heterogeneous nuclear ribonucleoprotein L (hnRNP L)	Hnrnpl Hnrpl
Q9Z1Z0	0.183766173	13.36895213	3.117219251	0.003584452	0.046583063	-2.033222056	reviewed	USO1_MOUSE	General vesicular transport factor p115 (Protein USO1 homolog) (Transcytosis-associated protein) (TAP) (Vesicle-docking protein)	Uso1 Vdp
P53395	-0.130753508	16.40618239	-3.107110578	0.003682117	0.047655376	-2.057592148	reviewed	ODB2_MOUSE	Lipoamide acyltransferase component of branched-chain alpha-keto acid dehydrogenase complex, mitochondrial (EC 2.3.1.168) (Branched-chain alpha-keto acid dehydrogenase complex component E2) (BCKAD-E2) (BCKADE2) (Dihydrolipoamide acetyltransferase component of branched-chain alpha-keto acid dehydrogenase complex) (Dihydrolipoamide branched chain transacylase) (Dihydrolipoyllysine-residue (2-methyl…	Dbt
P55302	0.159139776	13.39215308	3.098005809	0.003772234	0.048621628	-2.079504192	reviewed	AMRP_MOUSE	Alpha-2-macroglobulin receptor-associated protein (Alpha-2-MRAP) (Heparin-binding protein 44) (HBP-44) (Low density lipoprotein receptor-related protein-associated protein 1) (RAP)	Lrpap1
P27773	0.259828511	16.18958745	3.095086471	0.003801569	0.048799734	-2.086522412	reviewed	PDIA3_MOUSE	Protein disulfide-isomerase A3 (EC 5.3.4.1) (58 kDa glucose-regulated protein) (58 kDa microsomal protein) (p58) (Disulfide isomerase ER-60) (Endoplasmic reticulum resident protein 57) (ER protein 57) (ERp57) (Endoplasmic reticulum resident protein 60) (ER protein 60) (ERp60)	Pdia3 Erp Erp60 Grp58
Q9CQ73	0.134200361	16.15938668	3.091826975	0.003834577	0.049023351	-2.094354004	reviewed	PKP2_MOUSE	Plakophilin-2	Pkp2
P14152	-0.155051252	20.68247936	-3.087685737	0.003876905	0.049274721	-2.104297474	reviewed	MDHC_MOUSE	Malate dehydrogenase, cytoplasmic (EC 1.1.1.37) (Aromatic alpha-keto acid reductase) (KAR) (EC 1.1.1.96) (Cytosolic malate dehydrogenase)	Mdh1 Mor2
Q7TQH0	0.338097461	11.39455763	3.083315471	0.003922054	0.049274721	-2.114782729	reviewed	ATX2L_MOUSE	Ataxin-2-like protein	Atxn2l A2lp
Q9JLZ3	-0.14801819	17.07467518	-3.083092566	0.00392437	0.049274721	-2.115317304	reviewed	AUHM_MOUSE	Methylglutaconyl-CoA hydratase, mitochondrial (3-MG-CoA hydratase) (EC 4.2.1.18) (AU-specific RNA-binding enoyl-CoA hydratase) (AU-binding enoyl-CoA hydratase) (muAUH) (Itaconyl-CoA hydratase) (EC 4.2.1.56)	Auh
Q9DBL1	-0.174360638	15.76211653	-3.083037023	0.003924947	0.049274721	-2.115450503	reviewed	ACDSB_MOUSE	Short/branched chain specific acyl-CoA dehydrogenase, mitochondrial (SBCAD) (EC 1.3.8.5) (2-methyl branched chain acyl-CoA dehydrogenase) (2-MEBCAD) (2-methylbutyryl-coenzyme A dehydrogenase) (2-methylbutyryl-CoA dehydrogenase)	Acadsb
Q8BG95	0.23612956	15.70645476	3.080953981	0.003946656	0.049274721	-2.120444994	reviewed	MYPT2_MOUSE	Protein phosphatase 1 regulatory subunit 12B (Myosin phosphatase-targeting subunit 2) (Myosin phosphatase target subunit 2)	Ppp1r12b Mypt2
P26231	0.121392778	15.33155773	3.080801999	0.003948245	0.049274721	-2.120809325	reviewed	CTNA1_MOUSE	Catenin alpha-1 (102 kDa cadherin-associated protein) (CAP102) (Alpha E-catenin)	Ctnna1 Catna1
Q8K2B3	-0.127702384	19.13268182	-3.077293569	0.00398508	0.049503943	-2.129216915	reviewed	SDHA_MOUSE	Succinate dehydrogenase [ubiquinone] flavoprotein subunit, mitochondrial (EC 1.3.5.1) (Flavoprotein subunit of complex II) (Fp) (Malate dehydrogenase [quinone] flavoprotein subunit) (EC 1.1.5.-)	Sdha
Q8C2K5	-0.255674241	16.52227558	-3.076061522	0.003998093	0.049503943	-2.132168105	reviewed	RASL3_MOUSE	RAS protein activator like-3	Rasal3
P02463	0.241155144	9.087701305	3.070281597	0.004059676	0.050069342	-2.146004157	reviewed	CO4A1_MOUSE	Collagen alpha-1(IV) chain [Cleaved into: Arresten]	Col4a1
Q8BH61	0.175224702	13.12604214	3.056015478	0.004215539	0.051584317	-2.180091365	reviewed	F13A_MOUSE	Coagulation factor XIII A chain (Coagulation factor XIIIa) (EC 2.3.2.13) (Protein-glutamine gamma-glutamyltransferase A chain) (Transglutaminase A chain)	F13a1 F13a
P52825	-0.140735718	17.55471133	-3.05583216	0.004217578	0.051584317	-2.180528795	reviewed	CPT2_MOUSE	Carnitine O-palmitoyltransferase 2, mitochondrial (EC 2.3.1.21) (Carnitine palmitoyltransferase II) (CPT II)	Cpt2 Cpt-2
P85094	-0.307077221	15.33830411	-3.054563283	0.004231718	0.051584317	-2.183556149	reviewed	ISC2A_MOUSE	Isochorismatase domain-containing protein 2A	Isoc2a Isoc2
Q9WU28	0.164326064	12.55453494	3.046030616	0.004327973	0.052463986	-2.203895216	reviewed	PFD5_MOUSE	Prefoldin subunit 5 (EIG-1) (Myc modulator 1) (c-Myc-binding protein Mm-1)	Pfdn5 Eig1 Mm1 Pfd5
P68510	0.197560634	16.77705988	3.045218156	0.004337245	0.052463986	-2.205830159	reviewed	1433F_MOUSE	14-3-3 protein eta	Ywhah
P00920	-0.196516626	15.93690118	-3.042174886	0.004372144	0.052683492	-2.213075337	reviewed	CAH2_MOUSE	Carbonic anhydrase 2 (EC 4.2.1.1) (Carbonate dehydratase II) (Carbonic anhydrase II) (CA-II) (Cyanamide hydratase CA2) (EC 4.2.1.69)	Ca2 Car2
O88569	0.173420278	17.66362169	3.037892041	0.004421706	0.053077348	-2.223264571	reviewed	ROA2_MOUSE	Heterogeneous nuclear ribonucleoproteins A2/B1 (hnRNP A2/B1)	Hnrnpa2b1 Hnrpa2b1
Q60636	-0.291728938	12.85793316	-3.031012326	0.004502432	0.053840869	-2.239614717	reviewed	PRDM1_MOUSE	PR domain zinc finger protein 1 (EC 2.1.1.-) (B lymphocyte-induced maturation protein 1) (Blimp-1) (Beta-interferon gene positive regulatory domain I-binding factor) (PR domain-containing protein 1)	Prdm1 Blimp1
Q8BQZ4	-0.202483236	9.074925448	-3.020688094	0.00462619	0.055111237	-2.264110962	reviewed	RLGPB_MOUSE	Ral GTPase-activating protein subunit beta (p170)	Ralgapb Kiaa1219
Q9R0P5	0.158712451	16.4169962	3.015755949	0.004686438	0.055618294	-2.275796401	reviewed	DEST_MOUSE	Destrin (Actin-depolymerizing factor) (ADF) (Sid 23)	Dstn Dsn Sid23
P19973	0.460536652	9.990083975	3.013870217	0.004709668	0.055683859	-2.280261235	reviewed	LSP1_MOUSE	Lymphocyte-specific protein 1 (52 kDa phosphoprotein) (pp52) (Lymphocyte-specific antigen WP34) (S37 protein)	Lsp1 Pp52 S37 Wp34
Q8C1B7	0.232980973	14.18498057	3.011315746	0.00474131	0.055729073	-2.286306858	reviewed	SEP11_MOUSE	Septin-11	Septin11 D5Ertd606e Sept11
Q505F5	0.176369078	11.53591173	3.010702756	0.004748932	0.055729073	-2.287757168	reviewed	LRC47_MOUSE	Leucine-rich repeat-containing protein 47	Lrrc47 Kiaa1185
Q62167	0.315805281	12.78713998	3.005421339	0.004815088	0.056295359	-2.300245705	reviewed	DDX3X_MOUSE	ATP-dependent RNA helicase DDX3X (EC 3.6.4.13) (D1Pas1-related sequence 2) (DEAD box RNA helicase DEAD3) (mDEAD3) (DEAD box protein 3, X-chromosomal) (Embryonic RNA helicase)	Ddx3x D1Pas1-rs2 Ddx3 Dead3 Erh
Q9CR09	0.253928806	11.85948524	3.001711761	0.004862073	0.056501202	-2.309009824	reviewed	UFC1_MOUSE	Ubiquitin-fold modifier-conjugating enzyme 1 (Ufm1-conjugating enzyme 1)	Ufc1
Q99JY9	0.147891855	14.73436171	3.001197152	0.004868625	0.056501202	-2.310225126	reviewed	ARP3_MOUSE	Actin-related protein 3 (Actin-like protein 3)	Actr3 Arp3
Q99KI0	-0.138758872	21.40636329	-2.999728985	0.004887364	0.056510141	-2.31369168	reviewed	ACON_MOUSE	Aconitate hydratase, mitochondrial (Aconitase) (EC 4.2.1.3) (Citrate hydro-lyase)	Aco2
Q9Z1R3	0.21466143	11.70308007	2.996865328	0.004924109	0.056726452	-2.320450349	reviewed	APOM_MOUSE	Apolipoprotein M (Apo-M) (ApoM)	Apom Ng20
Q91YE8	0.305429627	15.99029805	2.99280717	0.004976627	0.057122232	-2.330021772	reviewed	SYNP2_MOUSE	Synaptopodin-2 (Myopodin)	Synpo2
Q60598	0.354283316	14.60897559	2.987988202	0.005039677	0.057443154	-2.341377781	reviewed	SRC8_MOUSE	Src substrate cortactin	Cttn Ems1
Q9D8E6	0.240286115	16.90765811	2.987878827	0.005041116	0.057443154	-2.341635402	reviewed	RL4_MOUSE	Large ribosomal subunit protein uL4 (60S ribosomal protein L4)	Rpl4
Q91YH5	0.1478662	11.01298	2.98472626	0.005082781	0.057708828	-2.349058547	reviewed	ATLA3_MOUSE	Atlastin-3 (EC 3.6.5.-)	Atl3
P17095	-0.513691974	15.19319831	-2.983155664	0.005103659	0.057737433	-2.352755015	reviewed	HMGA1_MOUSE	High mobility group protein HMG-I/HMG-Y (HMG-I(Y)) (High mobility group AT-hook protein 1) (High mobility group protein A1)	Hmga1 Hmgi Hmgiy
O70373	0.26890108	13.8879356	2.968039223	0.005308771	0.059811573	-2.388273807	reviewed	XIRP1_MOUSE	Xin actin-binding repeat-containing protein 1 (Cardiomyopathy-associated protein 1)	Xirp1 Cmya1 Xin Xin-alpha
Q8BGQ7	0.150348161	14.73058135	2.965470717	0.005344384	0.059811573	-2.394298416	reviewed	SYAC_MOUSE	Alanine--tRNA ligase, cytoplasmic (EC 6.1.1.7) (Alanyl-tRNA synthetase) (AlaRS) (Protein lactyltransferase AARS1) (EC 6.-.-.-) (Protein sticky) (Sti)	Aars1 Aars
Q61586	-0.186874331	8.532204973	-2.965131309	0.005349107	0.059811573	-2.395094292	reviewed	GPAT1_MOUSE	Glycerol-3-phosphate acyltransferase 1, mitochondrial (GPAT-1) (EC 2.3.1.15) (P90)	Gpam Gpat1
Q9D051	-0.095856183	19.10367088	-2.963851875	0.005366946	0.059811573	-2.398093942	reviewed	ODPB_MOUSE	Pyruvate dehydrogenase E1 component subunit beta, mitochondrial (PDHE1-B) (EC 1.2.4.1)	Pdhb
Q9WV55	0.181113811	16.051489	2.962768768	0.005382091	0.059811573	-2.400632704	reviewed	VAPA_MOUSE	Vesicle-associated membrane protein-associated protein A (VAMP-A) (VAMP-associated protein A) (VAP-A) (33 kDa VAMP-associated protein) (VAP-33)	Vapa Vap33
P49222	-0.247050999	11.30389421	-2.945456963	0.005629681	0.062342768	-2.44113634	reviewed	EPB42_MOUSE	Protein 4.2 (P4.2) (Erythrocyte membrane protein band 4.2) (Erythrocyte protein 4.2)	Epb42 Epb4.2
Q9CQ91	-0.168696013	17.97907252	-2.938881072	0.005726503	0.063192463	-2.456484702	reviewed	NDUA3_MOUSE	NADH dehydrogenase [ubiquinone] 1 alpha subcomplex subunit 3 (Complex I-B9) (CI-B9) (NADH-ubiquinone oxidoreductase B9 subunit)	Ndufa3
Q8CGY8	-0.241146904	13.24343297	-2.936114217	0.005767707	0.063424615	-2.462936529	reviewed	OGT1_MOUSE	UDP-N-acetylglucosamine--peptide N-acetylglucosaminyltransferase 110 kDa subunit (EC 2.4.1.255) (O-GlcNAc transferase subunit p110) (O-linked N-acetylglucosamine transferase 110 kDa subunit) (OGT)	Ogt
Q8BTM8	0.183158861	14.63233173	2.934110959	0.005797714	0.06353244	-2.467605518	reviewed	FLNA_MOUSE	Filamin-A (FLN-A) (Actin-binding protein 280) (ABP-280) (Alpha-filamin) (Endothelial actin-binding protein) (Filamin-1) (Non-muscle filamin)	Flna Fln Fln1
Q3TXS7	0.185587026	14.31617262	2.930982129	0.005844874	0.063765049	-2.474894071	reviewed	PSMD1_MOUSE	26S proteasome non-ATPase regulatory subunit 1 (26S proteasome regulatory subunit RPN2) (26S proteasome regulatory subunit S1)	Psmd1
Q62425	-0.185575566	21.86263686	-2.93001715	0.005859491	0.063765049	-2.477141035	reviewed	NDUA4_MOUSE	Cytochrome c oxidase subunit NDUFA4	Ndufa4
P07361	0.590320013	10.26391858	2.920837163	0.006000275	0.064977166	-2.498494576	reviewed	A1AG2_MOUSE	Alpha-1-acid glycoprotein 2 (AGP 2) (Orosomucoid-2) (OMD 2)	Orm2 Agp-2 Orm-2
P27546	0.322938166	17.00987361	2.920069145	0.006012196	0.064977166	-2.500279239	reviewed	MAP4_MOUSE	Microtubule-associated protein 4 (MAP-4)	Map4 Mtap4
Q9JKF7	0.132299105	13.55008676	2.907831233	0.006205175	0.066833138	-2.528678726	reviewed	RM39_MOUSE	Large ribosomal subunit protein mL39 (39S ribosomal protein L39, mitochondrial) (L39mt) (MRP-L39)	Mrpl39
Q62446	-0.239198573	18.07443902	-2.901526852	0.006306842	0.067696309	-2.543280716	reviewed	FKBP3_MOUSE	Peptidyl-prolyl cis-trans isomerase FKBP3 (PPIase FKBP3) (EC 5.2.1.8) (25 kDa FK506-binding protein) (25 kDa FKBP) (FKBP-25) (FK506-binding protein 3) (FKBP-3) (Immunophilin FKBP25) (Rapamycin-selective 25 kDa immunophilin) (Rotamase)	Fkbp3 Fkbp25
Q9DAW9	0.20413573	12.01405109	2.898488305	0.006356399	0.067996171	-2.550311656	reviewed	CNN3_MOUSE	Calponin-3 (Calponin, acidic isoform)	Cnn3
P45376	-0.151110224	18.00083584	-2.89545973	0.006406156	0.06810854	-2.557315088	reviewed	ALDR_MOUSE	Aldo-keto reductase family 1 member B1 (EC 1.1.1.21) (EC 1.1.1.300) (EC 1.1.1.372) (EC 1.1.1.54) (Aldehyde reductase) (Aldo-keto reductase family 1 member B3) (Aldose reductase) (AR)	Akr1b1 Akr1b3 Aldor1 Aldr1 Alr2
Q8VDD5	0.217699988	14.5000696	2.89456422	0.006420938	0.06810854	-2.559385061	reviewed	MYH9_MOUSE	Myosin-9 (Cellular myosin heavy chain, type A) (Myosin heavy chain 9) (Myosin heavy chain, non-muscle IIa) (Non-muscle myosin heavy chain A) (NMMHC-A) (Non-muscle myosin heavy chain IIa) (NMMHC II-a) (NMMHC-IIA)	Myh9
Q8CH18	0.237352745	14.37049732	2.893903119	0.006431872	0.06810854	-2.560912949	reviewed	CCAR1_MOUSE	Cell division cycle and apoptosis regulator protein 1 (Cell cycle and apoptosis regulatory protein 1) (CARP-1)	Ccar1 Carp1
Q9WUM4	0.312393934	16.5777949	2.891280407	0.006475419	0.06833957	-2.566972283	reviewed	COR1C_MOUSE	Coronin-1C (Coronin-3)	Coro1c
P43275	0.365742894	15.60910821	2.88971471	0.006501547	0.068385835	-2.570587976	reviewed	H11_MOUSE	Histone H1.1 (H1 VAR.3) (Histone H1a) (H1a)	H1-1 H1a H1f1 Hist1h1a
Q9DCS9	-0.290982777	18.63255326	-2.886726195	0.006551693	0.068579681	-2.577486103	reviewed	NDUBA_MOUSE	NADH dehydrogenase [ubiquinone] 1 beta subcomplex subunit 10 (Complex I-PDSW) (CI-PDSW) (NADH-ubiquinone oxidoreductase PDSW subunit)	Ndufb10
Q9CQ85	-0.167437307	12.50214693	-2.884766601	0.006584771	0.068579681	-2.582006909	reviewed	TIM22_MOUSE	Mitochondrial import inner membrane translocase subunit Tim22	Timm22 Tim22
Q6Q899	0.182433543	11.3050089	2.883937455	0.006598814	0.068579681	-2.583919198	reviewed	RIGI_MOUSE	Antiviral innate immune response receptor RIG-I (ATP-dependent RNA helicase DDX58) (EC 3.6.4.13) (DEAD box protein 58) (RIG-I-like receptor 1) (RLR-1) (RNA sensor RIG-I) (Retinoic acid-inducible gene 1 protein) (RIG-1) (Retinoic acid-inducible gene I protein) (RIG-I)	Rigi Ddx58
Q9DCM0	-0.199207346	13.9649332	-2.882161956	0.006628979	0.068579681	-2.588012966	reviewed	ETHE1_MOUSE	Persulfide dioxygenase ETHE1, mitochondrial (EC 1.13.11.18) (Ethylmalonic encephalopathy protein 1 homolog) (Hepatoma subtracted clone one protein) (Sulfur dioxygenase ETHE1)	Ethe1 Hsco
O88513	-0.431679173	8.986216911	-2.8819403	0.006632754	0.068579681	-2.588523931	reviewed	GEMI_MOUSE	Geminin	Gmnn
P45377	-0.128271633	14.22131259	-2.880881643	0.006650812	0.068579681	-2.590964032	reviewed	ALD2_MOUSE	Aldose reductase-related protein 2 (AR) (EC 1.1.1.21) (Aldehyde reductase) (Fibroblast growth factor-regulated protein) (Protein FR-1)	Akr1b8 Fgfrp
Q8BIG7	0.183087386	11.40147155	2.877523445	0.006708397	0.068944934	-2.598700741	reviewed	CMTD1_MOUSE	Catechol O-methyltransferase domain-containing protein 1 (EC 2.1.1.-)	Comtd1
P61014	0.269585482	17.3958396	2.876266117	0.006730078	0.068944934	-2.601595993	reviewed	PPLA_MOUSE	Phospholamban (PLB)	Pln
P17710	0.164987756	16.86137414	2.86681879	0.00689509	0.070406035	-2.623325652	reviewed	HXK1_MOUSE	Hexokinase-1 (EC 2.7.1.1) (Hexokinase type I) (HK I) (Hexokinase, tumor isozyme)	Hk1
Q60597	-0.180226791	19.91079757	-2.863549307	0.006953074	0.070768338	-2.630835557	reviewed	ODO1_MOUSE	2-oxoglutarate dehydrogenase complex component E1 (E1o) (OGDC-E1) (OGDH-E1) (EC 1.2.4.2) (2-oxoglutarate dehydrogenase, mitochondrial) (Alpha-ketoglutarate dehydrogenase) (Alpha-KGDH-E1) (Thiamine diphosphate (ThDP)-dependent 2-oxoglutarate dehydrogenase)	Ogdh Kiaa4192
P97355	0.147911505	13.00019848	2.860202564	0.007012899	0.071146996	-2.638517488	reviewed	SPSY_MOUSE	Spermine synthase (SPMSY) (EC 2.5.1.22) (Spermidine aminopropyltransferase)	Sms
Q9DBS5	0.286892115	11.01486937	2.856342559	0.007082498	0.071622048	-2.647370686	reviewed	KLC4_MOUSE	Kinesin light chain 4 (KLC 4) (Kinesin-like protein 8)	Klc4 Knsl8
O55111	0.181476298	13.57403836	2.853887374	0.007127103	0.071842108	-2.652998007	reviewed	DSG2_MOUSE	Desmoglein-2	Dsg2
Q9D0E1	0.212668605	14.8828549	2.851772852	0.007165728	0.07200069	-2.657842141	reviewed	HNRPM_MOUSE	Heterogeneous nuclear ribonucleoprotein M (hnRNP M)	Hnrnpm Hnrpm
Q9Z130	0.216668069	15.1283162	2.84459212	0.007298365	0.073099861	-2.674275886	reviewed	HNRDL_MOUSE	Heterogeneous nuclear ribonucleoprotein D-like (hnRNP D-like) (hnRNP DL) (JKT41-binding protein)	Hnrnpdl Hnrpdl Jktbp
P12815	-0.231689209	13.10913728	-2.842589239	0.007335767	0.073241232	-2.6788551	reviewed	PDCD6_MOUSE	Programmed cell death protein 6 (ALG-257) (Apoptosis-linked gene 2 protein) (ALG-2) (PMP41)	Pdcd6 Alg2
Q9DBG7	0.267800055	10.61948987	2.836986714	0.007441345	0.073836329	-2.691653651	reviewed	SRPRA_MOUSE	Signal recognition particle receptor subunit alpha (SR-alpha) (Docking protein alpha) (DP-alpha)	Srpra Srpr
Q3TDN2	0.196808705	11.87995224	2.835888299	0.00746221	0.073836329	-2.694161067	reviewed	FAF2_MOUSE	FAS-associated factor 2 (UBX domain-containing protein 8)	Faf2 Kiaa0887 Ubxd8
P04919	-0.171449716	13.86860561	-2.834728342	0.007484303	0.073836329	-2.696808317	reviewed	B3AT_MOUSE	Band 3 anion transport protein (Anion exchange protein 1) (AE 1) (Anion exchanger 1) (MEB3) (Solute carrier family 4 member 1) (CD antigen CD233)	Slc4a1 Ae1
Q8R127	-0.209374518	13.61414207	-2.834374759	0.00749105	0.073836329	-2.697615129	reviewed	SCPDL_MOUSE	Saccharopine dehydrogenase-like oxidoreductase (EC 1.-.-.-)	Sccpdh
O08808	0.21948242	8.557885036	2.833239091	0.007512758	0.073836329	-2.700206097	reviewed	DIAP1_MOUSE	Protein diaphanous homolog 1 (Diaphanous-related formin-1) (DRF1) (p140mDIA) (mDIA1)	Diaph1 Diap1
Q91YQ5	0.18204781	14.81346293	2.829441746	0.007585772	0.07432166	-2.708864871	reviewed	RPN1_MOUSE	Dolichyl-diphosphooligosaccharide--protein glycosyltransferase subunit 1 (Dolichyl-diphosphooligosaccharide--protein glycosyltransferase 67 kDa subunit) (Ribophorin I) (RPN-I) (Ribophorin-1)	Rpn1
Q8K370	-0.224177674	14.83111889	-2.82669963	0.007638908	0.07457816	-2.715113015	reviewed	ACD10_MOUSE	Acyl-CoA dehydrogenase family member 10 (ACAD-10) (EC 1.3.99.-)	Acad10
Q9CZU6	-0.177398188	19.94531744	-2.825647948	0.007659379	0.07457816	-2.717508362	reviewed	CISY_MOUSE	Citrate synthase, mitochondrial (EC 2.3.3.1) (Citrate (Si)-synthase)	Cs
O70433	0.397231838	16.75813959	2.822179787	0.00772725	0.075006797	-2.725403645	reviewed	FHL2_MOUSE	Four and a half LIM domains protein 2 (FHL-2) (Skeletal muscle LIM-protein 3) (SLIM-3)	Fhl2
Q8BGR9	0.247605416	7.928671119	2.819951627	0.007771151	0.075200832	-2.730472879	reviewed	UBCP1_MOUSE	Ubiquitin-like domain-containing CTD phosphatase 1 (EC 3.1.3.16) (Nuclear proteasome inhibitor UBLCP1)	Ublcp1
Q8VCH8	0.18150554	11.35001081	2.815719332	0.007855181	0.075780806	-2.740094809	reviewed	UBXN4_MOUSE	UBX domain-containing protein 4 (Erasin) (UBX domain-containing protein 2)	Ubxn4 Ubxd2 Ubxdc1
Q9CPP6	-0.183275318	17.97206595	-2.813893801	0.007891686	0.075900164	-2.74424229	reviewed	NDUA5_MOUSE	NADH dehydrogenase [ubiquinone] 1 alpha subcomplex subunit 5 (Complex I subunit B13) (Complex I-13kD-B) (CI-13kD-B) (NADH-ubiquinone oxidoreductase 13 kDa-B subunit)	Ndufa5
Q8VDM4	0.107083174	14.65540793	2.808354176	0.008003436	0.07674026	-2.756817664	reviewed	PSMD2_MOUSE	26S proteasome non-ATPase regulatory subunit 2 (26S proteasome regulatory subunit RPN1) (26S proteasome regulatory subunit S2) (26S proteasome subunit p97)	Psmd2
Q6P8X1	0.224247497	10.22823018	2.802194611	0.008129423	0.077711356	-2.770782158	reviewed	SNX6_MOUSE	Sorting nexin-6 [Cleaved into: Sorting nexin-6, N-terminally processed]	Snx6
Q61733	0.155981984	14.55432904	2.800247238	0.008169638	0.077859125	-2.775193098	reviewed	RT31_MOUSE	Small ribosomal subunit protein mS31 (28S ribosomal protein S31, mitochondrial) (MRP-S31) (S31mt) (Imogen 38)	Mrps31 Imogn38
Q9DC29	-0.234988969	8.332692727	-2.798549969	0.008204839	0.077958365	-2.77903597	reviewed	ABCB6_MOUSE	ATP-binding cassette sub-family B member 6 (ABC-type heme transporter ABCB6) (EC 7.6.2.5)	Abcb6
P97300	0.229418417	8.869069506	2.795396164	0.008270624	0.078346726	-2.786172773	reviewed	NPTN_MOUSE	Neuroplastin (Stromal cell-derived receptor 1) (SDR-1)	Nptn Sdfr1 Sdr1
Q9CR86	0.205505752	11.28227064	2.791713007	0.008348073	0.078651929	-2.79450106	reviewed	CHSP1_MOUSE	Calcium-regulated heat stable protein 1 (Calcium-regulated heat-stable protein of 24 kDa) (CRHSP-24)	Carhsp1
Q8VIJ6	0.19919704	13.40993138	2.790294863	0.008378074	0.078651929	-2.797705902	reviewed	SFPQ_MOUSE	Splicing factor, proline- and glutamine-rich (DNA-binding p52/p100 complex, 100 kDa subunit) (Polypyrimidine tract-binding protein-associated-splicing factor) (PSF) (PTB-associated-splicing factor)	Sfpq Psf
Q6NZB0	0.15111133	12.5731484	2.790154199	0.008381055	0.078651929	-2.798023731	reviewed	DNJC8_MOUSE	DnaJ homolog subfamily C member 8	Dnajc8
Q9D924	-0.177689222	13.4983935	-2.789125968	0.008402877	0.078651929	-2.800346701	reviewed	ISCA1_MOUSE	Iron-sulfur cluster assembly 1 homolog, mitochondrial (HESB-like domain-containing protein 2) (Iron-sulfur assembly protein IscA)	Isca1 Hbld2
Q6PA06	0.191321565	11.23172705	2.782753086	0.008539313	0.079691807	-2.814732223	reviewed	ATLA2_MOUSE	Atlastin-2 (EC 3.6.5.-) (ADP-ribosylation factor-like protein 6-interacting protein 2) (ARL-6-interacting protein 2) (Aip-2)	Atl2 Arl6ip2
Q8CGC7	0.131161092	14.10669847	2.778399977	0.008633691	0.080334195	-2.824546582	reviewed	SYEP_MOUSE	Bifunctional glutamate/proline--tRNA ligase (Bifunctional aminoacyl-tRNA synthetase) [Includes: Glutamate--tRNA ligase (EC 6.1.1.17) (Glutamyl-tRNA synthetase) (GluRS); Proline--tRNA ligase (EC 6.1.1.15) (Prolyl-tRNA synthetase) (ProRS)]	Eprs1 Eprs Qprs
Q6PDL0	0.288232906	13.28087411	2.774544577	0.008718089	0.080880202	-2.833230718	reviewed	DC1L2_MOUSE	Cytoplasmic dynein 1 light intermediate chain 2 (Dynein light intermediate chain 2, cytosolic)	Dync1li2 Dncli2 Dnclic2
P61358	0.179423677	14.83879414	2.773196344	0.008747783	0.080916995	-2.836265763	reviewed	RL27_MOUSE	Large ribosomal subunit protein eL27 (60S ribosomal protein L27)	Rpl27
P17225	0.177521386	14.38386839	2.769808363	0.008822819	0.0812849	-2.843888414	reviewed	PTBP1_MOUSE	Polypyrimidine tract-binding protein 1 (PTB) (Heterogeneous nuclear ribonucleoprotein I) (hnRNP I)	Ptbp1 Ptb
Q91YE7	0.170743372	12.30983913	2.769070146	0.008839248	0.0812849	-2.845548553	reviewed	RBM5_MOUSE	RNA-binding protein 5 (Putative tumor suppressor LUCA15) (RNA-binding motif protein 5)	Rbm5 Luca15
Q8K4G5	0.287115561	16.12531017	2.765041979	0.008929398	0.081874511	-2.854602354	reviewed	ABLM1_MOUSE	Actin-binding LIM protein 1 (abLIM-1) (Actin-binding LIM protein family member 1)	Ablim1 Ablim Kiaa0059
Q7TSI3	0.170157757	10.17225714	2.762814455	0.008979616	0.081897256	-2.859605396	reviewed	PP6R1_MOUSE	Serine/threonine-protein phosphatase 6 regulatory subunit 1 (SAPS domain family member 1)	Ppp6r1 Kiaa1115 Pp6r1 Saps1
Q8BFR6	0.231445884	9.011945881	2.762622348	0.00898396	0.081897256	-2.860036752	reviewed	ZFAN1_MOUSE	AN1-type zinc finger protein 1 (Zinc finger AN1-type-containing protein 1)	Zfand1
Q99MR8	-0.104353134	16.68347134	-2.758136461	0.009085936	0.082514469	-2.870103885	reviewed	MCCA_MOUSE	Methylcrotonoyl-CoA carboxylase subunit alpha, mitochondrial (MCCase subunit alpha) (EC 6.4.1.4) (3-methylcrotonyl-CoA carboxylase 1) (3-methylcrotonyl-CoA carboxylase biotin-containing subunit) (3-methylcrotonyl-CoA:carbon dioxide ligase subunit alpha)	Mccc1 Mcca
P50544	-0.28207724	19.60433849	-2.757340589	0.00910414	0.082514469	-2.871888878	reviewed	ACADV_MOUSE	Very long-chain specific acyl-CoA dehydrogenase, mitochondrial (EC 1.3.8.9) (MVLCAD) (VLCAD)	Acadvl Vlcad
Q8VDM6	0.186767463	11.85626498	2.749760247	0.009279237	0.083802867	-2.888873734	reviewed	HNRL1_MOUSE	Heterogeneous nuclear ribonucleoprotein U-like protein 1	Hnrnpul1 Hnrpul1
Q9JKF1	0.208108843	12.45136136	2.748887897	0.009299587	0.083802867	-2.890826449	reviewed	IQGA1_MOUSE	Ras GTPase-activating-like protein IQGAP1	Iqgap1
Q9D6M3	-0.141200937	13.83646278	-2.746756573	0.00934948	0.083895254	-2.895595653	reviewed	GHC1_MOUSE	Mitochondrial glutamate carrier 1 (GC-1) (Glutamate/H(+) symporter 1) (Solute carrier family 25 member 22)	Slc25a22 Gc1
O08585	0.453790449	13.42005488	2.74582487	0.009371369	0.083895254	-2.897679758	reviewed	CLCA_MOUSE	Clathrin light chain A (Lca)	Clta
P06728	0.176743353	16.06320697	2.742445386	0.009451165	0.083895254	-2.905235455	reviewed	APOA4_MOUSE	Apolipoprotein A-IV (Apo-AIV) (ApoA-IV) (Apolipoprotein A4)	Apoa4
P00329	-0.204687195	12.70303726	-2.742426443	0.009451614	0.083895254	-2.905277791	reviewed	ADH1_MOUSE	Alcohol dehydrogenase 1 (EC 1.1.1.1) (ADH-A2) (Alcohol dehydrogenase A subunit)	Adh1 Adh-1
Q04447	0.141581568	15.77022866	2.741642951	0.009470204	0.083895254	-2.907028628	reviewed	KCRB_MOUSE	Creatine kinase B-type (EC 2.7.3.2) (B-CK) (Creatine kinase B chain) (Creatine phosphokinase B-type) (CPK-B)	Ckb Ckbb
A0A1W2P884	0.241254477	8.940511991	2.741377569	0.009476509	0.083895254	-2.907621595	reviewed	CE85L_MOUSE	Centrosomal protein of 85 kDa-like	Cep85l
Q80WC7	0.381443477	10.44223037	2.740534253	0.009496569	0.083895254	-2.909505646	reviewed	AGFG2_MOUSE	Arf-GAP domain and FG repeat-containing protein 2 (HIV-1 Rev-binding protein-like protein) (Rev/Rex activation domain-binding protein related) (RAB-R)	Agfg2 Hrbl Rabr
Q91WQ3	0.156908589	15.68578645	2.738863484	0.009536429	0.084011399	-2.913237212	reviewed	SYYC_MOUSE	Tyrosine--tRNA ligase, cytoplasmic (EC 6.1.1.1) (Tyrosyl-tRNA synthetase) (TyrRS) [Cleaved into: Tyrosine--tRNA ligase, cytoplasmic, N-terminally processed]	Yars1 Yars
Q9D855	-0.255820635	20.43220587	-2.737195777	0.009576371	0.084127615	-2.916960488	reviewed	QCR7_MOUSE	Cytochrome b-c1 complex subunit 7 (Complex III subunit 7) (Complex III subunit VII) (Ubiquinol-cytochrome c reductase complex 14 kDa protein)	Uqcrb
Q8C7H1	-0.142428225	13.61687629	-2.731741666	0.009708085	0.085047149	-2.929127031	reviewed	MMAA_MOUSE	Methylmalonic aciduria type A homolog, mitochondrial (EC 3.6.-.-)	Mmaa
P31725	0.234616104	9.080138619	2.729106669	0.009772319	0.085372069	-2.934999367	reviewed	S10A9_MOUSE	Protein S100-A9 (Calgranulin-B) (Leukocyte L1 complex heavy chain) (Migration inhibitory factor-related protein 14) (MRP-14) (p14) (S100 calcium-binding protein A9)	S100a9 Cagb Mrp14
Q3URY2	0.38127923	10.88525813	2.726150867	0.009844844	0.085542449	-2.941582315	reviewed	GEMC1_MOUSE	Geminin coiled-coil domain-containing protein 1	Gmnc Gemc1 Gm606
Q9DB20	-0.284726406	21.20697172	-2.726094929	0.009846221	0.085542449	-2.941706853	reviewed	ATPO_MOUSE	ATP synthase subunit O, mitochondrial (ATP synthase peripheral stalk subunit OSCP) (Oligomycin sensitivity conferral protein) (OSCP)	Atp5po Atp5o D12Wsu28e
P29341	0.141084865	13.42855769	2.720838229	0.009976455	0.086435122	-2.953402702	reviewed	PABP1_MOUSE	Polyadenylate-binding protein 1 (PABP-1) (Poly(A)-binding protein 1)	Pabpc1 Pabp1
O54724	-0.134749723	17.86290187	-2.718829409	0.010026643	0.086631299	-2.957868369	reviewed	CAVN1_MOUSE	Caveolae-associated protein 1 (Cav-p60) (Cavin-1) (Polymerase I and transcript release factor)	Cavin1 Ptrf
Q8K2K6	0.162855577	12.92133371	2.712913478	0.010175812	0.087679254	-2.971007303	reviewed	AGFG1_MOUSE	Arf-GAP domain and FG repeat-containing protein 1 (HIV-1 Rev-binding protein homolog) (Nucleoporin-like protein RIP)	Agfg1 Hrb Rip
P61979-2	0.29150329	15.17125332	2.709627898	0.010259543	0.087897995	-2.978296401	NA	NA	NA	NA
Q9CQB5	0.16725928	14.0824013	2.708174372	0.010296789	0.087897995	-2.981519241	reviewed	CISD2_MOUSE	CDGSH iron-sulfur domain-containing protein 2 (MitoNEET-related 1 protein) (Miner1) (Nervous system overexpressed protein 70)	Cisd2 Cdgsh2 Noxp70 Zcd2
Q3U1J0	-0.203806737	17.71360965	-2.707977242	0.01030185	0.087897995	-2.981956243	reviewed	S38A5_MOUSE	Sodium-coupled neutral amino acid transporter 5 (Solute carrier family 38 member 5) (System N transporter 2)	Slc38a5 Jm24 Sn2 Snat5
O08788	0.167318598	15.66953007	2.707543567	0.010312992	0.087897995	-2.98291755	reviewed	DCTN1_MOUSE	Dynactin subunit 1 (150 kDa dynein-associated polypeptide) (DAP-150) (DP-150) (p150-glued)	Dctn1
Q8CI08-2	0.354813271	10.7449372	2.705714926	0.010360097	0.087967995	-2.986969919	NA	NA	NA	NA
Q8BZW8	0.143570316	13.2148134	2.704097129	0.010401937	0.087967995	-2.990553567	reviewed	NHLC2_MOUSE	NHL repeat-containing protein 2	Nhlrc2
P31428	-0.215627812	12.75144914	-2.703974381	0.010405117	0.087967995	-2.990825414	reviewed	DPEP1_MOUSE	Dipeptidase 1 (DPEP-1) (EC 3.4.13.19) (Beta-lactamase) (EC 3.5.2.6) (Membrane-bound dipeptidase 1) (MBD-1) (Microsomal dipeptidase) (Renal dipeptidase)	Dpep1 Mbd1 Rdp
Q5FW52	0.192083732	14.20884697	2.702085574	0.010454178	0.088145818	-2.99500751	reviewed	MLIP_MOUSE	Muscular LMNA-interacting protein (Cardiac Isl1-interacting protein) (CIP) (Muscular-enriched A-type laminin-interacting protein)	Mlip Cip
P17563	-0.139283365	16.47825331	-2.69590135	0.010616314	0.08927355	-3.008687019	reviewed	SBP1_MOUSE	Methanethiol oxidase (MTO) (EC 1.8.3.4) (56 kDa selenium-binding protein) (SBP56) (SP56) (Selenium-binding protein 1)	Selenbp1 Lpsb
Q61703	0.162594249	12.45757098	2.694480647	0.010653889	0.089350618	-3.01182674	reviewed	ITIH2_MOUSE	Inter-alpha-trypsin inhibitor heavy chain H2 (ITI heavy chain H2) (ITI-HC2) (Inter-alpha-inhibitor heavy chain 2)	Itih2
Q923T9	-0.224083112	12.48832389	-2.691020201	0.010745928	0.089608393	-3.019469746	reviewed	KCC2G_MOUSE	Calcium/calmodulin-dependent protein kinase type II subunit gamma (CaM kinase II subunit gamma) (CaMK-II subunit gamma) (EC 2.7.11.17)	Camk2g
P05064	0.162719673	20.65725291	2.690603583	0.010757059	0.089608393	-3.020389489	reviewed	ALDOA_MOUSE	Fructose-bisphosphate aldolase A (EC 4.1.2.13) (Aldolase 1) (Muscle-type aldolase)	Aldoa Aldo1
Q71RI9	-0.215171383	17.24296782	-2.690115858	0.010770103	0.089608393	-3.021466093	reviewed	KAT3_MOUSE	Kynurenine--oxoglutarate transaminase 3 (EC 2.6.1.7) (Cysteine-S-conjugate beta-lyase 2) (EC 4.4.1.13) (Kynurenine aminotransferase 3) (Kynurenine aminotransferase III) (KATIII) (Kynurenine--glyoxylate transaminase) (EC 2.6.1.63) (Kynurenine--oxoglutarate transaminase III)	Kyat3 Ccbl2 Kat3
Q52KI8	0.337066409	8.304545493	2.688742112	0.010806921	0.089677485	-3.024497819	reviewed	SRRM1_MOUSE	Serine/arginine repetitive matrix protein 1 (Plenty-of-prolines 101)	Srrm1 Pop101
Q9CQ10	0.186960477	13.57766012	2.68507826	0.010905689	0.09008022	-3.032578653	reviewed	CHMP3_MOUSE	Charged multivesicular body protein 3 (Chromatin-modifying protein 3) (Vacuolar protein sorting-associated protein 24)	Chmp3 Vps24
Q9CQ92	-0.23088423	15.58268426	-2.684817901	0.010912739	0.09008022	-3.033152617	reviewed	FIS1_MOUSE	Mitochondrial fission 1 protein (FIS1 homolog) (Tetratricopeptide repeat protein 11) (TPR repeat protein 11)	Fis1 Ttc11
Q9D1M4	0.191400689	13.05996081	2.683725407	0.010942369	0.090088349	-3.035560633	reviewed	MCA3_MOUSE	Eukaryotic translation elongation factor 1 epsilon-1 (Elongation factor p18) (Multisynthase complex auxiliary component p18)	Eef1e1
P29788	0.180442221	12.61846895	2.68143921	0.011004614	0.090350366	-3.040597674	reviewed	VTNC_MOUSE	Vitronectin (VN) (S-protein) (Serum-spreading factor)	Vtn
Q62095	0.248576648	12.25967626	2.680449939	0.01103165	0.090350366	-3.042776409	reviewed	DDX3Y_MOUSE	ATP-dependent RNA helicase DDX3Y (EC 3.6.4.13) (D1Pas1-related sequence 1) (DEAD box protein 3, Y-chromosomal) (DEAD-box RNA helicase DEAD2) (mDEAD2)	Ddx3y D1Pas1-rs1 Dead2
O08677-2	0.502353776	18.24469764	2.678971651	0.011072166	0.090446651	-3.046031156	NA	NA	NA	NA
Q99PL5	0.36683126	17.00939172	2.673853921	0.011213492	0.091363815	-3.057289801	reviewed	RRBP1_MOUSE	Ribosome-binding protein 1 (Ribosome receptor protein) (RRp) (mRRp)	Rrbp1
Q3U0S6	0.151610519	11.65510727	2.669785479	0.011327031	0.091904946	-3.066230037	reviewed	RAIN_MOUSE	Ras-interacting protein 1 (Rain)	Rasip1
Q8JZS9	0.267131515	14.63683081	2.669381878	0.011338353	0.091904946	-3.067116446	reviewed	RM48_MOUSE	Large ribosomal subunit protein mL48 (39S ribosomal protein L48, mitochondrial) (L48mt) (MRP-L48)	Mrpl48
P62843	0.130363293	14.10395204	2.664414681	0.011478545	0.092802115	-3.078018477	reviewed	RS15_MOUSE	Small ribosomal subunit protein uS19 (40S ribosomal protein S15) (RIG protein)	Rps15 Rig
O09131	-0.14295317	16.87354784	-2.658609306	0.011644423	0.093895563	-3.090743247	reviewed	GSTO1_MOUSE	Glutathione S-transferase omega-1 (GSTO-1) (EC 2.5.1.18) (Glutathione S-transferase omega 1-1) (GSTO 1-1) (Glutathione-dependent dehydroascorbate reductase) (EC 1.8.5.1) (Monomethylarsonic acid reductase) (MMA(V) reductase) (EC 1.20.4.2) (S-(Phenacyl)glutathione reductase) (SPG-R) (p28)	Gsto1 Gstx Gtsttl
P35700	0.106504695	18.5223306	2.656880086	0.01169426	0.093895563	-3.094529987	reviewed	PRDX1_MOUSE	Peroxiredoxin-1 (EC 1.11.1.24) (Macrophage 23 kDa stress protein) (Osteoblast-specific factor 3) (OSF-3) (Thioredoxin peroxidase 2) (Thioredoxin-dependent peroxide reductase 2) (Thioredoxin-dependent peroxiredoxin 1)	Prdx1 Msp23 Paga Tdpx2
O70378	0.119078987	12.06259163	2.65571826	0.011727854	0.093895563	-3.097073307	reviewed	EMC8_MOUSE	ER membrane protein complex subunit 8 (Neighbor of COX4)	Emc8 Cox4al Cox4nb Noc4
Q91V61	0.143394641	10.60162111	2.655533202	0.011733213	0.093895563	-3.097478343	reviewed	SFXN3_MOUSE	Sideroflexin-3	Sfxn3
P70372	0.126087427	12.74838458	2.652716578	0.011815062	0.094310583	-3.103640811	reviewed	ELAV1_MOUSE	ELAV-like protein 1 (Elav-like generic protein) (Hu-antigen R) (HuR) (MelG)	Elavl1 Elra Hua
P59325	0.133085815	12.45179028	2.651673048	0.01184552	0.094314327	-3.105922846	reviewed	IF5_MOUSE	Eukaryotic translation initiation factor 5 (eIF-5)	Eif5
P62852	0.223732331	15.64346309	2.649671605	0.011904139	0.094541712	-3.11029803	reviewed	RS25_MOUSE	Small ribosomal subunit protein eS25 (40S ribosomal protein S25)	Rps25
Q8K4Z3	-0.114673025	15.58480009	-2.641324056	0.012151529	0.09593377	-3.128522376	reviewed	NNRE_MOUSE	NAD(P)H-hydrate epimerase (EC 5.1.99.6) (Apolipoprotein A-I-binding protein) (AI-BP) (NAD(P)HX epimerase)	Naxe Aibp Apoa1bp
Q76LL6	0.222360132	14.24917277	2.64011655	0.012187705	0.09593377	-3.131155454	reviewed	FHOD3_MOUSE	FH1/FH2 domain-containing protein 3 (Formin homolog overexpressed in spleen 2) (mFHOS2)	Fhod3 Fhos2 Kiaa1695
Q99LC5	-0.123484335	21.29867995	-2.639814438	0.012196772	0.09593377	-3.131814111	reviewed	ETFA_MOUSE	Electron transfer flavoprotein subunit alpha, mitochondrial (Alpha-ETF)	Etfa
Q8K4L3	0.12298706	13.99773006	2.639659195	0.012201433	0.09593377	-3.132152549	reviewed	SVIL_MOUSE	Supervillin (Archvillin) (p205/p250)	Svil
P57784	0.280480073	12.55519696	2.635992468	0.012312012	0.096561789	-3.140142381	reviewed	RU2A_MOUSE	U2 small nuclear ribonucleoprotein A' (U2 snRNP A')	Snrpa1
Q9ESD7	-0.174703959	13.54882334	-2.634934306	0.012344095	0.096572582	-3.142446756	reviewed	DYSF_MOUSE	Dysferlin (Dystrophy-associated fer-1-like protein) (Fer-1-like protein 1)	Dysf Fer1l1
P07759	-0.271738192	16.49791355	-2.629021698	0.012524786	0.097743056	-3.155311443	reviewed	SPA3K_MOUSE	Serine protease inhibitor A3K (Serpin A3K) (Contrapsin) (SPI-2)	Serpina3k Mcm2 Spi2
Q9QXD8	0.198778712	10.58238373	2.627009075	0.012586847	0.097815023	-3.159686142	reviewed	LIMD1_MOUSE	LIM domain-containing protein 1	Limd1
P35283	-0.193685534	14.3858574	-2.626706185	0.012596211	0.097815023	-3.16034432	reviewed	RAB12_MOUSE	Ras-related protein Rab-12 (Rab-13)	Rab12
P80313	0.11526122	15.12165004	2.625032864	0.012648061	0.097852703	-3.163979528	reviewed	TCPH_MOUSE	T-complex protein 1 subunit eta (TCP-1-eta) (CCT-eta)	Cct7 Ccth
Q62523	0.338887555	13.4192634	2.624542552	0.012663291	0.097852703	-3.165044415	reviewed	ZYX_MOUSE	Zyxin	Zyx
Q8K310	0.202298276	13.24120109	2.622283726	0.012733673	0.098155399	-3.169948553	reviewed	MATR3_MOUSE	Matrin-3	Matr3
Q9ER00	0.111020204	14.3961801	2.620854807	0.012778383	0.098259203	-3.173049426	reviewed	STX12_MOUSE	Syntaxin-12	Stx12
Q60676	0.136973435	13.86234776	2.616993853	0.012899913	0.098951775	-3.181422392	reviewed	PPP5_MOUSE	Serine/threonine-protein phosphatase 5 (PP5) (EC 3.1.3.16) (Protein phosphatase T) (PPT)	Ppp5c
Q6P1B1	0.109209331	17.19013044	2.611276192	0.013081845	0.10010317	-3.193806734	reviewed	XPP1_MOUSE	Xaa-Pro aminopeptidase 1 (EC 3.4.11.9) (Aminoacylproline aminopeptidase) (Cytosolic aminopeptidase P) (Soluble aminopeptidase P) (sAmp) (X-Pro aminopeptidase 1) (X-prolyl aminopeptidase 1, soluble)	Xpnpep1
Q60987	0.257110986	10.53494237	2.60896154	0.013156166	0.100331808	-3.198815081	reviewed	FOXG1_MOUSE	Forkhead box protein G1 (FoxG1) (Brain factor 1) (BF-1) (BF1) (Forkhead-related protein FKHL1)	Foxg1 Fkhl1 Foxg1b Hfhbf1
Q99LT0	-0.139410478	5.964434453	-2.607490774	0.013203592	0.100331808	-3.201995921	reviewed	DPY30_MOUSE	Protein dpy-30 homolog (Dpy-30-like protein) (Dpy-30L)	Dpy30
P47934	-0.16856917	17.74827519	-2.607371952	0.01320743	0.100331808	-3.202252846	reviewed	CACP_MOUSE	Carnitine O-acetyltransferase (Carnitine acetylase) (EC 2.3.1.137) (EC 2.3.1.7) (Carnitine acetyltransferase) (CAT) (CrAT)	Crat
Q8BP67	0.184343309	15.74262339	2.605540762	0.013266715	0.100539321	-3.206211381	reviewed	RL24_MOUSE	Large ribosomal subunit protein eL24 (60S ribosomal protein L24)	Rpl24
Q3UHZ5	0.234056952	14.02518252	2.595317836	0.013602208	0.102833998	-3.228276331	reviewed	LMOD2_MOUSE	Leiomodin-2 (Cardiac leiomodin) (C-LMOD) (Leiomodin)	Lmod2
Q30D77	0.401044803	9.951404331	2.594304569	0.013635883	0.10284137	-3.230460176	reviewed	COOA1_MOUSE	Collagen alpha-1(XXIV) chain	Col24a1
O89053	0.199547843	11.1367888	2.592089514	0.013709765	0.103050092	-3.235232181	reviewed	COR1A_MOUSE	Coronin-1A (Coronin-like protein A) (Clipin-A) (Coronin-like protein p57) (Tryptophan aspartate-containing coat protein) (TACO)	Coro1a Coro1
P04213	-0.342706143	16.70169598	-2.591158981	0.013740913	0.103050092	-3.237236057	reviewed	TVB5_MOUSE	T-cell receptor beta chain V region C5	NA
P63101	0.154827025	16.94527358	2.590534375	0.013761857	0.103050092	-3.238580858	reviewed	1433Z_MOUSE	14-3-3 protein zeta/delta (Protein kinase C inhibitor protein 1) (KCIP-1) (SEZ-2)	Ywhaz
P70290	-0.146708615	9.960303753	-2.588431432	0.013832587	0.103333694	-3.243106971	reviewed	EM55_MOUSE	55 kDa erythrocyte membrane protein (p55) (Membrane protein, palmitoylated 1)	Mpp1
Q9JKV1	0.168887518	12.5048724	2.587081144	0.013878178	0.103428604	-3.246011861	reviewed	ADRM1_MOUSE	Proteasomal ubiquitin receptor ADRM1 (110 kDa cell membrane glycoprotein) (Gp110) (Adhesion-regulating molecule 1) (ARM-1) (Rpn13 homolog)	Adrm1 Gp110
Q61656	0.137485219	14.36544408	2.583737692	0.013991663	0.103796415	-3.253200271	reviewed	DDX5_MOUSE	Probable ATP-dependent RNA helicase DDX5 (EC 3.6.4.13) (DEAD box RNA helicase DEAD1) (mDEAD1) (DEAD box protein 5) (RNA helicase p68)	Ddx5 Tnz2
P83882	0.246688358	13.45445117	2.583682642	0.013993539	0.103796415	-3.253318575	reviewed	RL36A_MOUSE	Large ribosomal subunit protein eL42 (60S ribosomal protein L36a) (60S ribosomal protein L44)	Rpl36a Rpl44
Q8BHS3	0.174463328	14.45289364	2.582116032	0.014047013	0.103804072	-3.25668458	reviewed	RBM22_MOUSE	Pre-mRNA-splicing factor RBM22 (RNA-binding motif protein 22)	Rbm22
P18760	0.257469064	16.95616446	2.581174506	0.014079241	0.103804072	-3.258706872	reviewed	COF1_MOUSE	Cofilin-1 (Cofilin, non-muscle isoform)	Cfl1
Q6PDH0	0.31768484	12.29138771	2.580755974	0.014093589	0.103804072	-3.259605672	reviewed	PHLB1_MOUSE	Pleckstrin homology-like domain family B member 1 (Protein LL5-alpha)	Phldb1 Kiaa0638 Ll5a
Q9CQN1	-0.189190434	16.54005644	-2.576999584	0.014222968	0.104465921	-3.267668137	reviewed	TRAP1_MOUSE	Heat shock protein 75 kDa, mitochondrial (HSP 75) (TNFR-associated protein 1) (Tumor necrosis factor type 1 receptor-associated protein) (TRAP-1)	Trap1 Hsp75 Hspc5
Q6PAM0	-0.150173829	12.29139089	-2.576222108	0.014249882	0.104465921	-3.26933587	reviewed	AAKB2_MOUSE	5'-AMP-activated protein kinase subunit beta-2 (AMPK subunit beta-2)	Prkab2
Q61792	0.316494728	15.19046004	2.57493506	0.014294539	0.104549597	-3.272095917	reviewed	LASP1_MOUSE	LIM and SH3 domain protein 1 (LASP-1) (Metastatic lymph node gene 50 protein) (MLN 50)	Lasp1 Mln50
A6X935	0.201707435	15.10608503	2.568182304	0.014530956	0.106032152	-3.286561778	reviewed	ITIH4_MOUSE	Inter alpha-trypsin inhibitor, heavy chain 4 (ITI heavy chain H4) (ITI-HC4) (Inter-alpha-inhibitor heavy chain 4)	Itih4
P58771-2	0.428237244	15.49617477	2.565529655	0.014624805	0.106469937	-3.29223729	NA	NA	NA	NA
O08715	-0.110776208	15.60419759	-2.562889763	0.014718755	0.106906434	-3.29788156	reviewed	AKAP1_MOUSE	A-kinase anchor protein 1, mitochondrial (Dual specificity A-kinase-anchoring protein 1) (D-AKAP-1) (Protein kinase A-anchoring protein 1) (PRKA1) (Spermatid A-kinase anchor protein) (S-AKAP)	Akap1 Akap
Q91WC0	0.216644462	11.25168235	2.560231722	0.014813911	0.107349655	-3.303560651	reviewed	SETD3_MOUSE	Actin-histidine N-methyltransferase (EC 2.1.1.85) (Endothelial differentiation inhibitory protein D10) (Protein-L-histidine N-tele-methyltransferase) (SET domain-containing protein 3)	Setd3 D12Ertd771e
Q9D7J9	-0.209811808	14.84619462	-2.557183054	0.014923746	0.107896969	-3.310069418	reviewed	ECHD3_MOUSE	Enoyl-CoA hydratase domain-containing protein 3, mitochondrial	Echdc3
P97807	-0.114030615	20.21652193	-2.552655488	0.015088242	0.108836054	-3.319725838	reviewed	FUMH_MOUSE	Fumarate hydratase, mitochondrial (Fumarase) (EC 4.2.1.2) (EF-3)	Fh Fh1
Q9D783	0.291312537	10.40630077	2.546194033	0.015325881	0.110297248	-3.333486691	reviewed	KLH40_MOUSE	Kelch-like protein 40 (Kelch repeat and BTB domain-containing protein 5)	Klhl40 Kbtbd5
O08532	-0.158826645	13.30570044	-2.544953884	0.015371883	0.110375732	-3.336125095	reviewed	CA2D1_MOUSE	Voltage-dependent calcium channel subunit alpha-2/delta-1 (Voltage-gated calcium channel subunit alpha-2/delta-1) [Cleaved into: Voltage-dependent calcium channel subunit alpha-2-1; Voltage-dependent calcium channel subunit delta-1]	Cacna2d1 Cacna2
Q8BU33	-0.389612241	9.162839494	-2.540745274	0.015528939	0.110938474	-3.345072335	reviewed	HACL2_MOUSE	2-hydroxyacyl-CoA lyase 2 (EC 4.1.2.-) (Acetolactate synthase-like protein) (IlvB-like protein)	Ilvbl Hacl2
Q8CC35	0.206090384	15.30421045	2.539908178	0.015560353	0.110938474	-3.346850742	reviewed	SYNPO_MOUSE	Synaptopodin	Synpo Kiaa1029
Q60710	0.12700754	13.539726	2.539811116	0.015563999	0.110938474	-3.347056925	reviewed	SAMH1_MOUSE	Deoxynucleoside triphosphate triphosphohydrolase SAMHD1 (dNTPase) (EC 3.1.5.-) (Interferon-gamma-inducible protein Mg11) (SAM domain and HD domain-containing protein 1) (mSAMHD1)	Samhd1 Mg21
P31001	0.334695401	19.16315869	2.539083611	0.015591353	0.110938474	-3.34860214	reviewed	DESM_MOUSE	Desmin	Des
P16332	-0.102889111	15.6148666	-2.535180582	0.015738861	0.111735252	-3.356886985	reviewed	MUTA_MOUSE	Methylmalonyl-CoA mutase, mitochondrial (MCM) (EC 5.4.99.2) (Methylmalonyl-CoA isomerase)	Mmut Mut
Q8CHH9	0.18550989	12.39519599	2.531113868	0.015893914	0.112562511	-3.365509999	reviewed	SEPT8_MOUSE	Septin-8	Septin8 Kiaa0202 Sept8
Q91WK0	0.265254068	13.73832516	2.530251608	0.015926969	0.112562511	-3.367337108	reviewed	LRRF2_MOUSE	Leucine-rich repeat flightless-interacting protein 2 (LRR FLII-interacting protein 2)	Lrrfip2
O09044	0.169620411	14.02593513	2.524535944	0.016147678	0.113866474	-3.379437669	reviewed	SNP23_MOUSE	Synaptosomal-associated protein 23 (SNAP-23) (Syndet) (Vesicle-membrane fusion protein SNAP-23)	Snap23 Sndt
Q8CHT0	-0.119508183	17.0112575	-2.520802926	0.016293336	0.114416169	-3.387330653	reviewed	AL4A1_MOUSE	Delta-1-pyrroline-5-carboxylate dehydrogenase, mitochondrial (P5C dehydrogenase) (EC 1.2.1.88) (Aldehyde dehydrogenase family 4 member A1) (L-glutamate gamma-semialdehyde dehydrogenase)	Aldh4a1
P97314	0.338225772	9.765130077	2.52067389	0.016298392	0.114416169	-3.387603339	reviewed	CSRP2_MOUSE	Cysteine and glycine-rich protein 2 (Cysteine-rich protein 2) (CRP2) (Double LIM protein 1) (DLP-1)	Csrp2 Dlp1
Q99JR6	-0.199711775	14.67192668	-2.519060637	0.016361729	0.114604983	-3.39101175	reviewed	NMNA3_MOUSE	Nicotinamide/nicotinic acid mononucleotide adenylyltransferase 3 (NMN/NaMN adenylyltransferase 3) (EC 2.7.7.1) (EC 2.7.7.18) (Nicotinamide-nucleotide adenylyltransferase 3) (NMN adenylyltransferase 3) (Nicotinate-nucleotide adenylyltransferase 3) (NaMN adenylyltransferase 3)	Nmnat3
Q3UW53	0.194759401	11.14834873	2.515397667	0.016506375	0.115361223	-3.398745142	reviewed	NIBA1_MOUSE	Protein Niban 1 (Protein FAM129A) (Protein Niban)	Niban1 Fam129a Niban
O35685	0.131587602	12.61580793	2.50934125	0.016748105	0.116610708	-3.411514663	reviewed	NUDC_MOUSE	Nuclear migration protein nudC (Nuclear distribution protein C homolog) (Silica-induced gene 92 protein) (SIG-92)	Nudc
Q9Z204	0.128004154	15.75937086	2.508203345	0.016793882	0.116610708	-3.413911487	reviewed	HNRPC_MOUSE	Heterogeneous nuclear ribonucleoproteins C1/C2 (hnRNP C1/C2)	Hnrnpc Hnrpc
Q93092	0.127883427	16.57122163	2.50814105	0.016796391	0.116610708	-3.414042679	reviewed	TALDO_MOUSE	Transaldolase (EC 2.2.1.2)	Taldo1 Tal Taldo
P60824	0.228676037	11.97092708	2.504739635	0.016933929	0.117306624	-3.421202644	reviewed	CIRBP_MOUSE	Cold-inducible RNA-binding protein (A18 hnRNP) (Glycine-rich RNA-binding protein CIRP)	Cirbp Cirp
Q91WD5	-0.192315543	18.6012357	-2.503500505	0.016984289	0.117396902	-3.42380934	reviewed	NDUS2_MOUSE	NADH dehydrogenase [ubiquinone] iron-sulfur protein 2, mitochondrial (EC 7.1.1.2) (Complex I-49kD) (CI-49kD) (NADH-ubiquinone oxidoreductase 49 kDa subunit)	Ndufs2
P13020	0.186628989	15.14300007	2.499302959	0.017155904	0.118205619	-3.432632881	reviewed	GELS_MOUSE	Gelsolin (Actin-depolymerizing factor) (ADF) (Brevin)	Gsn Gsb
O89051	0.220775256	10.76689966	2.498802736	0.01717646	0.118205619	-3.433683704	reviewed	ITM2B_MOUSE	Integral membrane protein 2B (Immature BRI2) (imBRI2) (Protein E25B) (Transmembrane protein BRI) (Bri) [Cleaved into: BRI2, membrane form (Mature BRI2) (mBRI2); BRI2 intracellular domain (BRI2 ICD); BRI2C, soluble form; Bri23 peptide (Bri2-23) (ABri23) (C-terminal peptide) (P23 peptide)]	Itm2b
Q7TSQ8	-0.153064345	14.77051922	-2.497568815	0.017227265	0.118296392	-3.436275188	reviewed	PDPR_MOUSE	Pyruvate dehydrogenase phosphatase regulatory subunit, mitochondrial (PDPr)	Pdpr Kiaa1990
P39447	0.149459523	12.65192561	2.493232914	0.017406878	0.119269349	-3.445374426	reviewed	ZO1_MOUSE	Tight junction protein 1 (Tight junction protein ZO-1) (Zona occludens protein 1) (Zonula occludens protein 1)	Tjp1 Zo1
Q99JX3	0.230258359	11.95550714	2.487112126	0.017663343	0.120763506	-3.458200734	reviewed	GORS2_MOUSE	Golgi reassembly-stacking protein 2 (GRS2) (Golgi reassembly-stacking protein of 55 kDa) (GRASP55)	Gorasp2
P35980	0.192047472	15.41825455	2.485634812	0.017725758	0.120927349	-3.461293214	reviewed	RL18_MOUSE	Large ribosomal subunit protein eL18 (60S ribosomal protein L18)	Rpl18
Q8BYL4	0.109397038	13.31314046	2.477369435	0.018078692	0.122777007	-3.47857166	reviewed	SYYM_MOUSE	Tyrosine--tRNA ligase, mitochondrial (EC 6.1.1.1) (Tyrosyl-tRNA synthetase) (TyrRS)	Yars2
Q9CQI6	0.218326715	14.21400786	2.476657437	0.018109392	0.122777007	-3.480058191	reviewed	COTL1_MOUSE	Coactosin-like protein	Cotl1 Clp
P11983	0.093312686	15.42089194	2.476550661	0.018114	0.122777007	-3.480281096	reviewed	TCPA_MOUSE	T-complex protein 1 subunit alpha (TCP-1-alpha) (CCT-alpha) (Tailless complex polypeptide 1A) (TCP-1-A) (Tailless complex polypeptide 1B) (TCP-1-B)	Tcp1 Cct1 Ccta
O08807	0.291349944	15.12546467	2.47522495	0.018171304	0.122803345	-3.483048076	reviewed	PRDX4_MOUSE	Peroxiredoxin-4 (EC 1.11.1.24) (Antioxidant enzyme AOE372) (Peroxiredoxin IV) (Prx-IV) (Thioredoxin peroxidase AO372) (Thioredoxin-dependent peroxide reductase A0372) (Thioredoxin-dependent peroxiredoxin 4)	Prdx4
P46460	0.113521393	16.01779649	2.474121563	0.018219123	0.122803345	-3.485350244	reviewed	NSF_MOUSE	Vesicle-fusing ATPase (EC 3.6.4.6) (N-ethylmaleimide-sensitive fusion protein) (NEM-sensitive fusion protein) (Suppressor of K(+) transport growth defect 2) (Protein SKD2) (Vesicular-fusion protein NSF)	Nsf Skd2
Q61598	0.098226284	16.56749939	2.473755161	0.018235028	0.122803345	-3.486114567	reviewed	GDIB_MOUSE	Rab GDP dissociation inhibitor beta (Rab GDI beta) (GDI-3) (Guanosine diphosphate dissociation inhibitor 2) (GDI-2)	Gdi2 Gdi3
Q8K1E6	0.324473281	13.33105574	2.469288026	0.018429958	0.123850895	-3.49542676	reviewed	ALKB3_MOUSE	Alpha-ketoglutarate-dependent dioxygenase alkB homolog 3 (EC 1.14.11.33) (EC 1.14.11.54) (Alkylated DNA repair protein alkB homolog 3) (mAbh3)	Alkbh3 Abh3
Q03173	0.177248928	12.93239926	2.468293528	0.018473613	0.123879555	-3.497498293	reviewed	ENAH_MOUSE	Protein enabled homolog (NPC-derived proline-rich protein 1) (NDPP-1)	Enah Mena Ndpp1
O08528	-0.096018212	17.07181687	-2.464082502	0.018659506	0.124829669	-3.506263373	reviewed	HXK2_MOUSE	Hexokinase-2 (EC 2.7.1.1) (Hexokinase type II) (HK II)	Hk2
E9Q0S6	0.134431388	14.48996787	2.463289966	0.018694682	0.124829669	-3.507911834	reviewed	TENS1_MOUSE	Tensin-1 (EC 3.1.3.-)	Tns1
Q91VT4	-0.155961685	15.0256665	-2.460076275	0.018837939	0.125519743	-3.514592455	reviewed	CBR4_MOUSE	3-oxoacyl-[acyl-carrier-protein] reductase (EC 1.1.1.100) (3-ketoacyl-[acyl-carrier-protein] reductase beta subunit) (KAR beta subunit) (Carbonyl reductase family member 4) (CBR4) (Quinone reductase CBR4) (EC 1.6.5.10)	Cbr4
Q8K4G1	0.341490121	9.388241085	2.45695689	0.018977949	0.125950473	-3.521071192	reviewed	LTBP4_MOUSE	Latent-transforming growth factor beta-binding protein 4 (LTBP-4)	Ltbp4
Q9CQU0	0.197236926	12.77967108	2.456456629	0.01900049	0.125950473	-3.522109663	reviewed	TXD12_MOUSE	Thioredoxin domain-containing protein 12 (EC 1.8.4.2) (Endoplasmic reticulum resident protein 19) (ER protein 19) (ERp19) (Thioredoxin-like protein p19)	Txndc12 Tlp19
Q62393	0.234374959	11.75758965	2.455552035	0.019041313	0.125950473	-3.523987095	reviewed	TPD52_MOUSE	Tumor protein D52 (mD52)	Tpd52
Q99LD8	0.225333881	13.07481502	2.45507718	0.019062774	0.125950473	-3.524972434	reviewed	DDAH2_MOUSE	Putative hydrolase DDAH2 (EC 3.-.-.-) (DDAHII) (Inactive N(G),N(G)-dimethylarginine dimethylaminohydrolase 2) (DDAH-2) (Inactive dimethylarginine dimethylaminohydrolase 2)	Ddah2
Q8VHY0	0.123828733	10.93453959	2.453836052	0.019118972	0.126056952	-3.527547183	reviewed	CSPG4_MOUSE	Chondroitin sulfate proteoglycan 4 (Chondroitin sulfate proteoglycan NG2) (Proteoglycan AN2)	Cspg4 An2 Kiaa4232 Ng2
O08709	-0.192915128	17.38174164	-2.45265885	0.019172414	0.126144858	-3.529988473	reviewed	PRDX6_MOUSE	Peroxiredoxin-6 (EC 1.11.1.27) (1-Cys peroxiredoxin) (1-Cys PRX) (Acidic calcium-independent phospholipase A2) (aiPLA2) (EC 3.1.1.4) (Antioxidant protein 2) (Glutathione-dependent peroxiredoxin) (Lysophosphatidylcholine acyltransferase 5) (LPC acyltransferase 5) (LPCAT-5) (Lyso-PC acyltransferase 5) (EC 2.3.1.23) (Non-selenium glutathione peroxidase) (NSGPx)	Prdx6 Aop2 Ltw4 Prdx5
Q9D1C3	-0.321337193	11.9398559	-2.450913834	0.019251884	0.126403288	-3.533605786	reviewed	PREY_MOUSE	Protein preY, mitochondrial	Pyurf Pigy Prey
Q9CZX8	0.137377676	16.67900562	2.446014895	0.019476593	0.12761226	-3.54375133	reviewed	RS19_MOUSE	Small ribosomal subunit protein eS19 (40S ribosomal protein S19)	Rps19
Q80VJ2	0.191059193	14.50229883	2.44306531	0.019613036	0.128239082	-3.549852944	reviewed	SRA1_MOUSE	Steroid receptor RNA activator 1 (Steroid receptor RNA activator protein) (SRAP)	Sra1
Q64462	-0.233293927	10.26337072	-2.440902053	0.019713657	0.128496507	-3.554324637	reviewed	CP4B1_MOUSE	Cytochrome P450 4B1 (EC 1.14.14.1) (CYPIVB1)	Cyp4b1
Q9JMC3	0.137069812	14.04577061	2.440463313	0.019734122	0.128496507	-3.555231222	reviewed	DNJA4_MOUSE	DnaJ homolog subfamily A member 4 (MmDjA4)	Dnaja4
Q70KF4	0.404215203	12.85419805	2.434293693	0.020023952	0.129877473	-3.567967571	reviewed	CMYA5_MOUSE	Cardiomyopathy-associated protein 5 (Heart and skeletal muscle-specific and sprouty domain-containing) (Myospryn) (Stretch-response protein 553) (Stretch-responsive fibronectin protein type 3) (TRIM-like protein)	Cmya5 Sr553 Srfsd Tims
Q9DCC7	-0.384690651	9.094866176	-2.433657517	0.020054057	0.129877473	-3.569279579	reviewed	ISC2B_MOUSE	Isochorismatase domain-containing protein 2B	Isoc2b Isoc2
P43277	0.433548085	15.76064447	2.433039579	0.020083338	0.129877473	-3.57055374	reviewed	H13_MOUSE	Histone H1.3 (H1 VAR.4) (H1d)	H1-3 H1f3 Hist1h1d
P49813	0.256689246	15.60120033	2.431378862	0.020162224	0.129877473	-3.573976938	reviewed	TMOD1_MOUSE	Tropomodulin-1 (Erythrocyte tropomodulin) (E-Tmod)	Tmod1 Tmod
O88342	0.089312368	16.48011603	2.43081174	0.020189228	0.129877473	-3.575145555	reviewed	WDR1_MOUSE	WD repeat-containing protein 1 (Actin-interacting protein 1) (AIP1)	Wdr1
O88792	0.138922998	14.61465184	2.430711887	0.020193985	0.129877473	-3.575351293	reviewed	JAM1_MOUSE	Junctional adhesion molecule A (JAM-A) (Junctional adhesion molecule 1) (JAM-1) (CD antigen CD321)	F11r Jam1 Jcam Jcam1
Q8R164	-0.158004182	15.28676388	-2.42869094	0.020290501	0.130231888	-3.579513991	reviewed	BPHL_MOUSE	Valacyclovir hydrolase (VACVase) (Valacyclovirase) (EC 3.1.-.-) (Biphenyl hydrolase-like protein)	Bphl
P39054	0.14714642	13.32384378	2.425362473	0.020450374	0.130990688	-3.586364551	reviewed	DYN2_MOUSE	Dynamin-2 (EC 3.6.5.5) (Dynamin UDNM)	Dnm2 Dyn2
P55772	0.131424633	12.39791371	2.423956622	0.020518244	0.131007591	-3.589256039	reviewed	ENTP1_MOUSE	Ectonucleoside triphosphate diphosphohydrolase 1 (NTPDase 1) (EC 3.6.1.5) (ATP diphosphohydrolase) (ATP-DPH) (ATPDase) (Ecto-ATP diphosphohydrolase 1) (Ecto-ATPDase 1) (Ecto-ATPase 1) (Ecto-apyrase) (Lymphoid cell activation antigen) (Nucleoside triphosphate diphosphohydrolase 1) (NTPDase1) (CD antigen CD39)	Entpd1 Cd39
P04186	0.151448852	12.29954085	2.423582797	0.020536325	0.131007591	-3.590024705	reviewed	CFAB_MOUSE	Complement factor B (EC 3.4.21.47) (C3/C5 convertase) [Cleaved into: Complement factor B Ba fragment; Complement factor B Bb fragment]	Cfb Bf H2-Bf
P63037	-0.216674448	11.57216871	-2.421644448	0.020630312	0.131340754	-3.59400903	reviewed	DNJA1_MOUSE	DnaJ homolog subfamily A member 1 (DnaJ protein homolog 2) (Heat shock 40 kDa protein 4) (Heat shock protein J2) (HSJ-2)	Dnaja1 Dnaj2 Hsj2 Hspf4
P20108	-0.242080904	18.08331279	-2.419674073	0.020726253	0.13168498	-3.598056872	reviewed	PRDX3_MOUSE	Thioredoxin-dependent peroxide reductase, mitochondrial (EC 1.11.1.24) (Antioxidant protein 1) (AOP-1) (PRX III) (Perioredoxin-3) (Protein MER5) (Thioredoxin-dependent peroxiredoxin 3)	Prdx3 Aop1 Mer5
Q9CR21	-0.406773348	18.51947006	-2.41839811	0.020788597	0.131814795	-3.6006769	reviewed	ACPM_MOUSE	Acyl carrier protein, mitochondrial (ACP) (CI-SDAP) (NADH-ubiquinone oxidoreductase 9.6 kDa subunit)	Ndufab1
Q9EQ06	-0.255333709	14.56918721	-2.414710568	0.020969732	0.132695788	-3.608243298	reviewed	DHB11_MOUSE	Estradiol 17-beta-dehydrogenase 11 (EC 1.1.1.62) (17-beta-hydroxysteroid dehydrogenase 11) (17-beta-HSD 11) (17bHSD11) (17betaHSD11) (17-beta-hydroxysteroid dehydrogenase XI) (17-beta-HSD XI) (17betaHSDXI) (Dehydrogenase/reductase SDR family member 8)	Hsd17b11 Dhrs8 Pan1b
Q9D0J4	-0.245980206	9.94095914	-2.412606007	0.02107375	0.133042985	-3.612557934	reviewed	ARL2_MOUSE	ADP-ribosylation factor-like protein 2	Arl2
Q9JJV2	-0.203161063	13.85643173	-2.411890825	0.021109205	0.133042985	-3.614023547	reviewed	PROF2_MOUSE	Profilin-2 (Profilin II)	Pfn2
P30681	0.331596289	14.47266893	2.405289991	0.021439001	0.134851317	-3.627535966	reviewed	HMGB2_MOUSE	High mobility group protein B2 (High mobility group protein 2) (HMG-2)	Hmgb2 Hmg2
Q6P3A8	-0.312558019	15.3293444	-2.402407553	0.021584477	0.135287077	-3.633428276	reviewed	ODBB_MOUSE	2-oxoisovalerate dehydrogenase subunit beta, mitochondrial (EC 1.2.4.4) (Branched-chain alpha-keto acid dehydrogenase E1 component beta chain) (BCKDE1B) (BCKDH E1-beta)	Bckdhb
Q9JJI8	0.084066071	14.70516452	2.402213304	0.021594313	0.135287077	-3.633825182	reviewed	RL38_MOUSE	Large ribosomal subunit protein eL38 (60S ribosomal protein L38)	Rpl38
Q8R3L5	0.147043286	6.154815371	2.388734768	0.022286806	0.139119286	-3.66130968	reviewed	SO3A1_MOUSE	Solute carrier organic anion transporter family member 3A1 (MJAM) (Organic anion-transporting polypeptide D) (OATP-D) (Sodium-independent organic anion transporter D) (Solute carrier family 21 member 11)	Slco3a1 Oatp3a1 Oatpd Slc21a11
Q60960	0.179743785	11.37288666	2.388587662	0.022294474	0.139119286	-3.661609039	reviewed	IMA5_MOUSE	Importin subunit alpha-5 (Importin alpha-S1) (Karyopherin subunit alpha-1) (Nucleoprotein interactor 1) (NPI-1) (RAG cohort protein 2) (SRP1-beta)	Kpna1 Rch2
Q9D7A6	-0.674982812	8.807243163	-2.386905516	0.022382324	0.139304749	-3.66503125	reviewed	SRP19_MOUSE	Signal recognition particle 19 kDa protein (SRP19)	Srp19
Q9QYB1	0.235058332	15.8632471	2.386323672	0.022412783	0.139304749	-3.666214571	reviewed	CLIC4_MOUSE	Chloride intracellular channel protein 4 (mc3s5/mtCLIC) (Glutaredoxin-like oxidoreductase CLIC4) (EC 1.8.-.-)	Clic4
Q8CIN4	0.231248949	11.70360037	2.381414669	0.022671268	0.140617052	-3.676189996	reviewed	PAK2_MOUSE	Serine/threonine-protein kinase PAK 2 (EC 2.7.11.1) (Gamma-PAK) (p21-activated kinase 2) (PAK-2) [Cleaved into: PAK-2p27; PAK-2p34]	Pak2
Q00898	-0.37957401	15.97795667	-2.380448715	0.022722448	0.140617052	-3.678151147	reviewed	A1AT5_MOUSE	Alpha-1-antitrypsin 1-5 (Alpha-1 protease inhibitor 5) (Serine protease inhibitor 1-5) (Serine protease inhibitor A1e) (Serpin A1e)	Serpina1e Dom5 Spi1-5
Q3UMU9	0.237037335	10.39562126	2.379319403	0.022782415	0.140617052	-3.680443237	reviewed	HDGR2_MOUSE	Hepatoma-derived growth factor-related protein 2 (HRP-2)	Hdgfl2 Hdgfrp2
P11404	-0.480968775	21.91554188	-2.378936776	0.022802765	0.140617052	-3.681219651	reviewed	FABPH_MOUSE	Fatty acid-binding protein, heart (Fatty acid-binding protein 3) (Heart-type fatty acid-binding protein) (H-FABP) (Mammary-derived growth inhibitor) (MDGI)	Fabp3 Fabph1
Q60634	0.098555498	15.38836659	2.376331792	0.022941751	0.141197271	-3.686503231	reviewed	FLOT2_MOUSE	Flotillin-2 (Epidermal surface antigen) (ESA) (Membrane component chromosome 17 surface marker 1 homolog)	Flot2 Esa1 M17s1
Q9Z1E4	0.130340896	14.87053084	2.372705487	0.023136504	0.142117781	-3.693851395	reviewed	GYS1_MOUSE	Glycogen [starch] synthase, muscle (EC 2.4.1.11) (Glycogen synthase 1)	Gys1 Gys Gys3
Q3UN02	0.184061575	15.14605047	2.368406543	0.023369318	0.143268042	-3.702552116	reviewed	LCLT1_MOUSE	Lysocardiolipin acyltransferase 1 (EC 2.3.1.-) (1-acylglycerol-3-phosphate O-acyltransferase 8) (1-AGP acyltransferase 8) (1-AGPAT 8) (EC 2.3.1.51) (Acyl-CoA:lysocardiolipin acyltransferase 1)	Lclat1 Agpat8 Alcat1 Gm91 Lycat
Q9WVL0	-0.195775568	14.44236168	-2.366017668	0.023499604	0.14378649	-3.707382103	reviewed	MAAI_MOUSE	Maleylacetoacetate isomerase (MAAI) (EC 5.2.1.2) (GSTZ1-1) (Glutathione S-transferase zeta 1) (EC 2.5.1.18)	Gstz1 Maai
Q9D0W5	0.12171027	14.95559339	2.362610556	0.023686561	0.144448317	-3.714264763	reviewed	PPIL1_MOUSE	Peptidyl-prolyl cis-trans isomerase-like 1 (PPIase) (EC 5.2.1.8) (Rotamase PPIL1)	Ppil1
Q9JHW2	-0.096134805	15.41422917	-2.362373319	0.023699628	0.144448317	-3.714743736	reviewed	NIT2_MOUSE	Omega-amidase NIT2 (EC 3.5.1.3) (Nitrilase homolog 2)	Nit2 D16Ertd502e
O55023	0.079763199	14.08954083	2.359115588	0.023879734	0.145264532	-3.721317474	reviewed	IMPA1_MOUSE	Inositol monophosphatase 1 (IMP 1) (IMPase 1) (EC 3.1.3.25) (D-galactose 1-phosphate phosphatase) (EC 3.1.3.94) (Inositol-1(or 4)-monophosphatase 1) (Lithium-sensitive myo-inositol monophosphatase A1)	Impa1
P61082	0.159427304	14.77559359	2.352969147	0.024222915	0.146984803	-3.733702485	reviewed	UBC12_MOUSE	NEDD8-conjugating enzyme Ubc12 (EC 2.3.2.34) (NEDD8 carrier protein) (Ubiquitin-conjugating enzyme E2 M)	Ube2m Ubc-rs2 Ubc12
P47962	0.190102765	15.24000734	2.351925845	0.024281607	0.146984803	-3.73580241	reviewed	RL5_MOUSE	Large ribosomal subunit protein uL18 (60S ribosomal protein L5)	Rpl5
Q8R3Q0	0.175961133	12.06349864	2.351550858	0.024302734	0.146984803	-3.736557008	reviewed	SARAF_MOUSE	Store-operated calcium entry-associated regulatory factor (SARAF) (SOCE-associated regulatory factor) (Transmembrane protein 66)	Saraf Tmem66
Q91XF0	0.299507941	14.15546591	2.349754032	0.024404197	0.147315162	-3.740171609	reviewed	PNPO_MOUSE	Pyridoxine-5'-phosphate oxidase (EC 1.4.3.5) (Pyridoxamine-phosphate oxidase)	Pnpo
Q9JK42	-0.083674807	16.10793029	-2.348675701	0.024465272	0.147400918	-3.742339884	reviewed	PDK2_MOUSE	[Pyruvate dehydrogenase (acetyl-transferring)] kinase isozyme 2, mitochondrial (EC 2.7.11.2) (Pyruvate dehydrogenase kinase isoform 2) (PDH kinase 2)	Pdk2
Q9DCL8	0.200190762	12.9166011	2.338770689	0.025032762	0.150531618	-3.762222869	reviewed	IPP2_MOUSE	Protein phosphatase inhibitor 2 (IPP-2)	Ppp1r2
Q8C9H6	-1.055595639	10.9571017	-2.337887202	0.025083952	0.150551583	-3.763993391	reviewed	STRP2_MOUSE	Striatin-interacting proteins 2 (Protein FAM40B)	Strip2 Fam40b Kiaa1170 Stripb
Q9ERR7	0.183224681	11.56247673	2.336042653	0.025191132	0.150850862	-3.767688336	reviewed	SEP15_MOUSE	Selenoprotein F (15 kDa selenoprotein)	Selenof Sep15
Q80W21	-0.259450938	14.72906725	-2.335379834	0.025229747	0.150850862	-3.769015558	reviewed	GSTM7_MOUSE	Glutathione S-transferase Mu 7 (EC 2.5.1.18) (GST class-mu 7) (GSTM-7)	Gstm7
Q9CQQ7	-0.151833166	20.24362077	-2.3342221	0.025297322	0.150967892	-3.771333136	reviewed	AT5F1_MOUSE	ATP synthase F(0) complex subunit B1, mitochondrial (ATP synthase peripheral stalk-membrane subunit b) (ATP synthase subunit b) (ATPase subunit b)	Atp5pb Atp5f1
Q8BGA8	-0.182072065	10.35403454	-2.330748795	0.025501036	0.151693906	-3.778281069	reviewed	ACSM5_MOUSE	Acyl-coenzyme A synthetase ACSM5, mitochondrial (EC 6.2.1.2)	Acsm5 Macs3
Q99LC8	-0.248936802	7.746382565	-2.330393976	0.025521929	0.151693906	-3.778990418	reviewed	EI2BA_MOUSE	Translation initiation factor eIF2B subunit alpha (eIF2B GDP-GTP exchange factor subunit alpha)	Eif2b1
Q8WTY4	0.264852032	15.47290235	2.329685759	0.025563679	0.151693906	-3.780406042	reviewed	CPIN1_MOUSE	Anamorsin (Cytokine-induced apoptosis inhibitor 1) (Fe-S cluster assembly protein DRE2 homolog)	Ciapin1
Q9CXI0	-0.154637644	14.46067788	-2.326728918	0.025738652	0.152444556	-3.786312962	reviewed	COQ5_MOUSE	2-methoxy-6-polyprenyl-1,4-benzoquinol methylase, mitochondrial (EC 2.1.1.201) (Ubiquinone biosynthesis methyltransferase COQ5)	Coq5 D5Ertd33e
P35564	0.101744144	15.65395444	2.319499989	0.02617098	0.154487961	-3.800731284	reviewed	CALX_MOUSE	Calnexin	Canx
Q8BH43	0.231282531	11.5282468	2.318904002	0.026206913	0.154487961	-3.801918538	reviewed	WASF2_MOUSE	Actin-binding protein WASF2 (Protein WAVE-2) (Wiskott-Aldrich syndrome protein family member 2) (WASP family protein member 2)	Wasf2 Wave2
P46938	0.218511611	12.00681186	2.318504514	0.026231024	0.154487961	-3.802714228	reviewed	YAP1_MOUSE	Transcriptional coactivator YAP1 (Yes-associated protein 1) (Protein yorkie homolog) (Yes-associated protein YAP65 homolog)	Yap1 Yap Yap65
Q6PB66	-0.16959537	16.01636388	-2.308754711	0.026825694	0.157301448	-3.822102564	reviewed	LPPRC_MOUSE	Leucine-rich PPR motif-containing protein, mitochondrial (130 kDa leucine-rich protein) (LRP 130) (mLRP130)	Lrpprc Lrp130
Q8CJ19	0.220396455	11.81843624	2.308184731	0.026860832	0.157301448	-3.82323417	reviewed	MICA3_MOUSE	[F-actin]-monooxygenase MICAL3 (EC 1.14.13.225) (Molecule interacting with CasL protein 3) (MICAL-3)	Mical3 Kiaa0819 Kiaa1364
Q9Z0F7	0.303850414	14.71233731	2.306837166	0.026944069	0.157301448	-3.82590874	reviewed	SYUG_MOUSE	Gamma-synuclein (Persyn)	Sncg Persyn
P34022	0.231341092	13.95726752	2.306810054	0.026945746	0.157301448	-3.825962538	reviewed	RANG_MOUSE	Ran-specific GTPase-activating protein (HpaII tiny fragments locus 9a protein) (Ran-binding protein 1) (RANBP1)	Ranbp1 Htf9-a Htf9a
P51863	0.111604678	12.08660941	2.306598788	0.026958817	0.157301448	-3.82638174	reviewed	VA0D1_MOUSE	V-type proton ATPase subunit d 1 (V-ATPase subunit d 1) (P39) (Physophilin) (V-ATPase 40 kDa accessory protein) (V-ATPase AC39 subunit) (Vacuolar proton pump subunit d 1)	Atp6v0d1 Atp6d
Q924T2	0.10908004	11.11358846	2.302554286	0.027210159	0.158351561	-3.834401564	reviewed	RT02_MOUSE	Small ribosomal subunit protein uS2m (28S ribosomal protein S2, mitochondrial) (MRP-S2) (S2mt)	Mrps2
E9Q557	0.218740252	16.14708771	2.302084508	0.027239489	0.158351561	-3.835332415	reviewed	DESP_MOUSE	Desmoplakin (DP)	Dsp
Q91YT0	-0.189749855	18.46080617	-2.301011041	0.027306617	0.158370197	-3.837458938	reviewed	NDUV1_MOUSE	NADH dehydrogenase [ubiquinone] flavoprotein 1, mitochondrial (NDUFV1) (EC 7.1.1.2) (Complex I-51kD) (CI-51kD) (NADH-ubiquinone oxidoreductase 51 kDa subunit)	Ndufv1
Q8BH35	-0.215912718	14.26300817	-2.300423711	0.027343408	0.158370197	-3.838622124	reviewed	CO8B_MOUSE	Complement component C8 beta chain (Complement component 8 subunit beta)	C8b
O55229	-0.417759031	8.032773442	-2.299223224	0.027418745	0.158514622	-3.840998964	reviewed	CHKB_MOUSE	Choline/ethanolamine kinase (Choline kinase beta) (CK) (CKB) (EC 2.7.1.32) (Ethanolamine kinase) (EK) (EC 2.7.1.82) (choline/ethanolamine kinase beta) (CKEKB)	Chkb Chetk Chkl
Q6ZWX6	0.095156886	13.92218209	2.296038693	0.027619499	0.159382245	-3.847299604	reviewed	IF2A_MOUSE	Eukaryotic translation initiation factor 2 subunit 1 (Eukaryotic translation initiation factor 2 subunit alpha) (eIF-2-alpha) (eIF-2A) (eIF-2alpha) (eIF2-alpha)	Eif2s1 Eif2a
Q8K009	-0.133741181	10.68399133	-2.292593785	0.027838153	0.160349798	-3.854108181	reviewed	AL1L2_MOUSE	Mitochondrial 10-formyltetrahydrofolate dehydrogenase (Mitochondrial 10-FTHFDH) (mtFDH) (EC 1.5.1.6) (Aldehyde dehydrogenase family 1 member L2)	Aldh1l2
P32067	0.144083509	14.23452457	2.291052987	0.027936452	0.16062183	-3.857151013	reviewed	LA_MOUSE	Lupus La protein homolog (La autoantigen homolog) (La ribonucleoprotein)	Ssb Ss-b
Q9DCM2	-0.147085746	17.64941333	-2.289734934	0.028020788	0.160812733	-3.859752763	reviewed	GSTK1_MOUSE	Glutathione S-transferase kappa 1 (EC 2.5.1.18) (GST 13-13) (GST class-kappa) (GSTK1-1) (mGSTK1) (Glutathione S-transferase subunit 13)	Gstk1
Q9CR61	-0.206397479	18.01913972	-2.286462624	0.028231157	0.161724933	-3.86620733	reviewed	NDUB7_MOUSE	NADH dehydrogenase [ubiquinone] 1 beta subcomplex subunit 7 (Complex I-B18) (CI-B18) (NADH-ubiquinone oxidoreductase B18 subunit)	Ndufb7
Q8CI51	0.222000255	17.58823984	2.285356117	0.028302612	0.16183948	-3.868388358	reviewed	PDLI5_MOUSE	PDZ and LIM domain protein 5 (Enigma homolog) (Enigma-like PDZ and LIM domains protein)	Pdlim5 Enh
Q01149	0.357789674	11.95294839	2.283975719	0.028391981	0.162055864	-3.871108159	reviewed	CO1A2_MOUSE	Collagen alpha-2(I) chain (Alpha-2 type I collagen)	Col1a2 Cola2
P97823	-0.186901305	17.40368413	-2.280923682	0.028590475	0.162893198	-3.877117298	reviewed	LYPA1_MOUSE	Acyl-protein thioesterase 1 (APT-1) (EC 3.1.2.-) (Lysophospholipase 1) (Lysophospholipase I) (LPL-I) (LysoPLA I) (Palmitoyl-protein hydrolase) (EC 3.1.2.22)	Lypla1 Apt1 Pla1a
Q3TMH2	-0.139161764	12.6333628	-2.278968811	0.028718267	0.163096609	-3.880963122	reviewed	SCRN3_MOUSE	Secernin-3	Scrn3
Q9D2G2	-0.281318919	19.23399704	-2.278791315	0.028729896	0.163096609	-3.881312189	reviewed	ODO2_MOUSE	Dihydrolipoyllysine-residue succinyltransferase component of 2-oxoglutarate dehydrogenase complex, mitochondrial (EC 2.3.1.61) (2-oxoglutarate dehydrogenase complex component E2) (OGDC-E2) (Dihydrolipoamide succinyltransferase component of 2-oxoglutarate dehydrogenase complex) (E2K)	Dlst
Q7TPW1	0.312769529	14.92283529	2.277060454	0.028843512	0.163269327	-3.884715092	reviewed	NEXN_MOUSE	Nexilin (F-actin-binding protein)	Nexn
Q9D0J8	0.358785354	16.71087663	2.27674674	0.028864148	0.163269327	-3.885331656	reviewed	PTMS_MOUSE	Parathymosin	Ptms
P49443	0.18389634	14.41977655	2.27384791	0.029055458	0.164056401	-3.891025951	reviewed	PPM1A_MOUSE	Protein phosphatase 1A (EC 3.1.3.16) (Protein phosphatase 2C isoform alpha) (PP2C-alpha) (Protein phosphatase IA)	Ppm1a Pppm1a
O88543	0.196200021	13.8495305	2.271799185	0.02919135	0.164528306	-3.895047119	reviewed	CSN3_MOUSE	COP9 signalosome complex subunit 3 (SGN3) (Signalosome subunit 3) (JAB1-containing signalosome subunit 3)	Cops3 Csn3
Q8K0E8	0.172486317	15.83147421	2.270523812	0.029276232	0.164711541	-3.897549025	reviewed	FIBB_MOUSE	Fibrinogen beta chain [Cleaved into: Fibrinopeptide B; Fibrinogen beta chain]	Fgb
Q9JMD0	0.150284897	8.71155526	2.267668609	0.029467064	0.165489137	-3.903146327	reviewed	ZN207_MOUSE	BUB3-interacting and GLEBS motif-containing protein ZNF207 (BuGZ) (49 kDa zinc finger protein) (Zinc finger protein 207)	Znf207 Bugz Zep Zfp207
Q9D0R2	0.194622789	15.99130802	2.266180588	0.029566959	0.165754167	-3.906061357	reviewed	SYTC_MOUSE	Threonine--tRNA ligase 1, cytoplasmic (EC 6.1.1.3) (Threonine--tRNA ligase, cytoplasmic) (Threonyl-tRNA synthetase) (ThrRS) (Threonyl-tRNA synthetase 1)	Tars1 Tars
P47757	0.156053754	16.73666446	2.262630092	0.029806542	0.166536503	-3.913011053	reviewed	CAPZB_MOUSE	F-actin-capping protein subunit beta (CapZ beta)	Capzb Cappb1
P56379	-0.401238589	19.15773152	-2.261131868	0.029908161	0.166536503	-3.915941236	reviewed	ATP68_MOUSE	ATP synthase subunit ATP5MJ, mitochondrial (6.8 kDa mitochondrial proteolipid protein) (MLQ) (ATP synthase membrane subunit 6.8PL) (ATP synthase subunit ATP5MPL, mitochondrial)	Atp5mj Atp5mpl Mp68
P55292	0.193764191	12.2022624	2.260197495	0.029971693	0.166536503	-3.917767929	reviewed	DSC2_MOUSE	Desmocollin-2 (Epithelial type 2 desmocollin)	Dsc2 Dsc3
P62242	0.116404271	15.11608424	2.260000387	0.02998511	0.166536503	-3.918153201	reviewed	RS8_MOUSE	Small ribosomal subunit protein eS8 (40S ribosomal protein S8)	Rps8
Q8K010	-0.14533103	14.81243646	-2.259623648	0.030010771	0.166536503	-3.918889518	reviewed	OPLA_MOUSE	5-oxoprolinase (EC 3.5.2.9) (5-oxo-L-prolinase) (5-OPase) (Pyroglutamase)	Oplah
Q9Z2I8	0.179644355	18.06173074	2.25942619	0.030024228	0.166536503	-3.919275402	reviewed	SUCB2_MOUSE	Succinate--CoA ligase [GDP-forming] subunit beta, mitochondrial (EC 6.2.1.4) (GTP-specific succinyl-CoA synthetase subunit beta) (G-SCS) (GTPSCS) (Succinyl-CoA synthetase beta-G chain) (SCS-betaG)	Suclg2
Q8BTI8	0.174475112	10.26402463	2.257508212	0.030155223	0.166968623	-3.92302233	reviewed	SRRM2_MOUSE	Serine/arginine repetitive matrix protein 2	Srrm2 Kiaa0324
Q91VR2	-0.197834066	19.28971103	-2.248753285	0.030759695	0.170016242	-3.940095799	reviewed	ATPG_MOUSE	ATP synthase subunit gamma, mitochondrial (ATP synthase F1 subunit gamma) (F-ATPase gamma subunit)	Atp5f1c Atp5c1
Q5SW19	0.137587328	13.4411025	2.247725011	0.030831398	0.17011359	-3.94209786	reviewed	CLU_MOUSE	Clustered mitochondria protein homolog	Cluh Kiaa0664
Q99MN9	-0.110909774	16.18400819	-2.244435772	0.031061765	0.171000917	-3.948497464	reviewed	PCCB_MOUSE	Propionyl-CoA carboxylase beta chain, mitochondrial (PCCase subunit beta) (EC 6.4.1.3) (Propanoyl-CoA:carbon dioxide ligase subunit beta)	Pccb
P12367	-0.097221538	14.70268943	-2.243582856	0.031121751	0.171000917	-3.950155773	reviewed	KAP2_MOUSE	cAMP-dependent protein kinase type II-alpha regulatory subunit	Prkar2a
Q8R5J9	0.144007229	14.20689219	2.242462146	0.031200729	0.171000917	-3.952334038	reviewed	PRAF3_MOUSE	PRA1 family protein 3 (ADP-ribosylation factor-like protein 6-interacting protein 5) (ARL-6-interacting protein 5) (Aip-5) (Addicsin) (GTRAP3-18) (Glutamate transporter EAAC1-interacting protein) (Prenylated Rab acceptor protein 2) (Protein JWa)	Arl6ip5 Aip5 Jwa Pra2 Praf3
P19221	0.111981613	14.38795741	2.242181935	0.031220503	0.171000917	-3.952878541	reviewed	THRB_MOUSE	Prothrombin (EC 3.4.21.5) (Coagulation factor II) [Cleaved into: Activation peptide fragment 1; Activation peptide fragment 2; Thrombin light chain; Thrombin heavy chain]	F2 Cf2
Q61702	0.16194465	12.78359051	2.241565028	0.031264079	0.171000917	-3.954077133	reviewed	ITIH1_MOUSE	Inter-alpha-trypsin inhibitor heavy chain H1 (ITI heavy chain H1) (ITI-HC1) (Inter-alpha-inhibitor heavy chain 1)	Itih1
P70336	0.145623975	14.6335918	2.237947348	0.031520709	0.172105262	-3.961100995	reviewed	ROCK2_MOUSE	Rho-associated protein kinase 2 (EC 2.7.11.1) (Rho-associated, coiled-coil-containing protein kinase 2) (Rho-associated, coiled-coil-containing protein kinase II) (ROCK-II) (p164 ROCK-2)	Rock2
O70318	0.148556013	13.13769278	2.237171372	0.031576	0.172108355	-3.962606481	reviewed	E41L2_MOUSE	Band 4.1-like protein 2 (Erythrocyte membrane protein band 4.1-like 2) (Generally expressed protein 4.1) (4.1G)	Epb41l2 Epb4.1l2
Q3U7R1	0.141411637	12.09630773	2.233108535	0.031866907	0.173176958	-3.970482502	reviewed	ESYT1_MOUSE	Extended synaptotagmin-1 (E-Syt1) (Membrane-bound C2 domain-containing protein)	Esyt1 Fam62a Mbc2
O08553	0.102631344	15.16405585	2.232858404	0.031884895	0.173176958	-3.970967046	reviewed	DPYL2_MOUSE	Dihydropyrimidinase-related protein 2 (DRP-2) (Unc-33-like phosphoprotein 2) (ULIP-2)	Dpysl2 Crmp2 Ulip2
Q91VW3	0.259684724	14.35671878	2.232131169	0.031937245	0.173176958	-3.972375584	reviewed	SH3L3_MOUSE	SH3 domain-binding glutamic acid-rich-like protein 3	Sh3bgrl3
Q99KJ8	0.150024511	14.64486418	2.230985192	0.032019894	0.173326275	-3.974594462	reviewed	DCTN2_MOUSE	Dynactin subunit 2 (50 kDa dynein-associated polypeptide) (Dynactin complex 50 kDa subunit) (DCTN-50) (Growth cone membrane protein 23-48K) (GMP23-48K) (p50 dynamitin)	Dctn2
Q791V5	-0.14659281	15.74357636	-2.228250421	0.032217899	0.173986269	-3.979886176	reviewed	MTCH2_MOUSE	Mitochondrial carrier homolog 2 (Met-induced mitochondrial protein)	Mtch2 Mimp
Q3UUI3	-0.124750945	12.02327628	-2.227409604	0.032278997	0.173986269	-3.981512159	reviewed	THEM4_MOUSE	Acyl-coenzyme A thioesterase THEM4 (Acyl-CoA thioesterase THEM4) (EC 3.1.2.2) (Carboxyl-terminal modulator protein) (Thioesterase superfamily member 4)	Them4 Ctmp
Q8QZY1	0.163101954	12.96574331	2.227013922	0.032307784	0.173986269	-3.982277177	reviewed	EIF3L_MOUSE	Eukaryotic translation initiation factor 3 subunit L (eIF3l) (66 kDa tyrosine-rich heat shock protein) (67 kDa polymerase-associated factor) (Eukaryotic translation initiation factor 3 subunit 6-interacting protein) (Eukaryotic translation initiation factor 3 subunit E-interacting protein) (HSP-66Y) (PAF67)	Eif3l Eif3eip Eif3s6ip Paf67
Q80U93	0.219636689	9.482912174	2.226225054	0.032365246	0.173997776	-3.983802082	reviewed	NU214_MOUSE	Nuclear pore complex protein Nup214 (214 kDa nucleoporin) (Nucleoporin Nup214)	Nup214 Kiaa0023
E9QAT4	0.132650527	12.60248263	2.22074	0.032767312	0.17569298	-3.994393671	reviewed	SC16A_MOUSE	Protein transport protein Sec16A (SEC16 homolog A) (p250)	Sec16a Kiaa0310 Sec16
Q9QWV4	0.144440876	14.10445762	2.219927432	0.032827252	0.17569298	-3.995961069	reviewed	MLF1_MOUSE	Myeloid leukemia factor 1 (Hematopoietic lineage switch 7) (Myelodysplasia-myeloid leukemia factor 1)	Mlf1 Hls7
Q8CD19	-0.346569793	13.41792518	-2.219320729	0.032872071	0.17569298	-3.997131083	reviewed	LANC3_MOUSE	LanC-like protein 3	Lancl3
P56480	-0.11102809	22.10336462	-2.218888584	0.032904027	0.17569298	-3.997964321	reviewed	ATPB_MOUSE	ATP synthase subunit beta, mitochondrial (EC 7.1.2.2) (ATP synthase F1 subunit beta)	Atp5f1b Atp5b
Q7TQ95	0.114578641	15.60955591	2.217953162	0.032973295	0.175764431	-3.999767532	reviewed	LNP_MOUSE	Endoplasmic reticulum junction formation protein lunapark (ER junction formation factor lunapark) (Protein ulnaless)	Lnpk Kiaa1715 Lnp Uln
Q8BG32	0.10065012	14.36632236	2.21675853	0.033061947	0.175938789	-4.002069592	reviewed	PSD11_MOUSE	26S proteasome non-ATPase regulatory subunit 11 (26S proteasome regulatory subunit RPN6) (26S proteasome regulatory subunit S9) (26S proteasome regulatory subunit p44.5)	Psmd11
Q3UJB9	0.148242613	11.72208477	2.215066742	0.033187856	0.17618703	-4.005328083	reviewed	EDC4_MOUSE	Enhancer of mRNA-decapping protein 4	Edc4
P47811	-0.28471952	15.6094601	-2.213931677	0.033272571	0.17618703	-4.007513242	reviewed	MK14_MOUSE	Mitogen-activated protein kinase 14 (MAP kinase 14) (MAPK 14) (EC 2.7.11.24) (CRK1) (Mitogen-activated protein kinase p38 alpha) (MAP kinase p38 alpha)	Mapk14 Crk1 Csbp1 Csbp2
O35459	-0.455267056	19.39100239	-2.213876957	0.03327666	0.17618703	-4.007618565	reviewed	ECH1_MOUSE	Delta(3,5)-Delta(2,4)-dienoyl-CoA isomerase, mitochondrial (EC 5.3.3.-)	Ech1
Q9CWW6	0.236876371	12.1886983	2.21238212	0.033388533	0.176283393	-4.010495001	reviewed	PIN4_MOUSE	Peptidyl-prolyl cis-trans isomerase NIMA-interacting 4 (EC 5.2.1.8) (Parvulin-14) (Par14) (Peptidyl-prolyl cis-trans isomerase Pin4) (PPIase Pin4) (Rotamase Pin4)	Pin4
P56380	-0.150340525	14.59466867	-2.212136271	0.033406964	0.176283393	-4.010967937	reviewed	AP4A_MOUSE	Bis(5'-nucleosyl)-tetraphosphatase [asymmetrical] (EC 3.6.1.17) (Diadenosine 5',5'''-P1,P4-tetraphosphate asymmetrical hydrolase) (Ap4A hydrolase) (Ap4Aase) (Diadenosine tetraphosphatase) (Nucleoside diphosphate-linked moiety X motif 2) (Nudix motif 2)	Nudt2 Apah1
Q64213	0.124030768	11.03652406	2.210043085	0.033564258	0.176816735	-4.014992957	reviewed	SF01_MOUSE	Splicing factor 1 (CW17) (Mammalian branch point-binding protein) (BBP) (mBBP) (Transcription factor ZFM1) (mZFM) (Zinc finger gene in MEN1 locus) (Zinc finger protein 162)	Sf1 Zfm1 Zfp162
Q58A65	0.151829959	14.82825464	2.20739832	0.033763944	0.177332218	-4.020074523	reviewed	JIP4_MOUSE	C-Jun-amino-terminal kinase-interacting protein 4 (JIP-4) (JNK-interacting protein 4) (JNK-associated leucine-zipper protein) (JLP) (JNK/SAPK-associated protein 2) (JSAP2) (Mitogen-activated protein kinase 8-interacting protein 4) (Sperm-associated antigen 9)	Spag9 Jip4 Jsap2 Kiaa0516 Mapk8ip4
Q8R123	0.105282218	14.05762758	2.207253874	0.03377488	0.177332218	-4.020351924	reviewed	FAD1_MOUSE	FAD synthase (EC 2.7.7.2) (FAD pyrophosphorylase) (FMN adenylyltransferase) (Flavin adenine dinucleotide synthase) [Includes: Molybdenum cofactor biosynthesis protein-like region; FAD synthase region]	Flad1
Q9QYC0	0.149956996	15.43596349	2.20413026	0.034012152	0.177988279	-4.026347348	reviewed	ADDA_MOUSE	Alpha-adducin (Erythrocyte adducin subunit alpha)	Add1
G5E829	0.117524547	11.32102949	2.204116759	0.034013181	0.177988279	-4.026373248	reviewed	AT2B1_MOUSE	Plasma membrane calcium-transporting ATPase 1 (EC 7.2.2.10) (Plasma membrane calcium ATPase isoform 1) (PMCA1) (Plasma membrane calcium pump isoform 1)	Atp2b1
Q9D0F9	-0.117461895	17.32277017	-2.203376675	0.034069617	0.177988279	-4.027792813	reviewed	PGM1_MOUSE	Phosphoglucomutase-1 (PGM 1) (EC 5.4.2.2) (Glucose phosphomutase 1) (Phosphoglucomutase-2)	Pgm1 Pgm2
P47857	-0.122626106	18.48604678	-2.201919234	0.034180999	0.178274033	-4.030587301	reviewed	PFKAM_MOUSE	ATP-dependent 6-phosphofructokinase, muscle type (ATP-PFK) (PFK-M) (EC 2.7.1.11) (6-phosphofructokinase type A) (Phosphofructo-1-kinase isozyme A) (PFK-A) (Phosphohexokinase)	Pfkm Pfk-m Pfka
Q99PR8	0.136472716	14.91521538	2.197898035	0.034489996	0.179587811	-4.0382903	reviewed	HSPB2_MOUSE	Heat shock protein beta-2 (HspB2)	Hspb2
A2AGT5	0.15378402	12.61432472	2.19371853	0.03481379	0.180974167	-4.046285299	reviewed	CKAP5_MOUSE	Cytoskeleton-associated protein 5	Ckap5
Q9CZ42	-0.120303766	15.45375126	-2.192171387	0.034934335	0.181004857	-4.049241926	reviewed	NNRD_MOUSE	ATP-dependent (S)-NAD(P)H-hydrate dehydratase (EC 4.2.1.93) (ATP-dependent NAD(P)HX dehydratase) (Carbohydrate kinase domain-containing protein) (NAD(P)HX dehydratase)	Naxd Carkd
Q5M6W3	0.466064048	10.62376245	2.191922652	0.034953749	0.181004857	-4.049717118	reviewed	CLHC1_MOUSE	Clathrin heavy chain linker domain-containing protein 1	Clhc1
Q924D0	-0.093654051	17.11939295	-2.191428425	0.034992354	0.181004857	-4.050661185	reviewed	RT4I1_MOUSE	Reticulon-4-interacting protein 1, mitochondrial (NOGO-interacting mitochondrial protein)	Rtn4ip1 Nimp
Q8CI51-3	0.267159782	16.06573396	2.190551479	0.035060946	0.181061867	-4.052335922	NA	NA	NA	NA
P47809	0.118549607	12.41359784	2.186313998	0.035394079	0.18202986	-4.060421266	reviewed	MP2K4_MOUSE	Dual specificity mitogen-activated protein kinase kinase 4 (MAP kinase kinase 4) (MAPKK 4) (EC 2.7.12.2) (C-JUN N-terminal kinase kinase 1) (JNK kinase 1) (JNKK 1) (JNK-activating kinase 1) (MAPK/ERK kinase 4) (MEK 4) (SAPK/ERK kinase 1) (SEK1)	Map2k4 Jnkk1 Mek4 Mkk4 Prkmk4 Sek1 Serk1 Skk1
Q3TC72	-0.098467304	15.36616019	-2.186227317	0.035400923	0.18202986	-4.060586534	reviewed	FAH2A_MOUSE	Oxaloacetate tautomerase Fahd2a, mitochondrial (EC 5.3.2.2) (Fumarylacetoacetate hydrolase domain-containing protein 2A)	Fahd2a
Q60759	-0.106405242	14.3954146	-2.18596012	0.035422027	0.18202986	-4.061095948	reviewed	GCDH_MOUSE	Glutaryl-CoA dehydrogenase, mitochondrial (GCD) (EC 1.3.8.6)	Gcdh
Q8BU85	0.25835838	13.51742024	2.182718209	0.035678969	0.183051157	-4.067272942	reviewed	MSRB3_MOUSE	Methionine-R-sulfoxide reductase B3, mitochondrial (MsrB3) (EC 1.8.4.12) (EC 1.8.4.14)	Msrb3
O88441	-0.269807408	15.90228552	-2.181749725	0.035756049	0.18314784	-4.069116903	reviewed	MTX2_MOUSE	Metaxin-2 (Mitochondrial outer membrane import complex protein 2)	Mtx2 MNCb-0780
P09055	0.287894336	14.21970037	2.175904434	0.036224412	0.185245162	-4.080232982	reviewed	ITB1_MOUSE	Integrin beta-1 (Fibronectin receptor subunit beta) (VLA-4 subunit beta) (CD antigen CD29)	Itgb1
O55126	-0.154376715	19.16276377	-2.173696039	0.036402776	0.185855082	-4.084426838	reviewed	NIPS2_MOUSE	Protein NipSnap homolog 2 (NipSnap2) (Glioblastoma-amplified sequence)	Nipsnap2 Gbas
Q9DBP5	0.20205868	14.99973525	2.171214893	0.036604099	0.186580052	-4.089134806	reviewed	KCY_MOUSE	UMP-CMP kinase (EC 2.7.4.14) (Deoxycytidylate kinase) (CK) (dCMP kinase) (Nucleoside-diphosphate kinase) (EC 2.7.4.6) (Uridine monophosphate/cytidine monophosphate kinase) (UMP/CMP kinase) (UMP/CMPK)	Cmpk1 Cmk Cmpk Uck Umk Umpk
Q6NZC7	0.191197065	10.73408588	2.169424035	0.036750025	0.18702076	-4.09253042	reviewed	S23IP_MOUSE	SEC23-interacting protein	Sec23ip
Q8BTJ4	-0.287517799	8.449183413	-2.167976022	0.036868392	0.187219561	-4.095274417	reviewed	ENPP4_MOUSE	Bis(5'-adenosyl)-triphosphatase enpp4 (EC 3.6.1.29) (AP3A hydrolase) (AP3Aase) (Ectonucleotide pyrophosphatase/phosphodiesterase family member 4) (E-NPP 4) (NPP-4)	Enpp4 Kiaa0879
P62918	0.26611828	16.46142099	2.166797022	0.036965019	0.187219561	-4.097507603	reviewed	RL8_MOUSE	Large ribosomal subunit protein uL2 (60S ribosomal protein L8)	Rpl8
Q8VBV7	0.121960194	15.38526199	2.166764613	0.036967678	0.187219561	-4.097568978	reviewed	CSN8_MOUSE	COP9 signalosome complex subunit 8 (SGN8) (Signalosome subunit 8) (COP9 homolog) (JAB1-containing signalosome subunit 8)	Cops8 Csn8
Q3TBW2	-0.307404697	11.1572475	-2.165612571	0.037062318	0.187397091	-4.099750186	reviewed	RM10_MOUSE	Large ribosomal subunit protein uL10m (39S ribosomal protein L10, mitochondrial) (L10mt) (MRP-L10)	Mrpl10
Q9DC69	-0.208648708	18.69113341	-2.162030619	0.03735795	0.188588686	-4.106526407	reviewed	NDUA9_MOUSE	NADH dehydrogenase [ubiquinone] 1 alpha subcomplex subunit 9, mitochondrial (Complex I-39kD) (CI-39kD) (NADH-ubiquinone oxidoreductase 39 kDa subunit)	Ndufa9
Q91V16	-0.312904363	17.34572101	-2.160283582	0.037502896	0.188919834	-4.109828299	reviewed	ETFR1_MOUSE	Electron transfer flavoprotein regulatory factor 1 (Growth hormone-inducible soluble protein) (LYR motif-containing protein 5)	Etfrf1 Lyrm5
P37889	0.265777764	12.50043741	2.15925964	0.037588081	0.188919834	-4.1117626	reviewed	FBLN2_MOUSE	Fibulin-2 (FIBL-2)	Fbln2
Q8K3H0	0.119896536	12.61462064	2.159071437	0.037603757	0.188919834	-4.112118052	reviewed	DP13A_MOUSE	DCC-interacting protein 13-alpha (Dip13-alpha) (Adapter protein containing PH domain, PTB domain and leucine zipper motif 1)	Appl1 Dip13a Kiaa1428
Q9JHQ5	0.179648614	14.66808723	2.158223269	0.037674475	0.188962863	-4.113719669	reviewed	LZTL1_MOUSE	Leucine zipper transcription factor-like protein 1	Lztfl1
P63325	0.212977359	16.32329188	2.157113153	0.037767212	0.188962863	-4.115815205	reviewed	RS10_MOUSE	Small ribosomal subunit protein eS10 (40S ribosomal protein S10)	Rps10
Q9QZH6	-0.088432719	11.56245304	-2.156552944	0.037814087	0.188962863	-4.116872385	reviewed	ECSIT_MOUSE	Evolutionarily conserved signaling intermediate in Toll pathway, mitochondrial (Protein SITPEC)	Ecsit Sitpec
Q3UBX0	0.202735781	13.62817382	2.156092463	0.037852656	0.188962863	-4.117741209	reviewed	TM109_MOUSE	Voltage-gated monoatomic cation channel TMEM109 (Mitsugumin-23) (Mg23) (Transmembrane protein 109)	Tmem109
Q9CRB8	-0.355971111	15.59338863	-2.153440063	0.038075497	0.189641471	-4.12274294	reviewed	MTFP1_MOUSE	Mitochondrial fission process protein 1 (Mitochondrial 18 kDa protein) (MTP18)	Mtfp1 Mtp18
O70400	0.179521023	15.05604707	2.153040197	0.038109192	0.189641471	-4.123496575	reviewed	PDLI1_MOUSE	PDZ and LIM domain protein 1 (C-terminal LIM domain protein 1) (Elfin) (LIM domain protein CLP-36)	Pdlim1 Clim1
P19253	0.142453423	15.27853115	2.150562945	0.038318531	0.18988556	-4.128163122	reviewed	RL13A_MOUSE	Large ribosomal subunit protein uL13 (60S ribosomal protein L13a) (Transplantation antigen P198) (Tum-P198 antigen)	Rpl13a P198 Tstap198-7
P47753	0.168861177	12.29238112	2.150395583	0.03833271	0.18988556	-4.128478243	reviewed	CAZA1_MOUSE	F-actin-capping protein subunit alpha-1 (CapZ alpha-1)	Capza1 Cappa1
Q99KH8	0.120427417	12.57086152	2.150316953	0.038339374	0.18988556	-4.128626288	reviewed	STK24_MOUSE	Serine/threonine-protein kinase 24 (EC 2.7.11.1) (Mammalian STE20-like protein kinase 3) (MST-3) (STE20-like kinase MST3) [Cleaved into: Serine/threonine-protein kinase 24 35 kDa subunit (Mammalian STE20-like protein kinase 3 N-terminal) (MST3/N); Serine/threonine-protein kinase 24 12 kDa subunit (Mammalian STE20-like protein kinase 3 C-terminal) (MST3/C)]	Stk24 Mst3 Stk3
Q68FL6	0.1771832	11.72418962	2.149286414	0.038426801	0.19001932	-4.130566197	reviewed	SYMC_MOUSE	Methionine--tRNA ligase, cytoplasmic (EC 6.1.1.10) (Methionyl-tRNA synthetase) (MetRS)	Mars1 Mars
Q9D7S9	0.139003755	11.98543815	2.146847489	0.038634413	0.190486701	-4.135154459	reviewed	CHMP5_MOUSE	Charged multivesicular body protein 5 (Chromatin-modifying protein 5) (SNF7 domain-containing protein 2)	Chmp5 Snf7dc2
P70168	0.106617661	14.56685847	2.14675327	0.038642453	0.190486701	-4.13533163	reviewed	IMB1_MOUSE	Importin subunit beta-1 (Karyopherin subunit beta-1) (Nuclear factor p97) (Pore targeting complex 97 kDa subunit) (PTAC97) (SCG)	Kpnb1 Impnb
P24668	0.207056038	11.79468427	2.145450878	0.038753745	0.190736353	-4.137780062	reviewed	MPRD_MOUSE	Cation-dependent mannose-6-phosphate receptor (CD Man-6-P receptor) (CD-MPR) (46 kDa mannose 6-phosphate receptor) (MPR 46)	M6pr 46mpr
Q62448	0.100724001	12.92300603	2.143770006	0.038897799	0.191146216	-4.140938338	reviewed	IF4G2_MOUSE	Eukaryotic translation initiation factor 4 gamma 2 (eIF-4-gamma 2) (eIF-4G 2) (eIF4G 2) (Novel APOBEC-1 target 1) (Translation repressor NAT1) (p97)	Eif4g2 Nat1
P36993	0.13067257	14.36995555	2.142399434	0.03901561	0.191251341	-4.143512175	reviewed	PPM1B_MOUSE	Protein phosphatase 1B (EC 3.1.3.16) (Protein phosphatase 2C isoform beta) (PP2C-beta)	Ppm1b Pp2c2 Pppm1b
Q91V41	0.119464624	15.30417237	2.142106693	0.039040814	0.191251341	-4.14406176	reviewed	RAB14_MOUSE	Ras-related protein Rab-14 (EC 3.6.5.2)	Rab14
O08759	0.123009546	14.41531029	2.140920649	0.039143077	0.191454085	-4.146287817	reviewed	UBE3A_MOUSE	Ubiquitin-protein ligase E3A (EC 2.3.2.26) (HECT-type ubiquitin transferase E3A) (Oncogenic protein-associated protein E6-AP)	Ube3a
P97333	0.187621221	11.80126684	2.138151918	0.039382724	0.192327124	-4.151480713	reviewed	NRP1_MOUSE	Neuropilin-1 (A5 protein) (CD antigen CD304)	Nrp1 Nrp
A2AJI0	0.149069626	14.19519623	2.134432726	0.039706681	0.193525643	-4.15844815	reviewed	MA7D1_MOUSE	MAP7 domain-containing protein 1	Map7d1 Kiaa1187 Mtap7d1
Q9CZM2	0.240291094	15.16454777	2.133469276	0.039790985	0.193525643	-4.160251536	reviewed	RL15_MOUSE	Large ribosomal subunit protein eL15 (60S ribosomal protein L15)	Rpl15
Q62086	-0.262407584	9.479840595	-2.133220859	0.039812748	0.193525643	-4.160716422	reviewed	PON2_MOUSE	Serum paraoxonase/arylesterase 2 (PON 2) (EC 3.1.1.2) (EC 3.1.1.81) (Aromatic esterase 2) (A-esterase 2) (Serum aryldialkylphosphatase 2)	Pon2
P70218	0.278922865	10.38872868	2.132129512	0.03990848	0.19369162	-4.16275827	reviewed	M4K1_MOUSE	Mitogen-activated protein kinase kinase kinase kinase 1 (EC 2.7.11.1) (Hematopoietic progenitor kinase) (HPK) (MAPK/ERK kinase kinase kinase 1) (MEK kinase kinase 1) (MEKKK 1)	Map4k1 Hpk1
Q7TSV4	0.130215853	13.6920664	2.130379368	0.040062427	0.194139186	-4.166031017	reviewed	PGM2_MOUSE	Phosphopentomutase (EC 5.4.2.7) (Glucose phosphomutase 2) (Phosphodeoxyribomutase) (Phosphoglucomutase-1) (Phosphoglucomutase-2) (PGM 2) (EC 5.4.2.2)	Pgm2 Pgm1
Q8VE97	0.153206898	8.841405047	2.128536419	0.040225104	0.194627617	-4.16947508	reviewed	SRSF4_MOUSE	Serine/arginine-rich splicing factor 4 (Splicing factor, arginine/serine-rich 4)	Srsf4 Sfrs4 MNCb-2616
Q78YZ6	-0.351974234	11.99597731	-2.121779815	0.040826513	0.197234076	-4.182082101	reviewed	SCOC_MOUSE	Short coiled-coil protein	Scoc Scoco
P62137	0.134980266	14.25648981	2.118997706	0.041076449	0.198137166	-4.187264232	reviewed	PP1A_MOUSE	Serine/threonine-protein phosphatase PP1-alpha catalytic subunit (PP-1A) (EC 3.1.3.16)	Ppp1ca Ppp1a
Q5NCS9	-0.403142877	9.573317372	-2.117332031	0.041226734	0.198557547	-4.19036432	reviewed	MID49_MOUSE	Mitochondrial dynamics protein MID49 (Mitochondrial dynamics protein of 49 kDa homolog) (Mitochondrial elongation factor 2) (Smith-Magenis syndrome chromosomal region candidate gene 7 protein homolog)	Mief2 Gm11 Mid49 Smcr7
Q921M4	0.207015519	11.71333443	2.115404971	0.041401207	0.199092961	-4.193948545	reviewed	GOGA2_MOUSE	Golgin subfamily A member 2 (130 kDa cis-Golgi matrix protein) (GM130)	Golga2
P97450	-0.176406225	20.91830505	-2.114513038	0.041482182	0.199177805	-4.195606642	reviewed	ATP5J_MOUSE	ATP synthase-coupling factor 6, mitochondrial (ATPase subunit F6) (ATP synthase peripheral stalk subunit F6)	Atp5pf Atp5j
Q61072	0.081512134	5.82766233	2.11088066	0.041813395	0.199676906	-4.202353639	reviewed	ADAM9_MOUSE	Disintegrin and metalloproteinase domain-containing protein 9 (ADAM 9) (EC 3.4.24.-) (Meltrin-gamma) (Metalloprotease/disintegrin/cysteine-rich protein 9) (Myeloma cell metalloproteinase)	Adam9 Kiaa0021 Mdc9 Mltng
Q62312	0.261151161	14.03171017	2.109965894	0.041897173	0.199676906	-4.204051373	reviewed	TGFR2_MOUSE	TGF-beta receptor type-2 (TGFR-2) (EC 2.7.11.30) (TGF-beta type II receptor) (Transforming growth factor-beta receptor type II) (TGF-beta receptor type II) (TbetaR-II)	Tgfbr2
P61022	-0.158106381	14.27397528	-2.109429764	0.041946343	0.199676906	-4.205046123	reviewed	CHP1_MOUSE	Calcineurin B homologous protein 1 (Calcineurin B-like protein) (Calcium-binding protein CHP) (Calcium-binding protein p22) (EF-hand calcium-binding domain-containing protein p22) (Sid 470) (p24)	Chp1 Chp Sid470
Q9D1L0	0.235288035	15.71721191	2.109122726	0.041974526	0.199676906	-4.205615723	reviewed	CHCH2_MOUSE	Coiled-coil-helix-coiled-coil-helix domain-containing protein 2	Chchd2
O88685	0.121896029	14.71548037	2.108812909	0.04200298	0.199676906	-4.206190411	reviewed	PRS6A_MOUSE	26S proteasome regulatory subunit 6A (26S proteasome AAA-ATPase subunit RPT5) (Proteasome 26S subunit ATPase 3) (Tat-binding protein 1) (TBP-1)	Psmc3 Tbp1
Q99J77	0.182488225	12.62855835	2.107849346	0.042091584	0.199676906	-4.207977339	reviewed	SIAS_MOUSE	N-acetylneuraminate-9-phosphate synthase (EC 2.5.1.57) (N-acetylneuraminic acid phosphate synthase) (Sialic acid synthase)	Nans Sas
Q99LB2	-0.123327112	16.68601327	-2.107758345	0.042099961	0.199676906	-4.20814607	reviewed	DHRS4_MOUSE	Dehydrogenase/reductase SDR family member 4 (EC 1.1.1.184) (EC 1.1.1.300) (NADPH-dependent carbonyl reductase) (CR) (NADPH-dependent retinol dehydrogenase/reductase) (NDRD) (mouNRDR) (Peroxisomal short-chain alcohol dehydrogenase) (PSCD) (Short chain dehydrogenase/reductase family 25C member 2) (Protein SDR25C2)	Dhrs4 D14Ucla2
O54998	0.210727983	11.69780803	2.10704504	0.04216567	0.199676906	-4.209468444	reviewed	FKBP7_MOUSE	Peptidyl-prolyl cis-trans isomerase FKBP7 (PPIase FKBP7) (EC 5.2.1.8) (23 kDa FK506-binding protein) (23 kDa FKBP) (FKBP-23) (FK506-binding protein 7) (FKBP-7) (Rotamase)	Fkbp7 Fkbp23
Q91ZV0	0.1130092	9.346620148	2.106749665	0.042192906	0.199676906	-4.21001593	reviewed	MIA2_MOUSE	Melanoma inhibitory activity protein 2 (CTAGE family member 5 ER export factor)	Mia2 Ctage5
Q61001	0.19738498	8.513315644	2.105409773	0.042316652	0.199676906	-4.212498714	reviewed	LAMA5_MOUSE	Laminin subunit alpha-5 (Laminin-10 subunit alpha) (Laminin-11 subunit alpha) (Laminin-15 subunit alpha)	Lama5
Q9Z0X1	-0.094379319	17.49634685	-2.105308005	0.042326064	0.199676906	-4.212687238	reviewed	AIFM1_MOUSE	Apoptosis-inducing factor 1, mitochondrial (EC 1.6.99.-) (Programmed cell death protein 8)	Aifm1 Aif Pdcd8
Q925I1	0.093624362	15.65173543	2.105070767	0.042348012	0.199676906	-4.21312669	reviewed	ATD3A_MOUSE	ATPase family AAA domain-containing protein 3A (EC 3.6.1.-) (AAA-ATPase TOB3)	Atad3a Atad3 Kiaa1273
Q91XD2	0.105819394	12.33270502	2.101323614	0.042696006	0.201016375	-4.220062725	reviewed	LIMS2_MOUSE	LIM and senescent cell antigen-like-containing domain protein 2 (Particularly interesting new Cys-His protein 2) (PINCH-2)	Lims2 Pinch2
Q8K2L8	0.113238093	6.820827161	2.097175695	0.043084155	0.202540608	-4.22772945	reviewed	TPC12_MOUSE	Trafficking protein particle complex subunit 12 (Tetratricopeptide repeat protein 15) (TPR repeat protein 15)	Trappc12 Ttc15
Q9Z0H4	0.140544799	8.386238884	2.095839337	0.043209867	0.202828406	-4.230196986	reviewed	CELF2_MOUSE	CUGBP Elav-like family member 2 (CELF-2) (Bruno-like protein 3) (CUG triplet repeat RNA-binding protein 2) (CUG-BP2) (CUG-BP- and ETR-3-like factor 2) (ELAV-type RNA-binding protein 3) (ETR-3) (mETR-3) (Neuroblastoma apoptosis-related RNA-binding protein) (mNapor) (RNA-binding protein BRUNOL-3)	Celf2 Cugbp2 Napor
P11152	-0.120680181	14.11547005	-2.092322797	0.043542215	0.204054238	-4.236684332	reviewed	LIPL_MOUSE	Lipoprotein lipase (LPL) (EC 3.1.1.34) (Phospholipase A1) (EC 3.1.1.32)	Lpl
Q9D1J3	0.157052252	12.7878976	2.091705596	0.043600778	0.204054238	-4.237822079	reviewed	SARNP_MOUSE	SAP domain-containing ribonucleoprotein (Nuclear protein Hcc-1)	Sarnp Hcc1
P70671	-0.212367606	9.073954323	-2.086977036	0.044051753	0.205398646	-4.246530077	reviewed	IRF3_MOUSE	Interferon regulatory factor 3 (IRF-3)	Irf3
Q8BH86	-0.105150812	15.5577609	-2.086683056	0.044079925	0.205398646	-4.247070957	reviewed	GLUCM_MOUSE	D-glutamate cyclase, mitochondrial (EC 4.2.1.48)	Dglucy
Q6P5H2	0.303747912	12.79144561	2.086640864	0.04408397	0.205398646	-4.247148579	reviewed	NEST_MOUSE	Nestin	Nes
Q9D6Z1	-0.301190593	6.488633258	-2.07984089	0.044740113	0.207550621	-4.259642873	reviewed	NOP56_MOUSE	Nucleolar protein 56 (Nucleolar protein 5A)	Nop56 Nol5a
O55028	-0.123531822	12.33553754	-2.079812399	0.04474288	0.207550621	-4.259695157	reviewed	BCKD_MOUSE	Branched-chain alpha-ketoacid dehydrogenase kinase (BCKDH kinase) (BCKDHKIN) (BDK) (EC 2.7.11.1) ([3-methyl-2-oxobutanoate dehydrogenase [lipoamide]] kinase, mitochondrial) (EC 2.7.11.4)	Bckdk
Q8C8R3	-0.28476995	7.43429598	-2.079802702	0.044743822	0.207550621	-4.259712951	reviewed	ANK2_MOUSE	Ankyrin-2 (ANK-2) (Ankyrin-B) (Brain ankyrin)	Ank2 AnkB
P63085	0.166850219	12.82062861	2.078296725	0.044890303	0.207618824	-4.262475715	reviewed	MK01_MOUSE	Mitogen-activated protein kinase 1 (MAP kinase 1) (MAPK 1) (EC 2.7.11.24) (ERT1) (Extracellular signal-regulated kinase 2) (ERK-2) (MAP kinase isoform p42) (p42-MAPK) (Mitogen-activated protein kinase 2) (MAP kinase 2) (MAPK 2)	Mapk1 Erk2 Mapk Prkm1
O35343	-0.359517741	11.58418046	-2.078294126	0.044890557	0.207618824	-4.262480482	reviewed	IMA3_MOUSE	Importin subunit alpha-3 (Importin alpha Q1) (Qip1) (Karyopherin subunit alpha-4)	Kpna4 Qip1
Q9Z1F9	0.106605181	10.80171734	2.075982326	0.045116239	0.208132947	-4.266718524	reviewed	SAE2_MOUSE	SUMO-activating enzyme subunit 2 (EC 2.3.2.-) (Anthracycline-associated resistance ARX) (Ubiquitin-like 1-activating enzyme E1B) (Ubiquitin-like modifier-activating enzyme 2)	Uba2 Sae2 Uble1b
Q3ULD5	-0.110029569	15.58245693	-2.075800036	0.045134076	0.208132947	-4.267052547	reviewed	MCCB_MOUSE	Methylcrotonoyl-CoA carboxylase beta chain, mitochondrial (MCCase subunit beta) (EC 6.4.1.4) (3-methylcrotonyl-CoA carboxylase 2) (3-methylcrotonyl-CoA carboxylase non-biotin-containing subunit) (3-methylcrotonyl-CoA:carbon dioxide ligase subunit beta)	Mccc2
Q9CPY7	-0.071659447	15.85460072	-2.073133573	0.045395709	0.209032951	-4.271935875	reviewed	AMPL_MOUSE	Cytosol aminopeptidase (EC 3.4.11.1) (Cysteinylglycine-S-conjugate dipeptidase) (EC 3.4.13.23) (Leucine aminopeptidase 3) (LAP-3) (Leucyl aminopeptidase) (Peptidase S) (Proline aminopeptidase) (EC 3.4.11.5) (Prolyl aminopeptidase)	Lap3 Lapep
Q6ZWY3	0.141802836	17.20632396	2.070350565	0.045670197	0.20979628	-4.277027436	reviewed	RS27L_MOUSE	Small ribosomal subunit protein eS27-like (40S ribosomal protein S27-like)	Rps27l
Q9DB77	-0.152752129	20.55958697	-2.069282164	0.04577596	0.20979628	-4.278980679	reviewed	QCR2_MOUSE	Cytochrome b-c1 complex subunit 2, mitochondrial (Complex III subunit 2) (Core protein II) (Ubiquinol-cytochrome-c reductase complex core protein 2)	Uqcrc2
O70435	0.11990105	16.13595162	2.069236633	0.045780472	0.20979628	-4.279063899	reviewed	PSA3_MOUSE	Proteasome subunit alpha type-3 (Macropain subunit C8) (Multicatalytic endopeptidase complex subunit C8) (Proteasome component C8) (Proteasome subunit K) (Proteasome subunit alpha-7) (alpha-7)	Psma3
O08739	0.119323696	9.709192842	2.068155625	0.04588771	0.20979628	-4.281039357	reviewed	AMPD3_MOUSE	AMP deaminase 3 (EC 3.5.4.6) (AMP deaminase H-type) (AMP deaminase isoform E) (Heart-type AMPD)	Ampd3
Q9D1K2	0.223281767	12.57568113	2.06771858	0.045931129	0.20979628	-4.281837796	reviewed	VATF_MOUSE	V-type proton ATPase subunit F (V-ATPase subunit F) (V-ATPase 14 kDa subunit) (Vacuolar proton pump subunit F)	Atp6v1f Atp6s14 Vatf
Q9CPQ8	-0.270439607	16.96057651	-2.067410786	0.045961729	0.20979628	-4.282400025	reviewed	ATP5L_MOUSE	ATP synthase subunit g, mitochondrial (ATPase subunit g) (ATP synthase membrane subunit g)	Atp5mg Atp5l
Q9CR63	0.140328988	16.52373302	2.061694848	0.046533244	0.212097179	-4.292829149	reviewed	COX16_MOUSE	Cytochrome c oxidase assembly protein COX16 homolog, mitochondrial	Cox16
P29699	0.236877241	16.45834565	2.060926888	0.046610503	0.212141869	-4.294228628	reviewed	FETUA_MOUSE	Alpha-2-HS-glycoprotein (Countertrypin) (Fetuin-A)	Ahsg Fetua
Q9CQC6	0.119258777	11.46530784	2.058466929	0.046858738	0.212880628	-4.298708755	reviewed	5MP2_MOUSE	eIF5-mimic protein 2 (Basic leucine zipper and W2 domain-containing protein 1)	Bzw1 5mp2
Q9QXX4	-0.218845193	16.59190973	-2.057978182	0.046908196	0.212880628	-4.299598375	reviewed	S2513_MOUSE	Electrogenic aspartate/glutamate antiporter SLC25A13, mitochondrial (Citrin) (Solute carrier family 25 member 13)	Slc25a13
Q80YD1	-0.084652126	12.30530252	-2.056385066	0.047069724	0.213305883	-4.302497022	reviewed	SUV3_MOUSE	ATP-dependent RNA helicase SUPV3L1, mitochondrial (EC 3.6.4.13) (Suppressor of var1 3-like protein 1) (SUV3-like protein 1)	Supv3l1 Suv3l1
Q61879	0.214004189	15.20216168	2.054646548	0.047246552	0.213799145	-4.305658227	reviewed	MYH10_MOUSE	Myosin-10 (Cellular myosin heavy chain, type B) (Myosin heavy chain 10) (Myosin heavy chain, non-muscle IIb) (Non-muscle myosin heavy chain B) (NMMHC-B) (Non-muscle myosin heavy chain IIb) (NMMHC II-b) (NMMHC-IIB)	Myh10
Q61425	-0.177300769	19.77032703	-2.05254137	0.047461452	0.214463027	-4.309483342	reviewed	HCDH_MOUSE	Hydroxyacyl-coenzyme A dehydrogenase, mitochondrial (HCDH) (EC 1.1.1.35) (Medium and short-chain L-3-hydroxyacyl-coenzyme A dehydrogenase) (Short-chain 3-hydroxyacyl-CoA dehydrogenase)	Hadh Hadhsc Mschad Schad
Q9CY57	0.156121047	10.88074442	2.049754064	0.047747303	0.215323825	-4.314543169	reviewed	CHTOP_MOUSE	Chromatin target of PRMT1 protein (Friend of PRMT1 protein) (Small arginine- and glycine-rich protein) (SRAG)	Chtop Fop MNCb-1706
Q8K268	0.206282061	13.72276535	2.049349857	0.047788881	0.215323825	-4.315276485	reviewed	ABCF3_MOUSE	ATP-binding cassette sub-family F member 3	Abcf3
Q9DCV4	-0.135805656	15.87116068	-2.047945334	0.047933601	0.215666919	-4.317823698	reviewed	RMD1_MOUSE	Regulator of microtubule dynamics protein 1 (RMD-1) (mRMD-1) (Microtubule-associated protein) (Protein FAM82B)	Rmdn1 Fam82b
Q02819	0.199976137	13.92731757	2.046499085	0.048083022	0.21603015	-4.320445156	reviewed	NUCB1_MOUSE	Nucleobindin-1 (CALNUC)	Nucb1 Nuc Nucb
P62821	0.138874571	16.74673305	2.043647076	0.048378877	0.216621092	-4.325610433	reviewed	RAB1A_MOUSE	Ras-related protein Rab-1A (EC 3.6.5.2) (YPT1-related protein)	Rab1a Rab1
P35293	0.142836634	14.01222051	2.043161945	0.04842936	0.216621092	-4.326488492	reviewed	RAB18_MOUSE	Ras-related protein Rab-18	Rab18
P42567	0.118578095	13.79638786	2.042785967	0.048468517	0.216621092	-4.327168877	reviewed	EPS15_MOUSE	Epidermal growth factor receptor substrate 15 (Protein Eps15) (Protein AF-1p)	Eps15
P37040	0.071116066	13.05165684	2.042579192	0.048490063	0.216621092	-4.327543025	reviewed	NCPR_MOUSE	NADPH--cytochrome P450 reductase (CPR) (P450R) (EC 1.6.2.4)	Por
Q9WUR2	-0.111303283	17.05396763	-2.041505789	0.04860205	0.216813399	-4.329484809	reviewed	ECI2_MOUSE	Enoyl-CoA delta isomerase 2 (EC 5.3.3.8) (Delta(3),delta(2)-enoyl-CoA isomerase) (D3,D2-enoyl-CoA isomerase) (Dodecenoyl-CoA isomerase) (Peroxisomal 3,2-trans-enoyl-CoA isomerase) (pECI)	Eci2 Peci
Q3UE37	0.212866516	9.349554355	2.040620706	0.048694559	0.216918398	-4.33108532	reviewed	UBE2Z_MOUSE	Ubiquitin-conjugating enzyme E2 Z (EC 2.3.2.23) (E2 ubiquitin-conjugating enzyme Z) (Uba6-specific E2 conjugating enzyme 1) (Use1) (Ubiquitin carrier protein Z) (Ubiquitin-protein ligase Z)	Ube2z D11Moh35
P46656	0.225334435	18.4415726	2.038336316	0.048934038	0.217676872	-4.335213706	reviewed	ADX_MOUSE	Adrenodoxin, mitochondrial (Adrenal ferredoxin) (Ferredoxin-1)	Fdx1
Q8CFA2	0.22223052	9.99749388	2.034674787	0.049320034	0.219084049	-4.341823307	reviewed	GCST_MOUSE	Aminomethyltransferase, mitochondrial (EC 2.1.2.10) (Glycine cleavage system T protein) (GCVT)	Amt
Q9WUM3	0.113206277	13.46184661	2.033820889	0.049410433	0.219176041	-4.343363379	reviewed	COR1B_MOUSE	Coronin-1B (Coronin-2)	Coro1b
Q9Z0V7	0.187460546	12.48096244	2.03014371	0.049801381	0.220599074	-4.349989648	reviewed	TI17B_MOUSE	Mitochondrial import inner membrane translocase subunit Tim17-B	Timm17b Tim17b
Q569Z6	0.22664562	10.45669709	2.02841452	0.049986156	0.221106133	-4.353102386	reviewed	TR150_MOUSE	Thyroid hormone receptor-associated protein 3 (Thyroid hormone receptor-associated protein complex 150 kDa component) (Trap150)	Thrap3 Trap150
Q91WK2	0.064872784	13.9008173	2.024448675	0.050412196	0.222502525	-4.360233475	reviewed	EIF3H_MOUSE	Eukaryotic translation initiation factor 3 subunit H (eIF3h) (Eukaryotic translation initiation factor 3 subunit 3) (eIF-3-gamma) (eIF3 p40 subunit)	Eif3h Eif3s3
Q9D0I9	0.083400431	13.91649061	2.023923292	0.050468873	0.222502525	-4.361177356	reviewed	SYRC_MOUSE	Arginine--tRNA ligase, cytoplasmic (EC 6.1.1.19) (Arginyl-tRNA synthetase) (ArgRS)	Rars1 Rars
P97429	0.139915433	15.3864837	2.023504548	0.050514087	0.222502525	-4.361929515	reviewed	ANXA4_MOUSE	Annexin A4 (Annexin IV) (Annexin-4)	Anxa4 Anx4
Q91VN6	-0.344749641	13.35328336	-2.020484161	0.050841258	0.223630429	-4.367351187	reviewed	DDX41_MOUSE	Probable ATP-dependent RNA helicase DDX41 (EC 3.6.4.13) (DEAD box protein 41)	Ddx41
P48962	-0.251204249	21.83292393	-2.01913807	0.050987663	0.223961173	-4.369765397	reviewed	ADT1_MOUSE	ADP/ATP translocase 1 (ADP,ATP carrier protein 1) (ADP,ATP carrier protein, heart/skeletal muscle isoform T1) (Adenine nucleotide translocator 1) (ANT 1) (Solute carrier family 25 member 4)	Slc25a4 Aac1 Anc1 Ant1
A2A5R2	0.193392428	11.0611198	2.017218328	0.051197096	0.224346206	-4.373206256	reviewed	BIG2_MOUSE	Brefeldin A-inhibited guanine nucleotide-exchange protein 2 (Brefeldin A-inhibited GEP 2) (ADP-ribosylation factor guanine nucleotide-exchange factor 2)	Arfgef2 Arfgep2 Big2
Q8BP40	-0.089511686	12.79285257	-2.017027189	0.051217989	0.224346206	-4.373548704	reviewed	PPA6_MOUSE	Lysophosphatidic acid phosphatase type 6 (EC 3.1.3.2) (Acid phosphatase 6, lysophosphatidic) (Acid phosphatase-like protein 1) (PACPL1)	Acp6 Acpl1 Lpap
Q9ERG0	0.277667365	12.098245	2.015574627	0.051377011	0.224729761	-4.3761503	reviewed	LIMA1_MOUSE	LIM domain and actin-binding protein 1 (Epithelial protein lost in neoplasm) (mEPLIN)	Lima1 D15Ertd366e Eplin
Q8BRT1	0.18532734	12.67982918	2.01253757	0.051710889	0.225691861	-4.381585011	reviewed	CLAP2_MOUSE	CLIP-associating protein 2 (Cytoplasmic linker-associated protein 2)	Clasp2 Kiaa0627
P43276	0.364720878	16.49616914	2.012269163	0.051740487	0.225691861	-4.382065005	reviewed	H15_MOUSE	Histone H1.5 (H1 VAR.5) (H1b)	H1-5 H1f5 Hist1h1b
O35683	-0.305516986	15.79650789	-2.009562719	0.052039761	0.226682893	-4.386902132	reviewed	NDUA1_MOUSE	NADH dehydrogenase [ubiquinone] 1 alpha subcomplex subunit 1 (Complex I-MWFE) (CI-MWFE) (NADH-ubiquinone oxidoreductase MWFE subunit)	Ndufa1
Q60949	0.192669502	8.876113441	2.00802244	0.052210756	0.227113176	-4.389652719	reviewed	TBCD1_MOUSE	TBC1 domain family member 1	Tbc1d1 Kiaa1108 Tbc1
Q8BJF9	0.162623255	15.0749027	2.006404365	0.052390914	0.227469782	-4.392540436	reviewed	CHM2B_MOUSE	Charged multivesicular body protein 2b (Chromatin-modifying protein 2b) (CHMP2b)	Chmp2b
O88851	-0.14546249	13.58884018	-2.005017429	0.052545767	0.227469782	-4.395014183	reviewed	RBBP9_MOUSE	Putative hydrolase RBBP9 (EC 3.-.-.-) (B5T-overexpressed gene protein) (Protein BOG) (Retinoblastoma-binding protein 9) (RBBP-9)	Rbbp9 Bog
Q6W8Q3	0.313652229	13.6307896	2.004875945	0.052561586	0.227469782	-4.395266459	reviewed	PC4L1_MOUSE	Purkinje cell protein 4-like protein 1 (PCP4-like protein 1)	Pcp4l1
Q61035	0.093068264	13.25011204	2.004693023	0.052582045	0.227469782	-4.395592601	reviewed	HARS1_MOUSE	Histidine--tRNA ligase, cytoplasmic (EC 6.1.1.21) (Histidyl-tRNA synthetase) (HisRS)	Hars1 Hars
Q5ND34	-0.214324441	8.979086154	-2.000574939	0.053044465	0.229155004	-4.402928721	reviewed	WDR81_MOUSE	WD repeat-containing protein 81	Wdr81
Q8VEM8	-0.30395727	19.60695887	-1.994683081	0.053712217	0.231418319	-4.413403936	reviewed	S25A3_MOUSE	Solute carrier family 25 member 3 (Phosphate carrier protein, mitochondrial) (Phosphate transport protein) (PTP)	Slc25a3
Q6PER3	0.127567263	13.35028714	1.994653923	0.05371554	0.231418319	-4.413455717	reviewed	MARE3_MOUSE	Microtubule-associated protein RP/EB family member 3 (EB1 protein family member 3) (EBF3) (End-binding protein 3) (EB3) (RP3)	Mapre3
P30999	0.151194521	12.44948434	1.990821562	0.054153818	0.232987357	-4.420256095	reviewed	CTND1_MOUSE	Catenin delta-1 (Cadherin-associated Src substrate) (CAS) (p120 catenin) (p120(ctn)) (p120(cas))	Ctnnd1 Catns Kiaa0384
Q8BJW6	0.181345232	14.30132775	1.989777318	0.054273778	0.23318447	-4.422107266	reviewed	EIF2A_MOUSE	Eukaryotic translation initiation factor 2A (eIF-2A) [Cleaved into: Eukaryotic translation initiation factor 2A, N-terminally processed]	Eif2a D3Ertd194e
P46471	0.080536903	15.35127068	1.988145446	0.054461706	0.233672668	-4.424998604	reviewed	PRS7_MOUSE	26S proteasome regulatory subunit 7 (26S proteasome AAA-ATPase subunit RPT1) (Proteasome 26S subunit ATPase 2)	Psmc2 Mss1
P17182	0.125137949	17.69486592	1.983816473	0.054962978	0.235502131	-4.432659515	reviewed	ENOA_MOUSE	Alpha-enolase (EC 4.2.1.11) (2-phospho-D-glycerate hydro-lyase) (Enolase 1) (Non-neural enolase) (NNE)	Eno1 Eno-1
Q9R0H0	-0.227353986	14.70625868	-1.981232922	0.055264045	0.23646996	-4.437225256	reviewed	ACOX1_MOUSE	Peroxisomal acyl-coenzyme A oxidase 1 (AOX) (EC 1.3.3.6) (Palmitoyl-CoA oxidase) (Peroxisomal fatty acyl-CoA oxidase) (Straight-chain acyl-CoA oxidase) [Cleaved into: Peroxisomal acyl-CoA oxidase 1, A chain; Peroxisomal acyl-CoA oxidase 1, B chain; Peroxisomal acyl-CoA oxidase 1, C chain]	Acox1 Acox Paox
P19157	-0.123550213	16.85744521	-1.979969853	0.055411754	0.236779844	-4.439455674	reviewed	GSTP1_MOUSE	Glutathione S-transferase P 1 (Gst P1) (EC 2.5.1.18) (GST YF-YF) (GST class-pi) (GST-piB) (Preadipocyte growth factor)	Gstp1 Gstpib
Q9CY16	0.113714682	14.10226463	1.976718421	0.055793569	0.238024209	-4.445192074	reviewed	RT28_MOUSE	Small ribosomal subunit protein bS1m (28S ribosomal protein S28, mitochondrial) (MRP-S28) (S28mt)	Mrps28
G5E870	0.166332334	11.97348734	1.976202782	0.055854329	0.238024209	-4.446101112	reviewed	TRIPC_MOUSE	E3 ubiquitin-protein ligase TRIP12 (EC 2.3.2.26) (HECT-type E3 ubiquitin transferase TRIP12) (Thyroid receptor-interacting protein 12) (TR-interacting protein 12) (TRIP-12)	Trip12
P47911	0.147759007	16.16289176	1.975014447	0.055994577	0.238298976	-4.448195346	reviewed	RL6_MOUSE	Large ribosomal subunit protein eL6 (60S ribosomal protein L6) (TAX-responsive enhancer element-binding protein 107) (TAXREB107)	Rpl6
Q9JJ28	0.175265945	12.03121628	1.973139068	0.05621653	0.238648125	-4.451498335	reviewed	FLII_MOUSE	Protein flightless-1 homolog	Flii Fli1 Fliih
Q9Z0T9	-0.171707359	7.998275704	-1.972595735	0.056280977	0.238648125	-4.452454806	reviewed	ITB6_MOUSE	Integrin beta-6	Itgb6
Q9CQF8	0.168714272	13.1178267	1.972399545	0.056304263	0.238648125	-4.452800124	reviewed	RT63_MOUSE	Large ribosomal subunit protein mL63 (Mitochondrial ribosomal protein 63) (Mitochondrial ribosomal protein L57) (Ribosomal protein 63, mitochondrial) (mMRP63)	Mrpl57 Mrp63
Q9ERU9	0.152207295	11.45125863	1.971130756	0.056455063	0.238965238	-4.455032677	reviewed	RBP2_MOUSE	E3 SUMO-protein ligase RanBP2 (EC 2.3.2.-) (Ran-binding protein 2) (RanBP2)	Ranbp2
E9QA62	0.131080488	10.66811389	1.969666815	0.056629492	0.239381386	-4.457607195	reviewed	LMOD3_MOUSE	Leiomodin-3	Lmod3
O55143-2	0.166917589	19.91662542	1.967817571	0.056850497	0.239993039	-4.460857136	NA	NA	NA	NA
P67871	0.193193249	11.0809073	1.966469823	0.057012039	0.240352364	-4.463224191	reviewed	CSK2B_MOUSE	Casein kinase II subunit beta (CK II beta) (Phosvitin)	Csnk2b Ck2n
Q9D1N2	0.222494067	12.74237089	1.965662954	0.057108941	0.240438582	-4.464640679	reviewed	HDBP1_MOUSE	Glycosylphosphatidylinositol-anchored high density lipoprotein-binding protein 1 (GPI-HBP1) (GPI-anchored HDL-binding protein 1) (High density lipoprotein-binding protein 1)	Gpihbp1 Hbp1
Q8BIJ6	-0.127712877	14.68377091	-1.964614695	0.057235047	0.240647356	-4.466480243	reviewed	SYIM_MOUSE	Isoleucine--tRNA ligase, mitochondrial (EC 6.1.1.5) (Isoleucyl-tRNA synthetase) (IleRS)	Iars2
O35226	0.130350124	15.7515554	1.95891582	0.057924851	0.243222506	-4.476467337	reviewed	PSMD4_MOUSE	26S proteasome non-ATPase regulatory subunit 4 (26S proteasome regulatory subunit RPN10) (26S proteasome regulatory subunit S5A) (Multiubiquitin chain-binding protein)	Psmd4 Mcb1
Q9D6S7	-0.129668953	14.99284199	-1.956327092	0.058240567	0.244222112	-4.480996337	reviewed	RRFM_MOUSE	Ribosome-recycling factor, mitochondrial (RRF) (Ribosome-releasing factor, mitochondrial)	Mrrf
P03930	-0.156970427	19.55762789	-1.954243603	0.058495746	0.244965542	-4.484637937	reviewed	ATP8_MOUSE	ATP synthase protein 8 (A6L) (F-ATPase subunit 8)	Mtatp8 Atp8 mt-Atp8
P58404	0.157997178	9.865553299	1.952636598	0.058693228	0.245465693	-4.4874446	reviewed	STRN4_MOUSE	Striatin-4 (Zinedin)	Strn4 Zin
P47758	0.101240885	11.80319594	1.951468141	0.058837179	0.245551889	-4.489484168	reviewed	SRPRB_MOUSE	Signal recognition particle receptor subunit beta (SR-beta)	Srprb
Q68FF6	0.173323121	7.55334728	1.950797678	0.058919916	0.245551889	-4.490654037	reviewed	GIT1_MOUSE	ARF GTPase-activating protein GIT1 (ARF GAP GIT1) (G protein-coupled receptor kinase-interactor 1) (GRK-interacting protein 1)	Git1
O70258	-0.32433476	6.305119944	-1.950569728	0.058948069	0.245551889	-4.491051706	reviewed	SGCE_MOUSE	Epsilon-sarcoglycan (Epsilon-SG)	Sgce
Q8BTX9	-0.175976436	17.24672413	-1.948953736	0.059147983	0.246058741	-4.493869805	reviewed	HSDL1_MOUSE	Inactive hydroxysteroid dehydrogenase-like protein 1	Hsdl1
Q9EPJ9	0.09408443	13.59885588	1.947537859	0.059323624	0.246096735	-4.49633739	reviewed	ARFG1_MOUSE	ADP-ribosylation factor GTPase-activating protein 1 (ARF GAP 1) (ADP-ribosylation factor 1 GTPase-activating protein) (ARF1 GAP) (ARF1-directed GTPase-activating protein)	Arfgap1 Arf1gap
Q91YJ5	-0.101905656	14.72633361	-1.947448002	0.059334786	0.246096735	-4.496493944	reviewed	IF2M_MOUSE	Translation initiation factor IF-2, mitochondrial (IF-2(Mt)) (IF-2Mt) (IF2(mt))	Mtif2
Q9JLV1	0.158800339	16.83140416	1.946988713	0.059391867	0.246096735	-4.497294053	reviewed	BAG3_MOUSE	BAG family molecular chaperone regulator 3 (BAG-3) (Bcl-2-associated athanogene 3) (Bcl-2-binding protein Bis)	Bag3 Bis MNCb-2243
Q9QYJ0	0.097515054	14.5922257	1.944701053	0.059676888	0.246388802	-4.501277037	reviewed	DNJA2_MOUSE	DnaJ homolog subfamily A member 2 (mDj3)	Dnaja2
Q60715	0.171165209	14.49630743	1.944617907	0.05968727	0.246388802	-4.501421729	reviewed	P4HA1_MOUSE	Prolyl 4-hydroxylase subunit alpha-1 (4-PH alpha-1) (EC 1.14.11.2) (Procollagen-proline,2-oxoglutarate-4-dioxygenase subunit alpha-1)	P4ha1
O70251	0.282384704	16.5084334	1.944536929	0.059697382	0.246388802	-4.501562645	reviewed	EF1B_MOUSE	Elongation factor 1-beta (EF-1-beta)	Eef1b Eef1b2
Q91WP6	0.219487657	12.63458652	1.942780762	0.059917051	0.246971332	-4.504617506	reviewed	SPA3N_MOUSE	Serine protease inhibitor A3N (Serpin A3N)	Serpina3n Spi2
Q920Q6	-0.148595292	13.88803579	-1.938872551	0.060408415	0.247931349	-4.511407903	reviewed	MSI2H_MOUSE	RNA-binding protein Musashi homolog 2 (Musashi-2)	Msi2 Msi2h
Q8VBT0	0.128238008	13.01990609	1.938809005	0.060416433	0.247931349	-4.511518221	reviewed	TMX1_MOUSE	Thioredoxin-related transmembrane protein 1 (Protein disulfide-isomerase TMX1) (EC 5.3.4.1) (Thioredoxin domain-containing protein 1)	Tmx1 Txndc Txndc1
Q91VJ2	0.146235564	14.28916875	1.938701834	0.060429958	0.247931349	-4.511704267	reviewed	CAVN3_MOUSE	Caveolae-associated protein 3 (Cavin-3) (Protein kinase C delta-binding protein) (Serum deprivation response factor-related gene product that binds to C-kinase)	Cavin3 Prkcdbp Srbc
P97351	0.079828972	15.41683544	1.938421938	0.060465292	0.247931349	-4.512190122	reviewed	RS3A_MOUSE	Small ribosomal subunit protein eS1 (40S ribosomal protein S3a) (Protein TU-11)	Rps3a Rps3a1
Q62010	0.227583874	14.36583702	1.937264626	0.060611582	0.248207585	-4.514198435	reviewed	OVGP1_MOUSE	Oviduct-specific glycoprotein (Estrogen-dependent oviduct protein) (Oviductal glycoprotein) (Oviductin)	Ovgp1 Chit5 Ogp
Q9CR98	-0.119905758	15.10906355	-1.933764495	0.061055876	0.249701859	-4.520266428	reviewed	F136A_MOUSE	Protein FAM136A	Fam136a
O35435	-0.124380083	13.81536287	-1.933062407	0.061145334	0.249742955	-4.521482539	reviewed	PYRD_MOUSE	Dihydroorotate dehydrogenase (quinone), mitochondrial (DHOdehase) (EC 1.3.5.2) (Dihydroorotate oxidase)	Dhodh
Q9CXD6	-0.172027123	13.68914612	-1.928460598	0.061734489	0.251621442	-4.529444692	reviewed	MCUR1_MOUSE	Mitochondrial calcium uniporter regulator 1 (MCU regulator 1) (Coiled-coil domain-containing protein 90A, mitochondrial)	Mcur1 Ccdc90a
Q3U0V1	0.096836258	12.77209611	1.928221271	0.061765263	0.251621442	-4.529858363	reviewed	FUBP2_MOUSE	Far upstream element-binding protein 2 (FUSE-binding protein 2) (KH type-splicing regulatory protein) (KSRP)	Khsrp Fubp2
Q62261-2	0.307111777	13.46926761	1.926826194	0.061944912	0.251962827	-4.532268896	NA	NA	NA	NA
P01029	0.091907677	11.81682435	1.926327087	0.062009293	0.251962827	-4.533130956	reviewed	CO4B_MOUSE	Complement C4-B [Cleaved into: Complement C4 beta chain; Complement C4 alpha chain; C4a anaphylatoxin; Complement C4 gamma chain]	C4b C4
Q6P542	0.144752555	12.72760061	1.924318777	0.062268934	0.252670581	-4.536597896	reviewed	ABCF1_MOUSE	ATP-binding cassette sub-family F member 1	Abcf1
Q921M7	0.133471277	13.10949817	1.923738287	0.062344156	0.252670581	-4.53759945	reviewed	CYRIB_MOUSE	CYFIP-related Rac1 interactor B (Protein FAM49B)	Cyrib Cyri Fam49b
Q9WUK2	0.125148035	15.21580438	1.920011635	0.062828937	0.254307602	-4.544023467	reviewed	IF4H_MOUSE	Eukaryotic translation initiation factor 4H (eIF-4H) (Williams-Beuren syndrome chromosomal region 1 protein homolog)	Eif4h Wbscr1
Q80ZS3	0.177434607	12.89997663	1.917893544	0.063105913	0.255100383	-4.547670163	reviewed	RT26_MOUSE	Small ribosomal subunit protein mS26 (28S ribosomal protein S26, mitochondrial) (MRP-S26) (S26mt)	Mrps26
O35381	0.243518527	15.39942589	1.916719097	0.063259945	0.255394772	-4.549690795	reviewed	AN32A_MOUSE	Acidic leucine-rich nuclear phosphoprotein 32 family member A (Acidic nuclear phosphoprotein pp32) (Leucine-rich acidic nuclear protein) (LANP) (Potent heat-stable protein phosphatase 2A inhibitor I1PP2A)	Anp32a Anp32 Lanp
Q3UEB3	0.1342368	13.30738388	1.915610521	0.063405634	0.255654769	-4.55159718	reviewed	PUF60_MOUSE	Poly(U)-binding-splicing factor PUF60 (60 kDa poly(U)-binding-splicing factor)	Puf60 Siahbp1
Q8BWM0	-0.141690415	14.90350684	-1.914105152	0.063603933	0.256123006	-4.554184493	reviewed	PGES2_MOUSE	Prostaglandin E synthase 2 (EC 5.3.99.3) (GATE-binding factor 1) (GBF-1) (Microsomal prostaglandin E synthase 2) (mPGES-2) [Cleaved into: Prostaglandin E synthase 2 truncated form]	Ptges2 Gbf1 Pges2
P25976	0.241160891	16.29134708	1.913493631	0.063684639	0.256123006	-4.555235059	reviewed	UBF1_MOUSE	Nucleolar transcription factor 1 (Upstream-binding factor 1) (UBF-1)	Ubtf Tcfubf Ubf-1 Ubf1
Q91YW3	0.140131056	10.89660596	1.912830224	0.063772293	0.256147973	-4.556374455	reviewed	DNJC3_MOUSE	DnaJ homolog subfamily C member 3 (Interferon-induced, double-stranded RNA-activated protein kinase inhibitor) (Protein kinase inhibitor of 58 kDa) (Protein kinase inhibitor p58)	Dnajc3 P58ipk
B7ZMP1	-0.127914592	8.488391134	-1.91041909	0.064091744	0.256925686	-4.560512872	reviewed	XPP3_MOUSE	Xaa-Pro aminopeptidase 3 (X-Pro aminopeptidase 3) (EC 3.4.11.9) (Aminopeptidase P3) (APP3)	Xpnpep3
Q99K48	0.129548348	13.46514769	1.910136271	0.064129305	0.256925686	-4.560998018	reviewed	NONO_MOUSE	Non-POU domain-containing octamer-binding protein (NonO protein)	Nono
P49138	0.140708565	12.30497605	1.908126732	0.064396734	0.257668865	-4.564443509	reviewed	MAPK2_MOUSE	MAP kinase-activated protein kinase 2 (MAPK-activated protein kinase 2) (MAPKAP kinase 2) (MAPKAP-K2) (MAPKAPK-2) (MK-2) (MK2) (EC 2.7.11.1)	Mapkapk2 Rps6kc1
Q9QXT0	0.214040315	15.13755026	1.906043029	0.064675045	0.258453643	-4.56801306	reviewed	CNPY2_MOUSE	Protein canopy homolog 2 (MIR-interacting saposin-like protein) (Putative secreted protein ZSIG9) (Transmembrane protein 4)	Cnpy2 Msap Tmem4 Zsig9
Q8CC86	0.132984523	14.11979864	1.902863003	0.065101781	0.259828809	-4.573454615	reviewed	PNCB_MOUSE	Nicotinate phosphoribosyltransferase (NAPRTase) (EC 6.3.4.21) (Nicotinate phosphoribosyltransferase domain-containing protein 1)	Naprt Naprt1
Q99MR9	0.147582014	13.83156544	1.901999721	0.065218044	0.259962926	-4.574930565	reviewed	PPR3A_MOUSE	Protein phosphatase 1 regulatory subunit 3A (Protein phosphatase 1 glycogen-associated regulatory subunit) (Protein phosphatase type-1 glycogen targeting subunit) (RG1)	Ppp1r3a Pp1g
Q148V7	-0.201110127	8.533495891	-1.899360029	0.065574653	0.260568833	-4.579440268	reviewed	RELCH_MOUSE	RAB11-binding protein RELCH (LisH domain and HEAT repeat-containing protein KIAA1468) (RAB11-binding protein containing LisH, coiled-coil, and HEAT repeats)	Relch Kiaa1468
Q8K157	-0.127773337	11.18704687	-1.899221588	0.065593402	0.260568833	-4.579676643	reviewed	GALM_MOUSE	Galactose mutarotase (EC 5.1.3.3) (Aldose 1-epimerase)	Galm
P68254	0.150630485	17.06027207	1.899035538	0.065618606	0.260568833	-4.579994285	reviewed	1433T_MOUSE	14-3-3 protein theta (14-3-3 protein tau)	Ywhaq
Q64152	0.125494693	16.49445203	1.8969133	0.065906689	0.26138277	-4.583615774	reviewed	BTF3_MOUSE	Transcription factor BTF3 (Nascent polypeptide-associated complex subunit beta) (NAC-beta) (RNA polymerase B transcription factor 3)	Btf3
O08848	-0.434064905	7.539112734	-1.893240732	0.066407788	0.262679361	-4.589875064	reviewed	RO60_MOUSE	RNA-binding protein Ro60 (60 kDa SS-A/Ro ribonucleoprotein) (60 kDa Ro protein) (60 kDa ribonucleoprotein Ro) (RoRNP) (TROVE domain family member 2)	RO60 Ssa2 Trove2
P28665	-0.157081451	15.29164227	-1.890808503	0.066741448	0.262679361	-4.59401498	reviewed	MUG1_MOUSE	Murinoglobulin-1 (MuG1)	Mug1 Mug-1
Q9D898	0.116707228	14.80701365	1.890543961	0.066777825	0.262679361	-4.594464998	reviewed	ARP5L_MOUSE	Actin-related protein 2/3 complex subunit 5-like protein (Arp2/3 complex 16 kDa subunit 2) (ARC16-2)	Arpc5l
Q9Z1Q9	0.073786125	12.7311327	1.890474175	0.066787424	0.262679361	-4.594583704	reviewed	SYVC_MOUSE	Valine--tRNA ligase (EC 6.1.1.9) (Protein G7a) (Valyl-tRNA synthetase) (ValRS)	Vars1 Bat6 G7a Vars Vars2
Q61074	0.208174875	13.27192507	1.890195572	0.066825758	0.262679361	-4.595057572	reviewed	PPM1G_MOUSE	Protein phosphatase 1G (EC 3.1.3.16) (Fibroblast growth factor-inducible protein 13) (FIN13) (Protein phosphatase 1C) (Protein phosphatase 2C isoform gamma) (PP2C-gamma) (Protein phosphatase magnesium-dependent 1 gamma)	Ppm1g Fin13 Ppm1c
Q9JLQ0	0.242133913	13.30975108	1.889981323	0.06685525	0.262679361	-4.595421944	reviewed	CD2AP_MOUSE	CD2-associated protein (Mesenchyme-to-epithelium transition protein with SH3 domains 1) (METS-1)	Cd2ap Mets1
Q9D1N9	0.159170345	12.25740432	1.889661562	0.066899286	0.262679361	-4.595965697	reviewed	RM21_MOUSE	Large ribosomal subunit protein bL21m (39S ribosomal protein L21, mitochondrial) (L21mt) (MRP-L21)	Mrpl21 D9Wsu149
O88271	0.304249379	8.034826292	1.889643298	0.066901802	0.262679361	-4.595996752	reviewed	CFDP1_MOUSE	Craniofacial development protein 1 (27 kDa craniofacial protein) (Bucentaur) (Protein Cp27)	Cfdp1 Bcnt Cfdp Cp27
O35386	-0.158406383	12.4411576	-1.887794421	0.067156922	0.263028638	-4.599139273	reviewed	PAHX_MOUSE	Phytanoyl-CoA dioxygenase, peroxisomal (EC 1.14.11.18) (Lupus nephritis-associated peptide 1) (Phytanic acid oxidase) (Phytanoyl-CoA alpha-hydroxylase) (PhyH)	Phyh Ln1 Lnap1 Pahx
Q8BFP9	-0.142251408	14.52309729	-1.887786424	0.067158027	0.263028638	-4.59915286	reviewed	PDK1_MOUSE	[Pyruvate dehydrogenase (acetyl-transferring)] kinase isozyme 1, mitochondrial (EC 2.7.11.2) (Pyruvate dehydrogenase kinase isoform 1) (PDH kinase 1)	Pdk1
P62717	0.131540228	14.74594107	1.886453931	0.067342413	0.263364754	-4.601416131	reviewed	RL18A_MOUSE	Large ribosomal subunit protein eL20 (60S ribosomal protein L18a)	Rpl18a
P55284	0.128783683	11.68698295	1.885956705	0.067411328	0.263364754	-4.602260348	reviewed	CADH5_MOUSE	Cadherin-5 (Vascular endothelial cadherin) (VE-cadherin) (CD antigen CD144)	Cdh5
Q9R0E2	0.149096868	11.0288553	1.882334281	0.067915223	0.264682716	-4.608405229	reviewed	PLOD1_MOUSE	Procollagen-lysine,2-oxoglutarate 5-dioxygenase 1 (EC 1.14.11.4) (Lysyl hydroxylase 1) (LH1)	Plod1 Plod
Q6PD26	-0.739581764	10.58052758	-1.882321574	0.067916996	0.264682716	-4.608426768	reviewed	PIGS_MOUSE	GPI transamidase component PIG-S (Phosphatidylinositol-glycan biosynthesis class S protein)	Pigs
P09528	-0.120258179	13.88701771	-1.881309512	0.068058357	0.264905362	-4.610141848	reviewed	FRIH_MOUSE	Ferritin heavy chain (Ferritin H subunit) (EC 1.16.3.1) [Cleaved into: Ferritin heavy chain, N-terminally processed]	Fth1 Fth
Q8BH69	-0.268389452	9.585520264	-1.880478585	0.068174606	0.265029834	-4.611549408	reviewed	SPS1_MOUSE	Selenide, water dikinase 1 (EC 2.7.9.3) (Selenium donor protein 1) (Selenophosphate synthase 1)	Sephs1 Sps1
O70503	0.127308599	14.38943411	1.878353621	0.068472669	0.265808946	-4.615146717	reviewed	DHB12_MOUSE	Very-long-chain 3-oxoacyl-CoA reductase (EC 1.1.1.330) (17-beta-hydroxysteroid dehydrogenase 12) (17-beta-HSD 12) (3-ketoacyl-CoA reductase) (KAR) (Estradiol 17-beta-dehydrogenase 12) (EC 1.1.1.62) (KIK-I)	Hsd17b12 Kik1
Q8R5A6	0.268452745	8.142869973	1.87784586	0.068544056	0.265808946	-4.616005804	reviewed	TB22A_MOUSE	TBC1 domain family member 22A	Tbc1d22a D15Ertd781e
Q99L47	-0.164118	14.71918307	-1.874583742	0.069004206	0.267263827	-4.621520516	reviewed	F10A1_MOUSE	Hsc70-interacting protein (Hip) (Protein FAM10A1) (Protein ST13 homolog)	St13 Fam10a1 Hip
Q9CRA7	-0.188235092	13.65822543	-1.873821676	0.069112082	0.267352396	-4.622807687	reviewed	ATP5S_MOUSE	ATP synthase subunit s, mitochondrial (ATP synthase-coupling factor B) (Distal membrane arm assembly complex 2-like protein) (Mitochondrial ATP synthase regulatory component factor B)	Dmac2l Atp5s Atpw
P99029	-0.093517445	20.73425821	-1.872874666	0.06924634	0.267542676	-4.624406643	reviewed	PRDX5_MOUSE	Peroxiredoxin-5, mitochondrial (EC 1.11.1.24) (Antioxidant enzyme B166) (AOEB166) (Liver tissue 2D-page spot 2D-0014IV) (PLP) (Peroxiredoxin V) (Prx-V) (Peroxisomal antioxidant enzyme) (Thioredoxin peroxidase PMP20) (Thioredoxin-dependent peroxiredoxin 5)	Prdx5 Prdx6
P47915	0.474671006	15.50795597	1.871373848	0.069459568	0.268037229	-4.626939313	reviewed	RL29_MOUSE	Large ribosomal subunit protein eL29 (60S ribosomal protein L29)	Rpl29 Rpl43
Q00PI9	0.096046124	12.36746446	1.869846845	0.069677093	0.268547129	-4.629514471	reviewed	HNRL2_MOUSE	Heterogeneous nuclear ribonucleoprotein U-like protein 2 (MLF1-associated nuclear protein)	Hnrnpul2 Hnrpul2 Manp
Q9DB27	-0.550693465	12.82469085	-1.868834683	0.069821598	0.268774696	-4.631220449	reviewed	MCTS1_MOUSE	Malignant T-cell-amplified sequence 1 (MCT-1) (Multiple copies T-cell malignancies 1)	Mcts1
Q8BR90	-0.173300923	9.233490119	-1.867574443	0.07000188	0.269139258	-4.633343503	reviewed	RIMC1_MOUSE	RAB7A-interacting MON1-CCZ1 complex subunit 1 (UPF0600 protein C5orf51 homolog)	Rimoc1 AW549877
Q99JW2	-0.078740183	14.61863238	-1.866697229	0.070127603	0.269177628	-4.634820606	reviewed	ACY1_MOUSE	Aminoacylase-1 (ACY-1) (EC 3.5.1.14) (N-acyl-L-amino-acid amidohydrolase)	Acy1
P0DJE0	0.156916283	12.80139654	1.865720382	0.070267834	0.269177628	-4.63646481	reviewed	PT100_MOUSE	Protein PET100 homolog, mitochondrial	Pet100
Q91VW5	0.130419812	10.81653604	1.865714857	0.070268627	0.269177628	-4.636474107	reviewed	GOGA4_MOUSE	Golgin subfamily A member 4 (tGolgin-1)	Golga4
Q9DC71	0.175713155	16.21943832	1.864059927	0.070506748	0.269436174	-4.639258031	reviewed	RT15_MOUSE	Small ribosomal subunit protein uS15m (28S ribosomal protein S15, mitochondrial) (MRP-S15) (S15mt)	Mrps15 Rpms15
Q9CWV1	0.38665422	14.76144071	1.864054966	0.070507463	0.269436174	-4.639266374	reviewed	MCM8_MOUSE	DNA helicase MCM8 (EC 3.6.4.12) (Minichromosome maintenance 8)	Mcm8
Q80SU7	0.152378899	8.528825238	1.8620106	0.070802573	0.270050471	-4.642702613	reviewed	GVIN1_MOUSE	Interferon-induced very large GTPase 1 (Very large-inducible GTPase-1) (VLIG-1)	Gvin1
Q4VAE3	-0.136168879	14.49257989	-1.861752199	0.070839949	0.270050471	-4.643136722	reviewed	TMM65_MOUSE	Transmembrane protein 65	Tmem65
Q99K28	0.150127642	13.27588337	1.860696074	0.070992885	0.27030584	-4.644910485	reviewed	ARFG2_MOUSE	ADP-ribosylation factor GTPase-activating protein 2 (ARF GAP 2) (GTPase-activating protein ZNF289) (Zinc finger protein 289)	Arfgap2 Zfp289 Znf289
Q8BVI4	-0.114707547	15.64824649	-1.857539637	0.071451648	0.27172362	-4.650206815	reviewed	DHPR_MOUSE	Dihydropteridine reductase (EC 1.5.1.34) (HDHPR) (Quinoid dihydropteridine reductase)	Qdpr Dhpr
Q61937	0.247324322	15.41269905	1.856466758	0.071608158	0.271989925	-4.652005373	reviewed	NPM_MOUSE	Nucleophosmin (NPM) (Nucleolar phosphoprotein B23) (Nucleolar protein NO38) (Numatrin)	Npm1
P97370	-0.127002588	12.782585	-1.853287619	0.072073646	0.273177192	-4.657329838	reviewed	AT1B3_MOUSE	Sodium/potassium-transporting ATPase subunit beta-3 (Sodium/potassium-dependent ATPase subunit beta-3) (ATPB-3) (CD antigen CD298)	Atp1b3
Q6NZJ6	0.102528126	13.40086287	1.85314589	0.072094458	0.273177192	-4.657567033	reviewed	IF4G1_MOUSE	Eukaryotic translation initiation factor 4 gamma 1 (eIF-4-gamma 1) (eIF-4G 1) (eIF-4G1)	Eif4g1
Q60932	-0.240964224	20.22941432	-1.850126123	0.072539109	0.273818421	-4.662617343	reviewed	VDAC1_MOUSE	Non-selective voltage-gated ion channel VDAC1 (Outer mitochondrial membrane protein porin 1) (Plasmalemmal porin) (Voltage-dependent anion-selective channel protein 1) (VDAC-1) (mVDAC1) (Voltage-dependent anion-selective channel protein 5) (VDAC-5) (mVDAC5)	Vdac1 Vdac5
Q80UW8	-0.198046605	10.10426229	-1.849848408	0.072580118	0.273818421	-4.66308146	reviewed	RPAB1_MOUSE	DNA-directed RNA polymerases I, II, and III subunit RPABC1 (RNA polymerases I, II, and III subunit ABC1) (DNA-directed RNA polymerase II subunit E) (RPB5 homolog)	Polr2e
Q8R1B4	0.089060005	11.98212295	1.849622189	0.072613538	0.273818421	-4.663459473	reviewed	EIF3C_MOUSE	Eukaryotic translation initiation factor 3 subunit C (eIF3c) (Eukaryotic translation initiation factor 3 subunit 8) (eIF3 p110)	Eif3c Eif3s8
Q9QZN4	0.121395902	12.62730494	1.849058029	0.072696941	0.273818421	-4.664402026	reviewed	FBX6_MOUSE	F-box only protein 6 (F-box only protein 6b) (F-box protein that recognizes sugar chains 2) (F-box/G-domain protein 2)	Fbxo6 Fbs2 Fbxo6b
P42232	-0.217708266	17.82332405	-1.848713981	0.072747843	0.273818421	-4.664976718	reviewed	STA5B_MOUSE	Signal transducer and activator of transcription 5B	Stat5b
Q8VEK3	0.141276226	15.53186488	1.848455722	0.072786073	0.273818421	-4.665408051	reviewed	HNRPU_MOUSE	Heterogeneous nuclear ribonucleoprotein U (hnRNP U) (Scaffold-attachment factor A) (SAF-A)	Hnrnpu Hnrpu
P10287	-0.191747437	9.477423403	-1.847719815	0.072895103	0.273900953	-4.666636862	reviewed	CADH3_MOUSE	Cadherin-3 (Placental cadherin) (P-cadherin)	Cdh3 Cdhp
Q8K3A0	-0.133434939	12.33022092	-1.844577701	0.073362195	0.275327092	-4.671879019	reviewed	HSC20_MOUSE	Iron-sulfur cluster co-chaperone protein HscB [Cleaved into: Iron-sulfur cluster co-chaperone protein HscB, mitochondrial (C-HSC20); Iron-sulfur cluster co-chaperone protein HscB, cytoplasmic]	Hscb Hsc20
P26638	0.103374757	12.48169593	1.839401137	0.074137283	0.277904355	-4.680499389	reviewed	SYSC_MOUSE	Serine--tRNA ligase, cytoplasmic (EC 6.1.1.11) (Seryl-tRNA synthetase) (SerRS) (Seryl-tRNA(Ser/Sec) synthetase)	Sars1 Sars Sers
P18872	0.124780633	11.44178779	1.837875119	0.0743671	0.278186222	-4.683036821	reviewed	GNAO_MOUSE	Guanine nucleotide-binding protein G(o) subunit alpha (EC 3.6.5.-)	Gnao1 Gna0 Gnao
Q6PIU9	0.125123721	10.62789698	1.83745238	0.074430872	0.278186222	-4.683739437	reviewed	YJ005_MOUSE	Uncharacterized protein FLJ45252 homolog	NA
O35737	-0.177117562	13.02558492	-1.83680545	0.074528553	0.278186222	-4.684814415	reviewed	HNRH1_MOUSE	Heterogeneous nuclear ribonucleoprotein H (hnRNP H) [Cleaved into: Heterogeneous nuclear ribonucleoprotein H, N-terminally processed]	Hnrnph1 Hnrph Hnrph1
Q9CQL4	0.271998262	12.78903194	1.836143081	0.074628679	0.278186222	-4.685914724	reviewed	RM20_MOUSE	Large ribosomal subunit protein bL20m (39S ribosomal protein L20, mitochondrial) (L20mt) (MRP-L20)	Mrpl20
P60840	0.1543761	13.88798291	1.835510698	0.074724379	0.278186222	-4.686964916	reviewed	ENSA_MOUSE	Alpha-endosulfine (ARPP-19e)	Ensa
Q91VR5	0.081933116	14.37833056	1.835386426	0.074743198	0.278186222	-4.687171259	reviewed	DDX1_MOUSE	ATP-dependent RNA helicase DDX1 (EC 3.6.4.13) (DEAD box protein 1)	Ddx1
Q9EPX2	0.20613973	10.62108348	1.834513176	0.074875549	0.278323092	-4.688620889	reviewed	PPN_MOUSE	Papilin	Papln
Q91VM5	0.269828577	13.96909012	1.833632558	0.075009218	0.278323092	-4.690082174	reviewed	RMXL1_MOUSE	RNA binding motif protein, X-linked-like-1 (Heterogeneous nuclear ribonucleoprotein G-like 1) (RNA binding motif protein, X chromosome retrogene)	Rbmxl1 Rbmxrt
Q59J78	0.112175784	14.67750093	1.833394005	0.075045463	0.278323092	-4.690477926	reviewed	NDUF2_MOUSE	NADH dehydrogenase [ubiquinone] 1 alpha subcomplex assembly factor 2 (Mimitin) (Myc-induced mitochondrial protein) (MMTN) (NDUFA12-like protein)	Ndufaf2 Ndufa12l
Q61102	-0.125194874	12.32119753	-1.831971469	0.075261909	0.278797059	-4.692836992	reviewed	ABCB7_MOUSE	Iron-sulfur clusters transporter ABCB7, mitochondrial (ATP-binding cassette sub-family B member 7, mitochondrial) (ATP-binding cassette transporter 7) (ABC transporter 7 protein)	Abcb7 Abc7
P53811	-0.191815553	11.03515154	-1.830688302	0.075457604	0.279003727	-4.694963643	reviewed	PIPNB_MOUSE	Phosphatidylinositol transfer protein beta isoform (PI-TP-beta) (PtdIns transfer protein beta) (PtdInsTP beta)	Pitpnb
P50518	0.178404694	13.86324357	1.830442595	0.075495126	0.279003727	-4.695370724	reviewed	VATE1_MOUSE	V-type proton ATPase subunit E 1 (V-ATPase subunit E 1) (V-ATPase 31 kDa subunit) (p31) (Vacuolar proton pump subunit E 1)	Atp6v1e1 Atp6e Atp6e2
Q9QXS1	0.12127498	16.45835788	1.829323287	0.075666257	0.279307955	-4.697224599	reviewed	PLEC_MOUSE	Plectin (PCN) (PLTN) (Plectin-1) (Plectin-6)	Plec Plec1
Q9JIY5	-0.070338503	12.79990249	-1.825972401	0.076180546	0.280876691	-4.70276898	reviewed	HTRA2_MOUSE	Serine protease HTRA2, mitochondrial (EC 3.4.21.108) (High temperature requirement protein A2) (HtrA2) (Omi stress-regulated endoprotease) (Serine protease 25) (Serine proteinase OMI)	Htra2 Omi Prss25
P26043	0.165933684	15.66922876	1.82344589	0.076570274	0.281782975	-4.706943813	reviewed	RADI_MOUSE	Radixin (ESP10)	Rdx
Q9D023	-0.386170229	16.97970908	-1.823217764	0.076605546	0.281782975	-4.707320535	reviewed	MPC2_MOUSE	Mitochondrial pyruvate carrier 2 (Brain protein 44)	Mpc2 Brp44
Q9D823	0.165186713	14.59089076	1.822626399	0.076697048	0.281789971	-4.708296925	reviewed	RL37_MOUSE	Large ribosomal subunit protein eL37 (60S ribosomal protein L37)	Rpl37
O35566	0.246938595	14.71116105	1.821463484	0.076877255	0.282122482	-4.710216225	reviewed	CD151_MOUSE	CD151 antigen (GP27) (Membrane glycoprotein SFA-1) (Platelet-endothelial tetraspan antigen 3) (PETA-3) (CD antigen CD151)	Cd151 Peta3
A3KG59	-0.161097029	11.94949426	-1.819748428	0.077143679	0.282770245	-4.713044946	reviewed	P20D2_MOUSE	Xaa-Arg dipeptidase (EC 3.4.13.4)	Pm20d2 Acy1l2 Gm424
Q8C5H8	-0.127368945	14.34493349	-1.816916104	0.077585381	0.284058233	-4.717711617	reviewed	NAKD2_MOUSE	NAD kinase 2, mitochondrial (EC 2.7.1.23) (Mitochondrial NAD kinase) (NAD kinase domain-containing protein 1, mitochondrial)	Nadk2 Mnadk Nadkd1
O70310	0.105419534	11.89752093	1.816002822	0.077728264	0.284250455	-4.719215105	reviewed	NMT1_MOUSE	Glycylpeptide N-tetradecanoyltransferase 1 (EC 2.3.1.97) (Myristoyl-CoA:protein N-myristoyltransferase 1) (NMT 1) (Type I N-myristoyltransferase) (Peptide N-myristoyltransferase 1)	Nmt1
Q9Z2I0	-0.088297659	15.68775894	-1.814977754	0.077888903	0.284507084	-4.720901877	reviewed	LETM1_MOUSE	Mitochondrial proton/calcium exchanger protein (Electroneutral mitochondrial K(+)/H(+)exchanger) (KHE) (Leucine zipper-EF-hand-containing transmembrane protein 1)	Letm1
Q69ZP3-2	0.232008624	12.84033242	1.811691801	0.078405745	0.286062723	-4.726303682	NA	NA	NA	NA
Q3TIR3	-0.333645503	8.175036102	-1.808085398	0.078976335	0.28781063	-4.732222968	reviewed	RIC8A_MOUSE	Chaperone Ric-8A (Synembryn-A)	Ric8a Ric8
P62855	0.129585511	16.95608289	1.805482401	0.079390354	0.288984565	-4.736489275	reviewed	RS26_MOUSE	Small ribosomal subunit protein eS26 (40S ribosomal protein S26)	Rps26
Q9D2R8	0.11073588	12.25196372	1.804476944	0.079550768	0.289233719	-4.738135855	reviewed	RT33_MOUSE	Small ribosomal subunit protein mS33 (28S ribosomal protein S33, mitochondrial) (MRP-S33) (S33mt) (Ganglioside-induced differentiation-associated-protein 3)	Mrps33 Gdap3
Q3TZZ7	0.126792987	12.72413739	1.803632972	0.079685631	0.289389503	-4.739517396	reviewed	ESYT2_MOUSE	Extended synaptotagmin-2 (E-Syt2)	Esyt2 D12Ertd551e Fam62b
Q9JIW9	0.179941258	12.05112448	1.802325379	0.07989496	0.289644786	-4.741656804	reviewed	RALB_MOUSE	Ras-related protein Ral-B (EC 3.6.5.2)	Ralb
P05125	0.542455549	14.22492763	1.80204367	0.079940119	0.289644786	-4.742117551	reviewed	ANF_MOUSE	Natriuretic peptides A (Atrial natriuretic factor prohormone) (preproANF) (proANF) (Atrial natriuretic peptide prohormone) (preproANP) (proANP) (Atriopeptigen) (Cardiodilatin) (CDD) (preproCDD-ANF) [Cleaved into: Long-acting natriuretic peptide (LANP) (Long-acting natriuretic hormone) (LANH) (Pro atrial natriuretic factor 1-30) (proANF 1-30) (Pro atrial natriuretic peptide 1-30) (proANP 1-30); Ve…	Nppa Pnd
Q8R0N6	0.072999985	15.19444463	1.800100309	0.080252236	0.290441061	-4.74529438	reviewed	HOT_MOUSE	Hydroxyacid-oxoacid transhydrogenase, mitochondrial (HOT) (EC 1.1.99.24) (Alcohol dehydrogenase iron-containing protein 1) (ADHFe1)	Adhfe1
Q9JLJ2	-0.073272291	14.19409802	-1.798262682	0.08054832	0.291177546	-4.748295753	reviewed	AL9A1_MOUSE	4-trimethylaminobutyraldehyde dehydrogenase (TMABA-DH) (TMABADH) (EC 1.2.1.47) (Aldehyde dehydrogenase family 9 member A1) (EC 1.2.1.3) (Formaldehyde dehydrogenase) (EC 1.2.1.46) (Gamma-aminobutyraldehyde dehydrogenase) (EC 1.2.1.19)	Aldh9a1
Q62318	0.07587364	13.9135217	1.795253185	0.081035215	0.292601323	-4.75320564	reviewed	TIF1B_MOUSE	Transcription intermediary factor 1-beta (TIF1-beta) (E3 SUMO-protein ligase TRIM28) (EC 2.3.2.27) (KRAB-A-interacting protein) (KRIP-1) (RING-type E3 ubiquitin transferase TIF1-beta) (Tripartite motif-containing protein 28)	Trim28 Kap1 Krip1 Tif1b
P70404	-0.10809638	18.83326162	-1.79273805	0.081444038	0.29374025	-4.75730376	reviewed	IDHG1_MOUSE	Isocitrate dehydrogenase [NAD] subunit gamma 1, mitochondrial (Isocitric dehydrogenase subunit gamma) (NAD(+)-specific ICDH subunit gamma)	Idh3g
P61255	0.251527402	15.50352011	1.790469138	0.081814333	0.294737774	-4.760996602	reviewed	RL26_MOUSE	Large ribosomal subunit protein uL24 (60S ribosomal protein L26) (Silica-induced gene 20 protein) (SIG-20)	Rpl26
Q91V12	-0.086583914	13.94174599	-1.789158967	0.082028805	0.294899359	-4.763127243	reviewed	BACH_MOUSE	Cytosolic acyl coenzyme A thioester hydrolase (EC 3.1.2.2) (Acyl-CoA thioesterase 7) (Brain acyl-CoA hydrolase) (BACH) (CTE-IIa) (CTE-II) (Long chain acyl-CoA thioester hydrolase)	Acot7 Bach
Q9D6N5	0.203531575	7.856727695	1.78904965	0.082046721	0.294899359	-4.763304959	reviewed	NC2A_MOUSE	Dr1-associated corepressor (Dr1-associated protein 1) (Negative cofactor 2-alpha) (NC2-alpha)	Drap1
P07901	0.105123652	16.24915246	1.786843908	0.082408937	0.295863136	-4.766888902	reviewed	HS90A_MOUSE	Heat shock protein HSP 90-alpha (EC 3.6.4.10) (Heat shock 86 kDa) (HSP 86) (HSP86) (Tumor-specific transplantation 86 kDa antigen) (TSTA)	Hsp90aa1 Hsp86 Hsp86-1 Hspca
O88746	0.110943638	14.14788901	1.786200104	0.082514914	0.295905819	-4.767934278	reviewed	TOM1_MOUSE	Target of Myb1 membrane trafficking protein (Target of Myb protein 1)	Tom1
P58774-2	0.237004781	18.82102874	1.785355019	0.082654198	0.296067713	-4.769306008	NA	NA	NA	NA
Q0II04	0.197686153	18.46431958	1.784459711	0.082801976	0.29625963	-4.770758672	reviewed	NEBL_MOUSE	Nebulette (Actin-binding Z-disk protein)	Nebl Lnebl
P28653	0.336880652	13.5734171	1.782793463	0.083077599	0.296804319	-4.773460596	reviewed	PGS1_MOUSE	Biglycan (Bone/cartilage proteoglycan I) (PG-S1)	Bgn
Q8K4Z5	0.100789383	9.464491968	1.782399022	0.083142959	0.296804319	-4.774099899	reviewed	SF3A1_MOUSE	Splicing factor 3A subunit 1 (SF3a120)	Sf3a1
P51667	0.21461449	22.86230722	1.781767213	0.083247741	0.296841436	-4.775123678	reviewed	MLRV_MOUSE	Myosin regulatory light chain 2, ventricular/cardiac muscle isoform (MLC-2) (MLC-2v) (Myosin light chain 2, slow skeletal/ventricular muscle isoform) (MLC-2s/v)	Myl2 Mylpc
Q64737	-0.076211231	16.68437904	-1.779127078	0.083686803	0.298069077	-4.779398473	reviewed	PUR2_MOUSE	Trifunctional purine biosynthetic protein adenosine-3 [Includes: Phosphoribosylamine--glycine ligase (EC 6.3.4.13) (Glycinamide ribonucleotide synthetase) (GARS) (Phosphoribosylglycinamide synthetase); Phosphoribosylformylglycinamidine cyclo-ligase (EC 6.3.3.1) (AIR synthase) (AIRS) (Phosphoribosyl-aminoimidazole synthetase); Phosphoribosylglycinamide formyltransferase (EC 2.1.2.2) (5'-phosphorib…	Gart
P17426	0.093193692	14.01523777	1.778161719	0.083847832	0.298304786	-4.780960226	reviewed	AP2A1_MOUSE	AP-2 complex subunit alpha-1 (100 kDa coated vesicle protein A) (Adaptor protein complex AP-2 subunit alpha-1) (Adaptor-related protein complex 2 subunit alpha-1) (Alpha-adaptin A) (Alpha1-adaptin) (Clathrin assembly protein complex 2 alpha-A large chain) (Plasma membrane adaptor HA2/AP2 adaptin alpha A subunit)	Ap2a1 Adtaa Clapa1
P56213	-0.129755441	12.67758044	-1.776551421	0.084117023	0.298821979	-4.783563785	reviewed	ALR_MOUSE	FAD-linked sulfhydryl oxidase ALR (EC 1.8.3.2) (Augmenter of liver regeneration)	Gfer Alr MNCb-0663
Q6P8I4	0.216720136	13.65197214	1.775939481	0.084219511	0.298821979	-4.784552667	reviewed	PCNP_MOUSE	PEST proteolytic signal-containing nuclear protein (PCNP) (PEST-containing nuclear protein)	Pcnp
Q9JKX6	0.1830168	9.920139854	1.775589043	0.08427825	0.298821979	-4.785118839	reviewed	NUDT5_MOUSE	ADP-sugar pyrophosphatase (EC 3.6.1.13) (8-oxo-dGDP phosphatase) (EC 3.6.1.58) (Nuclear ATP-synthesis protein NUDIX5) (EC 2.7.7.96) (Nucleoside diphosphate-linked moiety X motif 5) (Nudix motif 5)	Nudt5
Q61334	0.155296494	13.85959763	1.773807327	0.084577428	0.299545058	-4.787995964	reviewed	BAP29_MOUSE	B-cell receptor-associated protein 29 (BCR-associated protein 29) (Bap29)	Bcap29 Bap29
Q8BT60	0.114352949	14.78518816	1.77288827	0.084732102	0.299554361	-4.789479122	reviewed	CPNE3_MOUSE	Copine-3 (Copine III)	Cpne3 Kiaa0636
Q8BU88	0.113930031	13.10862676	1.772660034	0.084770551	0.299554361	-4.789847347	reviewed	RM22_MOUSE	Large ribosomal subunit protein uL22m (39S ribosomal protein L22, mitochondrial) (L22mt) (MRP-L22)	Mrpl22
Q9R059	0.188860271	11.59327284	1.7710424	0.085043476	0.300181517	-4.79245602	reviewed	FHL3_MOUSE	Four and a half LIM domains protein 3 (FHL-3) (Skeletal muscle LIM-protein 2) (SLIM-2)	Fhl3
P80317	0.059728112	16.86250389	1.77002416	0.085215652	0.300319557	-4.794097065	reviewed	TCPZ_MOUSE	T-complex protein 1 subunit zeta (TCP-1-zeta) (CCT-zeta-1)	Cct6a Cct6 Cctz Cctz1
Q8K2H2	-0.11136624	11.54247252	-1.768992132	0.085390459	0.300319557	-4.795759527	reviewed	OTU6B_MOUSE	Deubiquitinase OTUD6B (OTU domain-containing protein 6B) (EC 3.4.19.12)	Otud6b
Q9DA03	-0.288542019	12.4137894	-1.768677644	0.085443787	0.300319557	-4.796265966	reviewed	LYRM7_MOUSE	Complex III assembly factor LYRM7 (LYR motif-containing protein 7)	Lyrm7 MZM1L
Q9D819	0.083963607	16.2712323	1.768555259	0.085464548	0.300319557	-4.796463029	reviewed	IPYR_MOUSE	Inorganic pyrophosphatase (EC 3.6.1.1) (Pyrophosphate phospho-hydrolase) (PPase)	Ppa1 Pp Pyp
P32233	-0.256666409	14.00526731	-1.7649397	0.086079792	0.302143913	-4.802279646	reviewed	DRG1_MOUSE	Developmentally-regulated GTP-binding protein 1 (DRG-1) (Neural precursor cell expressed developmentally down-regulated protein 3) (NEDD-3) (Translation factor GTPase DRG1) (TRAFAC GTPase DRG1) (EC 3.6.5.-)	Drg1 Drg Nedd-3 Nedd3
Q8VDQ8	0.172041629	12.74845304	1.764058814	0.086230252	0.302278188	-4.80369529	reviewed	SIR2_MOUSE	NAD-dependent protein deacetylase sirtuin-2 (EC 2.3.1.286) (NAD-dependent protein defatty-acylase sirtuin-2) (EC 2.3.1.-) (Regulatory protein SIR2 homolog 2) (SIR2-like protein 2) (mSIR2L2)	Sirt2 Sir2l2
Q9WTM5	0.105546268	11.19947363	1.763469132	0.086331097	0.302278188	-4.804642617	reviewed	RUVB2_MOUSE	RuvB-like 2 (EC 3.6.4.12) (p47 protein)	Ruvbl2
P98192	-0.179587745	10.49855263	-1.763021791	0.086407665	0.302278188	-4.805361097	reviewed	GNPAT_MOUSE	Dihydroxyacetone phosphate acyltransferase (DAP-AT) (DHAP-AT) (EC 2.3.1.42) (Acyl-CoA:dihydroxyacetonephosphateacyltransferase) (Glycerone-phosphate O-acyltransferase)	Gnpat Dhapat
Q7TMK9-2	0.166914649	14.26008202	1.76246818	0.086502502	0.302278188	-4.806250049	NA	NA	NA	NA
Q9JHL1	0.112662993	14.8971783	1.760271929	0.086879597	0.303243389	-4.809774344	reviewed	NHRF2_MOUSE	Na(+)/H(+) exchange regulatory cofactor NHE-RF2 (NHERF-2) (NHE3 kinase A regulatory protein E3KARP) (Octs2) (SRY-interacting protein 1) (SIP-1) (Sodium-hydrogen exchanger regulatory factor 2) (Solute carrier family 9 isoform A3 regulatory factor 2) (Tyrosine kinase activator protein 1) (TKA-1)	Nherf2 Slc9a3r2
Q9D0S9	-0.136848977	17.29887836	-1.759737574	0.086971554	0.303243389	-4.810631261	reviewed	HINT2_MOUSE	Adenosine 5'-monophosphoramidase HINT2 (EC 3.9.1.-) (HINT-3) (Histidine triad nucleotide-binding protein 2, mitochondrial) (HINT-2)	Hint2
P21300	-0.271860432	13.82571626	-1.758008799	0.08726962	0.303797408	-4.813402117	reviewed	ALD1_MOUSE	Aldo-keto reductase family 1 member B7 (EC 1.1.1.21) (Aldehyde reductase) (AR) (Aldose reductase-related protein 1) (MVDP) (Vas deferens androgen-dependent protein)	Akr1b7 Avdp
Q3TMP8	0.248697397	13.89013056	1.757696	0.087323643	0.303797408	-4.813903224	reviewed	TM38A_MOUSE	Trimeric intracellular cation channel type A (TRIC-A) (TRICA) (27 kDa sarcoplasmic reticulum protein) (Mitsugumin-33A) (SPR-27) (Transmembrane protein 38A)	Tmem38a
P58871	0.111326464	9.685882615	1.756705046	0.087494974	0.30405712	-4.81549025	reviewed	TB182_MOUSE	182 kDa tankyrase-1-binding protein	Tnks1bp1 Kiaa1741 Tab182
P05202	-0.152307592	19.64152963	-1.755847786	0.087643418	0.30423681	-4.816862559	reviewed	AATM_MOUSE	Aspartate aminotransferase, mitochondrial (mAspAT) (EC 2.6.1.1) (EC 2.6.1.7) (Fatty acid-binding protein) (FABP-1) (Glutamate oxaloacetate transaminase 2) (Kynurenine aminotransferase 4) (Kynurenine aminotransferase IV) (Kynurenine--oxoglutarate transaminase 4) (Kynurenine--oxoglutarate transaminase IV) (Plasma membrane-associated fatty acid-binding protein) (FABPpm) (Transaminase A)	Got2 Got-2
O70209	0.267502328	11.59502034	1.754646679	0.087851759	0.304623795	-4.81878436	reviewed	PDLI3_MOUSE	PDZ and LIM domain protein 3 (Actinin-associated LIM protein) (Alpha-actinin-2-associated LIM protein)	Pdlim3
Q9CRD0	0.170979073	15.42630521	1.753543611	0.088043461	0.304952296	-4.820548327	reviewed	OCAD1_MOUSE	OCIA domain-containing protein 1	Ociad1 Asrij
P16546	0.098740374	16.41425338	1.752849148	0.088164332	0.305035009	-4.821658398	reviewed	SPTN1_MOUSE	Spectrin alpha chain, non-erythrocytic 1 (Alpha-II spectrin) (Fodrin alpha chain)	Sptan1 Spna2 Spta2
Q03734	-0.207475153	14.06712368	-1.752286325	0.088262393	0.305038709	-4.82255778	reviewed	SPA3M_MOUSE	Serine protease inhibitor A3M (Serpin A3M)	Serpina3m
Q61129	0.123287785	14.48366216	1.751340094	0.088427462	0.305139285	-4.824069295	reviewed	CFAI_MOUSE	Complement factor I (EC 3.4.21.45) (C3B/C4B inactivator) [Cleaved into: Complement factor I heavy chain; Complement factor I light chain]	Cfi If
Q8BJ03	-0.220298444	13.04531442	-1.75053454	0.088568195	0.305139285	-4.825355553	reviewed	COX15_MOUSE	Heme A synthase COX15 (HAS) (EC 1.17.99.9) (Cytochrome c oxidase assembly protein COX15 homolog)	Cox15
P42925	-0.254963028	10.08133001	-1.750452344	0.088582565	0.305139285	-4.82548677	reviewed	PXMP2_MOUSE	Peroxisomal membrane protein 2 (22 kDa peroxisomal membrane protein)	Pxmp2 Pmp22
Q9Z2Y3	0.128119176	13.37102307	1.749846722	0.088688507	0.305169972	-4.826453426	reviewed	HOME1_MOUSE	Homer protein homolog 1 (Homer-1) (VASP/Ena-related gene up-regulated during seizure and LTP 1) (Vesl-1)	Homer1 Vesl1
Q6PIE5	-0.142702449	16.13640716	-1.7488007	0.088871739	0.305466252	-4.82812236	reviewed	AT1A2_MOUSE	Sodium/potassium-transporting ATPase subunit alpha-2 (Na(+)/K(+) ATPase alpha-2 subunit) (EC 7.2.2.13) (Na(+)/K(+) ATPase alpha(+) subunit) (Sodium pump subunit alpha-2)	Atp1a2
Q8VCA8	-0.161538013	12.66051783	-1.747088141	0.089172416	0.305869939	-4.830852953	reviewed	SCRN2_MOUSE	Secernin-2	Scrn2
Q9JLT4	-0.121158133	15.82832669	-1.746376026	0.089297694	0.305869939	-4.831987728	reviewed	TRXR2_MOUSE	Thioredoxin reductase 2, mitochondrial (EC 1.8.1.9) (Thioredoxin reductase TR3)	Txnrd2 Trxr2
P06683	-0.24565208	9.415683064	-1.745933721	0.08937558	0.305869939	-4.832692358	reviewed	CO9_MOUSE	Complement component C9	C9
P62880	-0.161716984	14.6513842	-1.744870239	0.089563084	0.305869939	-4.834385963	reviewed	GBB2_MOUSE	Guanine nucleotide-binding protein G(I)/G(S)/G(T) subunit beta-2 (G protein subunit beta-2) (Transducin beta chain 2)	Gnb2
Q8C129	0.159147763	13.64547049	1.744824689	0.089571123	0.305869939	-4.834458483	reviewed	LCAP_MOUSE	Leucyl-cystinyl aminopeptidase (Cystinyl aminopeptidase) (EC 3.4.11.3) (Oxytocinase) (OTase)	Lnpep
P28660	0.121680211	11.26438215	1.74481562	0.089572723	0.305869939	-4.834472921	reviewed	NCKP1_MOUSE	Nck-associated protein 1 (NAP 1) (Brain protein H19) (MH19) (Membrane-associated protein HEM-2) (p125Nap1)	Nckap1 Hem2 Kiaa0587 Nap1
Q9Z2C8-2	0.222577122	13.00151345	1.743752268	0.089760551	0.306178886	-4.83616541	NA	NA	NA	NA
Q6PDN3	0.146930825	16.16118726	1.742279327	0.090021274	0.306735543	-4.838508397	reviewed	MYLK_MOUSE	Myosin light chain kinase, smooth muscle (MLCK) (smMLCK) (EC 2.7.11.18) (Kinase-related protein) (KRP) (Telokin) [Cleaved into: Myosin light chain kinase, smooth muscle, deglutamylated form]	Mylk
Q9Z0P4	0.131135559	14.56324737	1.740869293	0.090271456	0.307255118	-4.84074976	reviewed	PALM_MOUSE	Paralemmin-1 (Paralemmin)	Palm
Q64444	-0.13950155	11.51161878	-1.739493121	0.090516192	0.307755053	-4.842935832	reviewed	CAH4_MOUSE	Carbonic anhydrase 4 (EC 4.2.1.1) (Carbonate dehydratase IV) (Carbonic anhydrase IV) (CA-IV)	Ca4 Car4
P32020	-0.336383415	15.82984533	-1.737280051	0.090910927	0.30868051	-4.846448288	reviewed	SCP2_MOUSE	Sterol carrier protein 2 (SCP-2) (Acetyl-CoA C-myristoyltransferase) (EC 2.3.1.155) (Non-specific lipid-transfer protein) (NSL-TP) (Propanoyl-CoA C-acyltransferase) (EC 2.3.1.176) (SCP-2/3-oxoacyl-CoA thiolase) (SCP-2/thiolase) (EC 2.3.1.16) (SCP-chi) (Sterol carrier protein X) (SCP-X)	Scp2 Scp-2
Q8VCM7	0.151335724	15.74760599	1.736648025	0.091023923	0.30868051	-4.847450714	reviewed	FIBG_MOUSE	Fibrinogen gamma chain	Fgg
Q01768	-0.158756532	20.05583521	-1.736314725	0.091083559	0.30868051	-4.847979221	reviewed	NDKB_MOUSE	Nucleoside diphosphate kinase B (NDK B) (NDP kinase B) (EC 2.7.4.6) (Histidine protein kinase NDKB) (EC 2.7.13.3) (P18) (nm23-M2)	Nme2
Q60760	0.20798364	14.86014337	1.735770622	0.091180984	0.30868051	-4.848841813	reviewed	GRB10_MOUSE	Growth factor receptor-bound protein 10 (GRB10 adapter protein) (Maternally expressed gene 1 protein)	Grb10 Meg1
Q9CPY1	-0.247198058	10.70310463	-1.731816721	0.091891576	0.310751619	-4.855103294	reviewed	RM51_MOUSE	Large ribosomal subunit protein mL51 (39S ribosomal protein L51, mitochondrial) (L51mt) (MRP-L51) (bMRP-64) (bMRP64)	Mrpl51 Mrp64
Q9EQG3	0.096455876	7.373173121	1.730648366	0.092102437	0.311130145	-4.85695123	reviewed	SCEL_MOUSE	Sciellin	Scel
Q78YY6	0.109412345	11.62379585	1.723349048	0.093428985	0.314958781	-4.868472499	reviewed	DJC15_MOUSE	DnaJ homolog subfamily C member 15	Dnajc15 Dnajd1
P23953	0.119681419	15.1724593	1.723310115	0.093436103	0.314958781	-4.868533841	reviewed	EST1C_MOUSE	Carboxylesterase 1C (EC 3.1.1.1) (Liver carboxylesterase N) (Lung surfactant convertase) (PES-N)	Ces1c Es1
Q9EPK7	-0.204019494	9.670637074	-1.719148906	0.094199515	0.317072053	-4.875083442	reviewed	XPO7_MOUSE	Exportin-7 (Exp7) (Ran-binding protein 16)	Xpo7 Kiaa0745 Ranbp16
Q9Z1X4	0.120982503	13.93873899	1.718795098	0.094264664	0.317072053	-4.875639709	reviewed	ILF3_MOUSE	Interleukin enhancer-binding factor 3	Ilf3
P62192	0.066811429	14.79128908	1.717820057	0.0944444	0.317337221	-4.877172197	reviewed	PRS4_MOUSE	26S proteasome regulatory subunit 4 (P26s4) (26S proteasome AAA-ATPase subunit RPT2) (Proteasome 26S subunit ATPase 1)	Psmc1
P31230	0.121439684	16.46589892	1.717171548	0.094564103	0.317400323	-4.878191062	reviewed	AIMP1_MOUSE	Aminoacyl tRNA synthase complex-interacting multifunctional protein 1 (Multisynthase complex auxiliary component p43) [Cleaved into: Endothelial monocyte-activating polypeptide 2 (EMAP-2) (Endothelial monocyte-activating polypeptide II) (EMAP-II) (Small inducible cytokine subfamily E member 1)]	Aimp1 Emap2 Scye1
O35682	0.110989427	13.45619491	1.714876981	0.094988654	0.318485412	-4.881793431	reviewed	MYADM_MOUSE	Myeloid-associated differentiation marker (Myeloid up-regulated protein)	Myadm Mug
P21981	0.134822582	15.85435309	1.714239822	0.095106826	0.318542031	-4.882793022	reviewed	TGM2_MOUSE	Protein-glutamine gamma-glutamyltransferase 2 (EC 2.3.2.13) (Isopeptidase TGM2) (EC 3.4.-.-) (Protein-glutamine deamidase TGM2) (EC 3.5.1.44) (Protein-glutamine dopaminyltransferase TGM2) (EC 2.3.1.-) (Protein-glutamine histaminyltransferase TGM2) (EC 2.3.1.-) (Protein-glutamine noradrenalinyltransferase TGM2) (EC 2.3.1.-) (Protein-glutamine serotonyltransferase TGM2) (EC 2.3.1.-) (Tissue transgl…	Tgm2
O35129	-0.128354813	17.91087004	-1.712199664	0.095486034	0.319471889	-4.885991567	reviewed	PHB2_MOUSE	Prohibitin-2 (B-cell receptor-associated protein BAP37) (Repressor of estrogen receptor activity)	Phb2 Bap Bcap37 Rea
Q5SVR0	0.351427177	8.353428939	1.710329184	0.095834811	0.320070593	-4.888921267	reviewed	TBC9B_MOUSE	TBC1 domain family member 9B	Tbc1d9b Kiaa0676
O08547	0.124943505	14.05706333	1.709900148	0.09591496	0.320070593	-4.889592878	reviewed	SC22B_MOUSE	Vesicle-trafficking protein SEC22b (ER-Golgi SNARE of 24 kDa) (ERS-24) (ERS24) (SEC22 vesicle-trafficking protein homolog B) (SEC22 vesicle-trafficking protein-like 1) (mSec22b)	Sec22b Sec22l1
Q9WVR4	0.163087092	10.57284808	1.709604133	0.095970292	0.320070593	-4.890056176	reviewed	FXR2_MOUSE	RNA-binding protein FXR2 (FXR2P)	Fxr2 Fxr2h
Q9R0Q7	0.132906214	15.61491181	1.70636087	0.096578278	0.321344137	-4.89512782	reviewed	TEBP_MOUSE	Prostaglandin E synthase 3 (EC 5.3.99.3) (Cytosolic prostaglandin E2 synthase) (cPGES) (Hsp90 co-chaperone) (Progesterone receptor complex p23) (Sid 3177) (Telomerase-binding protein p23)	Ptges3 Sid3177 Tebp
Q62261	0.114098294	15.74143194	1.706019869	0.096642389	0.321344137	-4.895660588	reviewed	SPTB2_MOUSE	Spectrin beta chain, non-erythrocytic 1 (Beta-II spectrin) (Embryonic liver fodrin) (Fodrin beta chain)	Sptbn1 Elf Spnb-2 Spnb2 Sptb2
Q62048	0.163488633	14.68993907	1.705933238	0.096658682	0.321344137	-4.895795923	reviewed	PEA15_MOUSE	Astrocytic phosphoprotein PEA-15 (15 kDa phosphoprotein enriched in astrocytes)	Pea15 Pea15a
Q52KR3	0.094756213	11.48335058	1.70451927	0.096924933	0.321889035	-4.898003998	reviewed	PRUN2_MOUSE	Protein prune homolog 2 (BNIP2 motif-containing molecule at the C-terminal region 1)	Prune2 Bmcc1 Kiaa0367
Q9WTR5	0.165015283	15.18217231	1.703614485	0.097095626	0.322115764	-4.899416114	reviewed	CAD13_MOUSE	Cadherin-13 (Heart cadherin) (H-cadherin) (Truncated cadherin) (T-cad) (T-cadherin)	Cdh13
Q80TR1	-0.11593431	10.3908144	-1.702800495	0.097249404	0.322117776	-4.900685983	reviewed	AGRL1_MOUSE	Adhesion G protein-coupled receptor L1 (Calcium-independent alpha-latrotoxin receptor 1) (CIRL-1) (Latrophilin-1) (Lectomedin-2)	Adgrl1 Kiaa0821 Lec2 Lphn1
Q9CPR4	0.072086594	15.43961354	1.701985422	0.097403589	0.322117776	-4.901957027	reviewed	RL17_MOUSE	Large ribosomal subunit protein uL22 (60S ribosomal protein L17)	Rpl17
P14211	0.129296078	16.49490184	1.701532037	0.097489443	0.322117776	-4.902663823	reviewed	CALR_MOUSE	Calreticulin (CRP55) (Calregulin) (Endoplasmic reticulum resident protein 60) (ERp60) (HACBP)	Calr
Q6P1H6	0.205569209	8.444375751	1.701445054	0.097505921	0.322117776	-4.902799406	reviewed	ANKL2_MOUSE	Ankyrin repeat and LEM domain-containing protein 2 (LEM domain-containing protein 4)	Ankle2 D5Ertd585e Kiaa0692 Lem4
P62331	-0.277930268	12.03965344	-1.70048916	0.097687163	0.32237789	-4.904288995	reviewed	ARF6_MOUSE	ADP-ribosylation factor 6 (EC 3.6.5.2)	Arf6
Q99KF1	0.121380874	12.40910973	1.698900612	0.09798898	0.322923343	-4.906762896	reviewed	TMED9_MOUSE	Transmembrane emp24 domain-containing protein 9 (Glycoprotein 25L2) (p24 family protein alpha-2) (p24alpha2)	Tmed9 Gp25l2
Q9JIG7	0.096088551	8.491317534	1.698538944	0.098057804	0.322923343	-4.907325861	reviewed	CCD22_MOUSE	Coiled-coil domain-containing protein 22	Ccdc22 DXImx40e
Q5SRX1	0.092927698	13.07700458	1.697183041	0.098316184	0.323435562	-4.909435528	reviewed	TM1L2_MOUSE	TOM1-like protein 2 (Target of Myb-like protein 2)	Tom1l2
Q9QZQ8	-0.082159586	14.70160286	-1.695011244	0.09873122	0.324461533	-4.912811687	reviewed	H2AY_MOUSE	Core histone macro-H2A.1 (Histone macroH2A1) (mH2A1) (H2A.y) (H2A/y)	Macroh2a1 H2afy
Q7TSH2	0.434786639	13.04812543	1.694065004	0.098912505	0.324717982	-4.914281516	reviewed	KPBB_MOUSE	Phosphorylase b kinase regulatory subunit beta (Phosphorylase kinase subunit beta)	Phkb
P00493	0.144692634	13.34241367	1.691674856	0.099371652	0.325885136	-4.917991126	reviewed	HPRT_MOUSE	Hypoxanthine-guanine phosphoribosyltransferase (HGPRT) (HGPRTase) (EC 2.4.2.8) (HPRT B)	Hprt1 Hprt
O09114	-0.198970515	12.77412821	-1.690567681	0.09958494	0.326244414	-4.919708004	reviewed	PTGDS_MOUSE	Prostaglandin-H2 D-isomerase (EC 5.3.99.2) (Glutathione-independent PGD synthase) (Lipocalin-type prostaglandin-D synthase) (Prostaglandin-D2 synthase) (L-PGDS) (PGD2 synthase) (PGDS2)	Ptgds
O35074	0.180508728	11.2471871	1.688972135	0.099892978	0.326577727	-4.922180517	reviewed	PTGIS_MOUSE	Prostacyclin synthase (EC 5.3.99.4) (Hydroperoxy icosatetraenoate dehydratase) (EC 4.2.1.152) (Prostaglandin I2 synthase)	Ptgis Cyp8
P51125-3	0.14839615	14.65470921	1.688928749	0.099901366	0.326577727	-4.922247722	NA	NA	NA	NA
Q6URW6	0.15120133	12.04857488	1.688428035	0.099998204	0.326577727	-4.92302322	reviewed	MYH14_MOUSE	Myosin-14 (Myosin heavy chain 14) (Myosin heavy chain, non-muscle IIc) (Non-muscle myosin heavy chain IIc) (NMHC II-C)	Myh14
Q9WUB4	0.088701286	12.04013567	1.682821181	0.101087908	0.329676565	-4.931693724	reviewed	DCTN6_MOUSE	Dynactin subunit 6 (Dynactin subunit p27) (Protein WS-3)	Dctn6 Ws3
P62071	-0.210787056	14.7839968	-1.682202525	0.101208747	0.329676565	-4.932648921	reviewed	RRAS2_MOUSE	Ras-related protein R-Ras2 (EC 3.6.5.-)	Rras2
Q8R010	0.094023482	13.606699	1.681749574	0.101297295	0.329676565	-4.933348084	reviewed	AIMP2_MOUSE	Aminoacyl tRNA synthase complex-interacting multifunctional protein 2 (Multisynthase complex auxiliary component p38) (Protein JTV-1)	Aimp2 Jtv1
P39039	0.173352484	9.601553424	1.681396458	0.101366371	0.329676565	-4.933893032	reviewed	MBL1_MOUSE	Mannose-binding protein A (MBP-A) (Mannan-binding protein) (Ra-reactive factor polysaccharide-binding component p28B) (RaRF p28B)	Mbl1
Q9CPU4	-0.160208979	14.53571176	-1.678725118	0.101890203	0.331037902	-4.938012453	reviewed	MGST3_MOUSE	Glutathione S-transferase 3, mitochondrial (EC 2.5.1.-) (Glutathione peroxidase MGST3) (EC 1.11.1.-) (LTC4 synthase MGST3) (EC 4.4.1.20)	Mgst3
P42669	-0.099227174	15.63913493	-1.67686115	0.102257043	0.331886895	-4.940883546	reviewed	PURA_MOUSE	Transcriptional activator protein Pur-alpha (Purine-rich single-stranded DNA-binding protein alpha)	Pura
D3YXK2	0.134166095	11.06803534	1.675944347	0.102437877	0.33191059	-4.942294716	reviewed	SAFB1_MOUSE	Scaffold attachment factor B1 (SAF-B1)	Safb Safb1
Q9WUD1	0.116815368	14.66695134	1.675754199	0.102475416	0.33191059	-4.942587315	reviewed	CHIP_MOUSE	E3 ubiquitin-protein ligase CHIP (EC 2.3.2.27) (Carboxy terminus of Hsp70-interacting protein) (RING-type E3 ubiquitin transferase CHIP) (STIP1 homology and U box-containing protein 1)	Stub1 Chip
Q99MQ1	0.154182151	9.533713164	1.674809418	0.102662102	0.332173159	-4.944040722	reviewed	BICC1_MOUSE	Protein bicaudal C homolog 1 (Bic-C)	Bicc1
Q99N87	0.133459334	14.06187099	1.673616939	0.102898135	0.332359751	-4.945874182	reviewed	RT05_MOUSE	Small ribosomal subunit protein uS5m (28S ribosomal protein S5, mitochondrial) (MRP-S5) (S5mt)	Mrps5
Q07113	0.12749465	11.96196753	1.673450434	0.102931128	0.332359751	-4.946130099	reviewed	MPRI_MOUSE	Cation-independent mannose-6-phosphate receptor (CI Man-6-P receptor) (CI-MPR) (M6PR) (300 kDa mannose 6-phosphate receptor) (MPR 300) (Insulin-like growth factor 2 receptor) (Insulin-like growth factor II receptor) (IGF-II receptor) (M6P/IGF2 receptor) (M6P/IGF2R) (CD antigen CD222)	Igf2r
A8VU90	0.143094684	14.59854365	1.671543142	0.103309683	0.332995612	-4.949060044	reviewed	ANKL1_MOUSE	Ankyrin repeat and LEM domain-containing protein 1 (EC 3.1.-.-) (Ankyrin repeat domain-containing protein 41) (LEM-domain containing protein 3)	Ankle1 Ankrd41 Lem3
P48771	-0.209646074	16.9934049	-1.671391576	0.103339815	0.332995612	-4.949292754	reviewed	CX7A2_MOUSE	Cytochrome c oxidase subunit 7A2, mitochondrial (Cytochrome c oxidase subunit VIIa-liver/heart) (Cytochrome c oxidase subunit VIIa-L)	Cox7a2 Cox7a3 Cox7al
Q64514	0.086838127	13.34246092	1.670129382	0.103591026	0.333463437	-4.95123	reviewed	TPP2_MOUSE	Tripeptidyl-peptidase 2 (TPP-2) (EC 3.4.14.10) (Tripeptidyl aminopeptidase) (Tripeptidyl-peptidase II) (TPP-II)	Tpp2
Q9DC77	0.176997021	14.91871976	1.667173906	0.104181227	0.3345629	-4.955761266	reviewed	SMPX_MOUSE	Small muscular protein (Stretch-responsive skeletal muscle protein) (Chisel protein)	Smpx Csl
P15626	-0.155037368	17.21779194	-1.667165629	0.104182884	0.3345629	-4.955773945	reviewed	GSTM2_MOUSE	Glutathione S-transferase Mu 2 (EC 2.5.1.18) (GST 5-5) (GST class-mu 2) (Glutathione S-transferase pmGT2)	Gstm2
Q9CWD8	-0.125843794	11.62058495	-1.666821864	0.104251714	0.3345629	-4.956300552	reviewed	NUBPL_MOUSE	Iron-sulfur cluster transfer protein NUBPL (Nucleotide-binding protein-like)	Nubpl
Q9JKS4	0.083617518	19.91665047	1.665307784	0.104555319	0.335195186	-4.958618841	reviewed	LDB3_MOUSE	LIM domain-binding protein 3 (Protein cypher) (Protein oracle) (Z-band alternatively spliced PDZ-motif protein)	Ldb3 Kiaa0613
Q9QZ23	-0.173940269	14.53147694	-1.664235772	0.104770722	0.335268013	-4.960259172	reviewed	NFU1_MOUSE	NFU1 iron-sulfur cluster scaffold homolog, mitochondrial (HIRA-interacting protein 5) (mHIRIP5)	Nfu1 Hirip5
P62702	0.084800118	15.55518399	1.66402929	0.104812253	0.335268013	-4.960575014	reviewed	RS4X_MOUSE	Small ribosomal subunit protein eS4 (40S ribosomal protein S4, X isoform)	Rps4x Rps4
Q9D2H9	0.201681753	15.76773326	1.663603958	0.104897846	0.335268013	-4.961225514	reviewed	DAAF1_MOUSE	Dynein axonemal assembly factor 1 (Leucine-rich repeat-containing protein 50)	Dnaaf1 Lrrc50
Q91VD9	-0.074757788	19.05298762	-1.662542429	0.105111718	0.335610511	-4.962848392	reviewed	NDUS1_MOUSE	NADH-ubiquinone oxidoreductase 75 kDa subunit, mitochondrial (EC 7.1.1.2) (Complex I-75kD) (CI-75kD)	Ndufs1
Q9DAR7	-0.152995222	12.33508298	-1.660376111	0.105549298	0.336591883	-4.966157548	reviewed	DCPS_MOUSE	m7GpppX diphosphatase (EC 3.6.1.59) (DCS-1) (Decapping scavenger enzyme) (Hint-related 7meGMP-directed hydrolase) (Histidine triad nucleotide-binding protein 5) (Histidine triad protein member 5) (HINT-5) (Scavenger mRNA-decapping enzyme DcpS)	Dcps Dcs1 Hint5
P62500	-0.142289404	8.299204764	-1.65996194	0.105633128	0.336591883	-4.966789795	reviewed	T22D1_MOUSE	TSC22 domain family protein 1 (Regulatory protein TSC-22) (TGFB-stimulated clone 22 homolog) (TSC22-related inducible leucine zipper 1b) (Transforming growth factor beta-1-induced transcript 4 protein)	Tsc22d1 Kiaa1994 Tgfb1i4 Tilz1b Tsc22
Q9CXJ1	-0.105153202	11.09828345	-1.659368001	0.105753441	0.336634182	-4.967696231	reviewed	SYEM_MOUSE	Nondiscriminating glutamyl-tRNA synthetase EARS2, mitochondrial (EC 6.1.1.24) (Glutamate--tRNA(Gln) ligase EARS2, mitochondrial) (EC 6.1.1.17) (Glutamyl-tRNA synthetase) (GluRS) (Mitochondrial glutamyl-tRNA synthetase) (mtGluRS)	Ears2 Kiaa1970
Q9CQT1	0.138973015	14.7259133	1.658217595	0.105986798	0.337035876	-4.969451128	reviewed	MTNA_MOUSE	Methylthioribose-1-phosphate isomerase (M1Pi) (MTR-1-P isomerase) (EC 5.3.1.23) (S-methyl-5-thioribose-1-phosphate isomerase) (Translation initiation factor eIF-2B subunit alpha/beta/delta-like protein)	Mri1
Q9EQ80	-0.104223539	12.58576181	-1.657376962	0.106157588	0.337237993	-4.970732823	reviewed	NIF3L_MOUSE	NIF3-like protein 1	Nif3l1
Q64378	0.158474021	11.11813791	1.653398737	0.106968921	0.338426358	-4.976790818	reviewed	FKBP5_MOUSE	Peptidyl-prolyl cis-trans isomerase FKBP5 (PPIase FKBP5) (EC 5.2.1.8) (51 kDa FK506-binding protein) (51 kDa FKBP) (FKBP-51) (FK506-binding protein 5) (FKBP-5) (Rotamase)	Fkbp5 Fkbp51
Q7TMB8	0.109515557	12.79568424	1.653309962	0.106987085	0.338426358	-4.976925861	reviewed	CYFP1_MOUSE	Cytoplasmic FMR1-interacting protein 1 (Specifically Rac1-associated protein 1) (Sra-1)	Cyfip1 Kiaa0068 Shyc Sra1
Q9JIX8	0.152513696	13.25275086	1.653150832	0.107019649	0.338426358	-4.977167913	reviewed	ACINU_MOUSE	Apoptotic chromatin condensation inducer in the nucleus (Acinus)	Acin1 Acinus
Q9CQZ5	-0.246210159	18.45420903	-1.653119349	0.107026093	0.338426358	-4.977215799	reviewed	NDUA6_MOUSE	NADH dehydrogenase [ubiquinone] 1 alpha subcomplex subunit 6 (Complex I-B14) (CI-B14) (NADH-ubiquinone oxidoreductase B14 subunit)	Ndufa6
Q9JJA4	-0.210973116	6.143240747	-1.652631482	0.107125986	0.338426358	-4.977957755	reviewed	WDR12_MOUSE	Ribosome biogenesis protein WDR12 (WD repeat-containing protein 12)	Wdr12 MNCb-5414
Q07813	0.144151824	10.73667849	1.652264756	0.107201125	0.338426358	-4.978515355	reviewed	BAX_MOUSE	Apoptosis regulator BAX	Bax
F8VPK0	0.20600711	10.96142864	1.651365632	0.107385533	0.338426358	-4.979882009	reviewed	SKI3_MOUSE	Superkiller complex protein 3 (Ski3)	Skic3
Q8VCT3	0.064491014	12.06801188	1.651331544	0.10739253	0.338426358	-4.979933809	reviewed	AMPB_MOUSE	Aminopeptidase B (AP-B) (EC 3.4.11.6) (Arginine aminopeptidase) (Arginyl aminopeptidase) (Cytosol aminopeptidase IV)	Rnpep
P40630	-0.103979479	17.23536271	-1.650163245	0.107632549	0.338441691	-4.981708625	reviewed	TFAM_MOUSE	Transcription factor A, mitochondrial (mtTFA) (Testis-specific high mobility group protein) (TS-HMG)	Tfam Hmgts
Q6PHZ2-5	0.272698016	14.42750652	1.649870262	0.107692809	0.338441691	-4.98215354	NA	NA	NA	NA
P83940	0.083074859	15.46466788	1.649736976	0.107720233	0.338441691	-4.982355923	reviewed	ELOC_MOUSE	Elongin-C (EloC) (Elongin 15 kDa subunit) (RNA polymerase II transcription factor SIII subunit C) (SIII p15) (Stromal membrane-associated protein SMAP1B homolog) (Transcription elongation factor B polypeptide 1)	Eloc Tceb1
Q62219	0.24098805	11.78648808	1.647850675	0.108108956	0.339324018	-4.985218591	reviewed	TGFI1_MOUSE	Transforming growth factor beta-1-induced transcript 1 protein (Androgen receptor-associated protein of 55 kDa) (Hydrogen peroxide-inducible clone 5 protein) (Hic-5) (TGF beta-stimulated clone 5) (TSC-5)	Tgfb1i1 Ara55
Q8BJZ4	0.095435486	14.15924452	1.646444782	0.10839943	0.339896517	-4.987350367	reviewed	RT35_MOUSE	Small ribosomal subunit protein mS35 (28S ribosomal protein S35, mitochondrial) (MRP-S35) (S35mt)	Mrps35
Q9CR24	-0.177415473	12.68538483	-1.645024908	0.108693445	0.340335406	-4.989501767	reviewed	NUDT8_MOUSE	Mitochondrial coenzyme A diphosphatase NUDT8 (EC 3.6.1.-) (EC 3.6.1.77) (Nucleoside diphosphate-linked moiety X motif 8) (Nudix motif 8)	Nudt8
Q9Z2Z6	-0.257821092	16.51449742	-1.644724046	0.108755829	0.340335406	-4.98995743	reviewed	MCAT_MOUSE	Mitochondrial carnitine/acylcarnitine carrier protein (Carnitine/acylcarnitine translocase) (CAC) (CACT) (mCAC) (Solute carrier family 25 member 20)	Slc25a20 Cac Cact
Q3THS6	0.140260625	12.95032294	1.643681295	0.108972274	0.34067376	-4.991536153	reviewed	METK2_MOUSE	S-adenosylmethionine synthase isoform type-2 (AdoMet synthase 2) (EC 2.5.1.6) (Methionine adenosyltransferase 2) (MAT 2)	Mat2a
Q3TTY5	-0.296467654	12.77706123	-1.642155022	0.109289724	0.341326894	-4.993845384	reviewed	K22E_MOUSE	Keratin, type II cytoskeletal 2 epidermal (Cytokeratin-2e) (CK-2e) (Epithelial keratin-2e) (Keratin-2 epidermis) (Keratin-2e) (K2e) (Type-II keratin Kb2)	Krt2 K2e Krt2-17 Krt2a
Q99KP6	0.104794163	11.89023095	1.639849903	0.109770611	0.342281126	-4.997329522	reviewed	PRP19_MOUSE	Pre-mRNA-processing factor 19 (EC 2.3.2.27) (Nuclear matrix protein 200) (PRP19/PSO4 homolog) (RING-type E3 ubiquitin transferase PRP19) (Senescence evasion factor)	Prpf19 Prp19 Snev
B1AXP6	-0.211448404	16.52522838	-1.639647458	0.109812927	0.342281126	-4.997635312	reviewed	TOM5_MOUSE	Mitochondrial import receptor subunit TOM5 homolog	Tomm5 Tom5
P06801	-0.130109003	13.91774682	-1.638644526	0.110022766	0.342526109	-4.999149755	reviewed	MAOX_MOUSE	NADP-dependent malic enzyme (NADP-ME) (EC 1.1.1.40) (Malic enzyme 1)	Me1 Mod-1 Mod1
Q3THF9	-0.213591364	14.61923764	-1.63809992	0.110136849	0.342526109	-4.999971787	reviewed	CQ10B_MOUSE	Coenzyme Q-binding protein COQ10 homolog B, mitochondrial	Coq10b
Q9D0T1	0.136641499	14.89037986	1.637425349	0.110278292	0.342526109	-5.000989663	reviewed	NH2L1_MOUSE	NHP2-like protein 1 (Fertilization antigen 1) (FA-1) (High mobility group-like nuclear protein 2 homolog 1) (Sperm-specific antigen 1) (U4/U6.U5 small nuclear ribonucleoprotein SNU13) (U4/U6.U5 tri-snRNP 15.5 kDa protein) [Cleaved into: NHP2-like protein 1, N-terminally processed]	Snu13 Nhp2l1 Ssfa1
Q5S248	-0.216093515	14.32429382	-1.637192409	0.11032717	0.342526109	-5.001341068	reviewed	TM11E_MOUSE	Transmembrane protease serine 11E (EC 3.4.21.-) (Serine protease DESC1) [Cleaved into: Transmembrane protease serine 11E non-catalytic chain; Transmembrane protease serine 11E catalytic chain]	Tmprss11e Desc1
Q8VCF0	0.137786034	15.72321958	1.636390688	0.11049553	0.342629925	-5.002550191	reviewed	MAVS_MOUSE	Mitochondrial antiviral-signaling protein (MAVS) (CARD adapter inducing interferon beta) (Cardif) (Interferon beta promoter stimulator protein 1) (IPS-1) (Virus-induced-signaling adapter) (VISA)	Mavs Ips1 Visa
Q9JLN9	-0.114211571	8.456949905	-1.63599597	0.110578497	0.342629925	-5.003145302	reviewed	MTOR_MOUSE	Serine/threonine-protein kinase mTOR (EC 2.7.11.1) (FK506-binding protein 12-rapamycin complex-associated protein 1) (FKBP12-rapamycin complex-associated protein) (Mammalian target of rapamycin) (mTOR) (Mechanistic target of rapamycin) (Rapamycin target protein 1) (RAPT1) (Tyrosine-protein kinase mTOR) (EC 2.7.10.2)	Mtor Frap Frap1
Q02257	0.079445571	15.53392964	1.633932173	0.111013132	0.34363809	-5.00625486	reviewed	PLAK_MOUSE	Junction plakoglobin (Desmoplakin III) (Desmoplakin-3)	Jup
Q78JW9	0.124616001	13.47281107	1.631972032	0.111427237	0.344580787	-5.009205124	reviewed	UBFD1_MOUSE	Ubiquitin domain-containing protein UBFD1	Ubfd1 D7Wsu128e
Q60930	-0.134188698	18.77302821	-1.631011665	0.11163059	0.344621368	-5.010649492	reviewed	VDAC2_MOUSE	Non-selective voltage-gated ion channel VDAC2 (VDAC-2) (mVDAC2) (Outer mitochondrial membrane protein porin 2) (Voltage-dependent anion-selective channel protein 6) (VDAC-6) (mVDAC6)	Vdac2 Vdac6
Q9CXV1	-0.210022444	13.24183555	-1.630875181	0.111659515	0.344621368	-5.010854702	reviewed	DHSD_MOUSE	Succinate dehydrogenase [ubiquinone] cytochrome b small subunit, mitochondrial (CybS) (CII-4) (Malate dehydrogenase [quinone] cytochrome b small subunit) (QPs3) (Succinate dehydrogenase complex subunit D) (Succinate-ubiquinone oxidoreductase cytochrome b small subunit) (Succinate-ubiquinone reductase membrane anchor subunit)	Sdhd
Q8R3Q6	-0.2049753	13.62550455	-1.630153461	0.111812569	0.344647866	-5.011939594	reviewed	MIX23_MOUSE	Protein MIX23 (Coiled-coil domain-containing protein 58)	Mix23 Ccdc58
Q3UI43	0.197354662	15.19598137	1.629801494	0.111887272	0.344647866	-5.012468522	reviewed	BABA1_MOUSE	BRISC and BRCA1-A complex member 1 (Mediator of RAP80 interactions and targeting subunit of 40 kDa) (New component of the BRCA1-A complex)	Babam1 Merit40 Nba1
Q61166	0.102773514	13.43596293	1.628734507	0.112113987	0.344786229	-5.01407137	reviewed	MARE1_MOUSE	Microtubule-associated protein RP/EB family member 1 (APC-binding protein EB1) (End-binding protein 1) (EB1)	Mapre1
G5E8K5	0.105879067	13.07240504	1.628558364	0.112151451	0.344786229	-5.014335888	reviewed	ANK3_MOUSE	Ankyrin-3 (ANK-3) (Ankyrin-G)	Ank3
Q07076	0.128368715	14.59810759	1.627097807	0.112462489	0.345076965	-5.016528301	reviewed	ANXA7_MOUSE	Annexin A7 (Annexin VII) (Annexin-7) (Synexin)	Anxa7 Anx7
Q99JI4	0.084561303	13.45147958	1.627083844	0.112465466	0.345076965	-5.016549252	reviewed	PSMD6_MOUSE	26S proteasome non-ATPase regulatory subunit 6 (26S proteasome regulatory subunit RPN7) (26S proteasome regulatory subunit S10) (p42A)	Psmd6
Q8VDG5	-0.195662833	16.85265836	-1.625925607	0.112712631	0.345498271	-5.018286647	reviewed	PPCS_MOUSE	Phosphopantothenate--cysteine ligase (EC 6.3.2.51) (Phosphopantothenoylcysteine synthetase) (PPC synthetase)	Ppcs Coab
Q8K019	0.165037092	11.74281614	1.624848117	0.112942966	0.345867213	-5.019901964	reviewed	BCLF1_MOUSE	Bcl-2-associated transcription factor 1 (Btf)	Bclaf1 Btf Kiaa0164
P56392	-0.169438047	19.7553549	-1.623680492	0.113193005	0.346105942	-5.02165137	reviewed	CX7A1_MOUSE	Cytochrome c oxidase subunit 7A1, mitochondrial (Cytochrome c oxidase subunit VIIa-heart) (Cytochrome c oxidase subunit VIIa-H) (Cytochrome c oxidase subunit VIIa-muscle) (Cytochrome c oxidase subunit VIIa-M)	Cox7a1 Cox7a Cox7ah
Q5SX40	0.30525496	10.48647431	1.623456507	0.113241022	0.346105942	-5.021986836	reviewed	MYH1_MOUSE	Myosin-1 (Myosin heavy chain 1) (Myosin heavy chain 2x) (MyHC-2x) (Myosin heavy chain, skeletal muscle, adult 1)	Myh1
P31750	-0.130347669	10.34013927	-1.622319832	0.113484955	0.346428653	-5.023688631	reviewed	AKT1_MOUSE	RAC-alpha serine/threonine-protein kinase (EC 2.7.11.1) (AKT1 kinase) (Protein kinase B) (PKB) (Protein kinase B alpha) (PKB alpha) (Proto-oncogene c-Akt) (RAC-PK-alpha) (Thymoma viral proto-oncogene)	Akt1 Akt Rac
Q9D8Y0	0.195094882	11.9346167	1.621938375	0.113566913	0.346428653	-5.024259509	reviewed	EFHD2_MOUSE	EF-hand domain-containing protein D2 (Swiprosin-1)	Efhd2 Sws1
Q9D7B6	-0.076693085	15.5381537	-1.620724958	0.113827945	0.346777541	-5.026074706	reviewed	ACAD8_MOUSE	Isobutyryl-CoA dehydrogenase, mitochondrial (EC 1.3.8.5) (Acyl-CoA dehydrogenase family member 8) (ACAD-8)	Acad8
Q8K2C6	-0.079475444	14.36793627	-1.620355766	0.113907464	0.346777541	-5.026626763	reviewed	SIR5_MOUSE	NAD-dependent protein deacylase sirtuin-5, mitochondrial (EC 2.3.1.-) (Regulatory protein SIR2 homolog 5) (SIR2-like protein 5)	Sirt5 Sir2l5
O35593	0.096313741	14.39846483	1.619870393	0.114012075	0.346777541	-5.027352382	reviewed	PSDE_MOUSE	26S proteasome non-ATPase regulatory subunit 14 (EC 3.4.19.-) (26S proteasome regulatory subunit RPN11) (MAD1)	Psmd14 Pad1
Q3TWW8	0.214517319	11.87814682	1.618813946	0.114240043	0.347111022	-5.028931096	reviewed	SRSF6_MOUSE	Serine/arginine-rich splicing factor 6 (Pre-mRNA-splicing factor SRP55) (Splicing factor, arginine/serine-rich 6)	Srsf6 Sfrs6 Srp55
Q9D1I2	-0.42551251	11.97216758	-1.618339913	0.114342454	0.347111022	-5.029639185	reviewed	CAR19_MOUSE	Caspase recruitment domain-containing protein 19 (Bcl10-interacting CARD protein) (BinCARD)	Card19
Q60854	0.093553684	15.99456836	1.616610913	0.114716631	0.347334687	-5.032220379	reviewed	SPB6_MOUSE	Serpin B6 (Placental thrombin inhibitor) (Proteinase inhibitor 6) (PI-6)	Serpinb6 Serpinb6a Spi3
Q8BIZ1	0.182924573	10.50357283	1.616304631	0.114783019	0.347334687	-5.032677375	reviewed	ANS1B_MOUSE	Ankyrin repeat and sterile alpha motif domain-containing protein 1B (Amyloid-beta protein intracellular domain-associated protein 1) (AIDA-1) (E2A-PBX1-associated protein) (EB-1)	Anks1b
P50580	0.060263021	15.65321919	1.615794858	0.114893584	0.347334687	-5.033437828	reviewed	PA2G4_MOUSE	Proliferation-associated protein 2G4 (IRES-specific cellular trans-acting factor 45 kDa) (ITAF45) (Mpp1) (Proliferation-associated protein 1) (Protein p38-2G4)	Pa2g4 Ebp1 Plfap
Q8R0H9	0.187226134	10.26786924	1.615549257	0.114946884	0.347334687	-5.033804131	reviewed	GGA1_MOUSE	ADP-ribosylation factor-binding protein GGA1 (Gamma-adaptin-related protein 1) (Golgi-localized, gamma ear-containing, ARF-binding protein 1)	Gga1
Q501J6	0.115585865	12.11087092	1.615422386	0.114974425	0.347334687	-5.033993334	reviewed	DDX17_MOUSE	Probable ATP-dependent RNA helicase DDX17 (EC 3.6.4.13) (DEAD box protein 17)	Ddx17
Q8R5I6	0.137190714	11.11117388	1.614941918	0.115078774	0.347334687	-5.034709741	reviewed	GSTM4_MOUSE	Glutathione S-transferase Mu 4 (EC 2.5.1.18) (GST class-mu 4) (GSTM4-4) (Glutathione transferase GSTM7-7) (Leukotriene C4 synthase GSTM4) (EC 4.4.1.20)	Gstm4 Gstm7 Gstm7-7
Q91UZ5	-0.164841937	13.96476117	-1.612634758	0.11558093	0.348275543	-5.03814731	reviewed	IMPA2_MOUSE	Inositol monophosphatase 2 (IMP 2) (IMPase 2) (EC 3.1.3.25) (Inositol-1(or 4)-monophosphatase 2) (Myo-inositol monophosphatase A2)	Impa2
Q923Z3	0.169072805	11.1820495	1.611606772	0.115805249	0.348275543	-5.039677604	reviewed	MTO1_MOUSE	Protein MTO1 homolog, mitochondrial	Mto1
O08997	0.143177028	15.8006118	1.611177224	0.115899088	0.348275543	-5.040316794	reviewed	ATOX1_MOUSE	Copper transport protein ATOX1 (Metal transport protein ATX1)	Atox1
Q9DC50	-0.213567833	7.276349285	-1.611111266	0.115913502	0.348275543	-5.04041493	reviewed	OCTC_MOUSE	Peroxisomal carnitine O-octanoyltransferase (COT) (EC 2.3.1.137)	Crot Cot
Q9CX34	0.106697078	13.19595889	1.610970846	0.115944195	0.348275543	-5.040623843	reviewed	SGT1_MOUSE	Protein SGT1 homolog (Suppressor of G2 allele of SKP1 homolog)	Sugt1
P14576	0.079846477	12.43255842	1.610391715	0.11607085	0.348323305	-5.041485295	reviewed	SRP54_MOUSE	Signal recognition particle subunit SRP54 (EC 3.6.5.4) (Signal recognition particle 54 kDa protein)	Srp54
P24472	-0.176336735	16.75831526	-1.607469698	0.11671162	0.34991234	-5.045827697	reviewed	GSTA4_MOUSE	Glutathione S-transferase A4 (EC 2.5.1.18) (GST A4-4) (GSTA4-4) (GST class-alpha member 4) (Glutathione S-transferase 5.7) (GST 5.7)	Gsta4 Gsta
P62996	0.186887136	13.98902014	1.606372726	0.116952921	0.350301845	-5.047456152	reviewed	TRA2B_MOUSE	Transformer-2 protein homolog beta (TRA-2 beta) (TRA2-beta) (Silica-induced gene 41 protein) (SIG-41) (Splicing factor, arginine/serine-rich 10) (Transformer-2 protein homolog B)	Tra2b Sfrs10 Silg41
Q8BMF3	-0.065764405	16.89491805	-1.605149241	0.117222533	0.350775326	-5.049271288	reviewed	MAON_MOUSE	NADP-dependent malic enzyme, mitochondrial (NADP-ME) (EC 1.1.1.40) (Malic enzyme 3)	Me3
Q9CR62	-0.186384815	18.31004091	-1.603277685	0.117635941	0.351468641	-5.05204558	reviewed	M2OM_MOUSE	Mitochondrial 2-oxoglutarate/malate carrier protein (OGCP) (alpha-oxoglutarate carrier) (Solute carrier family 25 member 11) (SLC25A11)	Slc25a11
Q6NVF9	0.117134633	9.425387255	1.603088772	0.117677736	0.351468641	-5.05232546	reviewed	CPSF6_MOUSE	Cleavage and polyadenylation specificity factor subunit 6	Cpsf6
P48193	0.087227924	12.96084934	1.600800298	0.118185003	0.352648798	-5.055713635	reviewed	EPB41_MOUSE	Protein 4.1 (P4.1) (4.1R) (Band 4.1) (Erythrocyte membrane protein band 4.1)	Epb41 Epb4.1 Kiaa4056
P57716	-0.106491882	8.063259155	-1.59990451	0.118384051	0.352907904	-5.05703875	reviewed	NICA_MOUSE	Nicastrin	Ncstn
Q60864	0.112884027	16.251729	1.598901074	0.118607344	0.353238727	-5.058522345	reviewed	STIP1_MOUSE	Stress-induced-phosphoprotein 1 (STI1) (mSTI1) (Hsc70/Hsp90-organizing protein) (Hop)	Stip1
Q71LX4	0.078957793	14.39032733	1.597200892	0.118986468	0.353816853	-5.061034256	reviewed	TLN2_MOUSE	Talin-2	Tln2
Q8R550	0.180639683	12.87421013	1.597021786	0.119026464	0.353816853	-5.061298739	reviewed	SH3K1_MOUSE	SH3 domain-containing kinase-binding protein 1 (Regulator of ubiquitous kinase) (Ruk) (SH3-containing, expressed in tumorigenic astrocytes)	Sh3kbp1 Ruk Seta
Q3TIW9	0.23752904	13.02497923	1.596246386	0.119199747	0.35399736	-5.062443467	reviewed	ENPP7_MOUSE	Ectonucleotide pyrophosphatase/phosphodiesterase family member 7 (E-NPP 7) (NPP-7) (EC 3.1.4.12) (Alkaline sphingomyelin phosphodiesterase) (Intestinal alkaline sphingomyelinase) (Alk-SMase)	Enpp7
P31786	-0.197543398	18.34217092	-1.594618955	0.119564108	0.354744452	-5.064844497	reviewed	ACBP_MOUSE	Acyl-CoA-binding protein (ACBP) (Diazepam-binding inhibitor) (DBI) (Endozepine) (EP)	Dbi
Q8K2I4	-0.073237804	5.923796466	-1.593232449	0.119875245	0.355332371	-5.066888409	reviewed	MANBA_MOUSE	Beta-mannosidase (EC 3.2.1.25) (Lysosomal beta A mannosidase) (Mannanase) (Mannase)	Manba Bmn
Q5IRJ6	-0.074711725	13.82732876	-1.592307843	0.120083097	0.355613316	-5.068250561	reviewed	ZNT9_MOUSE	Proton-coupled zinc antiporter SLC30A9, mitochondrial (GRIP1-associated coactivator 63) (GAC63) (Solute carrier family 30 member 9) (Zinc transporter 9) (ZnT-9)	Slc30a9
Q9R1Z8	0.107567678	10.76326635	1.591455841	0.120274888	0.355782376	-5.069505146	reviewed	VINEX_MOUSE	Vinexin (SH3 domain-containing protein SH3P3) (SH3-containing adapter molecule 1) (SCAM-1) (Sorbin and SH3 domain-containing protein 3)	Sorbs3 Scam1 Sh3d4
P35330	0.130446775	11.80501055	1.591049536	0.120366438	0.355782376	-5.070103233	reviewed	ICAM2_MOUSE	Intercellular adhesion molecule 2 (ICAM-2) (Lymphocyte function-associated AG-1 counter-receptor) (CD antigen CD102)	Icam2 Icam-2
Q923D2	-0.083032845	15.06659251	-1.590248742	0.120547042	0.35598164	-5.071281624	reviewed	BLVRB_MOUSE	Flavin reductase (NADPH) (FR) (EC 1.5.1.30) (Biliverdin reductase B) (BVR-B) (Biliverdin-IX beta-reductase) (EC 1.3.1.-) (NADPH-dependent diaphorase) (NADPH-flavin reductase) (FLR) (S-nitroso-CoA-assisted nitrosyltransferase) (SNO-CoA-assisted nitrosyltransferase) (EC 2.6.99.-)	Blvrb Scan
Q8K2Y7	0.100517305	12.63474602	1.589064186	0.120814601	0.356437073	-5.073023795	reviewed	RM47_MOUSE	Large ribosomal subunit protein uL29m (39S ribosomal protein L47, mitochondrial) (L47mt) (MRP-L47)	Mrpl47
Q9CYK1	0.116307461	11.15564384	1.586757782	0.121336944	0.357642634	-5.07641269	reviewed	SYWM_MOUSE	Tryptophan--tRNA ligase, mitochondrial (EC 6.1.1.2) ((Mt)TrpRS) (Tryptophanyl-tRNA synthetase) (TrpRS)	Wars2
Q06185	-0.08684735	19.60676946	-1.585642736	0.121590134	0.358053344	-5.078049548	reviewed	ATP5I_MOUSE	ATP synthase subunit e, mitochondrial (ATPase subunit e) (ATP synthase membrane subunit e)	Atp5me Atp5i Atp5k Lfm-1 Lfm1
Q9CQI3	0.146455178	11.99070164	1.581575115	0.122517407	0.360350054	-5.084012275	reviewed	GMFB_MOUSE	Glia maturation factor beta (GMF-beta)	Gmfb
Q9CQL5	0.132732487	11.5209129	1.581217418	0.122599224	0.360350054	-5.084535989	reviewed	RM18_MOUSE	Large ribosomal subunit protein uL18m (39S ribosomal protein L18, mitochondrial) (L18mt) (MRP-L18)	Mrpl18
Q9CQR4	-0.227790579	19.00782037	-1.57991646	0.12289717	0.360561423	-5.086439896	reviewed	ACO13_MOUSE	Acyl-coenzyme A thioesterase 13 (Acyl-CoA thioesterase 13) (EC 3.1.2.-) (Hotdog-fold thioesterase superfamily member 2) (Palmitoyl-CoA hydrolase) (EC 3.1.2.2) (Thioesterase superfamily member 2) (THEM2)	Acot13 Them2
Q05816	0.159579756	15.89966568	1.57990225	0.122900428	0.360561423	-5.086460684	reviewed	FABP5_MOUSE	Fatty acid-binding protein 5 (Epidermal-type fatty acid-binding protein) (E-FABP) (Fatty acid-binding protein, epidermal) (Keratinocyte lipid-binding protein) (Psoriasis-associated fatty acid-binding protein homolog) (PA-FABP)	Fabp5 Fabpe Klbp Mal1
Q3ULW8	0.319984103	11.48658926	1.579169785	0.12306844	0.360606452	-5.087532016	reviewed	PARP3_MOUSE	Protein mono-ADP-ribosyltransferase PARP3 (EC 2.4.2.-) (ADP-ribosyltransferase diphtheria toxin-like 3) (ARTD3) (DNA ADP-ribosyltransferase PARP3) (EC 2.4.2.-) (NAD(+) ADP-ribosyltransferase 3) (ADPRT-3) (Poly [ADP-ribose] polymerase 3) (PARP-3) (Poly[ADP-ribose] synthase 3) (pADPRT-3)	Parp3 Adprt3
O89023	-0.234231804	10.16863321	-1.578835864	0.123145097	0.360606452	-5.088020278	reviewed	TPP1_MOUSE	Tripeptidyl-peptidase 1 (TPP-1) (EC 3.4.14.9) (Lysosomal pepstatin-insensitive protease) (LPIC) (Tripeptidyl aminopeptidase) (Tripeptidyl-peptidase I) (TPP-I)	Tpp1 Cln2
Q9QZ73	-0.14593388	10.85685538	-1.577281331	0.123502476	0.36076424	-5.090292159	reviewed	DCNL1_MOUSE	DCN1-like protein 1 (DCNL1) (DCUN1 domain-containing protein 1) (Defective in cullin neddylation protein 1-like protein 1) (Squamous cell carcinoma-related oncogene) (Testis-specific protein 3)	Dcun1d1 Dcun1l1 Rp42 SCCRO Tes3
Q61686	0.184645226	11.16548345	1.576754976	0.123623673	0.36076424	-5.091060963	reviewed	CBX5_MOUSE	Chromobox protein homolog 5 (Heterochromatin protein 1 homolog alpha) (HP1 alpha)	Cbx5 Hp1a
Q8CAK1	-0.189702509	13.47637263	-1.576582198	0.123663477	0.36076424	-5.091313278	reviewed	CAF17_MOUSE	Putative transferase CAF17 homolog, mitochondrial (EC 2.1.-.-) (Iron-sulfur cluster assembly factor homolog)	Iba57
Q9WTP6	-0.065667517	19.1888652	-1.576552244	0.123670379	0.36076424	-5.09135702	reviewed	KAD2_MOUSE	Adenylate kinase 2, mitochondrial (AK 2) (EC 2.7.4.3) (ATP-AMP transphosphorylase 2) (ATP:AMP phosphotransferase) (Adenylate monophosphate kinase)	Ak2
Q8R2Q4	0.061275339	13.64005561	1.576109057	0.123772532	0.36076424	-5.092004103	reviewed	RRF2M_MOUSE	Ribosome-releasing factor 2, mitochondrial (RRF2mt) (EC 3.6.5.-) (Elongation factor G 2, mitochondrial) (EF-G2mt) (mEF-G 2)	Gfm2 Efg2
P01864	-0.204053038	14.54870341	-1.575508532	0.123911061	0.3608336	-5.092880659	reviewed	GCAB_MOUSE	Ig gamma-2A chain C region secreted form (B allele)	NA
Q61151	0.174135018	11.53328135	1.574767927	0.124082078	0.360997349	-5.093961286	reviewed	2A5E_MOUSE	Serine/threonine-protein phosphatase 2A 56 kDa regulatory subunit epsilon isoform (PP2A B subunit isoform B'-epsilon) (PP2A B subunit isoform B56-epsilon) (PP2A B subunit isoform PR61-epsilon) (PP2A B subunit isoform R5-epsilon)	Ppp2r5e Kiaa4006
O09174	-0.129746675	14.87129921	-1.57346384	0.124383676	0.361279237	-5.095863027	reviewed	AMACR_MOUSE	Alpha-methylacyl-CoA racemase (EC 5.1.99.4) (2-methylacyl-CoA racemase)	Amacr Macr1
Q99MQ4	0.183273306	14.2733796	1.572897003	0.124514955	0.361279237	-5.096689215	reviewed	ASPN_MOUSE	Asporin (Periodontal ligament-associated protein 1) (PLAP-1)	Aspn
Q8R1H0	0.113614347	14.86911632	1.572577398	0.124589025	0.361279237	-5.097154939	reviewed	HOP_MOUSE	Homeodomain-only protein (Homeobox-only protein) (Odd homeobox protein 1) (mOB1)	Hopx Hod Hop Ob1
Q9JI46	-0.124712534	11.9195715	-1.572117464	0.12469568	0.361279237	-5.097825004	reviewed	NUDT3_MOUSE	Diphosphoinositol polyphosphate phosphohydrolase 1 (DIPP-1) (muDIPP1) (EC 3.6.1.52) (Diadenosine hexaphosphate hydrolase) (Ap6A hydrolase) (EC 3.6.1.61) (Endopolyphosphatase) (EC 3.6.1.10) (Nucleoside diphosphate-linked moiety X motif 3) (Nudix motif 3) (m7GpppN-mRNA hydrolase) (EC 3.6.1.62) (m7GpppX diphosphatase) (EC 3.6.1.59)	Nudt3 Dipp Dipp1
Q99NB9	0.179401548	9.152924673	1.571868951	0.124753339	0.361279237	-5.098186986	reviewed	SF3B1_MOUSE	Splicing factor 3B subunit 1 (Pre-mRNA-splicing factor SF3b 155 kDa subunit) (SF3b155) (Spliceosome-associated protein 155) (SAP 155)	Sf3b1 Sap155
Q8C6K9	-0.176785726	11.92084381	-1.570138707	0.125155383	0.362110102	-5.100705865	reviewed	CO6A6_MOUSE	Collagen alpha-6(VI) chain	Col6a6
Q08093	0.158711075	12.66294512	1.568751755	0.125478419	0.36240591	-5.102723245	reviewed	CNN2_MOUSE	Calponin-2 (Calponin H2, smooth muscle) (Neutral calponin)	Cnn2
P48722	0.073052405	15.88981132	1.568710286	0.125488088	0.36240591	-5.10278354	reviewed	HS74L_MOUSE	Heat shock 70 kDa protein 4L (Heat shock 70-related protein APG-1) (Osmotic stress protein 94)	Hspa4l Apg1 Hsp4l Hsph3 Osp94
Q8K3J1	-0.092072038	18.73143529	-1.567728219	0.125717245	0.362566809	-5.10421103	reviewed	NDUS8_MOUSE	NADH dehydrogenase [ubiquinone] iron-sulfur protein 8, mitochondrial (EC 7.1.1.2) (Complex I-23kD) (CI-23kD) (NADH-ubiquinone oxidoreductase 23 kDa subunit)	Ndufs8
P62317	0.120814354	13.62009725	1.567483641	0.125774368	0.362566809	-5.104566418	reviewed	SMD2_MOUSE	Small nuclear ribonucleoprotein Sm D2 (Sm-D2) (snRNP core protein D2)	Snrpd2
O54967	0.297066513	19.45074731	1.56616549	0.126082595	0.362910673	-5.106480948	reviewed	ACK1_MOUSE	Activated CDC42 kinase 1 (ACK-1) (EC 2.7.10.2) (EC 2.7.11.1) (Non-receptor protein tyrosine kinase Ack) (Tyrosine kinase non-receptor protein 2)	Tnk2 Ack1
P70362	0.133466562	11.76846582	1.565986739	0.126124441	0.362910673	-5.106740465	reviewed	UFD1_MOUSE	Ubiquitin recognition factor in ER-associated degradation protein 1 (Ubiquitin fusion degradation protein 1 homolog) (UB fusion protein 1)	Ufd1 Ufd1l
P03888	-0.612098558	12.89271487	-1.562730807	0.126888618	0.364590885	-5.111463041	reviewed	NU1M_MOUSE	NADH-ubiquinone oxidoreductase chain 1 (EC 7.1.1.2) (NADH dehydrogenase subunit 1)	Mtnd1 mt-Nd1 Nd1
P17156	0.193302108	13.65855889	1.562511485	0.126940229	0.364590885	-5.111780851	reviewed	HSP72_MOUSE	Heat shock-related 70 kDa protein 2 (Heat shock protein 70.2)	Hspa2 Hcp70.2 Hsp70-2
P61161	0.079979907	13.49519044	1.56046589	0.127422413	0.365641871	-5.114743164	reviewed	ARP2_MOUSE	Actin-related protein 2 (Actin-like protein 2)	Actr2 Arp2
P48428	0.135954407	14.24152395	1.55943335	0.127666366	0.366007949	-5.11623715	reviewed	TBCA_MOUSE	Tubulin-specific chaperone A (TCP1-chaperonin cofactor A) (Tubulin-folding cofactor A) (CFA)	Tbca
P38060	-0.085079809	15.29028636	-1.55752449	0.128118358	0.366969248	-5.118996824	reviewed	HMGCL_MOUSE	Hydroxymethylglutaryl-CoA lyase, mitochondrial (HL) (HMG-CoA lyase) (EC 4.1.3.4) (3-hydroxy-3-methylglutarate-CoA lyase)	Hmgcl
Q5RKZ7	-0.191919407	9.643390642	-1.556227712	0.128426156	0.36751616	-5.120869925	reviewed	MOCS1_MOUSE	Molybdenum cofactor biosynthesis protein 1 [Includes: GTP 3',8-cyclase (EC 4.1.99.22) (Molybdenum cofactor biosynthesis protein A); Cyclic pyranopterin monophosphate synthase (EC 4.6.1.17) (Molybdenum cofactor biosynthesis protein C)]	Mocs1
B2RXC1	0.104873367	6.283206609	1.554583098	0.128817376	0.36830059	-5.123243499	reviewed	TPC11_MOUSE	Trafficking protein particle complex subunit 11	Trappc11
Q9D1G1	0.16485673	16.22912657	1.553124125	0.129165244	0.368959756	-5.125347322	reviewed	RAB1B_MOUSE	Ras-related protein Rab-1B (EC 3.6.5.2)	Rab1b
Q9ERB0	0.152636046	12.79408511	1.552205512	0.129384662	0.369251144	-5.126671072	reviewed	SNP29_MOUSE	Synaptosomal-associated protein 29 (SNAP-29) (Golgi SNARE of 32 kDa) (Gs32) (Soluble 29 kDa NSF attachment protein) (Vesicle-membrane fusion protein SNAP-29)	Snap29
Q9CZ04	0.068713279	13.50017511	1.550992934	0.129674757	0.369743527	-5.12841739	reviewed	CSN7A_MOUSE	COP9 signalosome complex subunit 7a (SGN7a) (Signalosome subunit 7a) (JAB1-containing signalosome subunit 7a)	Cops7a Csn7a
Q8BIF0	-0.167222041	12.87572263	-1.548548418	0.130261178	0.371079172	-5.131934299	reviewed	C99L2_MOUSE	CD99 antigen-like protein 2 (MIC2-like protein 1) (CD antigen CD99)	Cd99l2 Mic2l1
P0C5K1	0.105306827	13.25822551	1.54801127	0.130390323	0.37111092	-5.132706443	reviewed	SBK2_MOUSE	Serine/threonine-protein kinase SBK2 (EC 2.7.11.1) (SH3 domain-binding kinase family member 2) (Sugen kinase 69) (SgK069)	Sbk2 Sgk069
O70591	0.149782913	13.89163927	1.543916823	0.131378145	0.373584326	-5.138584501	reviewed	PFD2_MOUSE	Prefoldin subunit 2	Pfdn2 Pfd2
P61924	0.138569674	11.66709072	1.542809987	0.131646214	0.37400844	-5.140171166	reviewed	COPZ1_MOUSE	Coatomer subunit zeta-1 (Zeta-1-coat protein) (Zeta-1 COP)	Copz1 Copz
O54950	-0.115752456	12.33295767	-1.542040366	0.131832873	0.374200708	-5.141273845	reviewed	AAKG1_MOUSE	5'-AMP-activated protein kinase subunit gamma-1 (AMPK gamma1) (AMPK subunit gamma-1) (AMPKg)	Prkag1 Prkaac
Q8R4H2	-0.126452824	6.212607133	-1.541304193	0.132011618	0.374330761	-5.142328151	reviewed	ARHGC_MOUSE	Rho guanine nucleotide exchange factor 12 (Leukemia-associated RhoGEF)	Arhgef12 Kiaa0382 Larg
Q63810	-0.28611459	13.8930218	-1.540871625	0.132116739	0.374330761	-5.142947447	reviewed	CANB1_MOUSE	Calcineurin subunit B type 1 (Protein phosphatase 2B regulatory subunit 1) (Protein phosphatase 3 regulatory subunit B alpha isoform 1)	Ppp3r1 Cnb
P99024	0.118914317	16.44998834	1.53974404	0.132391077	0.374770421	-5.144561068	reviewed	TBB5_MOUSE	Tubulin beta-5 chain	Tubb5
P51410	0.09946196	14.72343835	1.535834386	0.133345847	0.377133712	-5.150147966	reviewed	RL9_MOUSE	Large ribosomal subunit protein uL6 (60S ribosomal protein L9)	Rpl9
P62254	0.089409996	9.651896682	1.534854639	0.133585977	0.377473403	-5.151546084	reviewed	UB2G1_MOUSE	Ubiquitin-conjugating enzyme E2 G1 (EC 2.3.2.23) (E2 ubiquitin-conjugating enzyme G1) (E217K) (UBC7) (Ubiquitin carrier protein G1) (Ubiquitin-protein ligase G1) [Cleaved into: Ubiquitin-conjugating enzyme E2 G1, N-terminally processed]	Ube2g1 Ube2g
Q9D710	-0.124074341	12.0026088	-1.532819638	0.134085858	0.377543121	-5.154447583	reviewed	TMX2_MOUSE	Thioredoxin-related transmembrane protein 2 (Thioredoxin domain-containing protein 14)	Tmx2 Txndc14
P46638	-0.102143922	16.17111988	-1.532339065	0.134204127	0.377543121	-5.155132292	reviewed	RB11B_MOUSE	Ras-related protein Rab-11B (EC 3.6.5.2)	Rab11b
P63168	0.145303121	12.70510045	1.532259324	0.134223759	0.377543121	-5.155245886	reviewed	DYL1_MOUSE	Dynein light chain 1, cytoplasmic (8 kDa dynein light chain) (DLC8) (Dynein light chain LC8-type 1) (Protein inhibitor of neuronal nitric oxide synthase) (PIN) (mPIN)	Dynll1 Dlc1 Dncl1 Dnclc1
P97820	0.101749164	6.685987408	1.532170264	0.134245689	0.377543121	-5.155372752	reviewed	M4K4_MOUSE	Mitogen-activated protein kinase kinase kinase kinase 4 (EC 2.7.11.1) (HPK/GCK-like kinase HGK) (MAPK/ERK kinase kinase kinase 4) (MEK kinase kinase 4) (MEKKK 4) (Nck-interacting kinase)	Map4k4 Nik
Q8CIV2	-0.380974601	7.469765571	-1.532097561	0.134263593	0.377543121	-5.15547631	reviewed	MBRL_MOUSE	Membralin (Transmembrane protein 259)	Tmem259 ORF61
Q8K3K7	-0.265321398	11.3029499	-1.531824222	0.134330923	0.377543121	-5.155865621	reviewed	PLCB_MOUSE	1-acyl-sn-glycerol-3-phosphate acyltransferase beta (EC 2.3.1.51) (1-acylglycerol-3-phosphate O-acyltransferase 2) (1-AGP acyltransferase 2) (1-AGPAT 2) (Lysophosphatidic acid acyltransferase beta) (LPAAT-beta)	Agpat2
Q8BYK6	0.151644718	14.98353826	1.531107782	0.134507528	0.377701943	-5.15688574	reviewed	YTHD3_MOUSE	YTH domain-containing family protein 3	Ythdf3
Q9JKR6	0.088102175	11.68080157	1.528958155	0.135038544	0.378725334	-5.159944037	reviewed	HYOU1_MOUSE	Hypoxia up-regulated protein 1 (GRP-170) (140 kDa Ca(2+)-binding protein) (CBP-140)	Hyou1 Grp170 Hsph4
Q80X85	0.078169404	16.64208556	1.528535209	0.135143222	0.378725334	-5.160545324	reviewed	RT07_MOUSE	Small ribosomal subunit protein uS7m (28S ribosomal protein S7, mitochondrial) (MRP-S7) (S7mt)	Mrps7
Q91V92	-0.189751927	15.99510561	-1.52817169	0.135233243	0.378725334	-5.161062011	reviewed	ACLY_MOUSE	ATP-citrate synthase (EC 2.3.3.8) (ATP-citrate (pro-S-)-lyase) (Citrate cleavage enzyme)	Acly
A3KGF9	0.116500768	12.22741128	1.526951211	0.135535836	0.379235056	-5.162795949	reviewed	CCD9B_MOUSE	Coiled-coil domain-containing protein 9B	Ccdc9b
Q9QZ08	0.100124124	10.64741482	1.525506138	0.135894816	0.379901508	-5.164847403	reviewed	NAGK_MOUSE	N-acetyl-D-glucosamine kinase (N-acetylglucosamine kinase) (EC 2.7.1.59) (GlcNAc kinase) (Muramyl dipeptide kinase) (EC 2.7.1.-) (N-acetyl-D-mannosamine kinase) (EC 2.7.1.60)	Nagk Gnk
O35639	0.098100977	14.74859112	1.523156807	0.136480062	0.380979526	-5.168178937	reviewed	ANXA3_MOUSE	Annexin A3 (35-alpha calcimedin) (Annexin III) (Annexin-3) (Lipocortin III) (Placental anticoagulant protein III) (PAP-III)	Anxa3 Anx3
Q8BFY9	0.121425541	10.9153003	1.522420066	0.136664009	0.380979526	-5.169222769	reviewed	TNPO1_MOUSE	Transportin-1 (Importin beta-2) (Karyopherin beta-2)	Tnpo1 Kpnb2
Q9CQF0	0.162341346	13.35516256	1.522168161	0.13672695	0.380979526	-5.169579572	reviewed	RM11_MOUSE	Large ribosomal subunit protein uL11m (39S ribosomal protein L11, mitochondrial) (L11mt) (MRP-L11)	Mrpl11
Q91WM2	-0.20857328	11.92603489	-1.521279626	0.136949145	0.380979526	-5.170837699	reviewed	HDHD5_MOUSE	Haloacid dehalogenase-like hydrolase domain-containing 5 (Cat eye syndrome critical region protein 5 homolog)	Hdhd5 Cecr5
O88447	0.114621947	12.41706455	1.521102256	0.136993534	0.380979526	-5.171088771	reviewed	KLC1_MOUSE	Kinesin light chain 1 (KLC 1)	Klc1 Kns2
P62631	-0.073769688	19.17548848	-1.521047405	0.137007264	0.380979526	-5.171166409	reviewed	EF1A2_MOUSE	Elongation factor 1-alpha 2 (EF-1-alpha-2) (Eukaryotic elongation factor 1 A-2) (eEF1A-2) (Statin-S1)	Eef1a2 Eef1al Stn
P70296	-0.10120484	18.69255711	-1.519702315	0.137344296	0.381341742	-5.173069522	reviewed	PEBP1_MOUSE	Phosphatidylethanolamine-binding protein 1 (PEBP-1) (HCNPpp) [Cleaved into: Hippocampal cholinergic neurostimulating peptide (HCNP)]	Pebp1 Pbp Pebp
Q9JJV9	0.142257322	11.29718182	1.519147536	0.137483497	0.381341742	-5.173854027	reviewed	SCN5A_MOUSE	Sodium channel protein type 5 subunit alpha (Sodium channel protein cardiac muscle subunit alpha) (Sodium channel protein type V subunit alpha) (Voltage-gated sodium channel subunit alpha Nav1.5) (mH1)	Scn5a
Q9D1D4	0.111461177	16.0136151	1.518918183	0.137541078	0.381341742	-5.174178279	reviewed	TMEDA_MOUSE	Transmembrane emp24 domain-containing protein 10 (Protein Tmed10) (21 kDa transmembrane-trafficking protein) (Transmembrane protein Tmp21) (p24 family protein delta-1) (p24delta1)	Tmed10 Tmp21
P82350	-0.141274048	14.1440091	-1.518566299	0.13762946	0.381341742	-5.174675677	reviewed	SGCA_MOUSE	Alpha-sarcoglycan (Alpha-SG) (50 kDa dystrophin-associated glycoprotein) (50DAG) (Adhalin)	Sgca
P56695	0.18991318	13.4172564	1.51811137	0.13774379	0.381341742	-5.175318583	reviewed	WFS1_MOUSE	Wolframin	Wfs1
Q8CFX1	0.134361328	7.813316929	1.517085656	0.138001846	0.381720146	-5.176767505	reviewed	G6PE_MOUSE	GDH/6PGL endoplasmic bifunctional protein [Includes: Hexose-6-phosphate dehydrogenase (Glucose 1-dehydrogenase) (EC 1.1.1.47) (Glucose-6-phosphate dehydrogenase) (EC 1.1.1.363); 6-phosphogluconolactonase (6PGL) (EC 3.1.1.31)]	H6pd
Q91ZU6	0.063023639	14.0352031	1.516537496	0.138139915	0.381766286	-5.177541483	reviewed	DYST_MOUSE	Dystonin (Bullous pemphigoid antigen 1) (BPA) (Dystonia musculorum protein) (Hemidesmosomal plaque protein) (Microtubule actin cross-linking factor 2)	Dst Bpag1 Macf2
P30355	-0.101647903	7.475178164	-1.512710879	0.139106846	0.383803071	-5.182937683	reviewed	AL5AP_MOUSE	Arachidonate 5-lipoxygenase-activating protein (FLAP) (MK-886-binding protein)	Alox5ap Flap
Q91XD8	0.106060616	10.81869598	1.512505832	0.139158812	0.383803071	-5.183226498	reviewed	S2538_MOUSE	Mitochondrial glycine transporter (Appoptosin) (Solute carrier family 25 member 38)	Slc25a38
O35900	-0.370019456	11.43646571	-1.512173684	0.139243022	0.383803071	-5.183694266	reviewed	LSM2_MOUSE	U6 snRNA-associated Sm-like protein LSm2 (Protein G7b) (snRNP core Sm-like protein Sm-x5)	Lsm2 G7b
O08677	0.167706937	10.27586506	1.509857514	0.13983138	0.384841594	-5.186953655	reviewed	KNG1_MOUSE	Kininogen-1 [Cleaved into: Kininogen-1 heavy chain; Bradykinin; Kininogen-1 light chain]	Kng1 Kng
Q9DCJ7	0.227771994	11.73095431	1.509727252	0.139864528	0.384841594	-5.187136834	reviewed	AKIP_MOUSE	Small ribosomal subunit protein mS38 (28S ribosomal protein S38, mitochondrial) (MRP-S38) (Aurora kinase A-interacting protein) (AURKA-interacting protein)	Aurkaip1 Aip Akip Mrps38
Q01339	0.087021085	13.79191134	1.506781841	0.140615748	0.38657039	-5.191275072	reviewed	APOH_MOUSE	Beta-2-glycoprotein 1 (APC inhibitor) (Activated protein C-binding protein) (Apolipoprotein H) (Apo-H) (Beta-2-glycoprotein I) (B2GPI) (Beta(2)GPI)	Apoh B2gp1
O55142	0.091551008	12.34852805	1.506032321	0.140807426	0.386759262	-5.192327001	reviewed	RL35A_MOUSE	Large ribosomal subunit protein eL33 (60S ribosomal protein L35a)	Rpl35a
Q61160	-0.119009095	12.68945964	-1.501899371	0.141868128	0.388471141	-5.198119227	reviewed	FADD_MOUSE	FAS-associated death domain protein (FAS-associating death domain-containing protein) (Mediator of receptor induced toxicity)	Fadd Mort1
Q60737	-0.191202713	11.99434366	-1.500939418	0.142115408	0.388471141	-5.199462577	reviewed	CSK21_MOUSE	Casein kinase II subunit alpha (CK II alpha) (EC 2.7.11.1)	Csnk2a1 Ckiia
Q60931	-0.131683794	17.87600388	-1.500880428	0.142130615	0.388471141	-5.199545103	reviewed	VDAC3_MOUSE	Non-selective voltage-gated ion channel VDAC3 (VDAC-3) (mVDAC3) (Outer mitochondrial membrane protein porin 3)	Vdac3
Q64518	-0.442844207	10.54661936	-1.500548434	0.142216223	0.388471141	-5.200009501	reviewed	AT2A3_MOUSE	Sarcoplasmic/endoplasmic reticulum calcium ATPase 3 (SERCA3) (SR Ca(2+)-ATPase 3) (EC 7.2.2.10) (Calcium pump 3)	Atp2a3
Q921L3	0.186884188	11.426725	1.500511501	0.142225749	0.388471141	-5.200061158	reviewed	TMCO1_MOUSE	Calcium load-activated calcium channel (CLAC channel) (GEL complex subunit TMCO1) (Transmembrane and coiled-coil domain-containing protein 1)	Tmco1
Q8C1A5	-0.129251023	11.81401022	-1.4999369	0.142374021	0.388471141	-5.20086469	reviewed	THOP1_MOUSE	Thimet oligopeptidase (EC 3.4.24.15)	Thop1
Q8C0L9	0.075999564	13.29909644	1.499814654	0.142405582	0.388471141	-5.201035606	reviewed	GPCP1_MOUSE	Glycerophosphocholine phosphodiesterase GPCPD1 (EC 3.1.4.2) (Glycerophosphodiester phosphodiesterase 5) (Preimplantation protein 4)	Gpcpd1 Gde5 Kiaa1434 Prei4
Q3U0B3	-0.198013632	14.28506719	-1.49976334	0.142418832	0.388471141	-5.201107345	reviewed	DHR11_MOUSE	Dehydrogenase/reductase SDR family member 11 (17-beta-hydroxysteroid dehydrogenase) (3-beta-hydroxysteroid 3-dehydrogenase) (EC 1.1.1.270) (Estradiol 17-beta-dehydrogenase) (EC 1.1.1.62) (Short-chain dehydrogenase/reductase family 24C member 1)	Dhrs11 Sdr24c1
P14824	0.082146549	17.44604737	1.498869595	0.142649761	0.388763863	-5.202356507	reviewed	ANXA6_MOUSE	Annexin A6 (67 kDa calelectrin) (Annexin VI) (Annexin-6) (Calphobindin-II) (CPB-II) (Chromobindin-20) (Lipocortin VI) (Protein III) (p68) (p70)	Anxa6 Anx6
P51885	0.144156948	17.38014892	1.497837221	0.142916882	0.389154627	-5.203798614	reviewed	LUM_MOUSE	Lumican (Keratan sulfate proteoglycan lumican) (KSPG lumican)	Lum Lcn Ldc
P19123	-0.23502469	20.31533685	-1.496738769	0.14320154	0.389592425	-5.205332066	reviewed	TNNC1_MOUSE	Troponin C, slow skeletal and cardiac muscles (TN-C)	Tnnc1 Tncc
Q9Z1G3	0.12703827	13.18493427	1.49567922	0.143476546	0.389850374	-5.206810273	reviewed	VATC1_MOUSE	V-type proton ATPase subunit C 1 (V-ATPase subunit C 1) (Vacuolar proton pump subunit C 1)	Atp6v1c1 Atp6c Atp6c1 Vatc
Q62348	0.165198743	10.98092485	1.495418535	0.143544271	0.389850374	-5.207173822	reviewed	TSN_MOUSE	Translin (EC 3.1.-.-) (Component 3 of promoter of RISC) (C3PO) (Testis/brain RNA-binding protein) (TB-RBP)	Tsn
P62830	0.058719404	15.78423097	1.494641977	0.143746171	0.389941425	-5.20825647	reviewed	RL23_MOUSE	Large ribosomal subunit protein uL14 (60S ribosomal protein L23)	Rpl23
P10649	-0.130964445	18.81534025	-1.494110381	0.143884513	0.389941425	-5.208997316	reviewed	GSTM1_MOUSE	Glutathione S-transferase Mu 1 (EC 2.5.1.18) (GST 1-1) (GST class-mu 1) (Glutathione S-transferase GT8.7) (pmGT10)	Gstm1
Q9CPU0	-0.089364837	16.28448576	-1.493167567	0.144130131	0.389941425	-5.210310678	reviewed	LGUL_MOUSE	Lactoylglutathione lyase (EC 4.4.1.5) (Aldoketomutase) (Glyoxalase I) (Glx I) (Ketone-aldehyde mutase) (Methylglyoxalase) (S-D-lactoylglutathione methylglyoxal lyase)	Glo1
O35344	-0.115424741	12.9594813	-1.493155331	0.144133321	0.389941425	-5.210327717	reviewed	IMA4_MOUSE	Importin subunit alpha-4 (Importin alpha Q2) (Qip2) (Karyopherin subunit alpha-3)	Kpna3 Qip2
Q80XU3	0.322468572	12.54768309	1.492908292	0.144197735	0.389941425	-5.210671725	reviewed	NUCKS_MOUSE	Nuclear ubiquitous casein and cyclin-dependent kinase substrate 1 (JC7)	Nucks1 Nucks
Q5SX39	0.255865481	11.86527936	1.492262838	0.144366143	0.390061442	-5.2115703	reviewed	MYH4_MOUSE	Myosin-4 (Myosin heavy chain 2b) (MyHC-2b) (Myosin heavy chain 4)	Myh4
P47955	-0.176554646	15.06108377	-1.490494047	0.144828449	0.390605461	-5.214030988	reviewed	RLA1_MOUSE	Large ribosomal subunit protein P1 (60S acidic ribosomal protein P1)	Rplp1
Q06770	0.147677106	12.88882206	1.489883789	0.144988225	0.390605461	-5.214879365	reviewed	CBG_MOUSE	Corticosteroid-binding globulin (CBG) (Serpin A6) (Transcortin)	Serpina6 Cbg
Q922F4	0.211518997	14.3196391	1.489642332	0.145051482	0.390605461	-5.215214952	reviewed	TBB6_MOUSE	Tubulin beta-6 chain	Tubb6
P16460	0.104982848	7.912506897	1.489593467	0.145064286	0.390605461	-5.215282861	reviewed	ASSY_MOUSE	Argininosuccinate synthase (EC 6.3.4.5) (Citrulline--aspartate ligase)	Ass1 Ass
P34914	-0.153816824	17.21524535	-1.487758208	0.145545838	0.391566861	-5.217831949	reviewed	HYES_MOUSE	Bifunctional epoxide hydrolase 2 [Includes: Cytosolic epoxide hydrolase 2 (CEH) (EC 3.3.2.10) (Epoxide hydratase) (Soluble epoxide hydrolase) (SEH); Lipid-phosphate phosphatase (EC 3.1.3.76)]	Ephx2 Eph2
Q8VE95	0.068101588	14.7916661	1.486307191	0.145927472	0.392014434	-5.219845387	reviewed	CH082_MOUSE	UPF0598 protein C8orf82 homolog	NA
P53702	0.08437375	15.39612962	1.486129497	0.145974262	0.392014434	-5.220091836	reviewed	CCHL_MOUSE	Holocytochrome c-type synthase (EC 4.4.1.17) (Cytochrome c-type heme lyase) (CCHL)	Hccs Cchl
Q9Z2U0	0.163181584	15.06549229	1.485597408	0.146114443	0.392014434	-5.220829654	reviewed	PSA7_MOUSE	Proteasome subunit alpha type-7 (Proteasome subunit RC6-1) (Proteasome subunit alpha-4) (alpha-4)	Psma7
P62751	0.129539312	16.5127996	1.48496019	0.146282462	0.392014434	-5.221712943	reviewed	RL23A_MOUSE	Large ribosomal subunit protein uL23 (60S ribosomal protein L23a)	Rpl23a
O55022	-0.4317081	12.92209322	-1.484759406	0.146335436	0.392014434	-5.221991193	reviewed	PGRC1_MOUSE	Membrane-associated progesterone receptor component 1 (mPR)	Pgrmc1 Pgrmc
Q1XH17	-0.067217673	17.0174066	-1.483428917	0.146686852	0.392425274	-5.223834174	reviewed	TRI72_MOUSE	Tripartite motif-containing protein 72 (EC 2.3.2.27) (Mitsugumin-53) (Mg53)	Trim72 Mg53
Q8BMD8	0.183463609	13.4455275	1.48288575	0.146830509	0.392425274	-5.224586145	reviewed	SCMC1_MOUSE	Mitochondrial adenyl nucleotide antiporter SLC25A24 (Small calcium-binding mitochondrial carrier protein 1) (SCaMC-1) (Solute carrier family 25 member 24)	Slc25a24 Scamc1
P09542	0.308720599	23.01193047	1.482762464	0.146863131	0.392425274	-5.224756792	reviewed	MYL3_MOUSE	Myosin light chain 3 (Myosin alkali light chain 1, ventricular/slow skeletal muscle isoform) (Myosin light chain 1, slow-twitch muscle B/ventricular isoform) (MLC1SB)	Myl3 Mlc1v Mylc
Q9Z1D1	0.101003781	13.86775831	1.482137815	0.147028507	0.392533662	-5.225621206	reviewed	EIF3G_MOUSE	Eukaryotic translation initiation factor 3 subunit G (eIF3g) (Eukaryotic translation initiation factor 3 RNA-binding subunit) (eIF-3 RNA-binding subunit) (Eukaryotic translation initiation factor 3 subunit 4) (eIF-3-delta) (eIF3 p42) (eIF3 p44)	Eif3g Eif3p42 Eif3s4
Q60876	0.130915133	12.49238117	1.480790025	0.147385839	0.39298151	-5.227485238	reviewed	4EBP1_MOUSE	Eukaryotic translation initiation factor 4E-binding protein 1 (4E-BP1) (eIF4E-binding protein 1) (Phosphorylated heat- and acid-stable protein regulated by insulin 1) (PHAS-I)	Eif4ebp1
Q8JZQ2	-0.093963172	15.37191735	-1.480562753	0.147446163	0.39298151	-5.227799415	reviewed	AFG32_MOUSE	Mitochondrial inner membrane m-AAA protease component AFG3L2 (EC 3.4.24.-) (EC 3.6.-.-) (AFG3-like protein 2)	Afg3l2
Q9D1M0	0.112857714	11.43593156	1.479329789	0.147773765	0.39352116	-5.229503102	reviewed	SEC13_MOUSE	Protein SEC13 homolog (GATOR2 complex protein SEC13) (SEC13-like protein 1) (SEC13-related protein)	Sec13 Sec13l1
Q8R1G2	-0.151188533	15.64291244	-1.478376596	0.148027428	0.393863164	-5.230819349	reviewed	CMBL_MOUSE	Carboxymethylenebutenolidase homolog (EC 3.1.-.-)	Cmbl
Q9Z0J0	0.120172243	6.650702254	1.476421909	0.148548692	0.394916006	-5.233516203	reviewed	NPC2_MOUSE	NPC intracellular cholesterol transporter 2 (Epididymal secretory protein E1) (mE1) (Niemann Pick type C2 protein homolog)	Npc2
Q9QXZ0	0.067246725	10.44524228	1.474885514	0.148959432	0.395261223	-5.235633737	reviewed	MACF1_MOUSE	Microtubule-actin cross-linking factor 1, isoforms 1/2/3/4 (Actin cross-linking family 7)	Macf1 Acf7 Aclp7 Kiaa0754 Macf
Q9EPB5	-0.105176544	12.95585174	-1.474205595	0.149141491	0.395261223	-5.236570214	reviewed	SERHL_MOUSE	Serine hydrolase-like protein (SHL) (EC 3.1.-.-)	Serhl
Q7TMF3	-0.095372621	18.85518444	-1.473901948	0.149222854	0.395261223	-5.236988316	reviewed	NDUAC_MOUSE	NADH dehydrogenase [ubiquinone] 1 alpha subcomplex subunit 12 (Complex I-B17.2) (CI-B17.2) (CIB17.2) (NADH-ubiquinone oxidoreductase subunit B17.2)	Ndufa12
P24369	0.114593916	17.0907664	1.473871541	0.149231003	0.395261223	-5.23703018	reviewed	PPIB_MOUSE	Peptidyl-prolyl cis-trans isomerase B (PPIase B) (EC 5.2.1.8) (CYP-S1) (Cyclophilin B) (Rotamase B) (S-cyclophilin) (SCYLP)	Ppib
P62264	0.090693122	16.06192289	1.473384062	0.149361704	0.395261223	-5.237701234	reviewed	RS14_MOUSE	Small ribosomal subunit protein uS11 (40S ribosomal protein S14)	Rps14
P09242	0.084716664	12.01020103	1.472229486	0.149671627	0.395261223	-5.23928982	reviewed	PPBT_MOUSE	Alkaline phosphatase, tissue-nonspecific isozyme (AP-TNAP) (TNAP) (TNSALP) (EC 3.1.3.1) (Alkaline phosphatase 2) (Alkaline phosphatase liver/bone/kidney isozyme) (Phosphoamidase) (Phosphocreatine phosphatase) (EC 3.9.1.1)	Alpl Akp-2 Akp2
Q8VC12	0.10680265	8.281584429	1.471940822	0.149749193	0.395261223	-5.239686822	reviewed	HUTU_MOUSE	Urocanate hydratase (Urocanase) (EC 4.2.1.49) (Imidazolonepropionate hydrolase)	Uroc1
P47791	0.305704422	12.92466858	1.471927468	0.149752783	0.395261223	-5.239705187	reviewed	GSHR_MOUSE	Glutathione reductase, mitochondrial (GR) (GRase) (EC 1.8.1.7)	Gsr Gr1
Q8R4N0	-0.057440533	16.65095981	-1.471713466	0.149810308	0.395261223	-5.239999459	reviewed	CLYBL_MOUSE	Citramalyl-CoA lyase, mitochondrial (EC 4.1.3.25) ((3S)-malyl-CoA thioesterase) (EC 3.1.2.30) (Beta-methylmalate synthase) (EC 2.3.3.-) (Citrate lyase subunit beta-like protein, mitochondrial) (Citrate lyase beta-like) (Malate synthase) (EC 2.3.3.9)	Clybl Clb
Q8BGK2	-0.084441169	15.94232897	-1.471248563	0.149935339	0.395261223	-5.240638614	reviewed	ARHL1_MOUSE	Inactive ADP-ribosyltransferase ARH2 (ADP-ribosylhydrolase-like protein 1) ([Protein ADP-ribosylarginine] hydrolase-like protein 1)	Adprhl1 Arh2
Q99KN9	0.104894555	12.05866442	1.469287556	0.150463642	0.396300359	-5.243332668	reviewed	EPN4_MOUSE	Clathrin interactor 1 (Enthoprotin) (Epsin-4) (Epsin-related protein) (EpsinR)	Clint1 Enth Epn4 Epnr Kiaa0171
Q8VHL1	0.148113778	12.50608316	1.468449334	0.150689913	0.396300359	-5.24448326	reviewed	SETD7_MOUSE	Histone-lysine N-methyltransferase SETD7 (EC 2.1.1.364) (Histone H3-K4 methyltransferase SETD7) (H3-K4-HMTase SETD7) (SET domain-containing protein 7) (SET7/9)	Setd7 Kiaa1717 Set7 Set9
Q9CQA3	-0.102103269	19.49507056	-1.46838406	0.150707545	0.396300359	-5.244572835	reviewed	SDHB_MOUSE	Succinate dehydrogenase [ubiquinone] iron-sulfur subunit, mitochondrial (EC 1.3.5.1) (Iron-sulfur subunit of complex II) (Ip) (Malate dehydrogenase [quinone] iron-sulfur subunit) (EC 1.1.5.-)	Sdhb
Q3TXU5	-0.076971405	5.721921545	-1.467570275	0.150927499	0.396547187	-5.245689284	reviewed	DHYS_MOUSE	Deoxyhypusine synthase (DHS) (EC 2.5.1.46)	Dhps
P56212	0.270451386	13.1143057	1.46463512	0.151722945	0.398304392	-5.24971155	reviewed	ARP19_MOUSE	cAMP-regulated phosphoprotein 19 (ARPP-19)	Arpp19
O08600	0.074931979	15.61582452	1.462666739	0.152258251	0.399376312	-5.252404988	reviewed	NUCG_MOUSE	Endonuclease G, mitochondrial (Endo G) (EC 3.1.30.-)	Endog
P56135	-0.479136813	18.92445485	-1.462187027	0.152388936	0.399386003	-5.253060918	reviewed	ATPK_MOUSE	ATP synthase subunit f, mitochondrial (ATP synthase membrane subunit f)	Atp5mf Atp5j2
Q71FD7	0.15240254	14.6017106	1.460604863	0.152820588	0.400183804	-5.255222929	reviewed	FBLI1_MOUSE	Filamin-binding LIM protein 1 (FBLP-1) (CSX-associated LIM)	Fblim1 Cal
Q6PDG5	0.149360995	14.42179578	1.460118052	0.152953596	0.400198885	-5.255887734	reviewed	SMRC2_MOUSE	SWI/SNF complex subunit SMARCC2 (BRG1-associated factor 170) (BAF170) (SWI/SNF complex 170 kDa subunit) (SWI/SNF-related matrix-associated actin-dependent regulator of chromatin subfamily C member 2)	Smarcc2 Baf170
Q00724	0.207794511	14.22437891	1.458834881	0.153304629	0.400783922	-5.257639138	reviewed	RET4_MOUSE	Retinol-binding protein 4 (Plasma retinol-binding protein) (PRBP) (RBP)	Rbp4
Q3U2A8	-0.085106708	11.44516325	-1.45719816	0.153753307	0.401121959	-5.259871128	reviewed	SYVM_MOUSE	Valine--tRNA ligase, mitochondrial (EC 6.1.1.9) (Valyl-tRNA synthetase) (ValRS)	Vars2 Kiaa1885 Vars2l
Q9WVC3	-0.167857454	13.20727543	-1.456896914	0.153836002	0.401121959	-5.260281695	reviewed	CAV2_MOUSE	Caveolin-2	Cav2
Q99N89	0.170848737	12.33094319	1.456621982	0.153911504	0.401121959	-5.260656333	reviewed	RM43_MOUSE	Large ribosomal subunit protein mL43 (39S ribosomal protein L43, mitochondrial) (L43mt) (MRP-L43) (Mitochondrial ribosomal protein bMRP36a)	Mrpl43
Q05186	0.251316248	9.696895436	1.456503309	0.153944103	0.401121959	-5.260818024	reviewed	RCN1_MOUSE	Reticulocalbin-1	Rcn1 Rca1 Rcn
Q99KK9	-0.240826587	9.573567821	-1.454561926	0.154478171	0.401822369	-5.26346149	reviewed	SYHM_MOUSE	Histidine--tRNA ligase, mitochondrial (EC 6.1.1.21) (Histidine--tRNA ligase-like) (Histidyl-tRNA synthetase) (HisRS)	Hars2 Harsl
Q3UHX2	0.115951484	13.19585123	1.454491327	0.154497621	0.401822369	-5.263557562	reviewed	HAP28_MOUSE	28 kDa heat- and acid-stable phosphoprotein (PDGF-associated protein) (PAP) (PDGFA-associated protein 1) (PAP1)	Pdap1
Q3UPC7	-0.195374147	6.906258479	-1.453054907	0.154893758	0.401822369	-5.265511359	reviewed	K0825_MOUSE	Uncharacterized protein KIAA0825 homolog	NA
Q7TNV0	0.162468912	12.0527041	1.452869814	0.154944862	0.401822369	-5.265762995	reviewed	DEK_MOUSE	Protein DEK	Dek
Q640Q5-2	0.253109261	12.42258126	1.45248659	0.155050711	0.401822369	-5.266283904	NA	NA	NA	NA
Q8VE47	0.125540427	13.6496076	1.452331429	0.155093584	0.401822369	-5.266494776	reviewed	UBA5_MOUSE	Ubiquitin-like modifier-activating enzyme 5 (Ubiquitin-activating enzyme 5) (UFM1-activating enzyme)	Uba5
O89114	-0.167976956	13.34239877	-1.452281915	0.155107268	0.401822369	-5.266562064	reviewed	DNJB5_MOUSE	DnaJ homolog subfamily B member 5 (Heat shock protein Hsp40-3) (Heat shock protein cognate 40) (Hsc40)	Dnajb5 Hsc40
Q9R1P4	0.063559263	15.16167311	1.45042007	0.155622486	0.402825283	-5.269090784	reviewed	PSA1_MOUSE	Proteasome subunit alpha type-1 (Macropain subunit C2) (Multicatalytic endopeptidase complex subunit C2) (Proteasome component C2) (Proteasome nu chain) (Proteasome subunit alpha-6) (alpha-6)	Psma1
Q61584	0.078548192	14.81898093	1.449763221	0.155804575	0.402964958	-5.269982217	reviewed	FXR1_MOUSE	RNA-binding protein FXR1 (FXR1P) (mFxr1p)	Fxr1 Fxr1h
Q9QZ49	0.166925961	8.709105159	1.44834573	0.156198101	0.403650802	-5.271904726	reviewed	UBXN8_MOUSE	UBX domain-containing protein 8 (Reproduction 8 protein) (Rep-8 protein) (UBX domain-containing protein 6)	Ubxn8 D0H8S2298E Rep8 Ubxd6
Q80W54	0.115226367	11.10714128	1.443303854	0.157604202	0.406950096	-5.278729402	reviewed	FACE1_MOUSE	CAAX prenyl protease 1 homolog (EC 3.4.24.84) (Farnesylated proteins-converting enzyme 1) (FACE-1) (Prenyl protein-specific endoprotease 1) (Zinc metalloproteinase Ste24 homolog)	Zmpste24 Face1
Q9CWZ7	0.090206334	12.50365398	1.440897259	0.158278879	0.408356912	-5.281979526	reviewed	SNAG_MOUSE	Gamma-soluble NSF attachment protein (SNAP-gamma) (N-ethylmaleimide-sensitive factor attachment protein gamma)	Napg Snapg
Q9JKL5	-0.146425646	10.8213107	-1.43964175	0.158631759	0.408654385	-5.283673192	reviewed	CHP3_MOUSE	Calcineurin B homologous protein 3 (Tescalcin) (TE-1) (TSC)	Tesc Chp3
Q60866	-0.278823954	9.571170985	-1.439562495	0.158654055	0.408654385	-5.283780062	reviewed	PTER_MOUSE	N-acetyltaurine hydrolase (EC 3.1.-.-) (Parathion hydrolase-related protein) (Phosphotriesterase-related protein)	Pter
O35841	0.211148047	12.45255169	1.438927707	0.158832728	0.408779811	-5.284635843	reviewed	API5_MOUSE	Apoptosis inhibitor 5 (API-5) (AAC-11)	Api5
O08734	0.107775671	6.703473757	1.436720319	0.159455273	0.40980094	-5.287609098	reviewed	BAK_MOUSE	Bcl-2 homologous antagonist/killer (Apoptosis regulator BAK)	Bak1 Bak
P97352	0.131501609	16.48560615	1.436597045	0.159490096	0.40980094	-5.287775022	reviewed	S10AD_MOUSE	Protein S100-A13 (S100 calcium-binding protein A13)	S100a13
Q61239	-0.189764595	12.47082493	-1.435837049	0.159704917	0.409919509	-5.288797688	reviewed	FNTA_MOUSE	Protein farnesyltransferase/geranylgeranyltransferase type-1 subunit alpha (EC 2.5.1.58) (EC 2.5.1.59) (CAAX farnesyltransferase subunit alpha) (FTase-alpha) (Ras proteins prenyltransferase subunit alpha) (Type I protein geranyl-geranyltransferase subunit alpha) (GGTase-I-alpha)	Fnta
Q91X72	0.155799636	17.44056769	1.435511802	0.159796922	0.409919509	-5.2892352	reviewed	HEMO_MOUSE	Hemopexin	Hpx Hpxn
Q9D684	0.117059047	8.500522257	1.434607253	0.160053016	0.410065672	-5.290451508	reviewed	RIN2_MOUSE	Ras and Rab interactor 2 (Ras interaction/interference protein 2)	Rin2
Q01815	0.079783339	11.09126629	1.434389646	0.160114673	0.410065672	-5.290744013	reviewed	CAC1C_MOUSE	Voltage-dependent L-type calcium channel subunit alpha-1C (Calcium channel, L type, alpha-1 polypeptide, isoform 1, cardiac muscle) (MELC-CC) (Mouse brain class C) (MBC) (Voltage-gated calcium channel subunit alpha Cav1.2)	Cacna1c Cach2 Cacn2 Cacnl1a1 Cchl1a1
Q8C7M3	0.255369657	11.60376846	1.433859208	0.160265046	0.410116817	-5.291456858	reviewed	TRIM9_MOUSE	E3 ubiquitin-protein ligase TRIM9 (EC 2.3.2.27) (RING-type E3 ubiquitin transferase TRIM9) (Tripartite motif-containing protein 9)	Trim9 Kiaa0282
Q99PL6	-0.116153874	15.1069941	-1.432381623	0.16068451	0.410754223	-5.293441321	reviewed	UBXN6_MOUSE	UBX domain-containing protein 6 (UBX domain-containing protein 1)	Ubxn6 Ubxd1 Ubxdc2
Q99KR7	-0.107369004	17.46716151	-1.430974036	0.161084906	0.410754223	-5.295330082	reviewed	PPIF_MOUSE	Peptidyl-prolyl cis-trans isomerase F, mitochondrial (PPIase F) (EC 5.2.1.8) (Cyclophilin D) (CyP-D) (CypD) (Cyclophilin F) (Rotamase F)	Ppif
P17918	0.182638427	14.21060352	1.430566822	0.161200886	0.410754223	-5.295876191	reviewed	PCNA_MOUSE	Proliferating cell nuclear antigen (PCNA) (Cyclin)	Pcna
Q8BYJ6	-0.083079897	11.53076809	-1.430363767	0.161258744	0.410754223	-5.296148455	reviewed	TBCD4_MOUSE	TBC1 domain family member 4 (Akt substrate of 160 kDa) (AS160)	Tbc1d4 As160 Kiaa0603
Q9EQS3	-0.102953101	14.27867395	-1.430198692	0.161305792	0.410754223	-5.296369768	reviewed	MYCBP_MOUSE	c-Myc-binding protein (Associate of Myc 1) (AMY-1)	Mycbp Amy1
Q9CQR2	0.084875634	14.9722345	1.430117117	0.161329045	0.410754223	-5.296479125	reviewed	RS21_MOUSE	Small ribosomal subunit protein eS21 (40S ribosomal protein S21)	Rps21
Q9CXT8	0.065150834	14.09321232	1.429768789	0.161428369	0.410754223	-5.296946024	reviewed	MPPB_MOUSE	Mitochondrial-processing peptidase subunit beta (EC 3.4.24.64) (Beta-MPP) (P-52)	Pmpcb
Q9DAV9	0.296960891	14.47208215	1.428127705	0.16189696	0.411613532	-5.299144372	reviewed	TM38B_MOUSE	Trimeric intracellular cation channel type B (TRIC-B) (TRICB) (Mitsugumin-33B) (Transmembrane protein 38B)	Tmem38b D4Ertd89e Mg33b
Q05722	0.195266143	9.174866585	1.426294399	0.162421703	0.4126141	-5.301597563	reviewed	CO9A1_MOUSE	Collagen alpha-1(IX) chain	Col9a1
Q9Z1K5	-0.351036928	12.41283902	-1.422837501	0.163414799	0.414488286	-5.306215696	reviewed	ARI1_MOUSE	E3 ubiquitin-protein ligase ARIH1 (EC 2.3.2.31) (Protein ariadne-1 homolog) (ARI-1) (UbcH7-binding protein) (UbcM4-interacting protein 77) (Ubiquitin-conjugating enzyme E2-binding protein 1)	Arih1 Ari Ubch7bp Uip77
Q9CY58	0.119289357	17.3159765	1.422222049	0.163592106	0.414488286	-5.307036846	reviewed	SERB1_MOUSE	SERPINE1 mRNA-binding protein 1 (PAI1 RNA-binding protein 1) (PAI-RBP1) (Plasminogen activator inhibitor 1 RNA-binding protein)	Serbp1 Pairbp1
Q9D8Z2	-0.126821474	17.24848494	-1.420733619	0.164021533	0.414488286	-5.309021432	reviewed	TRIA1_MOUSE	TP53-regulated inhibitor of apoptosis 1 (Protein 15E1.1) (WF-1) (p53-inducible cell-survival factor) (p53CSV)	Triap1 15e1.1
Q80UM3	0.100565608	14.56404527	1.420485396	0.164093234	0.414488286	-5.309352219	reviewed	NAA15_MOUSE	N-alpha-acetyltransferase 15, NatA auxiliary subunit (N-terminal acetyltransferase 1) (NMDA receptor-regulated protein 1) (Protein tubedown-1)	Naa15 Narg1 Nat1 Tbdn-1 Tubedown
P70313	-0.139107997	8.725025758	-1.419837291	0.16428056	0.414488286	-5.310215654	reviewed	NOS3_MOUSE	Nitric oxide synthase 3 (EC 1.14.13.39) (Constitutive NOS) (cNOS) (EC-NOS) (NOS type III) (NOSIII) (Nitric oxide synthase, endothelial) (Endothelial NOS) (eNOS)	Nos3 Ecnos
P03903	-0.238660763	12.97755968	-1.419823771	0.16428447	0.414488286	-5.310233662	reviewed	NU4LM_MOUSE	NADH-ubiquinone oxidoreductase chain 4L (EC 7.1.1.2) (NADH dehydrogenase subunit 4L)	Mtnd4l mt-Nd4l Nd4l
Q08481	0.424988475	12.7173414	1.419794319	0.164292986	0.414488286	-5.31027289	reviewed	PECA1_MOUSE	Platelet endothelial cell adhesion molecule (PECAM-1) (CD antigen CD31)	Pecam1 Pecam Pecam-1
Q61233	0.151168318	12.97169167	1.419592367	0.164351396	0.414488286	-5.310541861	reviewed	PLSL_MOUSE	Plastin-2 (65 kDa macrophage protein) (L-plastin) (Lymphocyte cytosolic protein 1) (LCP-1) (pp65)	Lcp1 Pls2
P62270	0.08997637	15.70267597	1.419011716	0.164519424	0.414488286	-5.311315013	reviewed	RS18_MOUSE	Small ribosomal subunit protein uS13 (40S ribosomal protein S18) (Ke-3) (Ke3)	Rps18
O70361	-0.138918142	9.682497673	-1.418401538	0.164696142	0.414488286	-5.312127178	reviewed	PER3_MOUSE	Period circadian protein homolog 3 (mPER3) (Circadian clock protein PERIOD 3)	Per3
Q9EQQ2	0.250345019	10.48722604	1.418281574	0.164730904	0.414488286	-5.312286818	reviewed	YIPF5_MOUSE	Protein YIPF5 (YIP1 family member 5) (YPT-interacting protein 1 A)	Yipf5 Yip1a
Q9DCD0	0.103434063	13.37866251	1.418244258	0.164741717	0.414488286	-5.312336472	reviewed	6PGD_MOUSE	6-phosphogluconate dehydrogenase, decarboxylating (EC 1.1.1.44)	Pgd
Q8C025	0.109959677	11.21990785	1.417789368	0.164873587	0.414488286	-5.312941682	reviewed	CHPT1_MOUSE	Cholinephosphotransferase 1 (mCHPT1) (EC 2.7.8.2) (Diabetic nephropathy-associated gene transcript 1) (Diacylglycerol cholinephosphotransferase 1)	Chpt1 Cpt1 Dn4
Q922Q8	0.134680121	12.63830814	1.417337862	0.165004558	0.414488286	-5.31354222	reviewed	LRC59_MOUSE	Leucine-rich repeat-containing protein 59 [Cleaved into: Leucine-rich repeat-containing protein 59, N-terminally processed]	Lrrc59
Q921F2	0.085053169	13.09700059	1.415975568	0.16540022	0.415150591	-5.315353141	reviewed	TADBP_MOUSE	TAR DNA-binding protein 43 (TDP-43)	Tardbp Tdp43
Q8BJS4	0.081839586	13.82516898	1.41522934	0.165617268	0.415363882	-5.316344457	reviewed	SUN2_MOUSE	SUN domain-containing protein 2 (Protein unc-84 homolog B) (Sad1/unc-84 protein-like 2)	Sun2 Unc84b
Q9JHK4	-0.060410025	12.74886112	-1.413516375	0.166116346	0.415897777	-5.318618262	reviewed	PGTA_MOUSE	Geranylgeranyl transferase type-2 subunit alpha (EC 2.5.1.60) (Geranylgeranyl transferase type II subunit alpha) (Rab geranyl-geranyltransferase subunit alpha) (Rab GG transferase alpha) (Rab GGTase alpha) (Rab geranylgeranyltransferase subunit alpha)	Rabggta
O88986	-0.152793053	11.69235229	-1.413497437	0.166121871	0.415897777	-5.318643388	reviewed	KBL_MOUSE	2-amino-3-ketobutyrate coenzyme A ligase, mitochondrial (AKB ligase) (EC 2.3.1.29) (Aminoacetone synthase) (Glycine acetyltransferase)	Gcat Kbl
Q3TW96	0.069777093	7.973439828	1.412776861	0.16633217	0.415897777	-5.319599143	reviewed	UAP1L_MOUSE	UDP-N-acetylhexosamine pyrophosphorylase-like protein 1 (EC 2.7.7.-)	Uap1l1
Q3UMT1	0.137465338	14.14641819	1.412684603	0.166359111	0.415897777	-5.31972148	reviewed	PP12C_MOUSE	Protein phosphatase 1 regulatory subunit 12C (Protein phosphatase 1 myosin-binding subunit of 85 kDa) (Protein phosphatase 1 myosin-binding subunit p85)	Ppp1r12c Mbs85
Q6NXY1	0.206346298	16.56448358	1.411905459	0.166586767	0.416136126	-5.320754369	reviewed	TBC31_MOUSE	TBC1 domain family member 31 (Protein 4-B-3) (WD repeat-containing protein 67)	Tbc1d31 Wdr67
Q62351	0.113075278	13.00116809	1.411365406	0.166744707	0.416200082	-5.321470004	reviewed	TFR1_MOUSE	Transferrin receptor protein 1 (TR) (TfR) (TfR1) (Trfr) (CD antigen CD71)	Tfrc Trfr
Q9D8B3	0.160777165	14.45975546	1.409583561	0.167266645	0.417171767	-5.323829432	reviewed	CHM4B_MOUSE	Charged multivesicular body protein 4b (Chromatin-modifying protein 4b) (CHMP4b)	Chmp4b
O09161	-0.126354143	18.42812106	-1.4075931	0.167851202	0.417581547	-5.326461957	reviewed	CASQ2_MOUSE	Calsequestrin-2 (Calsequestrin, cardiac muscle isoform)	Casq2
Q9QWV9	0.25206726	15.14224717	1.407323625	0.167930464	0.417581547	-5.326818103	reviewed	CCNT1_MOUSE	Cyclin-T1 (CycT1) (Cyclin-T)	Ccnt1
Q8R2U6	0.134506353	11.38019348	1.40725172	0.167951619	0.417581547	-5.326913124	reviewed	NUDT4_MOUSE	Diphosphoinositol polyphosphate phosphohydrolase 2 (DIPP-2) (EC 3.6.1.52) (Diadenosine 5',5'''-P1,P6-hexaphosphate hydrolase 2) (EC 3.6.1.61) (Nucleoside diphosphate-linked moiety X motif 4) (Nudix motif 4)	Nudt4 Dipp2
Q8K212	0.133467674	8.376438349	1.407216257	0.167962053	0.417581547	-5.326959986	reviewed	PACS1_MOUSE	Phosphofurin acidic cluster sorting protein 1 (PACS-1)	Pacs1
O89112	-0.079217409	11.39351418	-1.406201462	0.168260846	0.417993967	-5.328300527	reviewed	LANC1_MOUSE	Glutathione S-transferase LANCL1 (EC 2.5.1.18) (40 kDa erythrocyte membrane protein) (p40) (LanC-like protein 1)	Lancl1 Gpr69a
Q925F2	0.089498007	12.49026376	1.404987084	0.168618951	0.418390738	-5.329903583	reviewed	ESAM_MOUSE	Endothelial cell-selective adhesion molecule	Esam Esam1
Q8CGP7	0.25347444	18.58099202	1.404295287	0.168823219	0.418390738	-5.330816247	reviewed	H2A1K_MOUSE	Histone H2A type 1-K	H2ac15 Hist1h2ak
Q9Z0R4	0.111926548	12.35990683	1.403213931	0.169142901	0.418390738	-5.332242039	reviewed	ITSN1_MOUSE	Intersectin-1 (EH and SH3 domains protein 1)	Itsn1 Ese1 Itsn
P27661	0.344410478	18.8761404	1.403187746	0.169150648	0.418390738	-5.332276552	reviewed	H2AX_MOUSE	Histone H2AX (H2a/x) (Histone H2A.X)	H2ax H2a.x H2afx Hist5-2ax
Q8VEL0	0.107593601	12.82963923	1.403082962	0.169181651	0.418390738	-5.332414658	reviewed	MSPD1_MOUSE	Motile sperm domain-containing protein 1	Mospd1
Q80SZ7	-0.13626402	15.15473612	-1.402957543	0.169218766	0.418390738	-5.332579948	reviewed	GBG5_MOUSE	Guanine nucleotide-binding protein G(I)/G(S)/G(O) subunit gamma-5	Gng5 Gngt5
Q9D1G5	0.162638976	14.06412512	1.399952591	0.170109918	0.420263701	-5.336536251	reviewed	LRC57_MOUSE	Leucine-rich repeat-containing protein 57	Lrrc57
P84099	0.106781173	14.69243627	1.397150679	0.170944155	0.421993223	-5.34021841	reviewed	RL19_MOUSE	Large ribosomal subunit protein eL19 (60S ribosomal protein L19)	Rpl19
E9Q5C9	0.315063484	11.01120202	1.396359606	0.171180264	0.422244652	-5.341256813	reviewed	NOLC1_MOUSE	Nucleolar and coiled-body phosphoprotein 1 (140 kDa nucleolar phosphoprotein) (Nopp140)	Nolc1 Kiaa0035
Q8BWJ3	-0.367000463	12.70686928	-1.395284364	0.171501597	0.422455208	-5.342667389	reviewed	KPB2_MOUSE	Phosphorylase b kinase regulatory subunit alpha, liver isoform (Phosphorylase kinase alpha L subunit)	Phka2
Q8VCM4	-0.110768317	13.05311888	-1.3951751	0.171534277	0.422455208	-5.342810674	reviewed	LIPT_MOUSE	Lipoyl amidotransferase LIPT1, mitochondrial (EC 2.3.1.200) (Lipoate biosynthesis protein) (Lipoate-protein ligase) (Lipoyl ligase) (Lipoyltransferase 1) (EC 2.3.1.-)	Lipt1
O55003	0.115622343	9.976755196	1.394625976	0.171698587	0.422506391	-5.343530628	reviewed	BNIP3_MOUSE	BCL2/adenovirus E1B 19 kDa protein-interacting protein 3	Bnip3 Nip3
Q8K1M6-3	0.396612048	14.87699011	1.393973032	0.171894122	0.422506391	-5.344386369	NA	NA	NA	NA
Q3TIV5	0.139841025	12.83599627	1.393759565	0.171958086	0.422506391	-5.34466606	reviewed	ZC3HF_MOUSE	Zinc finger CCCH domain-containing protein 15 (DRG family-regulatory protein 1) (Epo-immediate response gene protein FM22)	Zc3h15 Dfrp1
P62862	0.333366697	12.16074099	1.392220402	0.172419835	0.423192646	-5.346681577	reviewed	RS30_MOUSE	Ubiquitin-like FUBI-ribosomal protein eS30 fusion protein (FAU ubiquitin-like and ribosomal protein S30) [Cleaved into: Ubiquitin-like protein FUBI; Small ribosomal subunit protein eS30 (40S ribosomal protein S30)]	Fau
Q8CI78	-0.172524904	11.02337847	-1.391931846	0.172506509	0.423192646	-5.347059217	reviewed	RMND1_MOUSE	Required for meiotic nuclear division protein 1 homolog	Rmnd1
P11859	0.092438612	7.749021	1.388575275	0.173517228	0.425340361	-5.351446892	reviewed	ANGT_MOUSE	Angiotensinogen (Serpin A8) [Cleaved into: Angiotensin-1 (Angiotensin 1-10) (Angiotensin I) (Ang I); Angiotensin-2 (Angiotensin 1-8) (Angiotensin II) (Ang II); Angiotensin-3 (Angiotensin 2-8) (Angiotensin III) (Ang III) (Des-Asp[1]-angiotensin II); Angiotensin-4 (Angiotensin 3-8) (Angiotensin IV) (Ang IV); Angiotensin 1-9; Angiotensin 1-7; Angiotensin 1-5; Angiotensin 1-4]	Agt Serpina8
Q9CU62	0.327089709	9.266152785	1.387932873	0.173711191	0.425484187	-5.352285553	reviewed	SMC1A_MOUSE	Structural maintenance of chromosomes protein 1A (SMC protein 1A) (SMC-1-alpha) (SMC-1A) (Chromosome segregation protein SmcB) (Sb1.8)	Smc1a Sb1.8 Smc1 Smc1l1 Smcb
Q60590	0.194676697	13.98519365	1.385770458	0.174365337	0.426540425	-5.355106052	reviewed	A1AG1_MOUSE	Alpha-1-acid glycoprotein 1 (AGP 1) (Orosomucoid-1) (OMD 1)	Orm1 Agp1 Orm-1
P17742	0.118025543	17.67629071	1.385610939	0.174413668	0.426540425	-5.355313961	reviewed	PPIA_MOUSE	Peptidyl-prolyl cis-trans isomerase A (PPIase A) (EC 5.2.1.8) (Cyclophilin A) (Cyclosporin A-binding protein) (Rotamase A) (SP18) [Cleaved into: Peptidyl-prolyl cis-trans isomerase A, N-terminally processed]	Ppia
Q3UQ28	0.161756766	11.95873915	1.384689649	0.174693007	0.426891614	-5.356514307	reviewed	PXDN_MOUSE	Peroxidasin homolog (EC 1.11.2.-) [Cleaved into: PXDN active fragment]	Pxdn Kiaa0230
O54786	0.117177122	11.91163222	1.384085116	0.174876493	0.427008206	-5.357301562	reviewed	DFFA_MOUSE	DNA fragmentation factor subunit alpha (DNA fragmentation factor 45 kDa subunit) (DFF-45) (Inhibitor of CAD) (ICAD)	Dffa Icad
P36536	-0.207475246	12.71398132	-1.383297899	0.175115651	0.427260451	-5.358326258	reviewed	SAR1A_MOUSE	Small COPII coat GTPase SAR1A (EC 3.6.5.2)	Sar1a Sara Sara1
Q9QXC1	0.116487608	10.95383631	1.38184588	0.175557444	0.427701968	-5.360214937	reviewed	FETUB_MOUSE	Fetuin-B (Fetuin-like protein IRL685)	Fetub
B2RRE7	0.133335547	11.32667066	1.381598964	0.175632657	0.427701968	-5.36053593	reviewed	OTUD4_MOUSE	OTU domain-containing protein 4 (EC 3.4.19.12)	Otud4 Kiaa1046
Q9R112	-0.062273984	14.94207667	-1.381362887	0.175704592	0.427701968	-5.360842784	reviewed	SQOR_MOUSE	Sulfide:quinone oxidoreductase, mitochondrial (SQOR) (EC 1.8.5.8) (Sulfide quinone oxidoreductase)	Sqor Sqrdl
Q3ULF4	-0.118278481	12.60191737	-1.379233668	0.17635442	0.428951781	-5.363608236	reviewed	SPG7_MOUSE	Mitochondrial inner membrane m-AAA protease component paraplegin (EC 3.4.24.-) (EC 3.6.-.-) (Paraplegin) (Spastic paraplegia 7 protein)	Spg7
Q9CQY6	-0.061776024	14.09425323	-1.378546283	0.176564605	0.429131131	-5.364500202	reviewed	UQCC2_MOUSE	Ubiquinol-cytochrome c reductase complex assembly factor 2 (Mitochondrial nucleoid factor 1) (Mitochondrial protein M19)	Uqcc2 Mnf1
Q91WJ8	0.08820359	14.38093279	1.377103099	0.177006528	0.429872996	-5.366371615	reviewed	FUBP1_MOUSE	Far upstream element-binding protein 1 (FBP) (FUSE-binding protein 1)	Fubp1 D3Ertd330e
Q9CXX9	-0.337195793	13.23034655	-1.376279938	0.177258975	0.430153917	-5.367438242	reviewed	CUED2_MOUSE	CUE domain-containing protein 2	Cuedc2
Q99PT1	0.075952963	17.03456586	1.374806708	0.177711483	0.430919518	-5.369345781	reviewed	GDIR1_MOUSE	Rho GDP-dissociation inhibitor 1 (Rho GDI 1) (GDI-1) (Rho-GDI alpha)	Arhgdia C87222 Gdi1
P07214	0.247847915	9.058809681	1.373217014	0.178200769	0.431487732	-5.371402063	reviewed	SPRC_MOUSE	SPARC (Basement-membrane protein 40) (BM-40) (Osteonectin) (ON) (Secreted protein acidic and rich in cysteine)	Sparc
Q8BTE5	0.071238254	11.66751996	1.373153916	0.178220211	0.431487732	-5.371483637	reviewed	CEBOS_MOUSE	Protein CEBPZOS	Cebpzos
Q9DC07	0.148732738	16.39642995	1.369763905	0.179267186	0.433688693	-5.375861338	reviewed	LNEBL_MOUSE	LIM zinc-binding domain-containing Nebulette (Actin-binding Z-disk protein)	Nebl Lnebl
Q8K3W2	0.135819853	10.08533461	1.368807816	0.179563326	0.434071223	-5.377094232	reviewed	LRC10_MOUSE	Leucine-rich repeat-containing protein 10 (Heart-restricted leucine-rich repeat protein)	Lrrc10 Hrlrrp
Q9CXJ4	-0.091030059	14.27445936	-1.366801052	0.180186135	0.435242239	-5.379679477	reviewed	MITOS_MOUSE	Mitochondrial potassium channel ATP-binding subunit (ATP-binding cassette sub-family B member 8, mitochondrial) (ABCB8) (Mitochondrial sulfonylurea-receptor) (MITOSUR)	Abcb8 Mitosur
Q7TNC4	0.092622295	15.89570527	1.364816498	0.180803695	0.436398787	-5.382232763	reviewed	LC7L2_MOUSE	Putative RNA-binding protein Luc7-like 2 (CGI-74 homolog)	Luc7l2
Q9D6J5	-0.087028248	17.46927341	-1.363562243	0.181194841	0.437007497	-5.383844742	reviewed	NDUB8_MOUSE	NADH dehydrogenase [ubiquinone] 1 beta subcomplex subunit 8, mitochondrial (Complex I-ASHI) (CI-ASHI) (NADH-ubiquinone oxidoreductase ASHI subunit)	Ndufb8
Q8CJ53	0.062303939	13.02157373	1.362017821	0.181677378	0.437835519	-5.385827819	reviewed	CIP4_MOUSE	Cdc42-interacting protein 4 (Thyroid receptor-interacting protein 10) (TR-interacting protein 10) (TRIP-10)	Trip10 Cip4
Q61234	0.054923769	15.5884255	1.361568095	0.181818076	0.437839087	-5.386404899	reviewed	SNTA1_MOUSE	Alpha-1-syntrophin (59 kDa dystrophin-associated protein A1 acidic component 1) (Syntrophin-1)	Snta1 Snt1
P53026	0.059665109	15.38991174	1.360367096	0.182194225	0.438074085	-5.387945159	reviewed	RL10A_MOUSE	Large ribosomal subunit protein uL1 (60S ribosomal protein L10a) (CSA-19) (Neural precursor cell expressed developmentally down-regulated protein 6) (NEDD-6)	Rpl10a Nedd-6 Nedd6
Q61735	-0.07203253	13.26067122	-1.360367028	0.182194246	0.438074085	-5.387945246	reviewed	CD47_MOUSE	Leukocyte surface antigen CD47 (Integrin-associated protein) (IAP) (CD antigen CD47)	Cd47
P47802	-0.134774136	13.70502318	-1.359707846	0.182400955	0.438236061	-5.388790116	reviewed	MTX1_MOUSE	Metaxin-1 (Mitochondrial outer membrane import complex protein 1)	Mtx1 Mtx Mtxn
Q924M7	-0.095576249	14.9812552	-1.359257922	0.182542148	0.438240501	-5.389366571	reviewed	MPI_MOUSE	Mannose-6-phosphate isomerase (EC 5.3.1.8) (Phosphohexomutase) (Phosphomannose isomerase) (PMI)	Mpi Mpi1 Pmi
Q8BW75	-0.095295473	15.15062018	-1.357983325	0.182942595	0.438866866	-5.390998686	reviewed	AOFB_MOUSE	Amine oxidase [flavin-containing] B (EC 1.4.3.21) (EC 1.4.3.4) (Monoamine oxidase type B) (MAO-B)	Maob
P08226	0.161578424	14.32383921	1.356475674	0.183417138	0.439437065	-5.392927449	reviewed	APOE_MOUSE	Apolipoprotein E (Apo-E)	Apoe
Q8BXZ1	0.126123651	13.04973789	1.354812673	0.183941679	0.439437065	-5.395052721	reviewed	TMX3_MOUSE	Protein disulfide-isomerase TMX3 (EC 5.3.4.1) (Thioredoxin domain-containing protein 10) (Thioredoxin-related transmembrane protein 3)	Tmx3 Kiaa1830 Txndc10
P61202	-0.076409476	14.02197531	-1.353881901	0.184235767	0.439437065	-5.396241199	reviewed	CSN2_MOUSE	COP9 signalosome complex subunit 2 (SGN2) (Signalosome subunit 2) (Alien homolog) (JAB1-containing signalosome subunit 2) (Thyroid receptor-interacting protein 15) (TR-interacting protein 15) (TRIP-15)	Cops2 Csn2 Trip15
Q9ERK4	0.08377955	11.28770906	1.352842136	0.184564721	0.439437065	-5.397567979	reviewed	XPO2_MOUSE	Exportin-2 (Exp2) (Chromosome segregation 1-like protein) (Importin-alpha re-exporter)	Cse1l Xpo2
Q8R2H9	0.099986963	12.1474211	1.352355506	0.184718833	0.439437065	-5.398188622	reviewed	PHOP1_MOUSE	Phosphoethanolamine/phosphocholine phosphatase (EC 3.1.3.75)	Phospho1
Q6P549	-0.09793193	10.29550671	-1.352199565	0.18476824	0.439437065	-5.398387466	reviewed	SHIP2_MOUSE	Phosphatidylinositol 3,4,5-trisphosphate 5-phosphatase 2 (EC 3.1.3.86) (Inositol polyphosphate phosphatase-like protein 1) (INPPL-1) (Protein 51C) (SH2 domain-containing inositol 5'-phosphatase 2) (SH2 domain-containing inositol phosphatase 2) (SHIP-2)	Inppl1 Ship2
Q62059	0.201405519	10.78325498	1.352046711	0.184816678	0.439437065	-5.398582353	reviewed	CSPG2_MOUSE	Versican core protein (Chondroitin sulfate proteoglycan core protein 2) (Chondroitin sulfate proteoglycan 2) (Large fibroblast proteoglycan) (PG-M)	Vcan Cspg2
Q8BFR4	0.101296618	6.920675464	1.351490699	0.184992956	0.439437065	-5.399291094	reviewed	GNS_MOUSE	N-acetylglucosamine-6-sulfatase (EC 3.1.6.14) (Glucosamine-6-sulfatase) (G6S)	Gns
Q8VDK1	0.130066638	13.36060483	1.351405099	0.185020107	0.439437065	-5.399400184	reviewed	NIT1_MOUSE	Deaminated glutathione amidase (dGSH amidase) (EC 3.5.1.128) (Nitrilase homolog 1)	Nit1
Q9DBZ5	0.074339439	11.01730999	1.351357468	0.185035215	0.439437065	-5.399460883	reviewed	EIF3K_MOUSE	Eukaryotic translation initiation factor 3 subunit K (eIF3k) (Eukaryotic translation initiation factor 3 subunit 12) (eIF-3 p25)	Eif3k Eif3s12
Q9CZ44	0.119734666	18.64374983	1.35117603	0.185092777	0.439437065	-5.399692082	reviewed	NSF1C_MOUSE	NSFL1 cofactor p47 (p97 cofactor p47)	Nsfl1c
Q499X9	-0.138975564	10.49725156	-1.351050783	0.18513252	0.439437065	-5.399851663	reviewed	SYMM_MOUSE	Methionine--tRNA ligase, mitochondrial (EC 6.1.1.10) (Methionyl-tRNA synthetase 2) (Mitochondrial methionyl-tRNA synthetase) (MtMetRS)	Mars2
Q61171	-0.093460499	19.11598195	-1.350999438	0.185148814	0.439437065	-5.399917079	reviewed	PRDX2_MOUSE	Peroxiredoxin-2 (EC 1.11.1.24) (Thiol-specific antioxidant protein) (TSA) (Thioredoxin peroxidase 1) (Thioredoxin-dependent peroxide reductase 1) (Thioredoxin-dependent peroxiredoxin 2)	Prdx2 Tdpx1 Tpx
Q00623	-0.143564825	18.84770986	-1.350453015	0.185322291	0.439437065	-5.400613114	reviewed	APOA1_MOUSE	Apolipoprotein A-I (Apo-AI) (ApoA-I) (Apolipoprotein A1) [Cleaved into: Proapolipoprotein A-I (ProapoA-I); Truncated apolipoprotein A-I]	Apoa1
Q6ZWQ0	-0.074294582	6.882979444	-1.350446672	0.185324306	0.439437065	-5.400621193	reviewed	SYNE2_MOUSE	Nesprin-2 (KASH domain-containing protein 2) (KASH2) (Nuclear envelope spectrin repeat protein 2) (Nucleus and actin connecting element protein) (Protein NUANCE) (Synaptic nuclear envelope protein 2) (Syne-2)	Syne2
P68368	-0.103989241	17.49141386	-1.350158348	0.185415894	0.439437065	-5.400988357	reviewed	TBA4A_MOUSE	Tubulin alpha-4A chain (EC 3.6.5.-) (Alpha-tubulin 4) (Alpha-tubulin isotype M-alpha-4) (Tubulin alpha-4 chain)	Tuba4a Tuba4
P28474	-0.100062746	15.60202401	-1.348853744	0.185830745	0.43993511	-5.402648813	reviewed	ADHX_MOUSE	Alcohol dehydrogenase class-3 (EC 1.1.1.1) (Alcohol dehydrogenase 2) (Alcohol dehydrogenase 5) (Alcohol dehydrogenase B2) (ADH-B2) (Alcohol dehydrogenase class-III) (Glutathione-dependent formaldehyde dehydrogenase) (FALDH) (FDH) (GSH-FDH) (EC 1.1.1.-) (S-(hydroxymethyl)glutathione dehydrogenase) (EC 1.1.1.284)	Adh5 Adh-2 Adh2
Q99JY3	0.059990981	13.7743673	1.348617934	0.185905806	0.43993511	-5.402948791	reviewed	GIMA4_MOUSE	GTPase IMAP family member 4 (Immunity-associated nucleotide 1 protein) (IAN-1) (Immunity-associated protein 4)	Gimap4 Ian1 Imap4
S4R2K0	-0.164040887	15.95287073	-1.347544977	0.186247638	0.440412648	-5.404313117	reviewed	DEFM_MOUSE	Peptide deformylase, mitochondrial (EC 3.5.1.88) (Polypeptide deformylase)	Pdf
O08638	0.113899901	15.6235288	1.34651691	0.186575622	0.440824052	-5.405619446	reviewed	MYH11_MOUSE	Myosin-11 (Myosin heavy chain 11) (Myosin heavy chain, smooth muscle isoform) (SMMHC)	Myh11
A0A1W2P872	0.121547941	8.757016592	1.346121302	0.186701952	0.440824052	-5.406121893	reviewed	NOVA2_MOUSE	RNA-binding protein Nova-2	Nova2
Q9CY34	0.198446765	10.03112745	1.345313986	0.186959955	0.44110207	-5.40714682	reviewed	UB2FA_MOUSE	NEDD8-conjugating enzyme UBE2F (EC 2.3.2.34) (NEDD8 carrier protein UBE2F) (NEDD8 protein ligase UBE2F) (NEDD8-conjugating enzyme 2) (RING-type E3 NEDD8 transferase UBE2F) (Ubiquitin-conjugating enzyme E2 F)	Ube2f Ube2fa
P50516	-0.2681788	14.62420466	-1.343223091	0.187629445	0.442349778	-5.409798743	reviewed	VATA_MOUSE	V-type proton ATPase catalytic subunit A (V-ATPase subunit A) (EC 7.1.2.2) (V-ATPase 69 kDa subunit) (Vacuolar proton pump subunit alpha)	Atp6v1a Atp6a1 Atp6a2 Atp6v1a1
P62754	0.117208368	15.40320491	1.341452576	0.188197791	0.443357342	-5.412041413	reviewed	RS6_MOUSE	Small ribosomal subunit protein eS6 (40S ribosomal protein S6) (Phosphoprotein NP33)	Rps6
P70335	0.190841422	9.76340643	1.340079341	0.188639519	0.443606124	-5.413779023	reviewed	ROCK1_MOUSE	Rho-associated protein kinase 1 (EC 2.7.11.1) (Rho-associated, coiled-coil-containing protein kinase 1) (Rho-associated, coiled-coil-containing protein kinase I) (ROCK-I) (p160 ROCK-1) (p160ROCK)	Rock1
Q80SW1	0.139572991	12.14554799	1.340008855	0.188662213	0.443606124	-5.413868169	reviewed	SAHH2_MOUSE	S-adenosylhomocysteine hydrolase-like protein 1 (IP3R-binding protein released with inositol 1,4,5-trisphosphate) (Putative adenosylhomocysteinase 2) (S-adenosyl-L-homocysteine hydrolase 2) (AdoHcyase 2)	Ahcyl1 Irbit
Q8BK72	0.109264279	13.2763425	1.339809077	0.188726548	0.443606124	-5.41412081	reviewed	RT27_MOUSE	Small ribosomal subunit protein mS27 (28S ribosomal protein S27, mitochondrial) (MRP-S27) (S27mt) (Mitochondrial ribosomal protein S27)	Mrps27
P97290	0.154562078	11.97329156	1.339342871	0.188876747	0.443627609	-5.414710248	reviewed	IC1_MOUSE	Plasma protease C1 inhibitor (C1 Inh) (C1Inh) (C1 esterase inhibitor) (C1-inhibiting factor) (Serpin G1)	Serping1 C1nh
P20918	0.070488907	14.08601429	1.336561309	0.189774798	0.445003132	-5.418223214	reviewed	PLMN_MOUSE	Plasminogen (EC 3.4.21.7) [Cleaved into: Plasmin heavy chain A; Activation peptide; Angiostatin; Plasmin heavy chain A, short form; Plasmin light chain B]	Plg
D3YYU8	0.077335611	15.74341282	1.336508224	0.189791969	0.445003132	-5.418290193	reviewed	OBSL1_MOUSE	Obscurin-like protein 1	Obsl1
Q9CQC9	-0.169831848	14.29744142	-1.336214896	0.189886869	0.445003132	-5.418660253	reviewed	SAR1B_MOUSE	Small COPII coat GTPase SAR1B (EC 3.6.5.2)	Sar1b Sara1b Sara2
Q8K1R3	0.062758125	13.30083756	1.333324698	0.190823888	0.446866067	-5.422302589	reviewed	PNPT1_MOUSE	Polyribonucleotide nucleotidyltransferase 1, mitochondrial (EC 2.7.7.8) (3'-5' RNA exonuclease OLD35) (PNPase old-35) (Polynucleotide phosphorylase 1) (PNPase 1) (Polynucleotide phosphorylase-like protein)	Pnpt1 Pnpase
Q8K3K8	0.121068769	13.12562077	1.331383662	0.191455171	0.448010799	-5.424744761	reviewed	OPTN_MOUSE	Optineurin	Optn
Q9JIQ3	0.11593354	19.05979847	1.329908673	0.191935952	0.44880191	-5.426598415	reviewed	DBLOH_MOUSE	Diablo IAP-binding mitochondrial protein (Diablo homolog, mitochondrial) (Direct IAP-binding protein with low pI) (Second mitochondria-derived activator of caspase) (Smac) [Cleaved into: Diablo IAP-binding mitochondrial protein, cleaved form]	Diablo Smac
P81117	0.092099562	8.026821467	1.326763498	0.192964228	0.450871097	-5.430544835	reviewed	NUCB2_MOUSE	Nucleobindin-2 (DNA-binding protein NEFA) (Prepronesfatin) [Cleaved into: Nesfatin-1]	Nucb2 Nefa
P70318	0.095046775	10.15762053	1.326208538	0.193146102	0.450961018	-5.431240297	reviewed	TIAR_MOUSE	Nucleolysin TIAR (TIA-1-related protein)	Tial1
Q91YM4	-0.084011338	13.43941792	-1.323340317	0.194088183	0.452824432	-5.434830492	reviewed	FAKD4_MOUSE	FAST kinase domain-containing protein 4 (Protein TBRG4) (Transforming growth factor beta regulator 4)	Tbrg4 Kiaa0948
Q922Y1	0.116783329	14.78014145	1.322498129	0.19436547	0.453078285	-5.435883337	reviewed	UBXN1_MOUSE	UBX domain-containing protein 1 (Protein 2B28) (SAPK substrate protein 1) (UBA/UBX 33.3 kDa protein) (mY33K)	Ubxn1 D19Ertd721e Saks1
P03921	-0.224903673	14.42958322	-1.321904367	0.194561146	0.453078285	-5.436625253	reviewed	NU5M_MOUSE	NADH-ubiquinone oxidoreductase chain 5 (EC 7.1.1.2) (NADH dehydrogenase subunit 5)	Mtnd5 mt-Nd5 Nd5
O88384	0.115848233	17.39826621	1.321698038	0.194629177	0.453078285	-5.436882995	reviewed	VTI1B_MOUSE	Vesicle transport through interaction with t-SNAREs homolog 1B (Vesicle transport v-SNARE protein Vti1-like 1) (Vti1-rp1)	Vti1b Vti1l1
P51175	-0.125791073	9.611953753	-1.320642245	0.194977582	0.45337149	-5.438201297	reviewed	PPOX_MOUSE	Protoporphyrinogen oxidase (PPO) (EC 1.3.3.4)	Ppox
Q8BPE4	-0.137449155	10.50766123	-1.320442825	0.195043442	0.45337149	-5.438450193	reviewed	TM177_MOUSE	Transmembrane protein 177	Tmem177
Q8BH59	-0.135210184	17.20639649	-1.319298131	0.19542182	0.453675214	-5.439878229	reviewed	S2512_MOUSE	Electrogenic aspartate/glutamate antiporter SLC25A12, mitochondrial (Solute carrier family 25 member 12)	Slc25a12
Q9R0Y5	-0.102425468	20.64874581	-1.319174823	0.195462612	0.453675214	-5.440031991	reviewed	KAD1_MOUSE	Adenylate kinase isoenzyme 1 (AK 1) (EC 2.7.4.3) (EC 2.7.4.4) (EC 2.7.4.6) (ATP-AMP transphosphorylase 1) (ATP:AMP phosphotransferase) (Adenylate monophosphate kinase) (Myokinase)	Ak1
Q9JMA1	0.092138465	14.24779322	1.318420446	0.195712317	0.453919791	-5.440972405	reviewed	UBP14_MOUSE	Ubiquitin carboxyl-terminal hydrolase 14 (EC 3.4.19.12) (Deubiquitinating enzyme 14) (Ubiquitin thioesterase 14) (Ubiquitin-specific-processing protease 14)	Usp14
P99027	0.131068977	17.25319797	1.317095764	0.196151386	0.454602881	-5.442622589	reviewed	RLA2_MOUSE	Large ribosomal subunit protein P2 (60S acidic ribosomal protein P2)	Rplp2
Q8BJE2	-0.205226609	9.246669464	-1.315669548	0.19662495	0.455364851	-5.444397579	reviewed	BTNL9_MOUSE	Butyrophilin-like protein 9	Btnl9
P48774	-0.205494582	14.6746398	-1.314187641	0.197117929	0.455896095	-5.446240035	reviewed	GSTM5_MOUSE	Glutathione S-transferase Mu 5 (EC 2.5.1.18) (Fibrous sheath component 2) (Fsc2) (GST class-mu 5)	Gstm5 Fsc2 Gstm3
Q8CFV9	-0.097526521	9.189835982	-1.314108578	0.197144257	0.455896095	-5.446338281	reviewed	RIFK_MOUSE	Riboflavin kinase (EC 2.7.1.26) (ATP:riboflavin 5'-phosphotransferase) (Flavokinase) (KOI-4)	Rfk
P01631	-0.331452836	10.37951403	-1.313298047	0.197414319	0.456154245	-5.447345164	reviewed	KV2A7_MOUSE	Ig kappa chain V-II region 26-10	NA
Q9R269	0.044484328	6.081804709	1.312435171	0.197702132	0.456154245	-5.448416457	reviewed	PEPL_MOUSE	Periplakin	Ppl
Q9D7X8	-0.099606998	13.61492225	-1.312400826	0.197713594	0.456154245	-5.448459084	reviewed	GGCT_MOUSE	Gamma-glutamylcyclotransferase (EC 4.3.2.9)	Ggct
Q9D892	-0.118555786	13.66077429	-1.312033993	0.197836054	0.456154245	-5.448914317	reviewed	ITPA_MOUSE	Inosine triphosphate pyrophosphatase (ITPase) (Inosine triphosphatase) (EC 3.6.1.9) (Non-canonical purine NTP pyrophosphatase) (Non-standard purine NTP pyrophosphatase) (Nucleoside-triphosphate diphosphatase) (Nucleoside-triphosphate pyrophosphatase) (NTPase)	Itpa
Q9CPQ3	-0.181367725	14.92284074	-1.311550423	0.197997572	0.456192208	-5.449514242	reviewed	TOM22_MOUSE	Mitochondrial import receptor subunit TOM22 homolog (Translocase of outer membrane 22 kDa subunit homolog)	Tomm22 Tom22
Q9D2N4	0.076723406	14.29305031	1.310463226	0.198361076	0.456695157	-5.450862305	reviewed	DTNA_MOUSE	Dystrobrevin alpha (DTN-A) (Alpha-dystrobrevin)	Dtna Dtn
Q9D8S3	0.177308701	10.70621136	1.310000453	0.198515958	0.456717403	-5.451435811	reviewed	ARFG3_MOUSE	ADP-ribosylation factor GTPase-activating protein 3 (ARF GAP 3)	Arfgap3
Q8C052	0.285131227	10.962213	1.304669843	0.200306672	0.460500354	-5.458028703	reviewed	MAP1S_MOUSE	Microtubule-associated protein 1S (MAP-1S) (BPY2-interacting protein 1) (Microtubule-associated protein 8) [Cleaved into: MAP1S heavy chain; MAP1S light chain]	Map1s Bpy2ip1 Map8 Mtap1s
P84104	0.087879318	16.21646843	1.303655829	0.200648698	0.460949711	-5.459280076	reviewed	SRSF3_MOUSE	Serine/arginine-rich splicing factor 3 (Pre-mRNA-splicing factor SRP20) (Protein X16) (Splicing factor, arginine/serine-rich 3)	Srsf3 Sfrs3 Srp20 X16
Q8C0L8	0.132316573	9.005622409	1.302933295	0.200892678	0.461173337	-5.460171202	reviewed	COG5_MOUSE	Conserved oligomeric Golgi complex subunit 5 (COG complex subunit 5) (Component of oligomeric Golgi complex 5)	Cog5
Q9EP69	0.10321533	12.43723591	1.301547379	0.201361296	0.461911944	-5.461879246	reviewed	SAC1_MOUSE	Phosphatidylinositol-3-phosphatase SAC1 (EC 3.1.3.64) (Phosphatidylinositol-4-phosphate phosphatase) (Suppressor of actin mutations 1-like protein)	Sacm1l Kiaa0851 Sac1
A0A0G2JDV3	-0.109739866	12.01191105	-1.300518421	0.201709753	0.462174604	-5.4631463	reviewed	GBP6_MOUSE	Guanylate-binding protein 6 (EC 3.6.5.-) (GTP-binding protein 6) (GBP-6) (Guanine nucleotide-binding protein 6) (Macrophage activation 2 like protein)	Gbp6 Mpa2l
P04247	-0.272438503	23.71524342	-1.300341517	0.201769708	0.462174604	-5.463364046	reviewed	MYG_MOUSE	Myoglobin (Nitrite reductase MB) (EC 1.7.-.-) (Pseudoperoxidase MB) (EC 1.11.1.-)	Mb
Q9Z2X1	0.089250519	13.26609056	1.299090384	0.202194118	0.462606764	-5.46490327	reviewed	HNRPF_MOUSE	Heterogeneous nuclear ribonucleoprotein F (hnRNP F) [Cleaved into: Heterogeneous nuclear ribonucleoprotein F, N-terminally processed]	Hnrnpf Hnrpf
O70468	0.176961396	19.24529568	1.298918257	0.20225256	0.462606764	-5.465114926	reviewed	MYPC3_MOUSE	Myosin-binding protein C, cardiac-type (Cardiac MyBP-C) (C-protein, cardiac muscle isoform)	Mybpc3
A6H6E2	0.078403248	10.80648967	1.297640372	0.20268684	0.463263162	-5.466685486	reviewed	MMRN2_MOUSE	Multimerin-2	Mmrn2
Q8BML9	0.068994094	12.2851838	1.296711102	0.203003089	0.463649031	-5.467826706	reviewed	SYQ_MOUSE	Glutamine--tRNA ligase (EC 6.1.1.18) (Glutaminyl-tRNA synthetase) (GlnRS)	Qars1 Qars
Q8K183	0.089232352	13.73924894	1.295495322	0.20341741	0.464258166	-5.469318663	reviewed	PDXK_MOUSE	Pyridoxal kinase (EC 2.7.1.35) (Pyridoxine kinase)	Pdxk Pkh
P48678	0.099668335	17.61603815	1.29347296	0.204108023	0.465496542	-5.471797614	reviewed	LMNA_MOUSE	Prelamin-A/C [Cleaved into: Lamin-A/C]	Lmna Lmn1
P51174	-0.05624148	19.98767905	-1.292679876	0.204379336	0.465768161	-5.472768792	reviewed	ACADL_MOUSE	Long-chain specific acyl-CoA dehydrogenase, mitochondrial (LCAD) (EC 1.3.8.8)	Acadl
Q7TMW6	0.12455219	11.0207173	1.29193176	0.204635517	0.465768161	-5.473684409	reviewed	CIAO3_MOUSE	Cytosolic iron-sulfur assembly component 3 (Cytosolic Fe-S cluster assembly factor NARFL) (Iron-only hydrogenase-like protein 1) (IOP1) (Nuclear prelamin A recognition factor-like protein)	Ciao3 Narfl
Q8BFZ3	-0.254219216	16.85865578	-1.291826986	0.204671415	0.465768161	-5.473812604	reviewed	ACTBL_MOUSE	Beta-actin-like protein 2 (Kappa-actin)	Actbl2
Q8R016	0.127261266	13.74421476	1.290499171	0.205126764	0.466466864	-5.475436408	reviewed	BLMH_MOUSE	Bleomycin hydrolase (BH) (BLM hydrolase) (BMH) (EC 3.4.22.40)	Blmh
P08113	0.118931364	15.64708142	1.288699994	0.205744982	0.467534659	-5.477634228	reviewed	ENPL_MOUSE	Endoplasmin (94 kDa glucose-regulated protein) (GRP-94) (Endoplasmic reticulum resident protein 99) (ERp99) (Heat shock protein 90 kDa beta member 1) (Polymorphic tumor rejection antigen 1) (Tumor rejection antigen gp96)	Hsp90b1 Grp94 Hspc4 Tra-1 Tra1
Q9JIK5	0.130445141	14.19526663	1.28790917	0.206017164	0.467534836	-5.478599393	reviewed	DDX21_MOUSE	Nucleolar RNA helicase 2 (EC 3.6.4.13) (DEAD box protein 21) (Gu-alpha) (Nucleolar RNA helicase Gu) (Nucleolar RNA helicase II) (RH II/Gu)	Ddx21
Q3UN90	-0.139961943	13.4769155	-1.286848489	0.206382652	0.467534836	-5.479893062	reviewed	LYRM9_MOUSE	LYR motif-containing protein 9	Lyrm9
Q99LI2	0.144458616	12.03977206	1.286525446	0.206494063	0.467534836	-5.480286871	reviewed	CLCC1_MOUSE	Chloride channel CLIC-like protein 1 (ER anion channel 1) (ERAC1)	Clcc1
Q9EPB4	-0.187254106	11.97446614	-1.286011096	0.206671546	0.467534836	-5.48091371	reviewed	ASC_MOUSE	Apoptosis-associated speck-like protein containing a CARD (mASC) (PYD and CARD domain-containing protein)	Pycard Asc
Q9Z2W0	0.068994418	13.54090568	1.286005473	0.206673487	0.467534836	-5.480920562	reviewed	DNPEP_MOUSE	Aspartyl aminopeptidase (EC 3.4.11.21)	Dnpep
O08756	-0.128982268	16.5819176	-1.285259008	0.206931272	0.467534836	-5.481829872	reviewed	HCD2_MOUSE	3-hydroxyacyl-CoA dehydrogenase type-2 (EC 1.1.1.35) (17-beta-estradiol 17-dehydrogenase) (EC 1.1.1.62) (2-methyl-3-hydroxybutyryl-CoA dehydrogenase) (MHBD) (3-alpha-(17-beta)-hydroxysteroid dehydrogenase (NAD(+))) (EC 1.1.1.239) (3-hydroxy-2-methylbutyryl-CoA dehydrogenase) (EC 1.1.1.178) (3-hydroxyacyl-CoA dehydrogenase type II) (3alpha(or 20beta)-hydroxysteroid dehydrogenase) (EC 1.1.1.53) (7-…	Hsd17b10 Erab Hadh2
Q9ET54	0.115015766	15.17265589	1.285020575	0.207013664	0.467534836	-5.482120218	reviewed	PALLD_MOUSE	Palladin	Palld Kiaa0992
Q8BGY7	-0.105599508	14.16809459	-1.284908161	0.207052518	0.467534836	-5.482257092	reviewed	F210A_MOUSE	Protein FAM210A	Fam210a
F6ZDS4	0.135267399	12.8206147	1.284819987	0.207082997	0.467534836	-5.482364443	reviewed	TPR_MOUSE	Nucleoprotein TPR (NPC-associated intranuclear protein) (Translocated promoter region and nuclear basket protein)	Tpr
Q9D020-1	0.169210723	15.83923955	1.283219449	0.207636854	0.468202726	-5.484311923	NA	NA	NA	NA
Q64727	0.124027581	17.27847823	1.282352365	0.207937371	0.468202726	-5.48536604	reviewed	VINC_MOUSE	Vinculin (Metavinculin)	Vcl
Q7TQD2	0.135243611	13.86005986	1.282184166	0.207995704	0.468202726	-5.485570445	reviewed	TPPP_MOUSE	Tubulin polymerization-promoting protein (TPPP) (EC 3.6.5.-) (25 kDa brain-specific protein) (TPPP/p25) (p25-alpha)	Tppp
Q9QUI0	0.120717952	15.36011533	1.281144547	0.208356528	0.468202726	-5.486833307	reviewed	RHOA_MOUSE	Transforming protein RhoA (EC 3.6.5.2)	Rhoa Arha Arha2
Q99020	0.089426993	14.60653441	1.28112901	0.208361924	0.468202726	-5.486852173	reviewed	ROAA_MOUSE	Heterogeneous nuclear ribonucleoprotein A/B (hnRNP A/B) (CArG-binding factor-A) (CBF-A)	Hnrnpab Cbf-a Cgbfa Hnrpab
Q80YC5	0.124099336	11.73845763	1.280927828	0.208431805	0.468202726	-5.487096446	reviewed	FA12_MOUSE	Coagulation factor XII (EC 3.4.21.38) (Hageman factor) (HAF) [Cleaved into: Coagulation factor XIIa heavy chain; Coagulation factor XIIa light chain]	F12
P60904	0.159429881	11.80301683	1.280661656	0.208524288	0.468202726	-5.487419576	reviewed	DNJC5_MOUSE	DnaJ homolog subfamily C member 5 (Cysteine string protein) (CSP) (Cysteine-string protein isoform alpha)	Dnajc5 Cspalpha
Q9D8B4	-0.269904133	13.36448202	-1.280530702	0.208569799	0.468202726	-5.487578529	reviewed	NDUAB_MOUSE	NADH dehydrogenase [ubiquinone] 1 alpha subcomplex subunit 11 (Complex I-B14.7) (CI-B14.7) (NADH-ubiquinone oxidoreductase subunit B14.7)	Ndufa11
P21126	-0.17048419	12.03667778	-1.278302362	0.209345388	0.469608592	-5.490281057	reviewed	UBL4A_MOUSE	Ubiquitin-like protein 4A (Ubiquitin-like protein GDX)	Ubl4a Gdx Ubl4
Q8BHN3	0.079617384	13.6002206	1.27755317	0.209606638	0.469859498	-5.491188713	reviewed	GANAB_MOUSE	Neutral alpha-glucosidase AB (EC 3.2.1.207) (Alpha-glucosidase 2) (Glucosidase II subunit alpha)	Ganab G2an Kiaa0088
P97863	0.123433481	9.590239713	1.275158053	0.210443487	0.471145187	-5.494087184	reviewed	NFIB_MOUSE	Nuclear factor 1 B-type (NF1-B) (Nuclear factor 1/B) (CCAAT-box-binding transcription factor) (CTF) (Nuclear factor I/B) (NF-I/B) (NFI-B) (TGGCA-binding protein)	Nfib
P09925	-0.129646168	15.52289049	-1.275054269	0.210479805	0.471145187	-5.494212666	reviewed	SURF1_MOUSE	Surfeit locus protein 1	Surf1 Surf-1
P39061	0.097852968	9.601871209	1.274054107	0.21083005	0.471278327	-5.495421466	reviewed	COIA1_MOUSE	Collagen alpha-1(XVIII) chain [Cleaved into: Endostatin; Non-collagenous domain 1 (NC1)]	Col18a1
Q920E5	-0.197321883	11.10079424	-1.274028611	0.210838984	0.471278327	-5.495452269	reviewed	FPPS_MOUSE	Farnesyl pyrophosphate synthase (FPP synthase) (FPS) (EC 2.5.1.10) ((2E,6E)-farnesyl diphosphate synthase) (Cholesterol-regulated 39 kDa protein) (CR 39) (Dimethylallyltranstransferase) (EC 2.5.1.1) (Farnesyl diphosphate synthase) (Geranyltranstransferase)	Fdps
Q8VE38	-0.06980996	16.76640954	-1.270292536	0.212151242	0.4735595	-5.49995998	reviewed	OXND1_MOUSE	Oxidoreductase NAD-binding domain-containing protein 1 (EC 1.-.-.-)	Oxnad1
Q9Z2Y8	0.068039173	15.25282119	1.27026573	0.212160679	0.4735595	-5.499992278	reviewed	PLPHP_MOUSE	Pyridoxal phosphate homeostasis protein (PLP homeostasis protein) (Proline synthase co-transcribed bacterial homolog protein) (Pyridoxal phosphate-binding protein)	Plpbp Prosc
Q9WVJ3	-0.221929494	9.786398038	-1.268900133	0.212641878	0.474296956	-5.50163688	reviewed	CBPQ_MOUSE	Carboxypeptidase Q (EC 3.4.17.-) (Hematopoietic lineage switch 2) (Plasma glutamate carboxypeptidase)	Cpq Hls2 Pgcp
Q9CQ65	-0.079606343	13.6239994	-1.266421272	0.21351746	0.475912411	-5.504618078	reviewed	MTAP_MOUSE	S-methyl-5'-thioadenosine phosphorylase (EC 2.4.2.28) (5'-methylthioadenosine phosphorylase) (MTA phosphorylase) (MTAP) (MTAPase)	Mtap
Q8CH25	0.134603994	10.8692117	1.265413664	0.213874141	0.47636981	-5.505828357	reviewed	SLTM_MOUSE	SAFB-like transcription modulator (Modulator of estrogen-induced transcription) (SAF-like transcription modulator)	Sltm Met
P56391	-0.137711907	21.06728222	-1.26470758	0.214124352	0.476589588	-5.50667594	reviewed	CX6B1_MOUSE	Cytochrome c oxidase subunit 6B1 (Cytochrome c oxidase subunit VIb isoform 1) (COX VIb-1)	Cox6b1 Cox6b
Q99J99	-0.058408376	13.11635399	-1.263033324	0.21471853	0.477145822	-5.508683992	reviewed	THTM_MOUSE	3-mercaptopyruvate sulfurtransferase (MST) (EC 2.8.1.2)	Mpst
Q9CQ06	0.091046547	12.88048378	1.262980563	0.214737275	0.477145822	-5.508747234	reviewed	RM24_MOUSE	Large ribosomal subunit protein uL24m (39S ribosomal protein L24, mitochondrial) (L24mt) (MRP-L24)	Mrpl24
Q91Z31	-0.125806062	10.7108956	-1.262721284	0.214829407	0.477145822	-5.509057976	reviewed	PTBP2_MOUSE	Polypyrimidine tract-binding protein 2 (Brain-enriched polypyrimidine tract-binding protein) (Brain-enriched PTB) (Neural polypyrimidine tract-binding protein) (RRM-type RNA-binding protein brPTB)	Ptbp2 Brptb Nptb
Q8CAQ8	-0.070169565	18.89888262	-1.261719128	0.215185793	0.477464895	-5.510258501	reviewed	MIC60_MOUSE	MICOS complex subunit Mic60 (Mitochondrial inner membrane protein) (Mitofilin)	Immt Mic60
Q61316	0.050398083	16.77528307	1.26077119	0.215523306	0.477464895	-5.511393275	reviewed	HSP74_MOUSE	Heat shock 70 kDa protein 4 (Heat shock 70-related protein APG-2)	Hspa4 Apg2 Hsp110 Hsph2
Q9CYR0	-0.173935008	11.90191482	-1.260704026	0.215547235	0.477464895	-5.511473648	reviewed	SSBP_MOUSE	Single-stranded DNA-binding protein, mitochondrial (Mt-SSB) (MtSSB)	Ssbp1
Q9QYR9	-0.069512516	18.38093781	-1.259380751	0.216019091	0.477464895	-5.513056359	reviewed	ACOT2_MOUSE	Acyl-coenzyme A thioesterase 2, mitochondrial (Acyl-CoA thioesterase 2) (EC 3.1.2.2) (Acyl coenzyme A thioester hydrolase) (MTE-I) (Very-long-chain acyl-CoA thioesterase)	Acot2 Mte1
Q08857	-0.105085321	17.08625369	-1.259222392	0.216075611	0.477464895	-5.513245664	reviewed	CD36_MOUSE	Platelet glycoprotein 4 (Glycoprotein IIIb) (GPIIIB) (PAS IV) (PAS-4) (Platelet glycoprotein IV) (GPIV) (CD antigen CD36)	Cd36
O70571	-0.181022515	16.21999754	-1.25901194	0.216150741	0.477464895	-5.513497208	reviewed	PDK4_MOUSE	[Pyruvate dehydrogenase (acetyl-transferring)] kinase isozyme 4, mitochondrial (EC 2.7.11.2) (Pyruvate dehydrogenase kinase isoform 4)	Pdk4
Q8VCR7	-0.069200445	12.48849313	-1.258626217	0.216288491	0.477464895	-5.513958145	reviewed	ABHEB_MOUSE	Putative protein-lysine deacylase ABHD14B (EC 2.3.1.-) (Alpha/beta hydrolase domain-containing protein 14B) (Abhydrolase domain-containing protein 14B)	Abhd14b
Q6A4J8	-0.153416465	9.798590884	-1.258385947	0.21637433	0.477464895	-5.514245203	reviewed	UBP7_MOUSE	Ubiquitin carboxyl-terminal hydrolase 7 (EC 3.4.19.12) (Deubiquitinating enzyme 7) (Herpesvirus-associated ubiquitin-specific protease) (mHAUSP) (Ubiquitin thioesterase 7) (Ubiquitin-specific-processing protease 7)	Usp7 Hausp
Q62165	0.07337084	12.81131179	1.258202055	0.216440045	0.477464895	-5.514464869	reviewed	DAG1_MOUSE	Dystroglycan 1 (Dystroglycan) (Dystrophin-associated glycoprotein 1) [Cleaved into: Alpha-dystroglycan (Alpha-DG); Beta-dystroglycan (Beta-DG)]	Dag1
Q9DCW4	-0.081724831	20.66748419	-1.257403926	0.216725434	0.477464895	-5.515417928	reviewed	ETFB_MOUSE	Electron transfer flavoprotein subunit beta (Beta-ETF)	Etfb
P11531	-0.040889482	14.88934901	-1.256972917	0.216879669	0.477464895	-5.515932374	reviewed	DMD_MOUSE	Dystrophin	Dmd
P04117	-0.103359526	19.6117776	-1.256727107	0.216967668	0.477464895	-5.516225698	reviewed	FABP4_MOUSE	Fatty acid-binding protein, adipocyte (3T3-L1 lipid-binding protein) (Adipocyte lipid-binding protein) (ALBP) (Adipocyte-type fatty acid-binding protein) (A-FABP) (AFABP) (Fatty acid-binding protein 4) (Myelin P2 protein homolog) (P15) (P2 adipocyte protein) (Protein 422)	Fabp4 Ap2
Q9ERP3	0.05887834	13.90105663	1.256581205	0.217019912	0.477464895	-5.516399775	reviewed	TRI54_MOUSE	Tripartite motif-containing protein 54 (Muscle-specific RING finger protein) (MuRF) (Muscle-specific RING finger protein 3) (MuRF-3) (MuRF3) (RING finger protein 30)	Trim54 Murf Rnf30
P82198	0.099693247	9.036890379	1.256361771	0.217098506	0.477464895	-5.516661553	reviewed	BGH3_MOUSE	Transforming growth factor-beta-induced protein ig-h3 (Beta ig-h3)	Tgfbi
Q64669	0.118829956	15.93335721	1.253273034	0.21820704	0.479567535	-5.520341873	reviewed	NQO1_MOUSE	NAD(P)H dehydrogenase [quinone] 1 (EC 1.6.5.2) (Azoreductase) (DT-diaphorase) (DTD) (Menadione reductase) (NAD(P)H:quinone oxidoreductase 1) (Phylloquinone reductase) (Quinone reductase 1) (QR1)	Nqo1 Dia4 Nmo1 Nmor1
Q8BGB7	-0.128959417	11.96320921	-1.252392269	0.218523919	0.479928579	-5.521389815	reviewed	ENOPH_MOUSE	Enolase-phosphatase E1 (EC 3.1.3.77) (2,3-diketo-5-methylthio-1-phosphopentane phosphatase) (MASA homolog)	Enoph1 Masa
Q9Z0V8	-0.178716166	11.58062845	-1.250576613	0.219178236	0.48040913	-5.523547974	reviewed	TI17A_MOUSE	Mitochondrial import inner membrane translocase subunit Tim17-A (Inner membrane preprotein translocase Tim17a)	Timm17a Tim17a
Q8BGA9	0.092353047	13.57595069	1.250319584	0.219270982	0.48040913	-5.523853258	reviewed	OXA1L_MOUSE	Mitochondrial inner membrane protein OXA1L (Oxidase assembly 1-like protein) (OXA1-like protein)	Oxa1l
A2AAJ9	0.083115562	14.96129519	1.249592954	0.219533334	0.48040913	-5.524715994	reviewed	OBSCN_MOUSE	Obscurin (EC 2.7.11.1) (Obscurin-RhoGEF) (Obscurin-myosin light chain kinase) (Obscurin-MLCK)	Obscn Gm878
Q62376	0.11702346	11.36429582	1.249521869	0.219559012	0.48040913	-5.524800371	reviewed	RU17_MOUSE	U1 small nuclear ribonucleoprotein 70 kDa (U1 snRNP 70 kDa) (U1-70K) (snRNP70)	Snrnp70 Snrp70
O08917	0.066398001	14.6086081	1.249151358	0.219692889	0.48040913	-5.525240083	reviewed	FLOT1_MOUSE	Flotillin-1	Flot1
Q62433	0.119192937	9.662401086	1.248960133	0.219762008	0.48040913	-5.525466978	reviewed	NDRG1_MOUSE	Protein NDRG1 (N-myc downstream-regulated gene 1 protein) (Protein Ndr1)	Ndrg1 Ndr1 Ndrl Tdd5
Q9D9X6	-0.329007515	10.61997037	-1.248821855	0.219811999	0.48040913	-5.52563103	reviewed	ZSWM2_MOUSE	E3 ubiquitin-protein ligase Zswim2 (EC 2.3.2.27) (MEKK1-related protein X) (MEX) (RING-type E3 ubiquitin transferase Zswim2) (ZZ-type zinc finger-containing protein 2) (Zinc finger SWIM domain-containing protein 2)	Zswim2
P62900	0.081750966	15.8171395	1.247742404	0.220202543	0.480920926	-5.526911107	reviewed	RL31_MOUSE	Large ribosomal subunit protein eL31 (60S ribosomal protein L31)	Rpl31
P59017	-0.093427021	19.28670761	-1.24697801	0.220479414	0.480920926	-5.527816959	reviewed	B2L13_MOUSE	Bcl-2-like protein 13 (Bcl2-L-13) (Bcl-rambo) (Protein Mil1)	Bcl2l13 Mil1
Q922D8	0.085724838	15.73244504	1.246385056	0.220694366	0.480920926	-5.528519295	reviewed	C1TC_MOUSE	C-1-tetrahydrofolate synthase, cytoplasmic (C1-THF synthase) [Cleaved into: C-1-tetrahydrofolate synthase, cytoplasmic, N-terminally processed] [Includes: Methylenetetrahydrofolate dehydrogenase (EC 1.5.1.5); Methenyltetrahydrofolate cyclohydrolase (EC 3.5.4.9); Formyltetrahydrofolate synthetase (EC 6.3.4.3)]	Mthfd1
P97443	0.054045961	17.44520461	1.245887652	0.220874801	0.480920926	-5.52910822	reviewed	SMYD1_MOUSE	Histone-lysine N-methyltransferase Smyd1 (EC 2.1.1.354) (CD8b-opposite) (SET and MYND domain-containing protein 1) (Zinc finger protein BOP) (m-BOP)	Smyd1 Bop
Q2NL51	0.069161765	10.33311346	1.245750348	0.220924628	0.480920926	-5.529270749	reviewed	GSK3A_MOUSE	Glycogen synthase kinase-3 alpha (GSK-3 alpha) (EC 2.7.11.26) (Serine/threonine-protein kinase GSK3A) (EC 2.7.11.1)	Gsk3a
O88322	-0.065307712	11.05715542	-1.245539705	0.221001086	0.480920926	-5.529520061	reviewed	NID2_MOUSE	Nidogen-2 (NID-2) (Entactin-2)	Nid2
P26516	0.070721172	10.80844423	1.244959271	0.22121187	0.480920926	-5.530206846	reviewed	PSMD7_MOUSE	26S proteasome non-ATPase regulatory subunit 7 (26S proteasome regulatory subunit RPN8) (26S proteasome regulatory subunit S12) (Mov34 protein) (Proteasome subunit p40)	Psmd7 Mov-34 Mov34
Q9ET78	0.072770917	15.38459461	1.24398841	0.221564772	0.480920926	-5.531354939	reviewed	JPH2_MOUSE	Junctophilin-2 (JP-2) (Junctophilin type 2) [Cleaved into: Junctophilin-2 N-terminal fragment (JP2NT)]	Jph2 Jp2
Q6PEB6	0.108611598	11.9887651	1.243850744	0.221614847	0.480920926	-5.53151767	reviewed	PHOCN_MOUSE	MOB-like protein phocein (Class II mMOB1) (Mob1 homolog 3) (Mob3) (Mps one binder kinase activator-like 3) (Preimplantation protein 3)	Mob4 Mob3 Mobkl3 Phocn Prei3
Q8QZR5	-0.099787912	13.62406542	-1.243365696	0.221791347	0.480920926	-5.5320909	reviewed	ALAT1_MOUSE	Alanine aminotransferase 1 (ALT1) (EC 2.6.1.2) (Glutamate pyruvate transaminase 1) (GPT 1) (Glutamic--alanine transaminase 1) (Glutamic--pyruvic transaminase 1)	Gpt Gpt1
Q3V384	-0.065487281	14.53217771	-1.243170976	0.221862231	0.480920926	-5.532320963	reviewed	AFG1L_MOUSE	AFG1-like ATPase (EC 3.6.-.-) (Lactation elevated protein 1)	Afg1l Lace1
Q9WUR9	-0.073109771	14.52309747	-1.242732612	0.222021871	0.480920926	-5.532838771	reviewed	KAD4_MOUSE	Adenylate kinase 4, mitochondrial (EC 2.7.4.4) (EC 2.7.4.6) (Adenylate kinase 3-like) (GTP:AMP phosphotransferase AK4)	Ak4 Ak-4 Ak3b Ak3l1
Q80Y14	-0.114016974	14.67276827	-1.242699094	0.222034081	0.480920926	-5.532878356	reviewed	GLRX5_MOUSE	Glutaredoxin-related protein 5, mitochondrial (Monothiol glutaredoxin-5)	Glrx5
Q8BY87	0.072011659	12.46481959	1.241237022	0.22256717	0.481450906	-5.534604149	reviewed	UBP47_MOUSE	Ubiquitin carboxyl-terminal hydrolase 47 (EC 3.4.19.12) (Deubiquitinating enzyme 47) (Ubiquitin thioesterase 47) (Ubiquitin-specific-processing protease 47)	Usp47
Q9CZB0	-0.281982534	15.777489	-1.241188348	0.222584934	0.481450906	-5.534661571	reviewed	C560_MOUSE	Succinate dehydrogenase cytochrome b560 subunit, mitochondrial (Integral membrane protein CII-3) (Malate dehydrogenase [quinone] cytochrome b560 subunit) (QPs-1) (QPs1)	Sdhc
Q9DBC0	-0.101574283	7.68914661	-1.237802423	0.223823222	0.482922467	-5.53865095	reviewed	SELO_MOUSE	Protein adenylyltransferase SelO, mitochondrial (EC 2.7.7.-) (EC 2.7.7.108) (Selenoprotein O) (SelO)	Selenoo Selo
Q61187	0.062323853	15.80944614	1.237487758	0.223938561	0.482922467	-5.53902119	reviewed	TS101_MOUSE	Tumor susceptibility gene 101 protein (ESCRT-I complex subunit TSG101)	Tsg101
Q99J36	0.193210392	12.24264028	1.23708742	0.224085366	0.482922467	-5.539492108	reviewed	THUM1_MOUSE	THUMP domain-containing protein 1	Thumpd1
P42125	-0.068336409	19.30341934	-1.237042556	0.224101822	0.482922467	-5.539544874	reviewed	ECI1_MOUSE	Enoyl-CoA delta isomerase 1, mitochondrial (EC 5.3.3.8) (3,2-trans-enoyl-CoA isomerase) (Delta(3),Delta(2)-enoyl-CoA isomerase) (D3,D2-enoyl-CoA isomerase) (Dodecenoyl-CoA isomerase)	Eci1 Dci
Q64314	0.097039762	12.70584971	1.236917042	0.224147865	0.482922467	-5.539692482	reviewed	CD34_MOUSE	Hematopoietic progenitor cell antigen CD34 (CD antigen CD34)	Cd34
Q62465	0.10815756	11.37911272	1.236811515	0.224186583	0.482922467	-5.539816576	reviewed	VAT1_MOUSE	Synaptic vesicle membrane protein VAT-1 homolog (EC 1.-.-.-)	Vat1 Vat-1
Q9CQB7	0.190740105	14.18510757	1.235673801	0.224604318	0.48333425	-5.541153839	reviewed	LYRM1_MOUSE	LYR motif-containing protein 1	Lyrm1
P48758	-0.075958103	16.51196017	-1.235271707	0.224752094	0.48333425	-5.541626188	reviewed	CBR1_MOUSE	Carbonyl reductase [NADPH] 1 (EC 1.1.1.184) (15-hydroxyprostaglandin dehydrogenase [NADP(+)]) (EC 1.1.1.196, EC 1.1.1.197) (20-beta-hydroxysteroid dehydrogenase) (Alcohol dehydrogenase [NAD(P)+] CBR1) (EC 1.1.1.71) (NADPH-dependent carbonyl reductase 1) (Prostaglandin 9-ketoreductase) (PG-9-KR) (Prostaglandin-E(2) 9-reductase) (EC 1.1.1.189)	Cbr1 Cbr
P54729	-0.071942332	10.07075516	-1.234409975	0.225069037	0.48333425	-5.542638011	reviewed	NUB1_MOUSE	NEDD8 ultimate buster 1 (Negative regulator of ubiquitin-like proteins 1) (Protein BS4)	Nub1 Nyren18
Q62407	0.057348787	14.84801942	1.234230322	0.225135155	0.48333425	-5.542848873	reviewed	SPEG_MOUSE	Striated muscle-specific serine/threonine-protein kinase (EC 2.7.11.1) (Aortic preferentially expressed protein 1) (APEG-1)	Speg Apeg1 Kiaa1297
P80315	0.2287022	14.5094621	1.234200422	0.225146161	0.48333425	-5.542883965	reviewed	TCPD_MOUSE	T-complex protein 1 subunit delta (TCP-1-delta) (A45) (CCT-delta)	Cct4 Cctd
O35955	0.09715605	12.14921898	1.233278441	0.225485719	0.483733005	-5.543965647	reviewed	PSB10_MOUSE	Proteasome subunit beta type-10 (EC 3.4.25.1) (Low molecular mass protein 10) (Macropain subunit MECl-1) (Multicatalytic endopeptidase complex subunit MECl-1) (Proteasome MECl-1) (Proteasome subunit beta-2i)	Psmb10 Lmp10 Mecl1
Q3UWA4	-1.068908147	17.35956504	-1.230273949	0.226594892	0.485771	-5.547485424	reviewed	TRI40_MOUSE	E3 ubiquitin ligase TRIM40 (EC 2.3.2.27) (Probable E3 NEDD8-protein ligase)	Trim40 Gm319
Q99N84	-0.149738321	11.04128778	-1.22986921	0.226744619	0.485771	-5.547958976	reviewed	RT18B_MOUSE	Small ribosomal subunit protein mS40 (28S ribosomal protein S18-2, mitochondrial) (MRP-S18-2) (28S ribosomal protein S18b, mitochondrial) (MRP-S18-b) (Mrps18-b) (S18mt-b)	Mrps18b
Q99M87	0.147982663	15.91469424	1.226798146	0.227883115	0.487846071	-5.55154753	reviewed	DNJA3_MOUSE	DnaJ homolog subfamily A member 3, mitochondrial (DnaJ protein Tid-1) (mTid-1) (Tumorous imaginal discs protein Tid56 homolog)	Dnaja3 Tid1
Q8BHC4	-0.088620729	12.46823729	-1.226420406	0.228023442	0.487846071	-5.551988353	reviewed	DCAKD_MOUSE	Dephospho-CoA kinase domain-containing protein	Dcakd
Q8BK64	-0.145630408	13.67318342	-1.225710446	0.228287359	0.488078685	-5.55281654	reviewed	AHSA1_MOUSE	Activator of 90 kDa heat shock protein ATPase homolog 1 (AHA1)	Ahsa1
Q8VEK0	-0.157068987	12.85596856	-1.224370375	0.22878613	0.488609333	-5.554378571	reviewed	CC50A_MOUSE	Cell cycle control protein 50A (P4-ATPase flippase complex beta subunit TMEM30A) (Transmembrane protein 30A)	Tmem30a Cdc50a D9Wsu20e
Q4ACU6	0.102096957	11.41963429	1.22397547	0.228933266	0.488609333	-5.554838585	reviewed	SHAN3_MOUSE	SH3 and multiple ankyrin repeat domains protein 3 (Shank3) (Proline-rich synapse-associated protein 2) (ProSAP2) (SPANK-2)	Shank3 Kiaa1650 Prosap2
Q9QZE7	-0.268744177	11.16171585	-1.223232655	0.22921022	0.488609333	-5.555703504	reviewed	TSNAX_MOUSE	Translin-associated protein X (Translin-associated factor X)	Tsnax Trax
Q9CQV1	0.0704453	15.1550517	1.222924308	0.229325258	0.488609333	-5.556062396	reviewed	TIM16_MOUSE	Mitochondrial import inner membrane translocase subunit TIM16 (Mitochondria-associated granulocyte macrophage CSF-signaling molecule) (Presequence translocated-associated motor subunit PAM16)	Pam16 Magmas Tim16 Timm16
P70699	0.095693843	14.42831646	1.222584584	0.229452052	0.488609333	-5.556457711	reviewed	LYAG_MOUSE	Lysosomal alpha-glucosidase (EC 3.2.1.20) (Acid maltase)	Gaa
P00405	-0.301184062	20.07083994	-1.22254261	0.229467722	0.488609333	-5.556506547	reviewed	COX2_MOUSE	Cytochrome c oxidase subunit 2 (EC 7.1.1.9) (Cytochrome c oxidase polypeptide II)	Mtco2 COII COX2 mt-Co2
P08071	0.150294122	8.705626929	1.220483725	0.230237302	0.489916315	-5.558900112	reviewed	TRFL_MOUSE	Lactotransferrin (Lactoferrin) (EC 3.4.21.-)	Ltf
Q9CR57	0.136414977	14.99016196	1.219619128	0.230561045	0.490086716	-5.55990415	reviewed	RL14_MOUSE	Large ribosomal subunit protein eL14 (60S ribosomal protein L14)	Rpl14
P99026	-0.177273245	13.25166595	-1.219437646	0.230629043	0.490086716	-5.560114818	reviewed	PSB4_MOUSE	Proteasome subunit beta type-4 (Low molecular mass protein 3) (Macropain beta chain) (Multicatalytic endopeptidase complex beta chain) (Proteasome beta chain) (Proteasome chain 3) (Proteasome subunit beta-7) (beta-7)	Psmb4 Lmp3
Q8BMP6	0.114231984	9.390084301	1.217829029	0.231232408	0.491037086	-5.561980877	reviewed	GCP60_MOUSE	Golgi resident protein GCP60 (Acyl-CoA-binding domain-containing protein 3) (Golgi complex-associated protein 1) (GOCAP1) (Golgi phosphoprotein 1) (GOLPH1) (PBR- and PKA-associated protein 7) (Peripheral benzodiazepine receptor-associated protein PAP7)	Acbd3 Gcp60 Pap7
Q91VI7	0.070793596	14.66783137	1.217284396	0.231436956	0.491139828	-5.56261216	reviewed	RINI_MOUSE	Ribonuclease inhibitor (Ribonuclease/angiogenin inhibitor 1)	Rnh1 Rnh
Q6A068	0.085692438	10.47620099	1.216219736	0.231837196	0.491657439	-5.563845457	reviewed	CDC5L_MOUSE	Cell division cycle 5-like protein (Cdc5-like protein)	Cdc5l Kiaa0432
P58771	0.229438683	22.45911841	1.213870511	0.232722158	0.493201608	-5.566563283	reviewed	TPM1_MOUSE	Tropomyosin alpha-1 chain (Alpha-tropomyosin) (Tropomyosin-1)	Tpm1 Tpm-1 Tpma
Q91VS7	-0.138853524	12.46266672	-1.213407166	0.232896996	0.493239766	-5.567098758	reviewed	MGST1_MOUSE	Microsomal glutathione S-transferase 1 (Microsomal GST-1) (EC 2.5.1.18) (Microsomal GST-I)	Mgst1
Q924X2	-0.129042451	17.28611743	-1.205187859	0.236014617	0.499133636	-5.576566371	reviewed	CPT1B_MOUSE	Carnitine O-palmitoyltransferase 1, muscle isoform (CPT1-M) (EC 2.3.1.21) (Carnitine O-palmitoyltransferase I, muscle isoform) (CPT I) (CPTI-M) (Carnitine palmitoyltransferase 1B)	Cpt1b
Q9WUM5	-0.070063677	19.28404294	-1.204770616	0.236173696	0.499133636	-5.577045406	reviewed	SUCA_MOUSE	Succinate--CoA ligase [ADP/GDP-forming] subunit alpha, mitochondrial (EC 6.2.1.4) (EC 6.2.1.5) (Succinyl-CoA synthetase subunit alpha) (SCS-alpha)	Suclg1
P97927	0.068815113	12.29884376	1.204509983	0.236273106	0.499133636	-5.577344559	reviewed	LAMA4_MOUSE	Laminin subunit alpha-4 (Laminin-14 subunit alpha) (Laminin-8 subunit alpha) (Laminin-9 subunit alpha)	Lama4
Q8BH58	-0.090145819	11.13607859	-1.203719136	0.236574937	0.499133636	-5.578251927	reviewed	TIPRL_MOUSE	TIP41-like protein	Tiprl
Q61545	0.099204597	9.912996982	1.203535732	0.236644974	0.499133636	-5.578462274	reviewed	EWS_MOUSE	RNA-binding protein EWS	Ewsr1 Ews Ewsh
Q3TLP5	-0.086851109	16.65222972	-1.203207043	0.236770531	0.499133636	-5.578839177	reviewed	ECHD2_MOUSE	Enoyl-CoA hydratase domain-containing protein 2, mitochondrial	Echdc2 D4Ertd765e
Q9JK92	0.126128091	16.46114716	1.203153727	0.236790902	0.499133636	-5.578900305	reviewed	HSPB8_MOUSE	Heat shock protein beta-8 (HspB8) (Alpha-crystallin C chain) (Small stress protein-like protein HSP22)	Hspb8 Cryac Hsp22
Q91VN4	0.088399178	13.56893917	1.202147113	0.23717575	0.499610002	-5.580053938	reviewed	MIC25_MOUSE	MICOS complex subunit Mic25 (Coiled-coil-helix-coiled-coil-helix domain-containing protein 6)	Chchd6 Mic25
O54962	-0.17995447	11.99203491	-1.20150444	0.237421697	0.499793332	-5.580790011	reviewed	BAF_MOUSE	Barrier-to-autointegration factor (LAP2-binding protein 1) [Cleaved into: Barrier-to-autointegration factor, N-terminally processed]	Banf1 Baf L2bp1
P61971	-0.108533441	15.4525714	-1.200056291	0.237976584	0.500626325	-5.582447292	reviewed	NTF2_MOUSE	Nuclear transport factor 2 (NTF-2)	Nutf2 Ntf2
P60670	0.062611453	12.88303308	1.199352431	0.238246626	0.500859384	-5.583252135	reviewed	NPL4_MOUSE	Nuclear protein localization protein 4 homolog (Protein NPL4)	Nploc4 Kiaa1499 Npl4
Q61207	-0.24326457	15.34871513	-1.198054442	0.238745202	0.50106271	-5.584735207	reviewed	SAP_MOUSE	Prosaposin (Sulfated glycoprotein 1) (SGP-1) [Cleaved into: Saposin-A; Saposin-B-Val; Saposin-B; Saposin-C; Saposin-D]	Psap Sgp1
P41105	0.101747455	18.18049081	1.197961403	0.238780969	0.50106271	-5.584841456	reviewed	RL28_MOUSE	Large ribosomal subunit protein eL28 (60S ribosomal protein L28)	Rpl28
P0CW02	-0.374835738	13.02582541	-1.197856493	0.238821304	0.50106271	-5.584961252	reviewed	LY6C1_MOUSE	Lymphocyte antigen 6C1 (Ly-6C1)	Ly6c1
Q9R0C0	-0.241358236	9.215435287	-1.197310574	0.239031278	0.501168913	-5.585584479	reviewed	BL1S6_MOUSE	Biogenesis of lysosome-related organelles complex 1 subunit 6 (BLOC-1 subunit 6) (Pallid protein) (Pallidin) (Syntaxin 13-interacting protein)	Bloc1s6 P2 Pa Pldn
Q8VEE1	0.111053387	13.16734515	1.195737158	0.23963721	0.501919031	-5.587379242	reviewed	LMCD1_MOUSE	LIM and cysteine-rich domains protein 1	Lmcd1
Q8K5B2	0.133879197	10.9852653	1.194411469	0.240148618	0.501919031	-5.588889743	reviewed	MCFD2_MOUSE	Multiple coagulation factor deficiency protein 2 homolog (Neural stem cell-derived neuronal survival protein)	Mcfd2 Sdnsf
Q9JM14	-0.244905964	7.703779683	-1.194054273	0.240286549	0.501919031	-5.58929647	reviewed	NT5C_MOUSE	5'(3')-deoxyribonucleotidase, cytosolic type (EC 3.1.3.-) (Cytosolic 5',3'-pyrimidine nucleotidase) (Deoxy-5'-nucleotidase 1) (dNT-1)	Nt5c Dnt1
Q99MS7	0.057861817	12.36224348	1.193965153	0.240320972	0.501919031	-5.58939793	reviewed	EH1L1_MOUSE	EH domain-binding protein 1-like protein 1 (Tangerin)	Ehbp1l1
P62075	-0.219643139	15.64836207	-1.193911116	0.240341846	0.501919031	-5.589459447	reviewed	TIM13_MOUSE	Mitochondrial import inner membrane translocase subunit Tim13	Timm13 Tim13a Timm13a
Q8K215	-0.12471289	14.21707282	-1.193898805	0.240346601	0.501919031	-5.589473461	reviewed	LYRM4_MOUSE	LYR motif-containing protein 4	Lyrm4 Isd11
Q61738	0.067094613	18.74527742	1.193403346	0.240538054	0.501985522	-5.590037372	reviewed	ITA7_MOUSE	Integrin alpha-7 [Cleaved into: Integrin alpha-7 heavy chain; Integrin alpha-7 light chain]	Itga7
P14142	-0.099830257	12.938263	-1.190145511	0.241799722	0.504283904	-5.593739933	reviewed	GLUT4_MOUSE	Solute carrier family 2, facilitated glucose transporter member 4 (GT2) (Glucose transporter type 4, insulin-responsive) (GLUT-4)	Slc2a4 Glut4
Q99JX4	-0.083411742	9.011950083	-1.18945364	0.242068288	0.504509454	-5.59452505	reviewed	EIF3M_MOUSE	Eukaryotic translation initiation factor 3 subunit M (eIF3m) (PCI domain-containing protein 1)	Eif3m Pcid1
Q9Z0Y1	-0.118383753	13.15381668	-1.187402723	0.242865684	0.505522917	-5.596849906	reviewed	DCTN3_MOUSE	Dynactin subunit 3 (Dynactin light chain p24)	Dctn3
Q01405	0.049664343	11.91742366	1.187376136	0.242876034	0.505522917	-5.59688002	reviewed	SC23A_MOUSE	Protein transport protein Sec23A (SEC23-related protein A)	Sec23a Sec23 Sec23r
P23198	0.091865321	12.40711131	1.1864965	0.243218636	0.505901198	-5.597875994	reviewed	CBX3_MOUSE	Chromobox protein homolog 3 (Heterochromatin protein 1 homolog gamma) (HP1 gamma) (M32) (Modifier 2 protein)	Cbx3
Q91W50	0.07575461	13.99843204	1.184777377	0.243889225	0.506960748	-5.599820518	reviewed	CSDE1_MOUSE	Cold shock domain-containing protein E1	Csde1 D3Jfr1
P04104	-0.234223891	11.48928136	-1.184226013	0.244104585	0.507073263	-5.600443624	reviewed	K2C1_MOUSE	Keratin, type II cytoskeletal 1 (67 kDa cytokeratin) (Cytokeratin-1) (CK-1) (Keratin-1) (K1) (Type-II keratin Kb1)	Krt1 Krt2-1
P56565	-0.155953221	17.78446036	-1.182557206	0.244757262	0.507888482	-5.60232794	reviewed	S10A1_MOUSE	Protein S100-A1 (S-100 protein alpha chain) (S-100 protein subunit alpha) (S100 calcium-binding protein A1)	S100a1
Q9R069	0.060451602	14.98143484	1.182396932	0.244820012	0.507888482	-5.602508782	reviewed	BCAM_MOUSE	Basal cell adhesion molecule (B-CAM cell surface glycoprotein) (Lutheran antigen) (CD antigen CD239)	Bcam Gplu Lu
P22599	-0.144745179	16.73455693	-1.180721795	0.245476571	0.508593276	-5.604397543	reviewed	A1AT2_MOUSE	Alpha-1-antitrypsin 1-2 (AAT) (Alpha-1 protease inhibitor 2) (Alpha-1-antiproteinase) (Serine protease inhibitor 1-2) (Serine protease inhibitor A1b) (Serpin A1b)	Serpina1b Aat2 Dom2 Spi1-2
O08749	-0.094063279	18.4568631	-1.180704955	0.245483177	0.508593276	-5.604416518	reviewed	DLDH_MOUSE	Dihydrolipoyl dehydrogenase, mitochondrial (EC 1.8.1.4) (Dihydrolipoamide dehydrogenase)	Dld
Q8BYM8	-0.079439012	12.88627239	-1.178893884	0.246194475	0.509731154	-5.606455742	reviewed	SYCM_MOUSE	Probable cysteine--tRNA ligase, mitochondrial (EC 6.1.1.16) (Cysteinyl-tRNA synthetase) (CysRS)	Cars2
Q9DB05	-0.0780399	12.81132811	-1.178380782	0.246396269	0.509813332	-5.607032958	reviewed	SNAA_MOUSE	Alpha-soluble NSF attachment protein (SNAP-alpha) (N-ethylmaleimide-sensitive factor attachment protein alpha)	Napa Snapa
Q8CIV8	-0.195451785	8.149654777	-1.176395376	0.247178232	0.510863561	-5.609264263	reviewed	TBCE_MOUSE	Tubulin-specific chaperone E (Tubulin-folding cofactor E)	Tbce
P31938	0.087227107	13.95610768	1.176267332	0.247228725	0.510863561	-5.609408046	reviewed	MP2K1_MOUSE	Dual specificity mitogen-activated protein kinase kinase 1 (MAP kinase kinase 1) (MAPKK 1) (EC 2.7.12.2) (ERK activator kinase 1) (MAPK/ERK kinase 1) (MEK 1)	Map2k1 Mek1 Prkmk1
Q8BUV3	0.084103554	10.76935496	1.175348229	0.247591385	0.511012806	-5.610439703	reviewed	GEPH_MOUSE	Gephyrin [Includes: Molybdopterin adenylyltransferase (MPT adenylyltransferase) (EC 2.7.7.75) (Domain G); Molybdopterin molybdenumtransferase (MPT Mo-transferase) (EC 2.10.1.1) (Domain E)]	Gphn
Q7M732	-0.194656207	9.204914246	-1.174871774	0.247779538	0.511012806	-5.610974212	reviewed	RTL1_MOUSE	Retrotransposon-like protein 1 (Mammalian retrotransposon derived protein 1) (Paternally expressed gene 11 protein) (Retrotransposon-derived protein PEG11)	Rtl1 Mar1 Mart1 Peg11
O09167	0.099439257	15.59796372	1.174838682	0.24779261	0.511012806	-5.611011329	reviewed	RL21_MOUSE	Large ribosomal subunit protein eL21 (60S ribosomal protein L21)	Rpl21
P05533	-0.162508536	11.22816885	-1.174438099	0.247950888	0.511012806	-5.611460555	reviewed	LY6A_MOUSE	Lymphocyte antigen 6A-2/6E-1 (Ly-6A.2/Ly-6E.1) (Stem cell antigen 1) (SCA-1) (T-cell-activating protein) (TAP)	Ly6a Ly6
P97461	-0.068940083	15.67119193	-1.169689212	0.24983288	0.514054727	-5.616775315	reviewed	RS5_MOUSE	Small ribosomal subunit protein uS7 (40S ribosomal protein S5) [Cleaved into: Small ribosomal subunit protein uS7, N-terminally processed]	Rps5
Q08091	0.172020729	14.36350106	1.16957133	0.249879729	0.514054727	-5.616906992	reviewed	CNN1_MOUSE	Calponin-1 (Basic calponin) (Calponin H1, smooth muscle)	Cnn1
Q9CXS4	-0.079925783	15.25832389	-1.169436719	0.249933234	0.514054727	-5.617057339	reviewed	CENPV_MOUSE	Centromere protein V (CENP-V) (Proline-rich protein 6)	Cenpv Prr6
Q3UHB1	-0.063630689	11.33045019	-1.169065879	0.250080678	0.514054727	-5.617471448	reviewed	NT5D3_MOUSE	5'-nucleotidase domain-containing protein 3 (EC 3.1.3.-) (GRP94-neighboring nucleotidase)	Nt5dc3 Gnn
P35505	-0.10873062	17.93859258	-1.168129551	0.250453239	0.514140728	-5.618516484	reviewed	FAAA_MOUSE	Fumarylacetoacetase (FAA) (EC 3.7.1.2) (Beta-diketonase) (Fumarylacetoacetate hydrolase)	Fah
Q6IR34	-0.089382463	11.95548576	-1.167997644	0.250505757	0.514140728	-5.618663644	reviewed	GPSM1_MOUSE	G-protein-signaling modulator 1 (Activator of G-protein signaling 3)	Gpsm1 Ags3 C10a
O70252	0.083164174	13.58732588	1.167135445	0.250849232	0.514140728	-5.619625161	reviewed	HMOX2_MOUSE	Heme oxygenase 2 (HO-2) (EC 1.14.14.18) [Cleaved into: Heme oxygenase 2 soluble form]	Hmox2
E9Q6P5	-0.079157323	8.384203086	-1.166999213	0.250903534	0.514140728	-5.619777025	reviewed	TTC7B_MOUSE	Tetratricopeptide repeat protein 7B (TPR repeat protein 7B)	Ttc7b
Q8K297	0.08142701	7.383420678	1.166682539	0.251029794	0.514140728	-5.620129975	reviewed	GT251_MOUSE	Procollagen galactosyltransferase 1 (EC 2.4.1.50) (Collagen beta(1-O)galactosyltransferase 1) (Glycosyltransferase 25 family member 1) (Hydroxylysine galactosyltransferase 1)	Colgalt1 Glt25d1
Q9D8S4	0.077241964	13.98344796	1.166498008	0.251103389	0.514140728	-5.620335603	reviewed	ORN_MOUSE	Oligoribonuclease, mitochondrial (EC 3.1.15.-) (RNA exonuclease 2 homolog) (Small fragment nuclease)	Rexo2 Smfn
O35286	-0.116719674	13.11079264	-1.163869165	0.252153531	0.515955013	-5.623261735	reviewed	DHX15_MOUSE	ATP-dependent RNA helicase DHX15 (EC 3.6.4.13) (DEAH box protein 15)	Dhx15 Ddx15 Deah9
O55100-2	-0.145145975	9.602990639	-1.162821331	0.252572997	0.516477291	-5.624426363	NA	NA	NA	NA
Q8BKY8	-0.048099567	15.29184049	-1.161829818	0.252970383	0.516574845	-5.6255275	reviewed	MTEF2_MOUSE	Transcription termination factor 2, mitochondrial (Mitochondrial transcription termination factor 2) (mTERF2) (mTERF domain-containing protein 3, mitochondrial)	Mterf2 Mterfd3
Q9CZP5	-0.162085535	13.76166855	-1.161177388	0.253232116	0.516574845	-5.62625159	reviewed	BCS1_MOUSE	Mitochondrial chaperone BCS1 (BCS1-like protein) (EC 3.6.1.-)	Bcs1l
Q8R001	0.075513242	15.68513419	1.161111825	0.253258428	0.516574845	-5.626324334	reviewed	MARE2_MOUSE	Microtubule-associated protein RP/EB family member 2 (APC-binding protein EB2) (End-binding protein 2) (EB2)	Mapre2
Q9D358-2	-0.14401348	10.99754544	-1.161063773	0.253277714	0.516574845	-5.626377645	NA	NA	NA	NA
Q9D0M1	0.130045791	12.97518427	1.16043433	0.253530445	0.516755184	-5.627075804	reviewed	KPRA_MOUSE	Phosphoribosyl pyrophosphate synthase-associated protein 1 (PRPP synthase-associated protein 1) (39 kDa phosphoribosypyrophosphate synthase-associated protein) (PAP39)	Prpsap1
O09061	0.055482047	15.81478224	1.158039134	0.254493825	0.518382824	-5.629729279	reviewed	PSB1_MOUSE	Proteasome subunit beta type-1 (Macropain subunit C5) (Multicatalytic endopeptidase complex subunit C5) (Proteasome component C5) (Proteasome gamma chain) (Proteasome subunit beta-6) (beta-6)	Psmb1
O35855	-0.098093919	16.76999705	-1.156848312	0.254973777	0.518805515	-5.63104662	reviewed	BCAT2_MOUSE	Branched-chain-amino-acid aminotransferase, mitochondrial (BCAT(m)) (EC 2.6.1.42)	Bcat2 Bcatm Eca40
Q9CR26	0.082407543	11.06826368	1.156705787	0.255031264	0.518805515	-5.631204204	reviewed	VTA1_MOUSE	Vacuolar protein sorting-associated protein VTA1 homolog (SKD1-binding protein 1) (SBP1)	Vta1
Q9WTX6	0.068546912	11.78384417	1.154102636	0.256082898	0.520367818	-5.634079231	reviewed	CUL1_MOUSE	Cullin-1 (CUL-1)	Cul1
Q11136	0.092938747	11.0606334	1.153985807	0.256130169	0.520367818	-5.634208122	reviewed	PEPD_MOUSE	Xaa-Pro dipeptidase (X-Pro dipeptidase) (EC 3.4.13.9) (Imidodipeptidase) (Peptidase 4) (Peptidase D) (Proline dipeptidase) (Prolidase)	Pepd Pep4
P49935	0.080529915	10.45414009	1.153423512	0.25635777	0.520479083	-5.634828299	reviewed	CATH_MOUSE	Pro-cathepsin H (Cathepsin B3) (Cathepsin BA) [Cleaved into: Cathepsin H mini chain; Cathepsin H (EC 3.4.22.16); Cathepsin H heavy chain; Cathepsin H light chain]	Ctsh
Q8BZ20	0.113611198	9.898319524	1.153033003	0.256515923	0.520479083	-5.63525884	reviewed	PAR12_MOUSE	Protein mono-ADP-ribosyltransferase PARP12 (EC 2.4.2.-) (ADP-ribosyltransferase diphtheria toxin-like 12) (ARTD12) (Poly [ADP-ribose] polymerase 12) (PARP-12) (Zinc finger CCCH domain-containing protein 1)	Parp12 Zc3hdc1
Q9D1P2	-0.298358609	8.827468456	-1.152614772	0.256685382	0.520487121	-5.635719796	reviewed	KAT8_MOUSE	Histone acetyltransferase KAT8 (EC 2.3.1.48) (Lysine acetyltransferase 8) (MOZ, YBF2/SAS3, SAS2 and TIP60 protein 1) (MYST-1) (Males-absent on the first protein homolog) (mMof) (Protein acetyltransferase KAT8) (EC 2.3.1.-) (Protein propionyltransferase KAT8) (EC 2.3.1.-)	Kat8 Mof Myst1
O54774	0.065771304	12.09453434	1.152080919	0.256901806	0.520540513	-5.636307962	reviewed	AP3D1_MOUSE	AP-3 complex subunit delta-1 (AP-3 complex subunit delta) (Adaptor-related protein complex 3 subunit delta-1) (Delta-adaptin) (mBLVR1)	Ap3d1 Ap3d
Q8CIB5	-0.06878657	14.31184562	-1.151733452	0.25704274	0.520540513	-5.636690644	reviewed	FERM2_MOUSE	Fermitin family homolog 2 (Kindlin-2) (Pleckstrin homology domain-containing family C member 1)	Fermt2 Plekhc1
Q921H9	0.068582134	14.78752584	1.151256425	0.257236315	0.520597304	-5.637215841	reviewed	COA7_MOUSE	Cytochrome c oxidase assembly factor 7 (Beta-lactamase hcp-like protein) (Respiratory chain assembly factor 1) (Sel1 repeat-containing protein 1)	Coa7 Selrc1
P50136	-0.056760091	17.29066589	-1.147933264	0.258587761	0.522995826	-5.640868984	reviewed	ODBA_MOUSE	2-oxoisovalerate dehydrogenase subunit alpha, mitochondrial (EC 1.2.4.4) (Branched-chain alpha-keto acid dehydrogenase E1 component alpha chain) (BCKDE1A) (BCKDH E1-alpha)	Bckdha
Q9R1P1	-0.167500452	12.96221373	-1.144418951	0.260022516	0.52549344	-5.644721612	reviewed	PSB3_MOUSE	Proteasome subunit beta type-3 (Proteasome chain 13) (Proteasome component C10-II) (Proteasome subunit beta-3) (beta-3) (Proteasome theta chain)	Psmb3
Q8VHK1	0.17892401	13.70932339	1.144090634	0.260156848	0.52549344	-5.645080976	reviewed	CSKI2_MOUSE	Caskin-2	Caskin2 Kiaa1139
Q9CWJ9	0.051787312	14.77165316	1.143646313	0.260338723	0.525523288	-5.645567162	reviewed	PUR9_MOUSE	Bifunctional purine biosynthesis protein ATIC (AICAR transformylase/inosine monophosphate cyclohydrolase) (ATIC) [Includes: Phosphoribosylaminoimidazolecarboxamide formyltransferase (EC 2.1.2.3) (5-aminoimidazole-4-carboxamide ribonucleotide formyltransferase) (AICAR formyltransferase) (AICAR transformylase); Inosine 5'-monophosphate cyclohydrolase (IMP cyclohydrolase) (EC 3.5.4.10) (IMP synthase…	Atic Purh
Q9D0D3	0.354474912	12.85485211	1.143231032	0.260508793	0.525529284	-5.646021412	reviewed	PAPD1_MOUSE	Poly(A) RNA polymerase, mitochondrial (PAP) (EC 2.7.7.19) (PAP-associated domain-containing protein 1) (Polynucleotide adenylyltransferase)	Mtpap Papd1
Q9CPT4	0.167364185	15.13227835	1.142459722	0.260824881	0.525829647	-5.646864696	reviewed	MYDGF_MOUSE	Myeloid-derived growth factor (MYDGF)	Mydgf D17Wsu104e
P26369	0.071213682	12.14111291	1.140267722	0.261724686	0.527305662	-5.64925836	reviewed	U2AF2_MOUSE	Splicing factor U2AF 65 kDa subunit (U2 auxiliary factor 65 kDa subunit) (U2 snRNP auxiliary factor large subunit)	U2af2 U2af65
Q9Z0X4	0.091347468	9.73501454	1.13962628	0.261988417	0.527499086	-5.649958007	reviewed	PDE3A_MOUSE	cGMP-inhibited 3',5'-cyclic phosphodiesterase 3A (EC 3.1.4.17) (Cyclic GMP-inhibited phosphodiesterase A) (CGI-PDE A)	Pde3a
Q8BZJ7	-0.096218656	13.18044776	-1.139116453	0.262198171	0.527583652	-5.650513837	reviewed	DCNL2_MOUSE	DCN1-like protein 2 (DCNL2) (DCUN1 domain-containing protein 2) (Defective in cullin neddylation protein 1-like protein 2) (Squamous cell carcinoma-related oncogene 2)	Dcun1d2 Dcun1l2 SCCRO2
Q03249	0.068001855	11.11158187	1.138474528	0.262462444	0.527709689	-5.651213355	reviewed	GALT_MOUSE	Galactose-1-phosphate uridylyltransferase (Gal-1-P uridylyltransferase) (EC 2.7.7.12) (UDP-glucose--hexose-1-phosphate uridylyltransferase)	Galt
Q3UMF0	0.096839461	14.58813053	1.138149337	0.262596395	0.527709689	-5.651567583	reviewed	COBL1_MOUSE	Cordon-bleu protein-like 1 (Cobl-related protein 1)	Cobll1 Coblr1 Kiaa0977
P39688	-0.037810356	5.559574043	-1.135779296	0.263574134	0.529336303	-5.654146409	reviewed	FYN_MOUSE	Tyrosine-protein kinase Fyn (EC 2.7.10.2) (Proto-oncogene c-Fyn) (p59-Fyn)	Fyn
Q9JJZ2	-0.090494032	16.48778129	-1.134727873	0.264008726	0.529849951	-5.655288858	reviewed	TBA8_MOUSE	Tubulin alpha-8 chain (EC 3.6.5.-) (Alpha-tubulin 8) [Cleaved into: Dephenylalaninated tubulin alpha-8 chain]	Tuba8
Q9WTQ8	-0.118197145	12.96797913	-1.134345644	0.264166843	0.529849951	-5.655703936	reviewed	TIM23_MOUSE	Mitochondrial import inner membrane translocase subunit Tim23	Timm23 Tim23
P56812	-0.096983403	15.13077006	-1.133917896	0.264343871	0.529867096	-5.656168289	reviewed	PDCD5_MOUSE	Programmed cell death protein 5 (TF-1 cell apoptosis-related protein 19) (Protein TFAR19)	Pdcd5 Tfar19
Q8K199	0.134758235	15.62191476	1.13036681	0.265816814	0.532480178	-5.660016989	reviewed	COXM2_MOUSE	COX assembly mitochondrial protein 2 homolog	Cmc2
P10630	-0.097174086	14.63608148	-1.128026392	0.266790802	0.534091071	-5.662547425	reviewed	IF4A2_MOUSE	Eukaryotic initiation factor 4A-II (eIF-4A-II) (eIF4A-II) (EC 3.6.4.13) (ATP-dependent RNA helicase eIF4A-2)	Eif4a2 Ddx2b
Q3UJD6	0.079641378	10.42994223	1.127541062	0.266993097	0.534132789	-5.663071548	reviewed	UBP19_MOUSE	Ubiquitin carboxyl-terminal hydrolase 19 (EC 3.4.19.12) (Deubiquitinating enzyme 19) (Ubiquitin thioesterase 19) (Ubiquitin-specific-processing protease 19)	Usp19 Kiaa0891
Q8C2Q3	0.168152431	12.2017915	1.127030313	0.267206106	0.534132789	-5.663622897	reviewed	RBM14_MOUSE	RNA-binding protein 14 (RNA-binding motif protein 14)	Rbm14
Q8VI36	0.080444053	11.20743329	1.12648444	0.267433897	0.534132789	-5.664211905	reviewed	PAXI_MOUSE	Paxillin	Pxn
Q91Z40	0.114614965	14.06717562	1.126347692	0.267490984	0.534132789	-5.664359417	reviewed	GBP7_MOUSE	Guanylate-binding protein 7 (EC 3.6.1.-) (EC 3.6.5.-) (GTP-binding protein 7) (GBP-7) (Guanine nucleotide-binding protein 7) (Guanylate-binding protein 4-like)	Gbp7 Gbp4l
Q921W0	-0.064167693	13.1510198	-1.124336651	0.268331516	0.534990896	-5.666526837	reviewed	CHM1A_MOUSE	Charged multivesicular body protein 1a (Chromatin-modifying protein 1a) (CHMP1a)	Chmp1a Chmp1 Pcoln3
Q69ZR2	0.091804311	11.3785781	1.124011152	0.268467739	0.534990896	-5.666877308	reviewed	HECD1_MOUSE	E3 ubiquitin-protein ligase HECTD1 (EC 2.3.2.26) (HECT domain-containing protein 1) (HECT-type E3 ubiquitin transferase HECTD1) (Protein open mind)	Hectd1 Kiaa1131 Opm
P54726	0.113558144	14.42094801	1.123711077	0.268593365	0.534990896	-5.667200321	reviewed	RD23A_MOUSE	UV excision repair protein RAD23 homolog A (HR23A) (mHR23A)	Rad23a Mhr23a
Q8VDD8	0.040672012	6.360812382	1.123692479	0.268601153	0.534990896	-5.667220338	reviewed	WASH1_MOUSE	WASH complex subunit 1 (WAS protein family homolog 1)	Washc1 Orf19 Wash Wash1
Q9D773	0.113954149	12.06820415	1.121726294	0.269425356	0.53562637	-5.669334805	reviewed	RM02_MOUSE	Large ribosomal subunit protein uL2m (39S ribosomal protein L2, mitochondrial) (L2mt) (MRP-L2)	Mrpl2
Q9WVQ5	0.095247824	13.57670441	1.121445722	0.269543116	0.53562637	-5.669636256	reviewed	MTNB_MOUSE	Methylthioribulose-1-phosphate dehydratase (MTRu-1-P dehydratase) (EC 4.2.1.109) (APAF1-interacting protein) (Monocyte/macrophage protein 19)	Apip Mmrp19
P62077	-0.115439486	14.83012931	-1.121342326	0.269586522	0.53562637	-5.669747328	reviewed	TIM8B_MOUSE	Mitochondrial import inner membrane translocase subunit Tim8 B (Deafness dystonia protein 2 homolog)	Timm8b Ddp2 Tim8b
Q91W90	0.182110274	12.10715078	1.121306781	0.269601445	0.53562637	-5.66978551	reviewed	TXND5_MOUSE	Thioredoxin domain-containing protein 5 (EC 1.8.4.-) (EC 5.3.4.1) (Endoplasmic reticulum resident protein 46) (ER protein 46) (ERp46) (Plasma cell-specific thioredoxin-related protein) (PC-TRP) (Thioredoxin-like protein p46)	Txndc5 Tlp46
Q9QZD9	0.055579883	13.55140371	1.119736916	0.27026112	0.536597993	-5.671470708	reviewed	EIF3I_MOUSE	Eukaryotic translation initiation factor 3 subunit I (eIF3i) (Eukaryotic translation initiation factor 3 subunit 2) (TGF-beta receptor-interacting protein 1) (TRIP-1) (eIF-3-beta) (eIF3 p36)	Eif3i Eif3s2 Trip1
O55013	-0.112182248	11.31645744	-1.119040422	0.270554164	0.536623068	-5.672217669	reviewed	TPPC3_MOUSE	Trafficking protein particle complex subunit 3 (BET3 homolog)	Trappc3 Bet3
Q9WVB0	0.167659502	14.84643776	1.11850648	0.270778969	0.536623068	-5.672790006	reviewed	RBPMS_MOUSE	RNA-binding protein with multiple splicing (RBP-MS) (RBPMS) (Heart and RRM expressed sequence) (Hermes)	Rbpms Hermes
Q9CQ56	0.128391841	11.53313232	1.118490661	0.270785631	0.536623068	-5.672806959	reviewed	USE1_MOUSE	Vesicle transport protein USE1 (Protein D12) (USE1-like protein)	Use1 Use1l
Q61081	0.060531862	14.1364703	1.117218004	0.271322004	0.537189707	-5.674170089	reviewed	CDC37_MOUSE	Hsp90 co-chaperone Cdc37 (Hsp90 chaperone protein kinase-targeting subunit) (p50Cdc37) [Cleaved into: Hsp90 co-chaperone Cdc37, N-terminally processed]	Cdc37
P32848	-0.254363579	12.6680671	-1.117001854	0.271413178	0.537189707	-5.674401462	reviewed	PRVA_MOUSE	Parvalbumin alpha	Pvalb Pva
Q9CPZ8	-0.115308498	11.92324498	-1.116496349	0.271626489	0.537273779	-5.674942405	reviewed	COXM1_MOUSE	COX assembly mitochondrial protein homolog (Cmc1p)	Cmc1
Q811I0	-0.06452465	15.16890898	-1.115075645	0.272226633	0.538114585	-5.676461487	reviewed	ATPF1_MOUSE	ATP synthase mitochondrial F1 complex assembly factor 1	Atpaf1
Q3U9G9	0.079965062	13.14167711	1.114518225	0.272462361	0.538114585	-5.677057014	reviewed	LBR_MOUSE	Delta(14)-sterol reductase LBR (Delta-14-SR) (EC 1.3.1.70) (3-beta-hydroxysterol Delta (14)-reductase) (C-14 sterol reductase) (C14SR) (Integral nuclear envelope inner membrane protein) (Lamin-B receptor) (Sterol C14-reductase)	Lbr
Q6P9N1	0.134873831	10.45064989	1.114275918	0.272564876	0.538114585	-5.6773158	reviewed	HYCCI_MOUSE	Hyccin (Down-regulated by CTNNB1 protein A)	Hycc1 Drctnnb1a Fam126a
Q9CQS4	0.05884778	12.91961915	1.112375569	0.273369825	0.539365182	-5.679343569	reviewed	S2546_MOUSE	Mitochondrial outer membrane protein SLC25A46 (Solute carrier family 25 member 46)	Slc25a46
Q00897	-0.105024394	15.2880323	-1.110200104	0.274293386	0.540848087	-5.681660946	reviewed	A1AT4_MOUSE	Alpha-1-antitrypsin 1-4 (Alpha-1 protease inhibitor 4) (Serine protease inhibitor 1-4) (Serine protease inhibitor A1d) (Serpin A1d)	Serpina1d Dom4 Spi1-4
Q9CWU6	-0.14419997	11.52541962	-1.109026584	0.274792507	0.541492754	-5.682909263	reviewed	UQCC1_MOUSE	Ubiquinol-cytochrome c reductase complex assembly factor 1 (Basic FGF-repressed Zic-binding protein) (mbFZb) (Ubiquinol-cytochrome c reductase complex chaperone CBP3 homolog)	Uqcc1 Bfzb Uqcc
Q3UIZ8	0.064897243	15.74692991	1.107859227	0.275289649	0.542132715	-5.684149806	reviewed	MYLK3_MOUSE	Myosin light chain kinase 3 (EC 2.7.11.18) (Cardiac MyBP-C-associated Ca/CaM kinase) (Cardiac MLCK)	Mylk3
Q9D1A2	0.053092002	14.83691327	1.10684884	0.275720457	0.542402552	-5.685222554	reviewed	CNDP2_MOUSE	Cytosolic non-specific dipeptidase (EC 3.4.13.18) (CNDP dipeptidase 2) (Glutamate carboxypeptidase-like protein 1) (Threonyl dipeptidase)	Cndp2 Cn2
Q6P1F6	-0.073384816	13.77981855	-1.106647067	0.275806547	0.542402552	-5.685436671	reviewed	2ABA_MOUSE	Serine/threonine-protein phosphatase 2A 55 kDa regulatory subunit B alpha isoform (PP2A subunit B isoform B55-alpha) (B55) (PP2A subunit B isoform PR55-alpha) (PP2A subunit B isoform R2-alpha) (PP2A subunit B isoform alpha)	Ppp2r2a
P60229	0.089755822	12.31909427	1.106324851	0.275944065	0.542402552	-5.685778525	reviewed	EIF3E_MOUSE	Eukaryotic translation initiation factor 3 subunit E (eIF3e) (Eukaryotic translation initiation factor 3 subunit 6) (MMTV integration site 6) (Mammary tumor-associated protein INT-6) (Viral integration site protein INT-6) (eIF-3 p48)	Eif3e Eif3s6 Int6
P63011	-0.080763852	13.48427405	-1.103884918	0.276986979	0.54411246	-5.688364148	reviewed	RAB3A_MOUSE	Ras-related protein Rab-3A	Rab3a
Q8K021	0.081277893	11.46246991	1.10173837	0.277906802	0.545578585	-5.690634468	reviewed	SCAM1_MOUSE	Secretory carrier-associated membrane protein 1 (Secretory carrier membrane protein 1)	Scamp1
Q8BVU5	0.105754943	12.93090299	1.098052496	0.279491298	0.548346933	-5.694523261	reviewed	NUDT9_MOUSE	ADP-ribose pyrophosphatase, mitochondrial (EC 3.6.1.13) (ADP-ribose diphosphatase) (ADP-ribose phosphohydrolase) (Adenosine diphosphoribose pyrophosphatase) (ADPR-PPase) (Nucleoside diphosphate-linked moiety X motif 9) (Nudix motif 9)	Nudt9
Q80WW9	0.075637655	12.08295461	1.097113035	0.279896179	0.548758424	-5.695512499	reviewed	DDRGK_MOUSE	DDRGK domain-containing protein 1 (UFM1-binding and PCI domain-containing protein 1)	Ddrgk1 Ufbp1
Q8VE91	0.102136978	8.454764844	1.09642691	0.280192142	0.548758424	-5.696234479	reviewed	RETR1_MOUSE	Reticulophagy regulator 1 (Reticulophagy receptor 1)	Retreg1 Fam134b
P04925	0.07789271	10.5565313	1.096351942	0.280224493	0.548758424	-5.696313339	reviewed	PRIO_MOUSE	Major prion protein (PrP) (PrP27-30) (PrP33-35C) (CD antigen CD230)	Prnp Prn-p Prp
Q9CQF4	-0.129543073	12.67636288	-1.095708429	0.280502298	0.548960627	-5.696990054	reviewed	MRES1_MOUSE	Mitochondrial transcription rescue factor 1	Mtres1
Q80VP1	0.056249174	13.4146832	1.09429121	0.281114801	0.549337845	-5.698479086	reviewed	EPN1_MOUSE	Epsin-1 (EPS-15-interacting protein 1) (Intersectin-EH-binding protein 1) (Ibp1)	Epn1
Q9QX47	0.068659615	6.180658375	1.094276392	0.28112121	0.549337845	-5.698494646	reviewed	SON_MOUSE	Protein SON (Negative regulatory element-binding protein) (NRE-binding protein)	Son Nrebp
Q6PEE3	-0.170294859	7.489045072	-1.093441458	0.281482506	0.549337845	-5.699371035	reviewed	RIR2B_MOUSE	Ribonucleoside-diphosphate reductase subunit M2 B (EC 1.17.4.1) (TP53-inducible ribonucleotide reductase M2 B) (p53-inducible ribonucleotide reductase small subunit 2-like protein) (p53R2)	Rrm2b P53r2
Q91ZW3	-0.144937619	11.09638619	-1.092945268	0.281697374	0.549337845	-5.699891565	reviewed	SMCA5_MOUSE	SWI/SNF-related matrix-associated actin-dependent regulator of chromatin subfamily A member 5 (EC 3.6.4.-) (Sucrose nonfermenting protein 2 homolog) (mSnf2h)	Smarca5 Snf2h
Q8VE88	0.100210503	11.79533758	1.09290009	0.281716944	0.549337845	-5.699938948	reviewed	F1142_MOUSE	Protein FAM114A2	Fam114a2
Q9WUB3	-0.086878329	18.47347272	-1.092597844	0.281847891	0.549337845	-5.700255902	reviewed	PYGM_MOUSE	Glycogen phosphorylase, muscle form (EC 2.4.1.1) (Myophosphorylase)	Pygm
P01887	0.083967275	14.57229373	1.092385768	0.281939798	0.549337845	-5.700478248	reviewed	B2MG_MOUSE	Beta-2-microglobulin	B2m
Q60631	-0.065311291	12.01108692	-1.091161809	0.282470635	0.549337845	-5.70176069	reviewed	GRB2_MOUSE	Growth factor receptor-bound protein 2 (Adapter protein GRB2) (SH2/SH3 adapter GRB2)	Grb2
Q922D4	0.055391052	10.78106228	1.09100149	0.282540219	0.549337845	-5.701928571	reviewed	PP6R3_MOUSE	Serine/threonine-protein phosphatase 6 regulatory subunit 3 (SAPS domain family member 3)	Ppp6r3 D19Ertd703e Kiaa1558 Pp6r3 Saps3
O35253	0.106146427	7.145765119	1.090983857	0.282547873	0.549337845	-5.701947034	reviewed	SMAD7_MOUSE	Mothers against decapentaplegic homolog 7 (MAD homolog 7) (Mothers against DPP homolog 7) (Mothers against decapentaplegic homolog 8) (MAD homolog 8) (Mothers against DPP homolog 8) (SMAD family member 7) (SMAD 7) (Smad7)	Smad7 Madh7 Madh8
Q9DAZ9	0.411606986	11.68976143	1.090825962	0.282616417	0.549337845	-5.702112351	reviewed	ANCHR_MOUSE	Abscission/NoCut checkpoint regulator (ANCHR) (Zinc finger FYVE domain-containing protein 19)	Zfyve19 Anchr
Q8CC27	0.101447094	13.47662243	1.089291036	0.283283364	0.550102927	-5.703718262	reviewed	CACB2_MOUSE	Voltage-dependent L-type calcium channel subunit beta-2 (CAB2) (Calcium channel voltage-dependent subunit beta 2)	Cacnb2 Cacnlb2
E9PX95	-0.195934008	6.886524361	-1.089115163	0.283359854	0.550102927	-5.703902133	reviewed	ABCAH_MOUSE	ATP-binding cassette sub-family A member 17	Abca17
Q811U4	0.050001449	13.9745062	1.084729135	0.285272128	0.553473685	-5.708478666	reviewed	MFN1_MOUSE	Mitofusin-1 (EC 3.6.5.-) (Transmembrane GTPase MFN1)	Mfn1
P46467	0.099280603	9.83377043	1.083952854	0.285611526	0.553646431	-5.709286868	reviewed	VPS4B_MOUSE	Vacuolar protein sorting-associated protein 4B (EC 3.6.4.6) (Suppressor of K(+) transport growth defect 1) (Protein SKD1)	Vps4b Skd1
P62827	0.057161856	14.80752052	1.082832395	0.286101903	0.553646431	-5.710452446	reviewed	RAN_MOUSE	GTP-binding nuclear protein Ran (EC 3.6.5.-) (GTPase Ran) (Ras-like protein TC4) (Ras-related nuclear protein)	Ran Rasl2-8
Q91ZA3	-0.042142343	16.29297156	-1.082699328	0.28616018	0.553646431	-5.710590797	reviewed	PCCA_MOUSE	Propionyl-CoA carboxylase alpha chain, mitochondrial (PCCase subunit alpha) (EC 6.4.1.3) (Propanoyl-CoA:carbon dioxide ligase subunit alpha)	Pcca
P60843	0.089353192	15.2430078	1.082100465	0.286422557	0.553646431	-5.711213242	reviewed	IF4A1_MOUSE	Eukaryotic initiation factor 4A-I (eIF-4A-I) (eIF4A-I) (EC 3.6.4.13) (ATP-dependent RNA helicase eIF4A-1)	Eif4a1 Ddx2a Eif4a
P05132	0.087365757	15.3589128	1.081555878	0.286661302	0.553646431	-5.711778995	reviewed	KAPCA_MOUSE	cAMP-dependent protein kinase catalytic subunit alpha (PKA C-alpha) (EC 2.7.11.11)	Prkaca Pkaca
Q922J3	0.073550715	15.98959513	1.081421717	0.286720139	0.553646431	-5.71191833	reviewed	CLIP1_MOUSE	CAP-Gly domain-containing linker protein 1 (Cytoplasmic linker protein 170) (CLIP-170) (Restin)	Clip1 Kiaa4046 Rsn
P42703	-0.106107774	7.94599977	-1.081138333	0.286844446	0.553646431	-5.712212587	reviewed	LIFR_MOUSE	Leukemia inhibitory factor receptor (LIF receptor) (LIF-R) (D-factor/LIF receptor) (CD antigen CD118)	Lifr
Q8K3C3	-0.065414342	15.02941113	-1.081122103	0.286851567	0.553646431	-5.712229438	reviewed	LZIC_MOUSE	Protein LZIC (Leucine zipper and CTNNBIP1 domain-containing protein) (Leucine zipper and ICAT homologous domain-containing protein)	Lzic
E9Q7G0	0.06303505	10.72913149	1.080907964	0.286945527	0.553646431	-5.712451744	reviewed	NUMA1_MOUSE	Nuclear mitotic apparatus protein 1 (Nuclear mitotic apparatus protein) (NuMA protein)	Numa1
Q9Z1P7	-0.165988525	10.85035169	-1.079422818	0.287597775	0.554564685	-5.713992393	reviewed	KANK3_MOUSE	KN motif and ankyrin repeat domain-containing protein 3 (Ankyrin repeat domain-containing protein 47)	Kank3 Ankrd47 D17Ertd288e Ng28
Q3UH68	0.081351379	14.25606098	1.078666437	0.287930363	0.554865804	-5.714776281	reviewed	LIMC1_MOUSE	LIM and calponin homology domains-containing protein 1	Limch1 Kiaa1102
Q60611	-0.089185123	10.11303641	-1.076917098	0.288700601	0.556009424	-5.716587268	reviewed	SATB1_MOUSE	DNA-binding protein SATB1 (Special AT-rich sequence-binding protein 1)	Satb1
P62141	-0.096313786	14.83593212	-1.076207911	0.289013269	0.556270949	-5.717320665	reviewed	PP1B_MOUSE	Serine/threonine-protein phosphatase PP1-beta catalytic subunit (PP-1B) (EC 3.1.3.16) (EC 3.1.3.53)	Ppp1cb
P14131	0.054795561	16.07156549	1.074997002	0.289547688	0.556958702	-5.718571865	reviewed	RS16_MOUSE	Small ribosomal subunit protein uS9 (40S ribosomal protein S16)	Rps16
P56501	-0.109560356	11.62441957	-1.073925625	0.290021103	0.557035052	-5.719677793	reviewed	UCP3_MOUSE	Putative mitochondrial transporter UCP3 (Solute carrier family 25 member 9) (Uncoupling protein 3) (UCP 3)	Ucp3 Slc25a9
Q6PAV2	0.087248202	12.0831037	1.073817168	0.290069058	0.557035052	-5.719789689	reviewed	HERC4_MOUSE	Probable E3 ubiquitin-protein ligase HERC4 (EC 2.3.2.26) (HECT domain and RCC1-like domain-containing protein 4) (HECT-type E3 ubiquitin transferase HERC4)	Herc4
O54754	-0.617565419	12.93122354	-1.072833422	0.290504281	0.557035052	-5.720804156	reviewed	AOXA_MOUSE	Aldehyde oxidase 1 (EC 1.2.3.1) (Azaheterocycle hydroxylase 1) (EC 1.17.3.-) (Retinal oxidase)	Aox1 Ao Ro
Q91YD9	0.114411274	10.63509928	1.072742967	0.290544322	0.557035052	-5.720897391	reviewed	WASL_MOUSE	Actin nucleation-promoting factor WASL (Neural Wiskott-Aldrich syndrome protein) (N-WASP)	Wasl
Q9JKK1	0.07415809	9.342741711	1.072622281	0.290597752	0.557035052	-5.721021777	reviewed	STX6_MOUSE	Syntaxin-6	Stx6
P23591	0.058511357	10.62994554	1.072504084	0.290650086	0.557035052	-5.721143583	reviewed	FCL_MOUSE	GDP-L-fucose synthase (EC 1.1.1.271) (GDP-4-keto-6-deoxy-D-mannose-3,5-epimerase-4-reductase) (Protein FX) (Red cell NADP(H)-binding protein) (Transplantation antigen P35B) (Tum-P35B antigen)	Gfus P35b Tsta3 Tstap35b
P97825	0.091777769	14.6875949	1.071380694	0.291147824	0.55735824	-5.722300657	reviewed	JUPI1_MOUSE	Jupiter microtubule associated homolog 1 (Hematological and neurological expressed 1 protein) [Cleaved into: Jupiter microtubule associated homolog 1, N-terminally processed]	Jpt1 Hn1
Q8CI94	-0.082049475	17.40687573	-1.071323546	0.29117316	0.55735824	-5.722359489	reviewed	PYGB_MOUSE	Glycogen phosphorylase, brain form (EC 2.4.1.1)	Pygb
P82348	0.063178185	13.95616725	1.070526179	0.291526831	0.557695794	-5.723180035	reviewed	SGCG_MOUSE	Gamma-sarcoglycan (Gamma-SG) (35 kDa dystrophin-associated glycoprotein) (35DAG)	Sgcg
O09117	-0.153587985	12.56374008	-1.067808168	0.292734663	0.559665966	-5.725972759	reviewed	SYPL1_MOUSE	Synaptophysin-like protein 1 (Pantophysin)	Sypl1 Pphn Sypl
Q8R0Y8	-0.086654759	13.57462119	-1.066431553	0.293347738	0.560497348	-5.727384679	reviewed	S2542_MOUSE	Mitochondrial coenzyme A transporter SLC25A42 (Solute carrier family 25 member 42)	Slc25a42
Q922H4	-0.040556329	8.362806773	-1.065692874	0.293677078	0.56078592	-5.728141599	reviewed	GMPPA_MOUSE	Mannose-1-phosphate guanylyltransferase regulatory subunit alpha (GDP-mannose pyrophosphorylase A) (GTP-mannose-1-phosphate guanylyltransferase alpha)	Gmppa
Q9CQE3	-0.187764133	11.28151908	-1.064732277	0.294105747	0.561149107	-5.729125182	reviewed	RT17_MOUSE	Small ribosomal subunit protein uS17m (28S ribosomal protein S17, mitochondrial) (MRP-S17) (S17mt)	Mrps17 Rpms17
Q9D0R8	0.119133023	13.20581169	1.064467175	0.294224127	0.561149107	-5.729396482	reviewed	LSM12_MOUSE	Protein LSM12	Lsm12
Q8BH95	-0.044495762	19.49933059	-1.063723908	0.294556205	0.561441978	-5.730156787	reviewed	ECHM_MOUSE	Enoyl-CoA hydratase, mitochondrial (mECH) (mECH1) (EC 4.2.1.17) (EC 5.3.3.8) (Enoyl-CoA hydratase 1) (ECHS1) (Short-chain enoyl-CoA hydratase) (SCEH)	Echs1
Q8R361	0.058711857	11.08891165	1.063054383	0.294855561	0.561672161	-5.730841234	reviewed	RFIP5_MOUSE	Rab11 family-interacting protein 5 (Rab11-FIP5) (Rab11-interacting protein Rip11)	Rab11fip5 D6Ertd32e GAF1 Rip11
Q9CPR5	-0.077158792	12.18801526	-1.0620283	0.295314752	0.562055663	-5.731889403	reviewed	RM15_MOUSE	Large ribosomal subunit protein uL15m (39S ribosomal protein L15, mitochondrial) (L15mt) (MRP-L15)	Mrpl15
Q8VC28	0.111647516	11.25249969	1.061805975	0.295414312	0.562055663	-5.732116388	reviewed	AK1CD_MOUSE	Aldo-keto reductase family 1 member C13 (EC 1.1.1.-)	Akr1c13
Q8BZA9	-0.10034465	12.84351049	-1.060416855	0.29603691	0.562899686	-5.733533617	reviewed	TIGAR_MOUSE	Fructose-2,6-bisphosphatase TIGAR (EC 3.1.3.46) (TP53-induced glycolysis and apoptosis regulator) (TP53-induced glycolysis regulatory phosphatase)	Tigar
P11031	0.113943845	11.82561359	1.059571605	0.296416195	0.563280322	-5.734395121	reviewed	TCP4_MOUSE	Activated RNA polymerase II transcriptional coactivator p15 (Positive cofactor 4) (PC4) (SUB1 homolog) (Single-stranded DNA-binding protein p9) (p14)	Sub1 Pc4 Rpo2tc1
O35969	-0.318749659	8.197282998	-1.057953355	0.29714329	0.564321043	-5.736042692	reviewed	GAMT_MOUSE	Guanidinoacetate N-methyltransferase (EC 2.1.1.2)	Gamt
Q8R326	-0.122245926	9.545799027	-1.055734732	0.298142157	0.565876333	-5.738297677	reviewed	PSPC1_MOUSE	Paraspeckle component 1 (Paraspeckle protein 1) (mPSP1)	Pspc1 Psp1
Q9WTX5	0.178446526	14.78880933	1.055126728	0.2984163	0.566055044	-5.738914872	reviewed	SKP1_MOUSE	S-phase kinase-associated protein 1 (Cyclin-A/CDK2-associated protein p19) (S-phase kinase-associated protein 1A) (p19A) (p19skp1)	Skp1 Skp1a
P26262	-0.080559806	11.62403843	-1.053709572	0.299055961	0.566926461	-5.740352154	reviewed	KLKB1_MOUSE	Plasma kallikrein (EC 3.4.21.34) (Fletcher factor) (Kininogenin) (Plasma prekallikrein) [Cleaved into: Plasma kallikrein heavy chain; Plasma kallikrein light chain]	Klkb1 Klk3 Pk
Q8VDN2	-0.058004562	17.57686926	-1.052836843	0.299450359	0.567143903	-5.741236376	reviewed	AT1A1_MOUSE	Sodium/potassium-transporting ATPase subunit alpha-1 (Na(+)/K(+) ATPase alpha-1 subunit) (EC 7.2.2.13) (Sodium pump subunit alpha-1)	Atp1a1
Q9D9V3	-0.061597629	13.00700386	-1.052536493	0.299586175	0.567143903	-5.741540522	reviewed	ECHD1_MOUSE	Ethylmalonyl-CoA decarboxylase (EC 4.1.1.94) (Enoyl-CoA hydratase domain-containing protein 1) (Methylmalonyl-CoA decarboxylase) (MMCD)	Echdc1
Q8VBT9	0.115018182	9.917813513	1.052259076	0.299711659	0.567143903	-5.741821373	reviewed	ASPC1_MOUSE	Tether containing UBX domain for GLUT4 (Alveolar soft part sarcoma chromosomal region candidate gene 1 protein homolog)	Aspscr1 Tug
Q6ZQB6	-0.057809004	12.84831707	-1.051143425	0.300216669	0.567757922	-5.742950134	reviewed	VIP2_MOUSE	Inositol hexakisphosphate and diphosphoinositol-pentakisphosphate kinase 2 (EC 2.7.4.24) (Diphosphoinositol pentakisphosphate kinase 2) (Histidine acid phosphatase domain-containing protein 1) (InsP6 and PP-IP5 kinase 2) (VIP1 homolog 2) (mmVIP2)	Ppip5k2 Hisppd1 Kiaa0433 Vip2
Q3TCN2	-0.120407914	8.823506215	-1.049364301	0.301023229	0.568941139	-5.744747839	reviewed	PLBL2_MOUSE	Putative phospholipase B-like 2 (EC 3.1.1.-) (66.3 kDa protein) (76 kDa protein) (p76) (LAMA-like protein 2) (Lamina ancestor homolog 2) (Phospholipase B domain-containing protein 2) [Cleaved into: Putative phospholipase B-like 2 28 kDa form; Putative phospholipase B-like 2 40 kDa form; Putative phospholipase B-like 2 15 kDa form]	Plbd2
Q8VH51	0.074618847	13.29145609	1.048429327	0.301447699	0.569214144	-5.745691432	reviewed	RBM39_MOUSE	RNA-binding protein 39 (Coactivator of activating protein 1 and estrogen receptors) (Coactivator of AP-1 and ERs) (RNA-binding motif protein 39) (RNA-binding region-containing protein 2)	Rbm39 Caper Rnpc2
Q01730	-0.102069146	14.85641014	-1.04824891	0.301529655	0.569214144	-5.745873422	reviewed	RSU1_MOUSE	Ras suppressor protein 1 (RSP-1) (Rsu-1)	Rsu1 Rsp1
O35350	-0.052593445	14.03511288	-1.047809758	0.301729206	0.569249163	-5.746316278	reviewed	CAN1_MOUSE	Calpain-1 catalytic subunit (EC 3.4.22.52) (Calcium-activated neutral proteinase 1) (CANP 1) (Calpain mu-type) (Calpain-1 large subunit) (Micromolar-calpain) (muCANP)	Capn1 Canp1 Capa1
Q62087	-0.094787863	12.97105597	-1.04736963	0.301929294	0.569285149	-5.746759944	reviewed	PON3_MOUSE	Serum paraoxonase/lactonase 3 (EC 3.1.1.2) (EC 3.1.1.81) (EC 3.1.8.1)	Pon3
Q8BJD1	-0.465006306	14.27837801	-1.046302839	0.302414652	0.569858646	-5.747834585	reviewed	ITIH5_MOUSE	Inter-alpha-trypsin inhibitor heavy chain H5 (ITI heavy chain H5) (ITI-HC5) (Inter-alpha-inhibitor heavy chain 5)	Itih5
Q922H2	-0.119814192	11.45445133	-1.045106914	0.302959404	0.57054331	-5.749038087	reviewed	PDK3_MOUSE	[Pyruvate dehydrogenase (acetyl-transferring)] kinase isozyme 3, mitochondrial (EC 2.7.11.2) (Pyruvate dehydrogenase kinase isoform 3)	Pdk3
O55143	0.071646646	17.80277237	1.04434027	0.303308974	0.57079676	-5.749808909	reviewed	AT2A2_MOUSE	Sarcoplasmic/endoplasmic reticulum calcium ATPase 2 (SERCA2) (SR Ca(2+)-ATPase 2) (EC 7.2.2.10) (Calcium pump 2) (Calcium-transporting ATPase sarcoplasmic reticulum type, slow twitch skeletal muscle isoform) (Endoplasmic reticulum class 1/2 Ca(2+) ATPase)	Atp2a2
Q9ESB3	0.067191296	13.16361576	1.043438832	0.303720363	0.57079676	-5.750714579	reviewed	HRG_MOUSE	Histidine-rich glycoprotein (Histidine-proline-rich glycoprotein) (HPRG)	Hrg
P70670	0.104220657	16.44143502	1.043083533	0.303882617	0.57079676	-5.751071345	reviewed	NACAM_MOUSE	Nascent polypeptide-associated complex subunit alpha, muscle-specific form (Alpha-NAC, muscle-specific form) (skNAC)	Naca Gm1878
P48036	0.052651083	17.62334113	1.042934462	0.303950711	0.57079676	-5.751220998	reviewed	ANXA5_MOUSE	Annexin A5 (Anchorin CII) (Annexin V) (Annexin-5) (Calphobindin I) (CPB-I) (Endonexin II) (Lipocortin V) (Placental anticoagulant protein 4) (PP4) (Placental anticoagulant protein I) (PAP-I) (Thromboplastin inhibitor) (Vascular anticoagulant-alpha) (VAC-alpha)	Anxa5 Anx5
O70439	0.06214749	12.80260281	1.042508143	0.304145507	0.57079676	-5.751648868	reviewed	STX7_MOUSE	Syntaxin-7	Stx7 Syn7
Q9EPU0	-0.085296385	12.90710051	-1.042305413	0.304238169	0.57079676	-5.751852278	reviewed	RENT1_MOUSE	Regulator of nonsense transcripts 1 (EC 3.6.4.12) (EC 3.6.4.13) (ATP-dependent helicase RENT1) (Nonsense mRNA reducing factor 1) (NORF1) (Up-frameshift suppressor 1 homolog) (mUpf1)	Upf1 Rent1
Q61029	0.094366902	15.2404279	1.041273167	0.304710286	0.57079676	-5.752887412	reviewed	LAP2B_MOUSE	Lamina-associated polypeptide 2, isoforms beta/delta/epsilon/gamma (Thymopoietin isoforms beta/delta/epsilon/gamma) (TP beta/delta/epsilon/gamma)	Tmpo Lap2
Q9QX11	-0.102198177	15.26181308	-1.040875873	0.30489213	0.57079676	-5.75328556	reviewed	CYH1_MOUSE	Cytohesin-1 (PH, SEC7 and coiled-coil domain-containing protein 1) (CLM1) (SEC7 homolog A) (mSec7-1)	Cyth1 Pscd1
Q9D0G0	0.054599045	12.35890579	1.040606978	0.305015248	0.57079676	-5.753554952	reviewed	RT30_MOUSE	Large ribosomal subunit protein mL65 (28S ribosomal protein S30, mitochondrial) (MRP-S30) (S30mt)	Mrps30
P54116	-0.067606477	19.48787539	-1.040453265	0.305085644	0.57079676	-5.753708921	reviewed	STOM_MOUSE	Stomatin (Erythrocyte band 7 integral membrane protein) (Erythrocyte membrane protein band 7.2) (Protein 7.2b)	Stom Epb7.2 Epb72
Q9Z2M7	0.053434203	14.26605532	1.040442849	0.305090415	0.57079676	-5.753719353	reviewed	PMM2_MOUSE	Phosphomannomutase 2 (PMM 2) (EC 5.4.2.8)	Pmm2
P97822	0.101499981	12.46292781	1.038258174	0.306092149	0.572330445	-5.755905321	reviewed	AN32E_MOUSE	Acidic leucine-rich nuclear phosphoprotein 32 family member E (Cerebellar postnatal development protein 1) (LANP-like protein) (LANP-L)	Anp32e Cpd1
Q8C0M9	0.05808975	15.55460232	1.037103962	0.306622303	0.572885324	-5.757058472	reviewed	ASGL1_MOUSE	Isoaspartyl peptidase/L-asparaginase (EC 3.4.19.5) (EC 3.5.1.1) (Asparaginase-like protein 1) (Beta-aspartyl-peptidase) (Isoaspartyl dipeptidase) (L-asparagine amidohydrolase) [Cleaved into: Isoaspartyl peptidase/L-asparaginase alpha chain; Isoaspartyl peptidase/L-asparaginase beta chain]	Asrgl1
P63330	0.084778732	16.52792251	1.036451596	0.306922229	0.572885324	-5.757709706	reviewed	PP2AA_MOUSE	Serine/threonine-protein phosphatase 2A catalytic subunit alpha isoform (PP2A-alpha) (EC 3.1.3.16)	Ppp2ca
Q03265	-0.06303807	22.19540401	-1.036423002	0.30693538	0.572885324	-5.757738242	reviewed	ATPA_MOUSE	ATP synthase subunit alpha, mitochondrial (ATP synthase F1 subunit alpha)	Atp5f1a Atp5a1
Q99MI1	-0.170748665	10.51304936	-1.035464901	0.307376249	0.573203947	-5.758693957	reviewed	RB6I2_MOUSE	ELKS/Rab6-interacting/CAST family member 1 (ERC-1) (CAZ-associated structural protein 2) (CAST2) (Rab6-interacting protein 2)	Erc1 Cast2 Kiaa1081 Rab6ip2
Q9D2H5	-0.097751834	16.24775802	-1.035259964	0.307470607	0.573203947	-5.758898276	reviewed	TRI42_MOUSE	Tripartite motif-containing protein 42	Trim42
O35864	0.172264734	12.79080114	1.034497763	0.307821718	0.573518545	-5.759657843	reviewed	CSN5_MOUSE	COP9 signalosome complex subunit 5 (SGN5) (Signalosome subunit 5) (EC 3.4.-.-) (Jun activation domain-binding protein 1) (Kip1 C-terminus-interacting protein 2)	Cops5 Csn5 Jab1 Kic2
Q9CXA2	-0.120722834	11.87199038	-1.031113385	0.309384087	0.576088191	-5.763024177	reviewed	T3HPD_MOUSE	Trans-L-3-hydroxyproline dehydratase (EC 4.2.1.77) (Trans-3-hydroxy-L-proline dehydratase)	L3hypdh
Q9R0U0	0.252257494	13.6745848	1.029985029	0.309906195	0.576718925	-5.764144211	reviewed	SRS10_MOUSE	Serine/arginine-rich splicing factor 10 (FUS-interacting serine-arginine-rich protein 1) (Neural-salient serine/arginine-rich protein) (Neural-specific SR protein) (Splicing factor, arginine/serine-rich 13A) (TLS-associated protein with Ser-Arg repeats) (TASR) (TLS-associated protein with SR repeats) (TLS-associated serine-arginine protein) (TLS-associated SR protein)	Srsf10 Fusip1 Nssr Sfrs13a Srsf13a
Q7TNG5	0.052009693	13.38610021	1.029035178	0.310346175	0.577196169	-5.765086163	reviewed	EMAL2_MOUSE	Echinoderm microtubule-associated protein-like 2 (EMAP-2)	Eml2
P35441	0.053912372	9.643503674	1.025793677	0.311850907	0.579595816	-5.76829455	reviewed	TSP1_MOUSE	Thrombospondin-1 (Glycoprotein G)	Thbs1 Tsp1
Q9CWS0	0.105613763	12.40051609	1.025094804	0.312175985	0.579595816	-5.768985035	reviewed	DDAH1_MOUSE	N(G),N(G)-dimethylarginine dimethylaminohydrolase 1 (DDAH-1) (Dimethylarginine dimethylaminohydrolase 1) (EC 3.5.3.18) (DDAHI) (Dimethylargininase-1)	Ddah1
Q8VDI7	-0.061138128	13.77265242	-1.025004314	0.312218093	0.579595816	-5.769074406	reviewed	UBAC1_MOUSE	Ubiquitin-associated domain-containing protein 1 (UBA domain-containing protein 1) (E3 ubiquitin-protein ligase subunit KPC2) (Kip1 ubiquitination-promoting complex protein 2)	Ubac1 Kpc2 Ubadc1
Q8VCG4	-0.129191312	10.05341884	-1.024670246	0.31237358	0.579595816	-5.769404281	reviewed	CO8G_MOUSE	Complement component C8 gamma chain	C8g
Q9D1B9	0.0758868	12.57401631	1.023557667	0.312891797	0.579994492	-5.770502164	reviewed	RM28_MOUSE	Large ribosomal subunit protein bL28m (39S ribosomal protein L28, mitochondrial) (L28mt) (MRP-L28)	Mrpl28
Q9CR76	-0.233270749	10.2514932	-1.023417164	0.312957282	0.579994492	-5.770640732	reviewed	TM186_MOUSE	Transmembrane protein 186	Tmem186
Q9D7H3	-0.082624476	11.72121717	-1.022491398	0.313388997	0.580102958	-5.771553296	reviewed	RTCA_MOUSE	RNA 3'-terminal phosphate cyclase (RNA cyclase) (RNA-3'-phosphate cyclase) (EC 6.5.1.4) (RNA terminal phosphate cyclase domain-containing protein 1)	RtcA Rpc1 Rtcd1
O35295	0.077264838	12.97887906	1.022172738	0.313537693	0.580102958	-5.771867232	reviewed	PURB_MOUSE	Transcriptional regulator protein Pur-beta (Purine-rich element-binding protein B) (Vascular actin single-stranded DNA-binding factor 2 p44 component)	Purb
P57780	0.090083627	14.91317513	1.022105302	0.313569167	0.580102958	-5.771933657	reviewed	ACTN4_MOUSE	Alpha-actinin-4 (Non-muscle alpha-actinin 4)	Actn4
Q9JMH9	0.059383413	15.0419913	1.021433737	0.313882718	0.580341651	-5.772594923	reviewed	MY18A_MOUSE	Unconventional myosin-XVIIIa (Molecule associated with JAK3 N-terminus) (MAJN) (Myosin containing a PDZ domain) (Surfactant protein receptor SP-R210) (SP-R210)	Myo18a Myspdz
Q3UHJ0	0.071551433	12.77751597	1.020385769	0.314372441	0.580905597	-5.773626003	reviewed	AAK1_MOUSE	AP2-associated protein kinase 1 (EC 2.7.11.1) (Adaptor-associated kinase 1)	Aak1 Kiaa1048
Q9D6Y7	0.094766302	17.50659718	1.019626323	0.314727662	0.581220492	-5.774372589	reviewed	MSRA_MOUSE	Mitochondrial peptide methionine sulfoxide reductase (EC 1.8.4.11) (Peptide-methionine (S)-S-oxide reductase) (Peptide Met(O) reductase) (Protein-methionine-S-oxide reductase) (PMSR)	Msra
P60766-1	-0.104018355	11.07514574	-1.018485967	0.315261566	0.581864803	-5.775492649	NA	NA	NA	NA
Q9CQJ8	-0.080705645	18.35584765	-1.01434635	0.317204903	0.585108163	-5.779548669	reviewed	NDUB9_MOUSE	NADH dehydrogenase [ubiquinone] 1 beta subcomplex subunit 9 (Complex I-B22) (CI-B22) (NADH-ubiquinone oxidoreductase B22 subunit)	Ndufb9
P51150	-0.073143798	16.2504298	-1.013776735	0.317472947	0.585259331	-5.780105563	reviewed	RAB7A_MOUSE	Ras-related protein Rab-7a (EC 3.6.5.2)	Rab7a Rab7
Q921F4	0.087873528	9.880434739	1.012987624	0.317844535	0.585601092	-5.780876563	reviewed	HNRLL_MOUSE	Heterogeneous nuclear ribonucleoprotein L-like	Hnrnpll Hnrpll
Q3U2J5	0.104426093	11.50596437	1.012334941	0.318152105	0.585824572	-5.781513839	reviewed	CMKMT_MOUSE	Calmodulin-lysine N-methyltransferase (CLNMT) (CaM KMT) (EC 2.1.1.60)	Camkmt Clnmt
P16045	0.117337531	18.28584162	1.011730461	0.31843714	0.586006324	-5.782103705	reviewed	LEG1_MOUSE	Galectin-1 (Gal-1) (14 kDa lectin) (Beta-galactoside-binding lectin L-14-I) (Galaptin) (Lactose-binding lectin 1) (Lectin galactoside-binding soluble 1) (S-Lac lectin 1)	Lgals1 Gbp
Q9D5V5	-0.09316898	12.16279062	-1.011091689	0.318738535	0.586181851	-5.782726672	reviewed	CUL5_MOUSE	Cullin-5 (CUL-5)	Cul5
Q922E6	0.103405405	11.40051933	1.010738442	0.318905293	0.586181851	-5.78307102	reviewed	FAKD2_MOUSE	FAST kinase domain-containing protein 2, mitochondrial	Fastkd2
Q3UZA1	0.101889345	13.85362495	1.009797146	0.319349943	0.586618866	-5.783988048	reviewed	CPZIP_MOUSE	CapZ-interacting protein (Protein kinase substrate CapZIP)	Rcsd1 Capzip
P97798-4	-0.087093669	10.91568174	-1.009190159	0.319636895	0.586618866	-5.784578959	NA	NA	NA	NA
Q78ZA7	0.095949553	13.87893424	1.009051188	0.319702619	0.586618866	-5.784714203	reviewed	NP1L4_MOUSE	Nucleosome assembly protein 1-like 4	Nap1l4
Q91YY4	-0.180770847	11.21950652	-1.008401866	0.320009823	0.586678379	-5.785345875	reviewed	ATPF2_MOUSE	ATP synthase mitochondrial F1 complex assembly factor 2	Atpaf2
Q8C3X2	0.075378232	15.675339	1.00819415	0.320108139	0.586678379	-5.785547864	reviewed	CC90B_MOUSE	Coiled-coil domain-containing protein 90B, mitochondrial	Ccdc90b
Q9CY50	0.1114703	9.92319997	1.005966831	0.321163667	0.588270083	-5.787711304	reviewed	SSRA_MOUSE	Translocon-associated protein subunit alpha (TRAP-alpha) (Signal sequence receptor subunit alpha) (SSR-alpha)	Ssr1
Q9DB29	0.121107222	11.47199761	1.005179903	0.321537159	0.588366473	-5.788474584	reviewed	IAH1_MOUSE	Isoamyl acetate-hydrolyzing esterase 1 homolog (EC 3.1.-.-)	Iah1
P47964	0.089860133	13.91242708	1.004864881	0.321686757	0.588366473	-5.788779982	reviewed	RL36_MOUSE	Large ribosomal subunit protein eL36 (60S ribosomal protein L36)	Rpl36
Q8BJ71	-0.31301662	13.61699384	-1.004673781	0.32177753	0.588366473	-5.788965199	reviewed	NUP93_MOUSE	Nuclear pore complex protein Nup93 (93 kDa nucleoporin) (CBP-interacting protein 4) (Nucleoporin Nup93)	Nup93 Cip4 Kiaa0095
Q8BWQ6	0.027948842	5.412119745	1.004189612	0.32200759	0.588445015	-5.789434316	reviewed	VP35L_MOUSE	VPS35 endosomal protein-sorting factor-like	Vps35l
A2AMZ4	-0.228391924	11.45617126	-1.002629823	0.322749508	0.589041258	-5.790944161	reviewed	NDUF8_MOUSE	NADH dehydrogenase [ubiquinone] 1 alpha subcomplex assembly factor 8	Ndufaf8
Q61982	-0.058925335	7.504935981	-1.002254963	0.322927984	0.589041258	-5.791306688	reviewed	NOTC3_MOUSE	Neurogenic locus notch homolog protein 3 (Notch 3) [Cleaved into: Notch 3 extracellular truncation; Notch 3 intracellular domain]	Notch3
Q8BWB1	0.068391643	13.95722837	1.00211846	0.322992991	0.589041258	-5.791438668	reviewed	SYP2L_MOUSE	Synaptopodin 2-like protein	Synpo2l
Q8R3B1	-0.100798306	9.357962232	-1.0019294	0.323083043	0.589041258	-5.791621436	reviewed	PLCD1_MOUSE	1-phosphatidylinositol 4,5-bisphosphate phosphodiesterase delta-1 (EC 3.1.4.11) (Phosphoinositide phospholipase C-delta-1) (Phospholipase C-delta-1) (PLC-delta-1)	Plcd1 Plcd
A2AMM0	-0.046778151	16.08745826	-1.001071662	0.323491809	0.589444809	-5.792450219	reviewed	CAVN4_MOUSE	Caveolae-associated protein 4 (Muscle-related coiled-coil protein) (Muscle-restricted coiled-coil protein)	Cavin4 Murc
Q9D338	-0.135714217	12.17409698	-1.000303244	0.323858307	0.589770919	-5.793192128	reviewed	RM19_MOUSE	Large ribosomal subunit protein bL19m (39S ribosomal protein L19, mitochondrial) (L19mt) (MRP-L19)	Mrpl19
Q9CWM4	-0.071406379	18.96740258	-0.998720573	0.324614052	0.59059016	-5.794718506	reviewed	PFD1_MOUSE	Prefoldin subunit 1	Pfdn1
Q9CXW4	0.061361274	14.44140377	0.998574744	0.324683748	0.59059016	-5.794859033	reviewed	RL11_MOUSE	Large ribosomal subunit protein uL5 (60S ribosomal protein L11)	Rpl11
Q7TMY8	0.047429302	11.74018086	0.997682053	0.325110608	0.591024776	-5.795718847	reviewed	HUWE1_MOUSE	E3 ubiquitin-protein ligase HUWE1 (EC 2.3.2.26) (E3Histone) (HECT, UBA and WWE domain-containing protein 1) (HECT-type E3 ubiquitin transferase HUWE1) (Upstream regulatory element-binding protein 1) (URE-B1) (URE-binding protein 1)	Huwe1 Kiaa0312 Ureb1
P00416	0.202803389	13.1981979	0.996172531	0.325833285	0.59199635	-5.797171123	reviewed	COX3_MOUSE	Cytochrome c oxidase subunit 3 (EC 7.1.1.9) (Cytochrome c oxidase polypeptide III)	mt-Co3 COIII Mtco3
P70349	0.063696114	16.57960493	0.99545928	0.32617513	0.592275279	-5.797856602	reviewed	HINT1_MOUSE	Adenosine 5'-monophosphoramidase HINT1 (EC 3.9.1.-) (Desumoylating isopeptidase HINT1) (EC 3.4.22.-) (Histidine triad nucleotide-binding protein 1) (Protein kinase C inhibitor 1) (Protein kinase C-interacting protein 1) (PKCI-1)	Hint1 Hint Pkci Pkci1 Prkcnh1
P05622	-0.090756619	16.22254708	-0.994698305	0.326540115	0.592315508	-5.798587437	reviewed	PGFRB_MOUSE	Platelet-derived growth factor receptor beta (PDGF-R-beta) (PDGFR-beta) (EC 2.7.10.1) (Beta platelet-derived growth factor receptor) (Beta-type platelet-derived growth factor receptor) (CD140 antigen-like family member B) (Platelet-derived growth factor receptor 1) (PDGFR-1) (CD antigen CD140b)	Pdgfrb Pdgfr Pdgfr1
Q9DB60	-0.072445705	14.35485992	-0.99462645	0.326574593	0.592315508	-5.798656419	reviewed	PXL2B_MOUSE	Prostamide/prostaglandin F synthase (Prostamide/PG F synthase) (Prostamide/PGF synthase) (EC 1.11.1.20) (Peroxiredoxin-like 2B)	Prxl2b Fam213b
Q9QY76	0.096720065	16.58304889	0.994235362	0.326762291	0.592315508	-5.799031786	reviewed	VAPB_MOUSE	Vesicle-associated membrane protein-associated protein B (VAMP-B) (VAMP-associated protein B) (VAP-B) (VAMP-associated protein 33b)	Vapb
Q6NXJ0	0.072351865	11.26598851	0.993496135	0.327117273	0.592617411	-5.799740915	reviewed	WWC2_MOUSE	Protein WWC2 (WW domain-containing protein 2)	Wwc2 D8Ertd594e MNCb-4173
Q78PY7	0.068549629	13.52371949	0.991534259	0.328060646	0.593984302	-5.8016205	reviewed	SND1_MOUSE	Staphylococcal nuclease domain-containing protein 1 (EC 3.1.31.1) (100 kDa coactivator) (p100 co-activator)	Snd1
P37804	0.135883923	16.31199038	0.989892786	0.328851365	0.594797874	-5.803190424	reviewed	TAGL_MOUSE	Transgelin (Actin-associated protein p27) (Smooth muscle protein 22-alpha) (SM22-alpha)	Tagln Sm22 Sm22a
Q9D7J4	0.067944096	14.56919732	0.989512408	0.329034781	0.594797874	-5.803553871	reviewed	COX20_MOUSE	Cytochrome c oxidase assembly protein COX20, mitochondrial	Cox20 Fam36a
Q8C166	0.071637823	12.05774082	0.989424124	0.329077361	0.594797874	-5.803638207	reviewed	CPNE1_MOUSE	Copine-1 (Copine I)	Cpne1
P35550	0.100328034	10.16679159	0.988504271	0.329521234	0.595258059	-5.804516497	reviewed	FBRL_MOUSE	rRNA 2'-O-methyltransferase fibrillarin (EC 2.1.1.-) (Histone-glutamine methyltransferase) (Nucleolar protein 1) (U6 snRNA 2'-O-methyltransferase fibrillarin)	Fbl
P43023	0.079777001	17.69404134	0.98756935	0.329972792	0.595497502	-5.805408383	reviewed	CX6A2_MOUSE	Cytochrome c oxidase subunit 6A2, mitochondrial (Cytochrome c oxidase polypeptide VIa-heart) (COXVIAH)	Cox6a2
P62259	-0.069046368	17.81253621	-0.987445837	0.330032479	0.595497502	-5.80552615	reviewed	1433E_MOUSE	14-3-3 protein epsilon (14-3-3E)	Ywhae
Q9WVD5	-0.094736511	9.991660892	-0.985768643	0.330843693	0.596579531	-5.807123954	reviewed	ORNT1_MOUSE	Mitochondrial ornithine transporter 1 (Solute carrier family 25 member 15)	Slc25a15 Ornt1
P31532	0.118197984	11.76623477	0.985421972	0.331011536	0.596579531	-5.807453895	reviewed	SAA4_MOUSE	Serum amyloid A-4 protein (Amyloid A-5 protein)	Saa4 Saa5
P62245	0.097775744	15.87093021	0.981616306	0.332857848	0.599563535	-5.811068687	reviewed	RS15A_MOUSE	Small ribosomal subunit protein uS8 (40S ribosomal protein S15a)	Rps15a
P62983	0.149972251	17.71238823	0.980191534	0.333550853	0.600467907	-5.812418595	reviewed	RS27A_MOUSE	Ubiquitin-ribosomal protein eS31 fusion protein (Ubiquitin carboxyl extension protein 80) [Cleaved into: Ubiquitin; Small ribosomal subunit protein eS31 (40S ribosomal protein S27a)]	Rps27a Uba80 Ubcep1
P63024	0.106965847	13.52283611	0.978138579	0.334551109	0.60192405	-5.814360417	reviewed	VAMP3_MOUSE	Vesicle-associated membrane protein 3 (VAMP-3) (Cellubrevin) (CEB) (Synaptobrevin-3)	Vamp3 Syb3
O88456	-0.103036171	13.37490429	-0.976581739	0.335310987	0.602946287	-5.815830412	reviewed	CPNS1_MOUSE	Calpain small subunit 1 (CSS1) (Calcium-activated neutral proteinase small subunit) (CANP small subunit) (Calcium-dependent protease small subunit) (CDPS) (Calcium-dependent protease small subunit 1) (Calpain regulatory subunit)	Capns1 Capn4
Q3UFY7	-0.149423191	15.37447543	-0.973718113	0.336711717	0.605119056	-5.818528508	reviewed	5NT3B_MOUSE	7-methylguanosine phosphate-specific 5'-nucleotidase (7-methylguanosine nucleotidase) (EC 3.1.3.91) (Cytosolic 5'-nucleotidase 3B) (Cytosolic 5'-nucleotidase III-like protein) (cN-III-like protein) (EC 3.1.3.5) (N(7)-methylguanylate 5'-phosphatase)	Nt5c3b Nt5c3l
Q9JMH6	0.089026544	13.27430179	0.972661433	0.337229576	0.605703607	-5.819522213	reviewed	TRXR1_MOUSE	Thioredoxin reductase 1, cytoplasmic (TR) (EC 1.8.1.9) (Peroxidase TXNRD1) (EC 1.11.1.2) (Thioredoxin reductase TR1)	Txnrd1 Trxr1
P62897	-0.16274247	19.48668231	-0.971256242	0.33791906	0.606595573	-5.820842076	reviewed	CYC_MOUSE	Cytochrome c, somatic	Cycs
Q9WUZ7	0.081495871	15.88132354	0.969449836	0.338806794	0.607842194	-5.822536135	reviewed	SH3BG_MOUSE	SH3 domain-binding glutamic acid-rich protein (SH3BGR protein)	Sh3bgr
Q3ULJ0	-0.050588281	15.1189574	-0.968679041	0.339186065	0.608175698	-5.823258083	reviewed	GPD1L_MOUSE	Glycerol-3-phosphate dehydrogenase 1-like protein (EC 1.1.1.8)	Gpd1l Kiaa0089
F7A4A7	0.144894595	11.94974541	0.967438794	0.339796926	0.60889919	-5.82441859	reviewed	OTOGL_MOUSE	Otogelin-like protein	Otogl
P61087	-0.133969688	13.39467051	-0.96675937	0.340131876	0.60889919	-5.825053734	reviewed	UBE2K_MOUSE	Ubiquitin-conjugating enzyme E2 K (EC 2.3.2.23) (E2 ubiquitin-conjugating enzyme K) (Huntingtin-interacting protein 2) (HIP-2) (Ubiquitin carrier protein) (Ubiquitin-conjugating enzyme E2-25 kDa) (Ubiquitin-conjugating enzyme E2(25K)) (Ubiquitin-conjugating enzyme E2-25K) (Ubiquitin-protein ligase)	Ube2k Hip2
Q9CQ40	-0.132525618	12.28686455	-0.966632178	0.340194605	0.60889919	-5.825172591	reviewed	RM49_MOUSE	Large ribosomal subunit protein mL49 (39S ribosomal protein L49, mitochondrial) (L49mt) (MRP-L49)	Mrpl49
A3KFX0	0.091313092	10.60351524	0.966288786	0.340363999	0.60889919	-5.825493402	reviewed	5NT1A_MOUSE	Cytosolic 5'-nucleotidase 1A (cN1A) (EC 3.1.3.5) (EC 3.1.3.89) (EC 3.1.3.99) (5'-deoxynucleotidase) (Cytosolic 5'-nucleotidase IA) (cN-IA)	Nt5c1a
Q9CXZ1	-0.087871475	19.43203328	-0.965053219	0.340973964	0.609643614	-5.826646827	reviewed	NDUS4_MOUSE	NADH dehydrogenase [ubiquinone] iron-sulfur protein 4, mitochondrial (Complex I-18 kDa) (CI-18 kDa) (Complex I-AQDQ) (CI-AQDQ) (NADH-ubiquinone oxidoreductase 18 kDa subunit)	Ndufs4
Q91XE8	-0.109336768	12.36820668	-0.963808946	0.341588965	0.61039619	-5.827806968	reviewed	TM205_MOUSE	Transmembrane protein 205	Tmem205
O35943	-0.212759251	14.15832682	-0.961921233	0.342523407	0.611576368	-5.829564331	reviewed	FRDA_MOUSE	Frataxin, mitochondrial (Fxn) (EC 1.16.3.1) [Cleaved into: Frataxin intermediate form; Frataxin mature form; Extramitochondrial frataxin]	Fxn Frda
P47941	-0.05963993	14.6716062	-0.9616893	0.342638334	0.611576368	-5.829780024	reviewed	CRKL_MOUSE	Crk-like protein	Crkl Crkol
Q99N95	0.064743485	12.03293883	0.960718087	0.343119867	0.611819616	-5.830682694	reviewed	RM03_MOUSE	Large ribosomal subunit protein uL3m (39S ribosomal protein L3, mitochondrial) (L3mt) (MRP-L3)	Mrpl3
P46737	-0.22466649	9.0594118	-0.960629747	0.343163689	0.611819616	-5.830764757	reviewed	BRCC3_MOUSE	Lys-63-specific deubiquitinase BRCC36 (EC 3.4.19.-) (BRCA1-A complex subunit BRCC36) (BRCA1/BRCA2-containing complex subunit 3) (BRCA1/BRCA2-containing complex subunit 36) (BRISC complex subunit BRCC36)	Brcc3 Brcc36 C6.1a
Q8CCS6	0.099723705	11.50489261	0.960188691	0.343382535	0.611862931	-5.831174364	reviewed	PABP2_MOUSE	Polyadenylate-binding protein 2 (PABP-2) (Poly(A)-binding protein 2) (Nuclear poly(A)-binding protein 1) (Poly(A)-binding protein II) (PABII) (Polyadenylate-binding nuclear protein 1)	Pabpn1 Pab2 Pabp2
Q9DBF1	-0.05543055	14.09494849	-0.959187822	0.343879496	0.612321166	-5.832103207	reviewed	AL7A1_MOUSE	Alpha-aminoadipic semialdehyde dehydrogenase (Alpha-AASA dehydrogenase) (EC 1.2.1.31) (Aldehyde dehydrogenase family 7 member A1) (EC 1.2.1.3) (Antiquitin-1) (Betaine aldehyde dehydrogenase) (EC 1.2.1.8) (Delta1-piperideine-6-carboxylate dehydrogenase) (P6c dehydrogenase)	Aldh7a1 Ald7a1
Q8BG05	0.146082789	16.12531399	0.958886724	0.344029094	0.612321166	-5.832382457	reviewed	ROA3_MOUSE	Heterogeneous nuclear ribonucleoprotein A3 (hnRNP A3)	Hnrnpa3 Hnrpa3
Q62417	0.128876201	13.27124348	0.957825459	0.344556719	0.612574031	-5.833366053	reviewed	SRBS1_MOUSE	Sorbin and SH3 domain-containing protein 1 (Ponsin) (SH3 domain protein 5) (SH3P12) (c-Cbl-associated protein) (CAP)	Sorbs1 Kiaa1296 Sh3d5
Q9D6Y9	0.054211177	13.18902067	0.957817417	0.344560719	0.612574031	-5.833373503	reviewed	GLGB_MOUSE	1,4-alpha-glucan-branching enzyme (EC 2.4.1.18) (Brancher enzyme) (Glycogen-branching enzyme)	Gbe1
Q9CX56	0.073949518	13.56992062	0.957324211	0.344806109	0.612663963	-5.833830258	reviewed	PSMD8_MOUSE	26S proteasome non-ATPase regulatory subunit 8 (26S proteasome regulatory subunit RPN12) (26S proteasome regulatory subunit S14)	Psmd8
P70392	-0.078635245	6.619448407	-0.955501481	0.345714	0.613553187	-5.835516342	reviewed	RGRF2_MOUSE	Ras-specific guanine nucleotide-releasing factor 2 (Ras-GRF2) (Ras guanine nucleotide exchange factor 2)	Rasgrf2 Grf2
G3X9K3	0.102503597	9.267282255	0.955418218	0.345755511	0.613553187	-5.83559329	reviewed	BIG1_MOUSE	Brefeldin A-inhibited guanine nucleotide-exchange protein 1 (BIG1) (Brefeldin A-inhibited GEP 1) (ADP-ribosylation factor guanine nucleotide-exchange factor 1)	Arfgef1
Q9D6J6	-0.089090195	19.85402205	-0.954839005	0.346044368	0.613553187	-5.836128398	reviewed	NDUV2_MOUSE	NADH dehydrogenase [ubiquinone] flavoprotein 2, mitochondrial (EC 7.1.1.2) (NADH-ubiquinone oxidoreductase 24 kDa subunit)	Ndufv2
P49817	0.073306018	18.43632242	0.954753714	0.346086917	0.613553187	-5.836207169	reviewed	CAV1_MOUSE	Caveolin-1	Cav1 Cav
Q99M04	0.048150499	11.76510611	0.954028559	0.346448812	0.613649615	-5.836876615	reviewed	LIAS_MOUSE	Lipoyl synthase, mitochondrial (EC 2.8.1.8) (Lipoate synthase) (LS) (Lip-syn) (mLIP1) (Lipoic acid synthase)	Lias Lip1
Q9ERD7	-0.139255876	13.76835079	-0.953862847	0.346531547	0.613649615	-5.837029529	reviewed	TBB3_MOUSE	Tubulin beta-3 chain	Tubb3
Q99KK7	0.064706794	13.34883823	0.952943671	0.346990704	0.614116918	-5.837877257	reviewed	DPP3_MOUSE	Dipeptidyl peptidase 3 (EC 3.4.14.4) (Dipeptidyl aminopeptidase III) (Dipeptidyl arylamidase III) (Dipeptidyl peptidase III) (DPP III) (Enkephalinase B)	Dpp3
P54310	-0.083151249	8.198600384	-0.952255457	0.347334752	0.614295789	-5.838511469	reviewed	LIPS_MOUSE	Hormone-sensitive lipase (HSL) (EC 3.1.1.79) (Monoacylglycerol lipase LIPE) (EC 3.1.1.23) (Retinyl ester hydrolase) (REH)	Lipe
Q8BQM4	-0.139625358	8.019327156	-0.951216093	0.347854774	0.614295789	-5.839468453	reviewed	HEAT3_MOUSE	HEAT repeat-containing protein 3 (Symportin Syo1)	Heatr3
Q04736	-0.149840623	11.15276236	-0.950787942	0.34806914	0.614295789	-5.83986238	reviewed	YES_MOUSE	Tyrosine-protein kinase Yes (EC 2.7.10.2) (Proto-oncogene c-Yes) (p61-Yes)	Yes1 Yes
P54731	-0.058886152	10.85555238	-0.950689836	0.348118272	0.614295789	-5.83995262	reviewed	FAF1_MOUSE	FAS-associated factor 1	Faf1
Q99LD9	-0.080109593	8.013813906	-0.950638505	0.34814398	0.614295789	-5.839999832	reviewed	EI2BB_MOUSE	Translation initiation factor eIF2B subunit beta (eIF2B GDP-GTP exchange factor subunit beta)	Eif2b2
A2AAJ9-3	0.09983584	12.02816876	0.950399464	0.348263718	0.614295789	-5.84021966	NA	NA	NA	NA
Q9JLH8	-0.11261896	11.89339044	-0.946927126	0.350006114	0.616628733	-5.84340698	reviewed	TMOD4_MOUSE	Tropomodulin-4 (Skeletal muscle tropomodulin) (Sk-Tmod)	Tmod4
Q99L45	0.064547793	13.51799531	0.946593569	0.350173794	0.616628733	-5.843712575	reviewed	IF2B_MOUSE	Eukaryotic translation initiation factor 2 subunit 2 (Eukaryotic translation initiation factor 2 subunit beta) (eIF2-beta)	Eif2s2
Q4KWH5	-0.125423453	7.735158998	-0.94641022	0.350265987	0.616628733	-5.843880511	reviewed	PLCH1_MOUSE	1-phosphatidylinositol 4,5-bisphosphate phosphodiesterase eta-1 (EC 3.1.4.11) (Phosphoinositide phospholipase C-eta-1) (Phospholipase C-eta-1) (PLC-eta-1) (Phospholipase C-like protein 3) (PLC-L3)	Plch1 Kiaa1069 Plcl3
Q9WVE8	-0.076230652	14.22936261	-0.946202202	0.350370603	0.616628733	-5.844071004	reviewed	PACN2_MOUSE	Protein kinase C and casein kinase substrate in neurons protein 2 (Syndapin-2) (Syndapin-II) (SdpII)	Pacsin2
P50396	-0.056645173	13.88790026	-0.945730398	0.350607958	0.616701359	-5.844502912	reviewed	GDIA_MOUSE	Rab GDP dissociation inhibitor alpha (Rab GDI alpha) (Guanosine diphosphate dissociation inhibitor 1) (GDI-1)	Gdi1 Rabgdia
Q8BMA6	0.066263781	10.6270443	0.945253561	0.350847954	0.616778544	-5.844939219	reviewed	SRP68_MOUSE	Signal recognition particle subunit SRP68 (SRP68) (Signal recognition particle 68 kDa protein)	Srp68
Q9CQ69	-0.077927539	20.51068312	-0.944683602	0.351134961	0.616938241	-5.84546046	reviewed	QCR8_MOUSE	Cytochrome b-c1 complex subunit 8 (Complex III subunit 8) (Complex III subunit VIII) (Ubiquinol-cytochrome c reductase complex 9.5 kDa protein) (Ubiquinol-cytochrome c reductase complex ubiquinone-binding protein QP-C)	Uqcrq
P62322	-0.112902406	7.677666478	-0.944089718	0.35143418	0.617119205	-5.846003263	reviewed	LSM5_MOUSE	U6 snRNA-associated Sm-like protein LSm5	Lsm5
Q3UV17	-0.189010703	9.126744438	-0.943393355	0.351785246	0.617390959	-5.846639317	reviewed	K22O_MOUSE	Keratin, type II cytoskeletal 2 oral (Keratin-76) (K76) (Type-II keratin Kb9)	Krt76
Q9ES83	0.049331407	14.03436547	0.942846509	0.352061097	0.61753048	-5.847138491	reviewed	POPD1_MOUSE	Popeye domain-containing protein 1 (Popeye protein 1) (Blood vessel epicardial substance) (mBVES)	Popdc1 Bves Pop1
Q8CHS7	-0.130377608	13.80072143	-0.941920832	0.35252837	0.61800542	-5.847982844	reviewed	DRS7C_MOUSE	Dehydrogenase/reductase SDR family member 7C (EC 1.1.1.105) (Sarcoplasmic reticulum protein of 35 kDa) (Protein SRP-35) (Short-chain dehydrogenase/reductase family 32C member 2) (Protein SDR32C2)	Dhrs7c Sdr32c2 Srp-35
B2RRF6	0.125305387	8.059127498	0.940530949	0.353230738	0.618891738	-5.849249141	reviewed	Z518A_MOUSE	Zinc finger protein 518A	Znf518a Kiaa0335 Zfp518 Zfp518a Znf518
P14733	0.05490555	15.33944727	0.938705573	0.354154578	0.619717143	-5.850909508	reviewed	LMNB1_MOUSE	Lamin-B1	Lmnb1
Q8JZU0	-0.073253451	12.83685984	-0.938673489	0.35417083	0.619717143	-5.850938664	reviewed	NUD13_MOUSE	NAD(P)H pyrophosphatase NUDT13, mitochondrial (EC 3.6.1.22) (Nucleoside diphosphate-linked moiety X motif 13) (Nudix motif 13)	Nudt13
Q9CYR6	-0.080957261	11.35306603	-0.937898521	0.354563542	0.619717143	-5.851642627	reviewed	AGM1_MOUSE	Phosphoacetylglucosamine mutase (PAGM) (EC 5.4.2.3) (Acetylglucosamine phosphomutase) (N-acetylglucosamine-phosphate mutase) (Phosphoglucomutase-3) (PGM 3)	Pgm3 Agm1 Pgm-3
P70213	-0.072866375	8.00549399	-0.937855478	0.354585362	0.619717143	-5.85168171	reviewed	FV1_MOUSE	Friend virus susceptibility protein 1	Fv1
Q61578	0.055254527	12.04236577	0.937654856	0.354687077	0.619717143	-5.851863853	reviewed	ADRO_MOUSE	NADPH:adrenodoxin oxidoreductase, mitochondrial (AR) (Adrenodoxin reductase) (EC 1.18.1.6) (Ferredoxin--NADP(+) reductase) (Ferredoxin reductase)	Fdxr
Q9Z1Q2	-0.078122034	10.74093812	-0.936867143	0.355086633	0.619835251	-5.852578651	reviewed	ABHGA_MOUSE	Phosphatidylserine lipase ABHD16A (EC 3.1.-.-) (Alpha/beta hydrolase domain-containing protein 16A) (Abhydrolase domain-containing protein 16A) (HLA-B-associated transcript 5) (mBAT5) (Monoacylglycerol lipase ABHD16A) (EC 3.1.1.23)	Abhd16a Bat5 Ng26
Q9JL35	0.103085549	11.80454373	0.936541374	0.35525196	0.619835251	-5.852874097	reviewed	HMGN5_MOUSE	High mobility group nucleosome-binding domain-containing protein 5 (Nucleosome-binding protein 1) (Nucleosome-binding protein 45) (NBP-45) (Protein GARP45)	Hmgn5 Garp45 Nsbp1
Q9R0P3	0.042899294	15.49990815	0.936356252	0.355345932	0.619835251	-5.853041945	reviewed	ESTD_MOUSE	S-formylglutathione hydrolase (FGH) (EC 3.1.2.12) (Esterase 10) (Esterase D) (Sid 478)	Esd Es10 Sid478
P15105	0.068816858	12.8731805	0.934667751	0.356203807	0.620987235	-5.85457143	reviewed	GLNA_MOUSE	Glutamine synthetase (GS) (EC 6.3.1.2) (Glutamate--ammonia ligase) (Palmitoyltransferase GLUL) (EC 2.3.1.225)	Glul Glns
P34928	-0.261380287	13.88399625	-0.932780107	0.357164469	0.621988674	-5.856278195	reviewed	APOC1_MOUSE	Apolipoprotein C-I (Apo-CI) (ApoC-I) (Apolipoprotein C1) [Cleaved into: Truncated apolipoprotein C-I]	Apoc1
Q8BTV2	-0.05698519	5.875919272	-0.932761822	0.357173782	0.621988674	-5.856294712	reviewed	CPSF7_MOUSE	Cleavage and polyadenylation specificity factor subunit 7	Cpsf7
Q6ZWV7	0.065689498	13.79642394	0.932254305	0.357432363	0.622094512	-5.85675303	reviewed	RL35_MOUSE	Large ribosomal subunit protein uL29 (60S ribosomal protein L35)	Rpl35
Q99N85	0.081967792	11.51381952	0.931831424	0.357647915	0.622125384	-5.857134735	reviewed	RT18A_MOUSE	Large ribosomal subunit protein mL66 (28S ribosomal protein S18-3, mitochondrial) (MRP-S18-3) (28S ribosomal protein S18a, mitochondrial) (MRP-S18-a) (Mrps18a) (S18mt-a)	Mrps18a
P23492	0.073850287	12.69905625	0.931116603	0.35801247	0.622415266	-5.857779578	reviewed	PNPH_MOUSE	Purine nucleoside phosphorylase (PNP) (EC 2.4.2.1) (Inosine phosphorylase) (Inosine-guanosine phosphorylase)	Pnp Np Pnp1
O70572	-0.070292441	11.27395607	-0.930398115	0.35837914	0.622469775	-5.858427256	reviewed	NSMA_MOUSE	Sphingomyelin phosphodiesterase 2 (EC 3.1.4.12) (Lyso-platelet-activating factor-phospholipase C) (Lyso-PAF-PLC) (Neutral sphingomyelinase) (N-SMase) (nSMase)	Smpd2
P35235-1	0.112595132	12.8745693	0.929920652	0.358622942	0.622469775	-5.8588574	NA	NA	NA	NA
Q8VD75	0.073979082	12.70860282	0.929539212	0.358817792	0.622469775	-5.859200886	reviewed	HIP1_MOUSE	Huntingtin-interacting protein 1 (HIP-1) (Huntingtin-interacting protein I) (HIP-I)	Hip1 Kiaa4113
Q99JI6	0.156586321	17.24626816	0.929504519	0.358835517	0.622469775	-5.859232121	reviewed	RAP1B_MOUSE	Ras-related protein Rap-1b (EC 3.6.5.2) (GTP-binding protein smg p21B)	Rap1b
P54775	0.049867212	13.61445645	0.928847258	0.359171436	0.622709023	-5.859823648	reviewed	PRS6B_MOUSE	26S proteasome regulatory subunit 6B (26S proteasome AAA-ATPase subunit RPT3) (CIP21) (MB67-interacting protein) (MIP224) (Proteasome 26S subunit ATPase 4) (Tat-binding protein 7) (TBP-7)	Psmc4 Tbp7
P56959	0.071069472	12.79604457	0.927952492	0.359629073	0.622921062	-5.860628287	reviewed	FUS_MOUSE	RNA-binding protein FUS (Protein pigpen)	Fus
P56873	-0.104253662	9.3632453	-0.927785047	0.359714757	0.622921062	-5.860778784	reviewed	ZNRD2_MOUSE	Protein ZNRD2 (Autoantigen p27 homolog) (Protein C184L) (Protein zinc ribbon domain type 2) (Sjoegren syndrome/scleroderma autoantigen 1 homolog) (Zinc ribbon domain-containing protein 2)	Znrd2 C184l Sssca1
P21447	0.072551241	10.09227341	0.927446688	0.35988794	0.622921062	-5.861082816	reviewed	MDR1A_MOUSE	ATP-dependent translocase ABCB1 (ATP-binding cassette sub-family B member 1A) (MDR1A) (Multidrug resistance protein 1A) (EC 7.6.2.2) (Multidrug resistance protein 3) (P-glycoprotein 3) (Phospholipid transporter ABCB1) (EC 7.6.2.1)	Abcb1a Abcb4 Mdr1a Mdr3 Pgy-3 Pgy3
P21619	0.062242509	15.28650857	0.926977189	0.360128335	0.622994287	-5.86150451	reviewed	LMNB2_MOUSE	Lamin-B2	Lmnb2
Q8C0L0	-0.056539104	12.58030344	-0.924777	0.361256288	0.624415286	-5.863477964	reviewed	TMX4_MOUSE	Thioredoxin-related transmembrane protein 4 (Thioredoxin domain-containing protein 13)	Tmx4 D2Bwg1356e Kiaa1162 Txndc13
Q8BFR5	-0.031674918	19.05843816	-0.924600558	0.361346843	0.624415286	-5.86363603	reviewed	EFTU_MOUSE	Elongation factor Tu, mitochondrial	Tufm
[truncated: 1,325 more rows]
