# Supplementary material for: A ratiometric catalog of protein isoform shifts in the cardiac fetal gene program
Source: JCI Insight. 2025 Aug 7;10(18):e184309. doi: 10.1172/jci.insight.184309 (PMC12487847; doi:10.1172/jci.insight.184309)
Supplement: Supplemental table 9 [file jciinsight-10-184309-s177.txt]

Entry	logFC	AveExpr	t	P.Value	adj.P.Val	B	GN1	GN2
Eef1a1/Eef1a2	0.579	-2.829630925	6.524966221	1.32E-07	2.31E-05	7.504379636	Eef1a1	Eef1a2
Tubb4b/Tubb2a	-0.563	3.818882603	-5.590163302	2.37E-06	1.66E-04	4.73308037	Tubb4b	Tubb2a
Ehd4/Ehd2	0.562	-0.828922165	7.601949971	5.05E-09	1.76E-06	10.63460771	Ehd4	Ehd2
Rhoa/Rhoc	0.557	3.315301646	0.974788268	0.336100467	6.48E-01	-6.04134433	Rhoa	Rhoc
Ldhb/Ldha	-0.556	0.805095718	-5.652039901	1.96E-06	1.66E-04	4.916794355	Ldhb	Ldha
Dnm1l/Dnm1l-3	-0.507	-2.370038894	-1.926334009	0.061900568	2.86E-01	-4.738516163	Dnm1l	Dnm1l-3
Pfkp/Pfkm	0.506	-3.874133385	5.28946903	6.01E-06	3.50E-04	3.841926366	Pfkp	Pfkm
Camk2d/Camk2g	0.497	1.93918263	2.478472087	0.017962569	1.50E-01	-3.664638335	Camk2d	Camk2g
Rhog/Rhoc	0.492	-0.632217647	0.806709632	0.425074514	7.13E-01	-6.188543264	Rhog	Rhoc
Tubb2a/Tubb5	0.491	-2.598299402	3.598997299	9.44E-04	1.98E-02	-0.963235413	Tubb2a	Tubb5
Aldh1b1/Aldh2	0.48	-5.094556322	5.190864953	8.15E-06	3.73E-04	3.550623904	Aldh1b1	Aldh2
Ppp2r5e/Ppp2r5a	0.477	-2.135217875	4.397905003	9.14E-05	3.54E-03	1.242819565	Ppp2r5e	Ppp2r5a
Cdc42/Rhoc	0.472	3.287887098	0.76360687	0.450023829	7.18E-01	-6.221985305	Cdc42	Rhoc
Rac1/Rhoc	0.452	3.454463065	0.742055012	0.462816527	7.31E-01	-6.238040419	Rac1	Rhoc
Vim/Prph	0.449	8.638939056	2.999622303	0.004854928	5.50E-02	-2.481623009	Vim	Prph
Myl4/Myl1	-0.428	-0.369132606	-1.077941201	0.28815329	6.15E-01	-5.93797805	Myl4	Myl1
Ndrg1/Ndrg2	0.41	-8.7090821	3.731717869	6.47E-04	1.52E-02	-0.608898427	Ndrg1	Ndrg2
Myl3/Myl1	-0.406	6.900171595	-2.389544584	0.022169084	1.61E-01	-3.851107061	Myl3	Myl1
Msn/Ezr	0.401	3.139098871	5.648494115	1.98E-06	1.66E-04	4.906265036	Msn	Ezr
Tubb6/Tubb2a	-0.399	0.467950165	-2.304802514	0.026988066	1.83E-01	-4.024200976	Tubb6	Tubb2a
Arpc1a/Arpc1b	-0.394	0.764812159	-2.99716728	0.004886291	5.50E-02	-2.487525627	Arpc1a	Arpc1b
Fkbp4/Fkbp5	-0.391	3.045905299	-3.419727408	0.001560592	2.81E-02	-1.432293282	Fkbp4	Fkbp5
Csrp2/Csrp1	0.386	-2.554294567	1.402913534	0.169116779	4.84E-01	-5.549796436	Csrp2	Csrp1
Fabp3/Fabp4	-0.378	2.303764286	-2.284925662	0.028246806	1.83E-01	-4.064135026	Fabp3	Fabp4
Ehd1/Ehd4	-0.369	-0.743513199	-5.175279102	8.55E-06	3.73E-04	3.504635682	Ehd1	Ehd4
Rap1b/Rras2	0.367	2.462271364	1.829095035	0.075588812	3.11E-01	-4.905497973	Rap1b	Rras2
Myom1/Myom1-2	0.364	-0.850859963	2.348029476	0.024423161	1.74E-01	-3.936476093	Myom1	Myom1-2
Pfkp/Pfkl	0.36	0.334754388	4.236332682	1.48E-04	4.70E-03	0.784192762	Pfkp	Pfkl
Dnaja4/Dnaja1	0.354	2.473601897	3.403637097	0.00163176	2.81E-02	-1.47381882	Dnaja4	Dnaja1
Rcn1/Rcn3	-0.352	-1.002138581	-1.457077322	0.153670034	4.45E-01	-5.476166004	Rcn1	Rcn3
Camk2d/Camk2a	0.345	4.508451832	1.66275405	0.104951987	3.66E-01	-5.174358485	Camk2d	Camk2a
Arf6/Arf4	-0.336	-2.144713108	-2.214509536	0.033140442	1.93E-01	-4.203523082	Arf6	Arf4
Kng1/Kng1-2	-0.335	-7.96883258	-1.756050722	0.087493297	3.32E-01	-5.026214255	Kng1	Kng1-2
Hars1/Hars2	0.334	3.676544223	1.877747971	0.068447572	2.97E-01	-4.822835117	Hars1	Hars2
Arf6/Arf5	-0.334	-2.276043154	-1.873792846	0.069005728	2.97E-01	-4.829621582	Arf6	Arf5
Dcn/Bgn	-0.331	0.738661545	-1.924036451	0.062197556	2.86E-01	-4.74254292	Dcn	Bgn
Dnaja1/Dnaja2	-0.314	-3.020056993	-3.063832245	0.004098964	5.26E-02	-2.326236021	Dnaja1	Dnaja2
Acsl1/Acsl6	-0.311	5.621707695	-3.127132398	0.003463608	4.65E-02	-2.171193902	Acsl1	Acsl6
Anp32a/Anp32b	0.311	0.476441933	1.860770277	0.070871099	3.02E-01	-4.851883565	Anp32a	Anp32b
Csrp2/Csrp3	0.307	-9.864386417	2.028675347	0.049856356	2.42E-01	-4.555241858	Csrp2	Csrp3
Sorbs2/Sorbs2-2	-0.305	-2.478055883	-2.125209582	0.040424793	2.20E-01	-4.375513881	Sorbs2	Sorbs2-2
Ptbp2/Ptbp1	-0.303	-3.672972787	-2.475805889	0.018077296	1.50E-01	-3.670299224	Ptbp2	Ptbp1
Stat1/Stat3	-0.294	-3.367985639	-3.050288792	0.004248516	5.26E-02	-2.359170903	Stat1	Stat3
Eml2/Eml1	-0.285	-0.015453488	-0.800889711	0.428393352	7.13E-01	-6.193162239	Eml2	Eml1
Rab1b/Rab35	0.284	2.657945738	1.321493892	0.194584622	5.11E-01	-5.655762667	Rab1b	Rab35
Coro6/Coro1c	-0.279	-2.82921654	-2.451657844	0.019147226	1.55E-01	-3.721374425	Coro6	Coro1c
Drg1/Drg2	-0.273	4.258840145	-1.717805119	0.094331163	3.47E-01	-5.087772327	Drg1	Drg2
Dpysl3/Dpysl2	0.271	-1.223286384	3.727430912	6.55E-04	1.52E-02	-0.620431757	Dpysl3	Dpysl2
Tpm1/Tpm4	-0.268	5.23023202	-1.820051007	0.076983875	3.11E-01	-4.920666444	Tpm1	Tpm4
Ywhae/Ywhah	-0.267	1.035476323	-2.568416188	0.014460861	1.33E-01	-3.471186059	Ywhae	Ywhah
Hnrnpf/Hnrnph1	0.266	0.240505641	2.828537379	0.007559471	7.35E-02	-2.8859045	Hnrnpf	Hnrnph1
Des/Prph	0.266	9.145362622	1.67657096	0.102197409	3.64E-01	-5.152852664	Des	Prph
Hk2/Hk1	-0.261	0.210442727	-4.289288322	1.26E-04	4.41E-03	0.93393503	Hk2	Hk1
Tpm2/Tpm4	-0.261	1.592142351	-2.196790101	0.034485277	1.97E-01	-4.238079962	Tpm2	Tpm4
Nudt3/Nudt4	-0.259	0.539378023	-2.289365901	0.027961135	1.83E-01	-4.055236507	Nudt3	Nudt4
Rab1a/Rab35	0.258	3.17555222	1.456518853	0.153823405	4.45E-01	-5.476937843	Rab1a	Rab35
Cbx5/Cbx1	0.255	0.811040064	1.157911123	0.254443088	5.85E-01	-5.851156793	Cbx5	Cbx1
Pspc1/Nono	-0.252	-3.919348659	-1.634069079	0.110866831	3.69E-01	-5.218519116	Pspc1	Nono
Hras/Rras2	0.25	-0.628898669	1.539942451	0.132225171	4.12E-01	-5.358751429	Hras	Rras2
Itih3/Itih1	0.246	0.91826805	3.182177533	0.002988077	4.19E-02	-2.034919325	Itih3	Itih1
Impa2/Impa1	-0.245	-0.12477966	-2.293336389	0.027707885	1.83E-01	-4.047268544	Impa2	Impa1
Kpna3/Kpna4	0.244	1.375300837	1.67610969	0.102288393	3.64E-01	-5.153573075	Kpna3	Kpna4
Calu/Rcn1	0.244	7.423639526	1.543734959	0.131304538	4.12E-01	-5.353241295	Calu	Rcn1
Dync1li1/Dync1li2	-0.241	0.843568925	-3.345276547	0.001916883	3.04E-02	-1.623599312	Dync1li1	Dync1li2
Ywhah/Ywhag	0.237	-1.277233891	4.193648925	1.68E-04	4.89E-03	0.663927923	Ywhah	Ywhag
Tagln/Tagln2	-0.236	-0.364078434	-2.069443271	0.045660743	2.36E-01	-4.480138453	Tagln	Tagln2
Idh2/Idh1	-0.234	4.778300064	-2.862692878	0.006926676	7.30E-02	-2.806363132	Idh2	Idh1
Rdx/Msn	-0.232	-1.151467919	-3.591698564	9.64E-04	1.98E-02	-0.982553265	Rdx	Msn
Hnrnph2/Hnrnph1	0.231	-0.656446623	2.414549683	0.020904055	1.55E-01	-3.799167007	Hnrnph2	Hnrnph1
Ppp1ca/Ppp1cb	0.231	-0.57944231	1.791409127	0.081546941	3.19E-01	-4.968291693	Ppp1ca	Ppp1cb
Acot2/Acot1	0.226	3.895668914	3.180483189	0.00300174	4.19E-02	-2.039133722	Acot2	Acot1
Ppif/Ppia	-0.225	-0.209129201	-2.253633783	0.03033537	1.84E-01	-4.126480682	Ppif	Ppia
Hmgb1/Hmgb2	-0.225	4.613467525	-1.837396665	0.074327239	3.11E-01	-4.891519882	Hmgb1	Hmgb2
Ywhae/Ywhaz	-0.224	0.867262626	-2.827296011	0.007583456	7.35E-02	-2.888784104	Ywhae	Ywhaz
Ralb/Rala	0.223	-1.235215731	2.091125972	0.043558038	2.34E-01	-4.439716714	Ralb	Rala
Ywhaq/Ywhae	0.22	-0.75226414	2.329702975	0.025482466	1.78E-01	-3.973814098	Ywhaq	Ywhae
Arf6/Arl1	-0.22	0.241307266	-1.635587106	0.110547083	3.69E-01	-5.216198646	Arf6	Arl1
Slc25a4/Slc25a5	-0.219	0.552698491	-1.578230184	0.123166522	3.98E-01	-5.302580677	Slc25a4	Slc25a5
Sfn/Ywhah	-0.217	-1.327031175	-1.645107093	0.108559105	3.68E-01	-5.201604099	Sfn	Ywhah
Pgam1/Bpgm	0.216	3.399329258	2.241594513	0.03117505	1.84E-01	-4.150296181	Pgam1	Bpgm
Rras2/Rras	-0.214	0.953348853	-1.764893704	0.085972952	3.30E-01	-5.011818797	Rras2	Rras
Krt2/Krt77	-0.214	0.332339408	-1.526419077	0.135550443	4.19E-01	-5.378302919	Krt2	Krt77
Pacsin2/Pacsin3	-0.211	-4.32101665	-2.537280506	0.015595153	1.40E-01	-3.538693876	Pacsin2	Pacsin3
Pgam1/Pgam2	0.208	-3.123456845	4.120443528	2.09E-04	5.60E-03	0.458606429	Pgam1	Pgam2
Fhl3/Fhl2	-0.208	-5.164866747	-1.231459429	0.22604964	5.54E-01	-5.766233568	Fhl3	Fhl2
Actbl2/Actr1b	-0.206	1.853534801	-1.136285207	0.26326447	5.85E-01	-5.875205926	Actbl2	Actr1b
Anxa1/Anxa2	0.205	-2.403170041	2.758906613	0.009020039	8.51E-02	-3.046182762	Anxa1	Anxa2
Ppa2/Ppa1	-0.204	0.650889839	-3.547594102	0.001091786	2.12E-02	-1.098898055	Ppa2	Ppa1
Rab10/Rab1b	-0.204	-2.134200977	-1.314125057	0.197027224	5.11E-01	-5.665070513	Rab10	Rab1b
Tars1/Tars2	0.202	4.316887632	2.068748162	0.045729601	2.36E-01	-4.481428841	Tars1	Tars2
Actbl2/Actr1a	-0.202	3.617617377	-0.981450776	0.332850378	6.48E-01	-6.034964584	Actbl2	Actr1a
Snx6/Snx5	0.201	-3.461162762	2.177325219	0.036018351	2.03E-01	-4.275797342	Snx6	Snx5
Prdx2/Prdx1	-0.2	0.593651351	-2.85445709	0.007074561	7.30E-02	-2.825597287	Prdx2	Prdx1
Coro1c/Coro1b	0.199	3.115948286	1.807123499	0.079015877	3.13E-01	-4.942239872	Coro1c	Coro1b
Tpm1/Tpm1-2	-0.199	6.96294364	-1.657971396	0.105919659	3.66E-01	-5.181767153	Tpm1	Tpm1-2
Eno1/Eno2	0.197	5.353253846	0.62327949	0.536987733	7.78E-01	-6.318492615	Eno1	Eno2
Ywhaz/Ywhag	0.195	-1.109020194	3.390556962	0.001691895	2.81E-02	-1.507503066	Ywhaz	Ywhag
Rap1b/Rap1a	0.195	0.091230911	1.33343529	0.190675553	5.11E-01	-5.640578945	Rap1b	Rap1a
Pitpnb/Pitpna	-0.194	-2.046287656	-2.049198053	0.047703923	2.38E-01	-4.517581764	Pitpnb	Pitpna
Ehd1/Ehd2	0.193	-1.572435365	3.275109223	0.002322903	3.52E-02	-1.801898731	Ehd1	Ehd2
Ap2b1/Ap1b1	0.193	2.887599941	3.039860907	0.00436716	5.26E-02	-2.384471498	Ap2b1	Ap1b1
Sptbn1/Sptbn1-2	-0.193	2.272164339	-1.47675421	0.148343145	4.39E-01	-5.448804005	Sptbn1	Sptbn1-2
Ywhaq/Ywhag	0.19	-0.994021709	2.260206739	0.029885529	1.84E-01	-4.113438051	Ywhaq	Ywhag
Cfl2/Cfl1	-0.188	0.888013417	-2.434516547	0.019941352	1.55E-01	-3.75741413	Cfl2	Cfl1
Eif4a2/Eif4a1	-0.187	-0.606926316	-1.816984927	0.07746176	3.11E-01	-4.925794665	Eif4a2	Eif4a1
Ppic/Ppib	0.187	-7.268838102	1.735566794	0.091101961	3.38E-01	-5.059326269	Ppic	Ppib
Vim/Des	0.183	-0.506423566	1.226686543	0.227817734	5.54E-01	-5.771890703	Vim	Des
Nme3/Nme2	0.179	-8.226719483	1.540861968	0.132001481	4.12E-01	-5.357416551	Nme3	Nme2
Rab10/Rab1a	-0.178	-2.651807459	-1.517489472	0.137782797	4.22E-01	-5.391130033	Rab10	Rab1a
Capza2/Capza1	-0.176	2.905183921	-2.249900733	0.030593542	1.84E-01	-4.133875454	Capza2	Capza1
Pura/Purb	-0.176	2.660255872	-1.878812627	0.068297987	2.97E-01	-4.821006306	Pura	Purb
Sfn/Ywhaz	-0.174	-1.495244872	-1.648747715	0.107806694	3.68E-01	-5.196003649	Sfn	Ywhaz
Homer2/Homer1	-0.173	-1.181706004	-2.42354468	0.020465255	1.55E-01	-3.780387924	Homer2	Homer1
Rap1a/Rras2	0.173	2.371040453	1.144581903	0.25985452	5.85E-01	-5.866029361	Rap1a	Rras2
Immt/Immt-3	-0.172	4.034687992	-1.454386233	0.154410195	4.45E-01	-5.479882841	Immt	Immt-3
Klc1/Klc4	-0.172	1.402195188	-1.342889366	0.187623653	5.11E-01	-5.628470277	Klc1	Klc4
Asph/Asph-2	0.172	-1.671265743	1.075830131	0.289083873	6.15E-01	-5.940191349	Asph	Asph-2
Ywhaq/Sfn	0.17	1.610243358	1.357951846	0.182839065	5.06E-01	-5.609018895	Ywhaq	Sfn
Rdx/Ezr	0.169	1.987630952	2.519025449	0.016297543	1.42E-01	-3.578009264	Rdx	Ezr
Anp32e/Anp32b	0.169	-2.460056147	1.193261783	0.240488061	5.75E-01	-5.81094108	Anp32e	Anp32b
Pon3/Pon2	0.168	3.491215374	1.139625357	0.261887815	5.85E-01	-5.871519013	Pon3	Pon2
Pcbp2/Pcbp1	-0.168	-1.113874497	-0.897299123	0.375457152	6.79E-01	-6.11250693	Pcbp2	Pcbp1
Coro6/Coro1a	-0.166	2.611789553	-1.603534253	0.117461545	3.87E-01	-5.264800301	Coro6	Coro1a
Mapk1/Mapk3	0.166	1.267676132	1.547776523	0.13032915	4.12E-01	-5.347356268	Mapk1	Mapk3
Tubb6/Tubb4b	0.165	-3.350932437	1.035721533	0.307165409	6.28E-01	-5.981468067	Tubb6	Tubb4b
Hspa2/Hspa8	0.164	-5.631628631	1.030397657	0.309622943	6.28E-01	-5.986836106	Hspa2	Hspa8
Cbx1/Cbx3	-0.162	-2.052667918	-0.780020231	0.440422735	7.18E-01	-6.209459828	Cbx1	Cbx3
Hspa5/Hspa8	0.161	-1.670241404	2.06313951	0.046288541	2.36E-01	-4.491828204	Hspa5	Hspa8
Tars1/Tars3	0.161	2.260928717	1.309951482	0.198421004	5.11E-01	-5.670321361	Tars1	Tars3
Akt1/Akt2	-0.16	-1.317281479	-1.885544001	0.06735869	2.97E-01	-4.80942387	Akt1	Akt2
Gdi2/Gdi1	0.155	2.679599128	2.852579769	0.007108682	7.30E-02	-2.829976808	Gdi2	Gdi1
Ppp6c/Ppp2ca	-0.153	-6.046261137	-1.176351596	0.247091913	5.85E-01	-5.83031808	Ppp6c	Ppp2ca
Rap1b/Rras	0.153	3.415620216	0.86394861	0.393274751	6.90E-01	-6.141401923	Rap1b	Rras
Rab2a/Rab14	-0.152	-0.657102332	-2.042035595	0.048445705	2.38E-01	-4.530759207	Rab2a	Rab14
Camk2g/Camk2a	-0.152	2.569269202	-1.316818583	0.196131683	5.11E-01	-5.661673695	Camk2g	Camk2a
Krt1/Krt77	-0.152	-0.955440459	-0.85668127	0.397227081	6.90E-01	-6.147559192	Krt1	Krt77
Tmod1/Tmod3	-0.151	3.827329833	-1.78713398	0.082247267	3.19E-01	-4.975346351	Tmod1	Tmod3
Hnrnpa1/Hnrnpa2b1	-0.151	-4.593300523	-1.174338144	0.247886949	5.85E-01	-5.832608212	Hnrnpa1	Hnrnpa2b1
Ctnna1/Ctnna3	0.149	1.473249605	2.06022682	0.046581167	2.36E-01	-4.497220063	Ctnna1	Ctnna3
Cpt1a/Cpt1b	0.149	-5.647429747	1.225444928	0.228279362	5.54E-01	-5.773359037	Cpt1a	Cpt1b
Lypla2/Lypla1	0.147	-3.464905332	2.004526079	0.052497338	2.51E-01	-4.599171846	Lypla2	Lypla1
Pfkl/Pfkm	0.146	-4.208887773	2.430104983	0.02015052	1.55E-01	-3.766660328	Pfkl	Pfkm
Akr1b8/Akr1b7	0.144	0.395596322	0.945960046	0.350407737	6.56E-01	-6.068473646	Akr1b8	Akr1b7
Anp32e/Anp32a	-0.142	-2.936498081	-1.335376864	0.1900457	5.11E-01	-5.638098512	Anp32e	Anp32a
Nln/Thop1	-0.142	-0.137628674	-1.158996159	0.254006203	5.85E-01	-5.849939094	Nln	Thop1
Cdc42/Cdc42-1	0.14	4.257555043	1.033072641	0.308386467	6.28E-01	-5.984142189	Cdc42	Cdc42-1
Spta1/Sptan1	-0.139	-2.939423376	-1.948164329	0.059139199	2.79E-01	-4.700061896	Spta1	Sptan1
Cav1/Cav3	0.139	3.579236448	0.566637997	0.574438418	8.01E-01	-6.352035996	Cav1	Cav3
Gnai2/Gnao1	-0.137	3.630998799	-1.121055238	0.26960747	5.89E-01	-5.891889347	Gnai2	Gnao1
Arhgdib/Arhgdia	0.136	-3.225323606	2.127156019	0.040252021	2.20E-01	-4.371823111	Arhgdib	Arhgdia
Ywhae/Ywhab	-0.135	1.769534852	-1.73883683	0.090517648	3.38E-01	-5.054062249	Ywhae	Ywhab
Ckmt2/Ckb	-0.134	4.749999413	-1.675861021	0.10233747	3.64E-01	-5.153961378	Ckmt2	Ckb
Txnrd3/Txnrd1	-0.134	-4.428840786	-1.222129781	0.229515323	5.54E-01	-5.777272836	Txnrd3	Txnrd1
Lcp1/Pls3	-0.134	-1.251772693	-1.023290547	0.312924665	6.28E-01	-5.993961547	Lcp1	Pls3
Sfxn1/Sfxn3	-0.133	-2.504404507	-1.594662479	0.119436663	3.90E-01	-5.278105639	Sfxn1	Sfxn3
Ywhab/Ywhah	-0.132	-0.734058529	-1.150684508	0.257366751	5.85E-01	-5.859239992	Ywhab	Ywhah
Eif4a2/Eif4a3	-0.126	-1.045814908	-1.497403365	0.1429121	4.30E-01	-5.419741271	Eif4a2	Eif4a3
Hnrnpa1/Hnrnpa3	-0.124	-3.054992817	-0.654340451	0.517006571	7.56E-01	-6.298771762	Hnrnpa1	Hnrnpa3
Snx2/Snx1	0.122	4.215919539	1.896128306	0.065904152	2.97E-01	-4.79114337	Snx2	Snx1
Akr1b1/Akr1b7	0.121	4.175119575	0.810743166	0.422783575	7.13E-01	-6.185323137	Akr1b1	Akr1b7
Tln2/Tln1	-0.12	-0.823201957	-2.247199005	0.030781613	1.84E-01	-4.139221554	Tln2	Tln1
Btf3/Btf3l4	0.12	2.507237319	1.398200994	0.170516199	4.84E-01	-5.556084853	Btf3	Btf3l4
Ddah1/Ddah2	-0.12	-0.674298928	-0.856198379	0.397490582	6.90E-01	-6.147966554	Ddah1	Ddah2
Stoml3/Stom	0.119	-7.957630635	0.933607605	0.356659607	6.62E-01	-6.079861159	Stoml3	Stom
Dynll1/Dynll2	0.118	-2.738833023	1.371299071	0.178678539	4.99E-01	-5.591619204	Dynll1	Dynll2
Rap1b/Hras	0.118	3.091170033	0.692906449	0.492766635	7.47E-01	-6.272984294	Rap1b	Hras
Ctnnb1/Jup	0.117	1.517205182	1.824194309	0.076342071	3.11E-01	-4.913725108	Ctnnb1	Jup
Actn1/Actn4	-0.116	-3.278778981	-1.070595383	0.291400501	6.16E-01	-5.945662049	Actn1	Actn4
Arl1/Arf4	-0.116	-2.386020374	-0.88978673	0.379424705	6.79E-01	-6.119107064	Arl1	Arf4
Ensa/Arpp19	-0.116	0.773677201	-0.656556009	0.515596799	7.56E-01	-6.297329301	Ensa	Arpp19
Strn4/Strn3	0.114	-0.998561388	1.011383352	0.318510294	6.32E-01	-6.005795193	Strn4	Strn3
Arf5/Arl1	0.114	2.517350419	0.777076681	0.442135527	7.18E-01	-6.211725082	Arf5	Arl1
Stk39/Oxsr1	0.114	-1.821153911	0.768124166	0.447369154	7.18E-01	-6.218563731	Stk39	Oxsr1
Eno3/Eno2	0.114	7.378838825	0.35712944	0.723057541	8.78E-01	-6.448707589	Eno3	Eno2
Coro1c/Coro1a	0.113	5.441006093	1.055742931	0.298044063	6.23E-01	-5.96104767	Coro1c	Coro1a
Hsp90aa1/Hsp90ab1	0.112	-1.926492568	1.665983496	0.104302717	3.66E-01	-5.16934552	Hsp90aa1	Hsp90ab1
Yes1/Fyn	-0.112	5.59318832	-0.730626339	0.469685191	7.34E-01	-6.246373426	Yes1	Fyn
Vdac1/Vdac3	-0.109	2.353410441	-1.353199476	0.184338376	5.07E-01	-5.615177146	Vdac1	Vdac3
Celf1/Celf2	-0.109	4.750311502	-1.294360664	0.203694074	5.19E-01	-5.689802175	Celf1	Celf2
Nucb2/Nucb1	-0.108	-5.900496103	-1.136256098	0.26327649	5.85E-01	-5.875238012	Nucb2	Nucb1
Calu/Rcn3	-0.108	6.421500945	-0.577640369	0.5670639	8.01E-01	-6.345765465	Calu	Rcn3
Actn2/Actn4	-0.107	2.858331243	-1.500028184	0.142233262	4.30E-01	-5.416021465	Actn2	Actn4
Vdac1/Vdac2	-0.107	1.456386113	-1.307881091	0.1991152	5.11E-01	-5.672920527	Vdac1	Vdac2
Capn2/Capn1	0.107	-0.264080577	1.168194206	0.25032448	5.85E-01	-5.839573974	Capn2	Capn1
Krt2/Krt76	-0.107	3.650316795	-0.814791171	0.420492007	7.13E-01	-6.182075898	Krt2	Krt76
Krt76/Krt77	-0.106	-3.317977386	-0.767273973	0.447868076	7.18E-01	-6.219209192	Krt76	Krt77
Adh1/Adh5	-0.105	-2.898986752	-1.22918393	0.226891312	5.54E-01	-5.768933154	Adh1	Adh5
Ywhab/Ywhag	0.105	-2.01129242	1.029678493	0.309955948	6.28E-01	-5.987559238	Ywhab	Ywhag
Rac1/Rhoa	-0.105	0.139161419	-0.697085624	0.490178493	7.47E-01	-6.270103501	Rac1	Rhoa
Inhca/Ltf	-0.105	6.286822446	-0.550626067	0.585254435	8.01E-01	-6.360949941	Inhca	Ltf
Myh11/Myh9	-0.104	1.123459203	-1.220317574	0.230193047	5.54E-01	-5.779408173	Myh11	Myh9
Rad23b/Rad23a	-0.104	-0.078757052	-0.885900379	0.381487725	6.79E-01	-6.12250065	Rad23b	Rad23a
Gnb1/Gnb2	0.102	-0.771376535	1.380290101	0.175917509	4.95E-01	-5.579812051	Gnb1	Gnb2
Sorbs1/Sorbs1-3	0.101	-2.332082022	0.898019421	0.375078145	6.79E-01	-6.111871313	Sorbs1	Sorbs1-3
Myh11/Myh10	-0.1	0.42136712	-0.950388257	0.348184243	6.56E-01	-6.064356689	Myh11	Myh10
Arpc5/Arpc5l	0.099	-0.247955769	1.157189333	0.254734016	5.85E-01	-5.851966249	Arpc5	Arpc5l
Cfl1/Dstn	0.099	0.539168262	0.910388547	0.368608209	6.77E-01	-6.100880356	Cfl1	Dstn
Sptan1/Sptan1-2	0.098	9.041868761	1.12203809	0.269194861	5.89E-01	-5.890819025	Sptan1	Sptan1-2
Ckb/Ckm	0.096	-5.48199317	0.821641795	0.416631234	7.13E-01	-6.176544958	Ckb	Ckm
Atp2a2/Atp2a2-2	-0.095	-2.113853047	-0.821332745	0.416804934	7.13E-01	-6.176795434	Atp2a2	Atp2a2-2
Pmpcb/Uqcrc1	0.094	-5.812780265	1.277401737	0.209549756	5.26E-01	-5.710751287	Pmpcb	Uqcrc1
Gnao1/Gnaq	0.094	1.238209414	1.021397498	0.313808169	6.28E-01	-5.995851636	Gnao1	Gnaq
Sptbn1/Sptb	0.093	1.573182787	1.099347308	0.278836027	6.01E-01	-5.915306072	Sptbn1	Sptb
Cbx5/Cbx3	0.093	-1.241627854	0.775291977	0.443175941	7.18E-01	-6.213094497	Cbx5	Cbx3
Tubb6/Tubb5	0.093	-2.130349237	0.763074947	0.450337035	7.18E-01	-6.222386919	Tubb6	Tubb5
Ywhaz/Ywhab	0.089	0.902272226	0.975356492	0.33582245	6.48E-01	-6.040801829	Ywhaz	Ywhab
Cfl2/Dstn	-0.089	1.42718168	-0.958000087	0.34438407	6.54E-01	-6.057237191	Cfl2	Dstn
Eef1d/Eef1d-2	0.088	7.056488203	0.589382593	0.559245968	8.01E-01	-6.338942752	Eef1d	Eef1d-2
Anxa5/Anxa4	-0.087	2.23685743	-1.065904785	0.293487332	6.17E-01	-5.950542816	Anxa5	Anxa4
Coro1b/Coro1a	-0.086	2.325057807	-1.019586265	0.314655089	6.28E-01	-5.997656948	Coro1b	Coro1a
Klhl41/Klhl40	-0.086	3.334690649	-0.789825547	0.434745887	7.18E-01	-6.201854312	Klhl41	Klhl40
Atp1a1/Atp1a2	0.085	1.440462105	1.490431397	0.144727789	4.32E-01	-5.429593821	Atp1a1	Atp1a2
Sfn/Ywhab	-0.085	-0.592972646	-0.977863229	0.334597811	6.48E-01	-6.038404989	Sfn	Ywhab
Fxr1/Fxr2	-0.085	4.246132845	-0.956946777	0.344908281	6.54E-01	-6.058225589	Fxr1	Fxr2
Ywhaq/Ywhab	0.085	1.017270711	0.891585828	0.378472101	6.79E-01	-6.11753127	Ywhaq	Ywhab
Cdc42/Rhoa	-0.085	-0.027414548	-0.555336314	0.582062457	8.01E-01	-6.358353783	Cdc42	Rhoa
Myh6/Myh4	-0.085	10.64525022	-0.315311127	0.754326434	8.86E-01	-6.462797196	Myh6	Myh4
Slc25a13/Slc25a12	-0.084	-0.614486758	-1.282497621	0.20777702	5.25E-01	-5.704482879	Slc25a13	Slc25a12
Vapa/Vapb	0.084	-0.531559893	1.119989481	0.270055394	5.89E-01	-5.893048964	Vapa	Vapb
Eno1/Eno3	0.083	-2.025584979	1.315782906	0.196475656	5.11E-01	-5.662980538	Eno1	Eno3
Myh6/Myh3	-0.083	5.589184898	-0.553215668	0.583498499	8.01E-01	-6.359525314	Myh6	Myh3
Myh7/Myh4	-0.083	4.634644011	-0.389488455	0.699184803	8.77E-01	-6.436611233	Myh7	Myh4
Rbm3/Cirbp	0.082	1.713740309	0.962827204	0.341988491	6.54E-01	-6.052694345	Rbm3	Cirbp
Flnc/Flna	0.081	3.512745032	1.104449803	0.276646954	6.00E-01	-5.909840341	Flnc	Flna
Psmb10/Psmb7	0.081	-1.226032709	0.914868204	0.366282974	6.76E-01	-6.096864421	Psmb10	Psmb7
Myh3/Myh7	0.081	0.421421315	0.314492852	0.754942691	8.86E-01	-6.463055516	Myh3	Myh7
Rab10/Rab35	0.08	0.523744761	0.575493316	0.56849928	8.01E-01	-6.346998421	Rab10	Rab35
Csrp3/Csrp1	0.08	7.31009185	0.33971556	0.736023575	8.79E-01	-6.454786322	Csrp3	Csrp1
Coro6/Coro1b	-0.079	0.286731746	-0.873442464	0.388149062	6.88E-01	-6.13328312	Coro6	Coro1b
Rap1a/Hras	-0.077	2.999939122	-0.624015563	0.536509586	7.78E-01	-6.318036123	Rap1a	Hras
Vps26b/Vps26a	0.076	-6.316120104	0.454719034	0.652012277	8.52E-01	-6.409070183	Vps26b	Vps26a
Gstm5/Gstm1	-0.075	-4.140700449	-0.525168106	0.602651397	8.18E-01	-6.374605108	Gstm5	Gstm1
Lims2/Lims1	0.073	-0.106771556	0.799809501	0.42901107	7.13E-01	-6.194015998	Lims2	Lims1
Gnao1/Gna11	0.073	0.127873783	0.714959188	0.479195893	7.43E-01	-6.257592789	Gnao1	Gna11
Nap1l1/Nap1l4	-0.073	-1.601521917	-0.574199836	0.569364889	8.01E-01	-6.347739034	Nap1l1	Nap1l4
Tubb4b/Tubb5	-0.072	1.220583201	-0.680124002	0.500729885	7.47E-01	-6.281690799	Tubb4b	Tubb5
Bzw2/Bzw1	-0.072	2.305022037	-0.657708604	0.514864219	7.56E-01	-6.296577012	Bzw2	Bzw1
Cand1/Cand2	-0.071	-1.933659382	-0.977938837	0.334560921	6.48E-01	-6.038332606	Cand1	Cand2
Mfn2/Mfn1	-0.068	-3.312118486	-0.943466553	0.351663889	6.56E-01	-6.070783828	Mfn2	Mfn1
Ddx3y/Ddx3x	-0.067	-0.527463713	-0.693328632	0.492504833	7.47E-01	-6.272694039	Ddx3y	Ddx3x
Tst/Mpst	0.066	1.396631092	0.886269725	0.381291355	6.79E-01	-6.122178746	Tst	Mpst
Myh14/Myh9	-0.066	-2.451494723	-0.680418299	0.500545747	7.47E-01	-6.281492121	Myh14	Myh9
Rhog/Rhoa	-0.065	-3.947519293	-0.446947657	0.657561501	8.53E-01	-6.412572315	Rhog	Rhoa
Cycs/Cyct	-0.065	10.8364439	-0.427243346	0.671719363	8.61E-01	-6.421184296	Cycs	Cyct
Copg2/Copg1	-0.064	-3.050643219	-1.029858555	0.309872548	6.28E-01	-5.987378228	Copg2	Copg1
Gnai2/Gna11	-0.064	3.758872582	-0.525625939	0.602336399	8.18E-01	-6.374365152	Gnai2	Gna11
Idh3a/Idh3a-2	0.064	6.102579897	0.264078911	0.793208834	8.94E-01	-6.477682032	Idh3a	Idh3a-2
Myh14/Myh10	-0.063	-3.153586806	-0.503271145	0.617806249	8.23E-01	-6.385841028	Myh14	Myh10
Pgm5/Pgm1	0.062	-2.850196004	0.787391309	0.436151084	7.18E-01	-6.203750997	Pgm5	Pgm1
Krt2/Krt1	-0.062	1.287779868	-0.386859498	0.701113177	8.77E-01	-6.437632799	Krt2	Krt1
Eif4a3/Eif4a1	-0.061	0.438888592	-0.858035044	0.396488948	6.90E-01	-6.146415985	Eif4a3	Eif4a1
Hspa4l/Hsph1	0.06	2.373220572	0.834970658	0.409182237	7.07E-01	-6.165656024	Hspa4l	Hsph1
Tmed9/Tmed4	0.06	0.220070925	0.668478826	0.508046065	7.55E-01	-6.289485152	Tmed9	Tmed4
Pdk1/Pdk2	-0.059	-1.584832996	-0.711641814	0.481223658	7.43E-01	-6.259938076	Pdk1	Pdk2
Ttn/Ttn-3	0.059	5.310880159	0.687376828	0.496202795	7.47E-01	-6.276770058	Ttn	Ttn-3
Hnrnpd/Hnrnpab	-0.057	1.084502457	-0.458548929	0.649284845	8.52E-01	-6.40732231	Hnrnpd	Hnrnpab
Acp1/Acp1-2	0.055	2.627684532	0.335984606	0.738811941	8.79E-01	-6.456049441	Acp1	Acp1-2
Map2k2/Map2k1	-0.054	-3.650548174	-0.449584031	0.655676749	8.53E-01	-6.411390936	Map2k2	Map2k1
Parvb/Parva	0.053	0.387852224	0.736014155	0.466439808	7.33E-01	-6.242460629	Parvb	Parva
Ppm1a/Ppm1b	0.053	0.049821001	0.568075282	0.573472374	8.01E-01	-6.351223574	Ppm1a	Ppm1b
Flnb/Flnc	-0.052	-4.890409118	-0.805404739	0.425817272	7.13E-01	-6.189581696	Flnb	Flnc
Rps27l/Rps27	-0.051	6.418978304	-0.652738565	0.518027154	7.56E-01	-6.29981172	Rps27l	Rps27
Crk/Crkl	0.05	-1.117426257	0.596321706	0.554651682	8.00E-01	-6.33484755	Crk	Crkl
Sfn/Ywhae	0.05	-2.362507498	0.556552687	0.581239539	8.01E-01	-6.35767982	Sfn	Ywhae
Gstm5/Gstm2	-0.05	-2.543152135	-0.456488253	0.650751734	8.52E-01	-6.408264554	Gstm5	Gstm2
Stx12/Stx7	0.049	1.593577282	0.742277708	0.462683268	7.31E-01	-6.237876798	Stx12	Stx7
Septin11/Septin8	0.047	1.789784577	0.564136865	0.576121416	8.01E-01	-6.353444934	Septin11	Septin8
Ywhaq/Ywhah	-0.047	0.283212182	-0.558465788	0.57994641	8.01E-01	-6.356616886	Ywhaq	Ywhah
Anxa5/Anxa3	-0.045	2.87475001	-0.698592985	0.489246864	7.47E-01	-6.269060309	Anxa5	Anxa3
Cnn3/Cnn2	0.045	-0.648894032	0.506713243	0.615412488	8.23E-01	-6.384106029	Cnn3	Cnn2
Krt1/Krt76	-0.045	2.362536927	-0.368964945	0.714291819	8.78E-01	-6.444403956	Krt1	Krt76
Rock1/Rock2	0.045	-4.870185367	0.332414713	0.741483291	8.79E-01	-6.457245056	Rock1	Rock2
Pdlim5/Pdlim5-3	-0.045	1.522505874	-0.27683054	0.783476512	8.94E-01	-6.474222171	Pdlim5	Pdlim5-3
Ywhaz/Ywhah	-0.043	0.168213697	-0.680831426	0.500287322	7.47E-01	-6.28121308	Ywhaz	Ywhah
Gnai2/Gnaq	-0.043	4.869208213	-0.348756683	0.729281674	8.78E-01	-6.451667963	Gnai2	Gnaq
Anxa4/Anxa3	0.042	0.63789258	0.424313198	0.673835283	8.61E-01	-6.422432134	Anxa4	Anxa3
Rap1a/Rras	-0.041	3.324389306	-0.442665883	0.66062739	8.54E-01	-6.414476369	Rap1a	Rras
Dnaja4/Dnaja2	0.04	-0.546455096	0.728009589	0.471266085	7.34E-01	-6.248263724	Dnaja4	Dnaja2
Cox7a2/Cox7a1	-0.04	-2.761949991	-0.46379424	0.645557372	8.52E-01	-6.404904968	Cox7a2	Cox7a1
Serpina1b/Serpina1d	-0.04	1.446524631	-0.435152042	0.666021883	8.58E-01	-6.41777386	Serpina1b	Serpina1d
Tars3/Tars2	0.04	2.055958915	0.400466187	0.691154445	8.74E-01	-6.432271367	Tars3	Tars2
Clic4/Clic1	-0.04	1.721218711	-0.344476629	0.7324706	8.78E-01	-6.45315433	Clic4	Clic1
Rhog/Rac1	0.04	-4.086680713	0.299075403	0.766583792	8.86E-01	-6.467797811	Rhog	Rac1
Sar1a/Sar1b	-0.038	-1.583460105	-0.388266667	0.70008075	8.77E-01	-6.437086851	Sar1a	Sar1b
Ckmt2/Ckm	-0.038	-0.731993757	-0.373213874	0.71115442	8.78E-01	-6.442824992	Ckmt2	Ckm
Hsph1/Hspa4	-0.037	-3.258692314	-0.478344246	0.635266381	8.43E-01	-6.398057345	Hsph1	Hspa4
Myh11/Myh14	-0.037	3.574953926	-0.372276638	0.711846038	8.78E-01	-6.443174825	Myh11	Myh14
Gsk3b/Gsk3a	-0.036	1.599790551	-0.518226514	0.607436783	8.21E-01	-6.378218053	Gsk3b	Gsk3a
Pdk2/Pdk3	0.036	4.653478961	0.304958312	0.762135196	8.86E-01	-6.466016243	Pdk2	Pdk3
Hras/Rras	0.036	0.324450183	0.273063813	0.786347768	8.94E-01	-6.475261092	Hras	Rras
Hnrnph2/Hnrnpf	-0.035	-0.896952264	-0.413649746	0.681558188	8.65E-01	-6.426901511	Hnrnph2	Hnrnpf
Ak3/Ak4	0.035	2.032910912	0.366451431	0.716150168	8.78E-01	-6.445329568	Ak3	Ak4
Rab5c/Rab5b	0.034	-0.709369132	0.511396245	0.612162596	8.22E-01	-6.381726832	Rab5c	Rab5b
Rab5a/Rab5c	-0.032	1.882830105	-0.515979031	0.608989928	8.21E-01	-6.379377671	Rab5a	Rab5c
Cnn1/Cnn3	-0.032	2.349449973	-0.220442537	0.826758529	9.13E-01	-6.488291674	Cnn1	Cnn3
Scamp1/Scamp3	0.031	0.021558973	0.330838909	0.7426635	8.79E-01	-6.45776878	Scamp1	Scamp3
Flnb/Flna	0.029	-1.377664086	0.586816837	0.560949578	8.01E-01	-6.34044506	Flnb	Flna
Ywhae/Ywhag	-0.029	-0.241757569	-0.355399085	0.724342303	8.78E-01	-6.449325111	Ywhae	Ywhag
Dnajb4/Dnajb1	-0.028	5.899229102	-0.301941572	0.764415412	8.86E-01	-6.466934139	Dnajb4	Dnajb1
Slc12a4/Slc12a7	0.028	-5.369276246	0.24446152	0.808246466	9.04E-01	-6.482687421	Slc12a4	Slc12a7
Mff/Mff-2	0.028	1.664328358	0.239870778	0.811776393	9.05E-01	-6.483803183	Mff	Mff-2
Arfgap3/Arfgap2	0.027	-2.569672011	0.197007982	0.844917434	9.30E-01	-6.493202891	Arfgap3	Arfgap2
Hnrnpa2b1/Hnrnpa3	0.027	1.538307706	0.163305308	0.871181553	9.44E-01	-6.499301144	Hnrnpa2b1	Hnrnpa3
Ap2a2/Ap2a1	-0.026	-0.699282379	-0.362657722	0.718958335	8.78E-01	-6.446714725	Ap2a2	Ap2a1
Rab1a/Rab1b	-0.026	0.517606482	-0.302520094	0.763977968	8.86E-01	-6.466758817	Rab1a	Rab1b
Usp13/Usp5	0.026	-4.166244658	0.269362734	0.789171934	8.94E-01	-6.4762681	Usp13	Usp5
Mapre1/Mapre3	-0.025	0.085675785	-0.351918093	0.726929335	8.78E-01	-6.450558371	Mapre1	Mapre3
Gstm1/Gstm2	0.024	1.597548314	0.23226743	0.817631524	9.09E-01	-6.485604768	Gstm1	Gstm2
Hspa4l/Hspa4	0.023	-0.885471743	0.42058269	0.676533052	8.62E-01	-6.424008512	Hspa4l	Hspa4
Akr1b8/Akr1b1	0.023	-3.779523253	0.370398015	0.713233078	8.78E-01	-6.443873411	Akr1b8	Akr1b1
Cap2/Cap1	-0.023	-0.117944728	-0.353195543	0.725979571	8.78E-01	-6.450107191	Cap2	Cap1
Scrn3/Scrn2	0.022	-0.027155032	0.263667521	0.793523385	8.94E-01	-6.477790948	Scrn3	Scrn2
Ddx17/Ddx5	-0.022	-2.254573163	-0.260010393	0.796321173	8.94E-01	-6.478751739	Ddx17	Ddx5
Pdk1/Pdk3	-0.022	3.068645965	-0.259723606	0.796540688	8.94E-01	-6.478826518	Pdk1	Pdk3
Pkm/Pkm-2	-0.022	-3.777595545	-0.119705831	0.905374571	9.65E-01	-6.505499761	Pkm	Pkm-2
Myl4/Myl3	-0.022	-7.269304201	-0.053699595	0.957468208	9.92E-01	-6.511251545	Myl4	Myl3
G3bp2/G3bp1	-0.021	0.333066906	-0.277391788	0.783048952	8.94E-01	-6.474066157	G3bp2	G3bp1
Gna11/Gnaq	0.021	1.110335631	0.223096327	0.824708039	9.13E-01	-6.487700849	Gna11	Gnaq
Sfn/Ywhag	0.021	-2.604265067	0.190524815	0.849956743	9.33E-01	-6.494464421	Sfn	Ywhag
Cdc42/Rac1	0.02	-0.166575967	0.175243996	0.861859307	9.40E-01	-6.497271178	Cdc42	Rac1
Gpd1/Gpd1l	0.019	0.597105543	0.304936029	0.76215203	8.86E-01	-6.466023056	Gpd1	Gpd1l
Rbbp7/Rbbp4	-0.019	1.676818386	-0.186234551	0.853295055	9.34E-01	-6.495276084	Rbbp7	Rbbp4
Cdc42/Rhog	-0.019	3.920104745	-0.165041227	0.86982488	9.44E-01	-6.499014863	Cdc42	Rhog
Tom1l2/Tom1	-0.018	-1.070884431	-0.277585624	0.782901303	8.94E-01	-6.474012202	Tom1l2	Tom1
Obscn/Obscn-3	-0.017	2.93312643	-0.133214186	0.894757887	9.62E-01	-6.503783236	Obscn	Obscn-3
Tuba8/Tuba4a	0.013	-1.003632566	0.137361847	0.891501938	9.62E-01	-6.503219431	Tuba8	Tuba4a
Cnn1/Cnn2	0.013	1.700555941	0.095663821	0.92431241	9.74E-01	-6.508101549	Cnn1	Cnn2
Dcxr/Cbr2	-0.013	-3.757499347	-0.093894577	0.925707946	9.74E-01	-6.508270081	Dcxr	Cbr2
Ybx3/Ybx1	-0.013	-1.471356542	-0.086703508	0.931382484	9.76E-01	-6.50892271	Ybx3	Ybx1
Actn2/Actn1	0.01	6.137110225	0.079144932	0.937350939	9.79E-01	-6.509552691	Actn2	Actn1
Fubp1/Khsrp	-0.009	1.608836682	-0.132341992	0.895442803	9.62E-01	-6.503899599	Fubp1	Khsrp
Usp15/Usp4	0.008	2.110271535	0.117598436	0.907032487	9.65E-01	-6.50575103	Usp15	Usp4
Pgam2/Bpgm	0.008	6.522786103	0.095335075	0.924571699	9.74E-01	-6.508133102	Pgam2	Bpgm
Tpm1/Tpm2	-0.008	3.638089669	-0.042344862	0.966455257	9.93E-01	-6.511799671	Tpm1	Tpm2
Lmnb1/Lmnb2	-0.007	0.052938696	-0.119240149	0.905740893	9.65E-01	-6.505555669	Lmnb1	Lmnb2
Tacc2/Tacc2-4	-0.007	3.644735716	-0.065387223	0.948223569	9.85E-01	-6.510552015	Tacc2	Tacc2-4
Pygm/Pygb	-0.005	1.066596987	-0.09299298	0.926419194	9.74E-01	-6.508354754	Pygm	Pygb
Ywhaq/Ywhaz	-0.004	0.114998485	-0.06755533	0.946509407	9.85E-01	-6.510407154	Ywhaq	Ywhaz
Actr1b/Actr1a	0.004	1.764082576	0.034453128	0.972704096	9.93E-01	-6.512104295	Actr1b	Actr1a
Myh9/Myh10	0.004	-0.702092083	0.033390971	0.973545277	9.93E-01	-6.512140514	Myh9	Myh10
Prkacb/Prkaca	-0.003	-1.549720091	-0.038398091	0.969580149	9.93E-01	-6.511959843	Prkacb	Prkaca
Vdac3/Vdac2	0.003	-0.897024328	0.037115795	0.970595527	9.93E-01	-6.512008512	Vdac3	Vdac2
Hspa2/Hspa5	0.003	-3.961387227	0.018466287	0.985367743	9.95E-01	-6.512529529	Hspa2	Hspa5
Rab5a/Rab5b	0.002	1.173460974	0.029492446	0.976632987	9.94E-01	-6.512263735	Rab5a	Rab5b
Stt3a/Stt3b	-0.002	-0.479493402	-0.012104689	0.990408206	9.95E-01	-6.512627282	Stt3a	Stt3b
Myh6/Myh7	-0.002	6.010606212	-0.008539504	0.993233185	9.95E-01	-6.512664277	Myh6	Myh7
Myh3/Myh4	-0.002	5.056065326	-0.006538717	0.994818608	9.95E-01	-6.512679441	Myh3	Myh4
Sh3glb1/Sh3glb2	-0.001	0.499251824	-0.021596005	0.982888195	9.95E-01	-6.512466506	Sh3glb1	Sh3glb2
Arf5/Arf4	-0.001	0.131330045	-0.01753248	0.98610759	9.95E-01	-6.512546425	Arf5	Arf4
Fbn2/Fbn1	NA	NA	NA	NA	NA	NA	Fbn2	Fbn1
Ube2v2/Ube2v1	NA	NA	NA	NA	NA	NA	Ube2v2	Ube2v1
Copz1/Copz2	NA	NA	NA	NA	NA	NA	Copz1	Copz2
Tnpo1/Tnpo2	NA	NA	NA	NA	NA	NA	Tnpo1	Tnpo2
Cab39l/Cab39	NA	NA	NA	NA	NA	NA	Cab39l	Cab39
Sec23a/Sec23b	NA	NA	NA	NA	NA	NA	Sec23a	Sec23b
Gmpr/Gmpr2	NA	NA	NA	NA	NA	NA	Gmpr	Gmpr2
Chmp1b2/Chmp1a	NA	NA	NA	NA	NA	NA	Chmp1b2	Chmp1a
Cul4b/Cul4a	NA	NA	NA	NA	NA	NA	Cul4b	Cul4a
Gpc6/Gpc4	NA	NA	NA	NA	NA	NA	Gpc6	Gpc4
Cyrib/Cyria	NA	NA	NA	NA	NA	NA	Cyrib	Cyria
Twf2/Twf1	NA	NA	NA	NA	NA	NA	Twf2	Twf1
Rap1b/Nras	NA	NA	NA	NA	NA	NA	Rap1b	Nras
Rap1b/Kras	NA	NA	NA	NA	NA	NA	Rap1b	Kras
Rap1a/Nras	NA	NA	NA	NA	NA	NA	Rap1a	Nras
Rap1a/Kras	NA	NA	NA	NA	NA	NA	Rap1a	Kras
Nras/Hras	NA	NA	NA	NA	NA	NA	Nras	Hras
Nras/Kras	NA	NA	NA	NA	NA	NA	Nras	Kras
Nras/Rras2	NA	NA	NA	NA	NA	NA	Nras	Rras2
Nras/Rras	NA	NA	NA	NA	NA	NA	Nras	Rras
Hras/Kras	NA	NA	NA	NA	NA	NA	Hras	Kras
Kras/Rras2	NA	NA	NA	NA	NA	NA	Kras	Rras2
Kras/Rras	NA	NA	NA	NA	NA	NA	Kras	Rras
Tubb6/Tubb2b	NA	NA	NA	NA	NA	NA	Tubb6	Tubb2b
Tubb4b/Tubb2b	NA	NA	NA	NA	NA	NA	Tubb4b	Tubb2b
Tubb2b/Tubb2a	NA	NA	NA	NA	NA	NA	Tubb2b	Tubb2a
Tubb2b/Tubb5	NA	NA	NA	NA	NA	NA	Tubb2b	Tubb5
Ddx21/Ddx50	NA	NA	NA	NA	NA	NA	Ddx21	Ddx50
Plod1/Plod3	NA	NA	NA	NA	NA	NA	Plod1	Plod3
Plod1/Plod2	NA	NA	NA	NA	NA	NA	Plod1	Plod2
Plod3/Plod2	NA	NA	NA	NA	NA	NA	Plod3	Plod2
Hdac1/Hdac2	NA	NA	NA	NA	NA	NA	Hdac1	Hdac2
Kpna6/Kpna1	NA	NA	NA	NA	NA	NA	Kpna6	Kpna1
Ptbp2/Ptbp3	NA	NA	NA	NA	NA	NA	Ptbp2	Ptbp3
Ptbp1/Ptbp3	NA	NA	NA	NA	NA	NA	Ptbp1	Ptbp3
Pygm/Pygl	NA	NA	NA	NA	NA	NA	Pygm	Pygl
Pygb/Pygl	NA	NA	NA	NA	NA	NA	Pygb	Pygl
Psmb8/Psmb5	NA	NA	NA	NA	NA	NA	Psmb8	Psmb5
Adss2/Adss1	NA	NA	NA	NA	NA	NA	Adss2	Adss1
Myof/Dysf	NA	NA	NA	NA	NA	NA	Myof	Dysf
Ap3s1/Ap3s2	NA	NA	NA	NA	NA	NA	Ap3s1	Ap3s2
Col1a2/Col1a1	NA	NA	NA	NA	NA	NA	Col1a2	Col1a1
Col1a2/Col3a1	NA	NA	NA	NA	NA	NA	Col1a2	Col3a1
Col1a2/Col5a2	NA	NA	NA	NA	NA	NA	Col1a2	Col5a2
Col1a1/Col3a1	NA	NA	NA	NA	NA	NA	Col1a1	Col3a1
Col1a1/Col5a2	NA	NA	NA	NA	NA	NA	Col1a1	Col5a2
Col3a1/Col5a2	NA	NA	NA	NA	NA	NA	Col3a1	Col5a2
Ppp2r1b/Ppp2r1a	NA	NA	NA	NA	NA	NA	Ppp2r1b	Ppp2r1a
Fnbp1l/Trip10	NA	NA	NA	NA	NA	NA	Fnbp1l	Trip10
Pkn1/Pkn2	NA	NA	NA	NA	NA	NA	Pkn1	Pkn2
Gca/Sri	NA	NA	NA	NA	NA	NA	Gca	Sri
Ndrg1/Ndrg3	NA	NA	NA	NA	NA	NA	Ndrg1	Ndrg3
Ndrg1/Ndrg4	NA	NA	NA	NA	NA	NA	Ndrg1	Ndrg4
Ndrg3/Ndrg4	NA	NA	NA	NA	NA	NA	Ndrg3	Ndrg4
Ndrg3/Ndrg2	NA	NA	NA	NA	NA	NA	Ndrg3	Ndrg2
Ndrg4/Ndrg2	NA	NA	NA	NA	NA	NA	Ndrg4	Ndrg2
Mapk12/Mapk14	NA	NA	NA	NA	NA	NA	Mapk12	Mapk14
Slc25a4/Slc25a31	NA	NA	NA	NA	NA	NA	Slc25a4	Slc25a31
Slc25a5/Slc25a31	NA	NA	NA	NA	NA	NA	Slc25a5	Slc25a31
Cox4i2/Cox4i1	NA	NA	NA	NA	NA	NA	Cox4i2	Cox4i1
Me2/Me1	NA	NA	NA	NA	NA	NA	Me2	Me1
Ndufa4/Ndufa4l2	NA	NA	NA	NA	NA	NA	Ndufa4	Ndufa4l2
Igf2bp3/Igf2bp2	NA	NA	NA	NA	NA	NA	Igf2bp3	Igf2bp2
Igf2bp3/Igf2bp1	NA	NA	NA	NA	NA	NA	Igf2bp3	Igf2bp1
Igf2bp2/Igf2bp1	NA	NA	NA	NA	NA	NA	Igf2bp2	Igf2bp1
Tra2a/Tra2b	NA	NA	NA	NA	NA	NA	Tra2a	Tra2b
Hck/Yes1	NA	NA	NA	NA	NA	NA	Hck	Yes1
Hck/Fyn	NA	NA	NA	NA	NA	NA	Hck	Fyn
Snx3/Snx12	NA	NA	NA	NA	NA	NA	Snx3	Snx12
Kif5a/Kif5b	NA	NA	NA	NA	NA	NA	Kif5a	Kif5b
Prps1/Prps2	NA	NA	NA	NA	NA	NA	Prps1	Prps2
Gnai2/Gnai3	NA	NA	NA	NA	NA	NA	Gnai2	Gnai3
Gnai2/Gnai1	NA	NA	NA	NA	NA	NA	Gnai2	Gnai1
Gnao1/Gnai3	NA	NA	NA	NA	NA	NA	Gnao1	Gnai3
Gnao1/Gnai1	NA	NA	NA	NA	NA	NA	Gnao1	Gnai1
Gnai3/Gnai1	NA	NA	NA	NA	NA	NA	Gnai3	Gnai1
Gnai3/Gna11	NA	NA	NA	NA	NA	NA	Gnai3	Gna11
Gnai3/Gnaq	NA	NA	NA	NA	NA	NA	Gnai3	Gnaq
Gnai1/Gna11	NA	NA	NA	NA	NA	NA	Gnai1	Gna11
Gnai1/Gnaq	NA	NA	NA	NA	NA	NA	Gnai1	Gnaq
Top2a/Top2b	NA	NA	NA	NA	NA	NA	Top2a	Top2b
Lman2/Lman2l	NA	NA	NA	NA	NA	NA	Lman2	Lman2l
Ctps2/Ctps1	NA	NA	NA	NA	NA	NA	Ctps2	Ctps1
Atp2b1/Atp2b4	NA	NA	NA	NA	NA	NA	Atp2b1	Atp2b4
H2ac21/H2ax	NA	NA	NA	NA	NA	NA	H2ac21	H2ax
Rpl22/Rpl22l1	NA	NA	NA	NA	NA	NA	Rpl22	Rpl22l1
Add1/Add3	NA	NA	NA	NA	NA	NA	Add1	Add3
Gng2/Gng12	NA	NA	NA	NA	NA	NA	Gng2	Gng12
Scamp2/Scamp1	NA	NA	NA	NA	NA	NA	Scamp2	Scamp1
Scamp2/Scamp3	NA	NA	NA	NA	NA	NA	Scamp2	Scamp3
Mthfd1/Mthfd1l	NA	NA	NA	NA	NA	NA	Mthfd1	Mthfd1l
Hspa2/Hspa1l	NA	NA	NA	NA	NA	NA	Hspa2	Hspa1l
Hspa5/Hspa1l	NA	NA	NA	NA	NA	NA	Hspa5	Hspa1l
Hspa1l/Hspa8	NA	NA	NA	NA	NA	NA	Hspa1l	Hspa8
Rdh11/Rdh12	NA	NA	NA	NA	NA	NA	Rdh11	Rdh12
Macroh2a1/Macroh2a2	NA	NA	NA	NA	NA	NA	Macroh2a1	Macroh2a2
Pzp/A2m	NA	NA	NA	NA	NA	NA	Pzp	A2m
Strn/Strn4	NA	NA	NA	NA	NA	NA	Strn	Strn4
Strn/Strn3	NA	NA	NA	NA	NA	NA	Strn	Strn3
Hmgb3/Hmgb1	NA	NA	NA	NA	NA	NA	Hmgb3	Hmgb1
Hmgb3/Hmgb2	NA	NA	NA	NA	NA	NA	Hmgb3	Hmgb2
Shmt2/Shmt1	NA	NA	NA	NA	NA	NA	Shmt2	Shmt1
Lcp1/Pls1	NA	NA	NA	NA	NA	NA	Lcp1	Pls1
Pls3/Pls1	NA	NA	NA	NA	NA	NA	Pls3	Pls1
Nfib/Nfia	NA	NA	NA	NA	NA	NA	Nfib	Nfia
Nfib/Nfic	NA	NA	NA	NA	NA	NA	Nfib	Nfic
Nfia/Nfic	NA	NA	NA	NA	NA	NA	Nfia	Nfic
Fbll1/Fbl	NA	NA	NA	NA	NA	NA	Fbll1	Fbl
Stmn2/Stmn1	NA	NA	NA	NA	NA	NA	Stmn2	Stmn1
Ube2d1/Ube2d3	NA	NA	NA	NA	NA	NA	Ube2d1	Ube2d3
Rab10/Rab8b	NA	NA	NA	NA	NA	NA	Rab10	Rab8b
Rab10/Rab8a	NA	NA	NA	NA	NA	NA	Rab10	Rab8a
Rab1a/Rab8b	NA	NA	NA	NA	NA	NA	Rab1a	Rab8b
Rab1a/Rab8a	NA	NA	NA	NA	NA	NA	Rab1a	Rab8a
Rab8b/Rab8a	NA	NA	NA	NA	NA	NA	Rab8b	Rab8a
Rab8b/Rab1b	NA	NA	NA	NA	NA	NA	Rab8b	Rab1b
Rab8b/Rab35	NA	NA	NA	NA	NA	NA	Rab8b	Rab35
Rab8a/Rab1b	NA	NA	NA	NA	NA	NA	Rab8a	Rab1b
Rab8a/Rab35	NA	NA	NA	NA	NA	NA	Rab8a	Rab35
Septin10/Septin6	NA	NA	NA	NA	NA	NA	Septin10	Septin6
Septin10/Septin11	NA	NA	NA	NA	NA	NA	Septin10	Septin11
Septin10/Septin8	NA	NA	NA	NA	NA	NA	Septin10	Septin8
Septin6/Septin11	NA	NA	NA	NA	NA	NA	Septin6	Septin11
Septin6/Septin8	NA	NA	NA	NA	NA	NA	Septin6	Septin8
Krt8/Krt7	NA	NA	NA	NA	NA	NA	Krt8	Krt7
Prpsap2/Prpsap1	NA	NA	NA	NA	NA	NA	Prpsap2	Prpsap1
Maoa/Maob	NA	NA	NA	NA	NA	NA	Maoa	Maob
Ppp1ca/Ppp1cc	NA	NA	NA	NA	NA	NA	Ppp1ca	Ppp1cc
Ppp1cb/Ppp1cc	NA	NA	NA	NA	NA	NA	Ppp1cb	Ppp1cc
Dpf2/Dpf3	NA	NA	NA	NA	NA	NA	Dpf2	Dpf3
Fkbp9/Fkbp10	NA	NA	NA	NA	NA	NA	Fkbp9	Fkbp10
Cdc42/Rac2	NA	NA	NA	NA	NA	NA	Cdc42	Rac2
Rhog/Rac2	NA	NA	NA	NA	NA	NA	Rhog	Rac2
Rac2/Rac1	NA	NA	NA	NA	NA	NA	Rac2	Rac1
Rac2/Rhoa	NA	NA	NA	NA	NA	NA	Rac2	Rhoa
Rac2/Rhoc	NA	NA	NA	NA	NA	NA	Rac2	Rhoc
Pkm/Pklr	NA	NA	NA	NA	NA	NA	Pkm	Pklr
Pds5b/Pds5a	NA	NA	NA	NA	NA	NA	Pds5b	Pds5a
Mta1/Mta2	NA	NA	NA	NA	NA	NA	Mta1	Mta2
Lancl2/Lancl1	NA	NA	NA	NA	NA	NA	Lancl2	Lancl1
Rbp1/Rbp7	NA	NA	NA	NA	NA	NA	Rbp1	Rbp7
Fermt3/Fermt2	NA	NA	NA	NA	NA	NA	Fermt3	Fermt2
Smarcc2/Smarcc1	NA	NA	NA	NA	NA	NA	Smarcc2	Smarcc1
Myl6/Myl4	NA	NA	NA	NA	NA	NA	Myl6	Myl4
Myl6/Myl3	NA	NA	NA	NA	NA	NA	Myl6	Myl3
Myl6/Myl1	NA	NA	NA	NA	NA	NA	Myl6	Myl1
Slc2a1/Slc2a4	NA	NA	NA	NA	NA	NA	Slc2a1	Slc2a4
Ubqln2/Ubqln1	NA	NA	NA	NA	NA	NA	Ubqln2	Ubqln1
Tnni3/Tnni1	NA	NA	NA	NA	NA	NA	Tnni3	Tnni1
Mark3/Mark2	NA	NA	NA	NA	NA	NA	Mark3	Mark2
Mark3/Mark4	NA	NA	NA	NA	NA	NA	Mark3	Mark4
Mark2/Mark4	NA	NA	NA	NA	NA	NA	Mark2	Mark4
Septin5/Septin2	NA	NA	NA	NA	NA	NA	Septin5	Septin2
Csnk2a2/Csnk2a1	NA	NA	NA	NA	NA	NA	Csnk2a2	Csnk2a1
Ephb1/Ephb4	NA	NA	NA	NA	NA	NA	Ephb1	Ephb4
Fmr1/Fxr1	NA	NA	NA	NA	NA	NA	Fmr1	Fxr1
Fmr1/Fxr2	NA	NA	NA	NA	NA	NA	Fmr1	Fxr2
Dnm3/Dnm2	NA	NA	NA	NA	NA	NA	Dnm3	Dnm2
Hspa12a/Hspa12b	NA	NA	NA	NA	NA	NA	Hspa12a	Hspa12b
Myo1f/Myo1e	NA	NA	NA	NA	NA	NA	Myo1f	Myo1e
Ppp2cb/Ppp4c	NA	NA	NA	NA	NA	NA	Ppp2cb	Ppp4c
Ppp2cb/Ppp6c	NA	NA	NA	NA	NA	NA	Ppp2cb	Ppp6c
Ppp2cb/Ppp2ca	NA	NA	NA	NA	NA	NA	Ppp2cb	Ppp2ca
Ppp4c/Ppp6c	NA	NA	NA	NA	NA	NA	Ppp4c	Ppp6c
Ppp4c/Ppp2ca	NA	NA	NA	NA	NA	NA	Ppp4c	Ppp2ca
Acacb/Acaca	NA	NA	NA	NA	NA	NA	Acacb	Acaca
Strip2/Strip1	NA	NA	NA	NA	NA	NA	Strip2	Strip1
Pafah1b2/Pafah1b3	NA	NA	NA	NA	NA	NA	Pafah1b2	Pafah1b3
Rhot1/Rhot2	NA	NA	NA	NA	NA	NA	Rhot1	Rhot2
Dpp8/Dpp9	NA	NA	NA	NA	NA	NA	Dpp8	Dpp9
Gng5/Gng10	NA	NA	NA	NA	NA	NA	Gng5	Gng10
Hmgcs1/Hmgcs2	NA	NA	NA	NA	NA	NA	Hmgcs1	Hmgcs2
Pgm2l1/Pgm2	NA	NA	NA	NA	NA	NA	Pgm2l1	Pgm2
Slc27a1/Slc27a4	NA	NA	NA	NA	NA	NA	Slc27a1	Slc27a4
Rab2a/Rab4a	NA	NA	NA	NA	NA	NA	Rab2a	Rab4a
Rab4a/Rab14	NA	NA	NA	NA	NA	NA	Rab4a	Rab14
Aldh1b1/Aldh1a2	NA	NA	NA	NA	NA	NA	Aldh1b1	Aldh1a2
Aldh2/Aldh1a2	NA	NA	NA	NA	NA	NA	Aldh2	Aldh1a2
Ppp2r2a/Ppp2r2d	NA	NA	NA	NA	NA	NA	Ppp2r2a	Ppp2r2d
Slc8a1/Slc8a2	NA	NA	NA	NA	NA	NA	Slc8a1	Slc8a2
Eif4ebp1/Eif4ebp2	NA	NA	NA	NA	NA	NA	Eif4ebp1	Eif4ebp2
Tia1/Tial1	NA	NA	NA	NA	NA	NA	Tia1	Tial1
Mapk8ip3/Spag9	NA	NA	NA	NA	NA	NA	Mapk8ip3	Spag9
Gnb4/Gnb1	NA	NA	NA	NA	NA	NA	Gnb4	Gnb1
Gnb4/Gnb2	NA	NA	NA	NA	NA	NA	Gnb4	Gnb2
Srsf1/Srsf9	NA	NA	NA	NA	NA	NA	Srsf1	Srsf9
Clasp2/Clasp1	NA	NA	NA	NA	NA	NA	Clasp2	Clasp1
Necap1/Necap2	NA	NA	NA	NA	NA	NA	Necap1	Necap2
Hbb-bh1/Hbb-y	NA	NA	NA	NA	NA	NA	Hbb-bh1	Hbb-y
Krt19/Krt42	NA	NA	NA	NA	NA	NA	Krt19	Krt42
Krt19/Krt17	NA	NA	NA	NA	NA	NA	Krt19	Krt17
Krt42/Krt17	NA	NA	NA	NA	NA	NA	Krt42	Krt17
