# Supplementary material for: A ratiometric catalog of protein isoform shifts in the cardiac fetal gene program
Source: JCI Insight. 2025 Aug 7;10(18):e184309. doi: 10.1172/jci.insight.184309 (PMC12487847; doi:10.1172/jci.insight.184309)
Supplement: Supporting data values [file jciinsight-10-184309-s178.xlsx]

## Sheet: 1B
E_4	-23.4664	-3.42726
P_3	18.9666	-8.37298
P_1	22.0725	17.3099
E_5	-27.5431	-4.89801
E_1	-16.6181	0.148544
E_3	-13.3582	13.2597
P_4	21.0148	-2.14271
P_5	18.6146	-3.38903
E_2	-21.9127	-0.856366
P_2	22.23	-7.6318

## Sheet: 1C
255213	93588
1403.18	946.831
50157.1	50658.2
5225.67	6166.47
215.174	225.397
132093	107571
13283.4	5549.35
376987	225664
279880	423719
36944.4	35209.6
2.00668e+06	1.38255e+06
8153.75	3491.07
279510	292718
9995.39	6684.27
163492	271886
119009	101390
10506	10341.5
36519.2	17407.6
25030.8	10235.1
285048	180454
2.36585e+06	2.17393e+06
1531.52	1760.13
210231	211262
8477.99	8960.68
6242.2	5159.77
12434.1	6935.02
25692.4	18487.7
17780.5	10295.5
3147.71	2291.32
202293	215901
31931.4	20341.6
10025.3	12373.8
36586	26809.3
99222.4	231002
125569	174075
119150	167444
475675	341476
915569	951200
1781851	2.00415e+06
3680.64	3259.65
292728	154499
11518.8	10477.7
100295	59086.8
509813	132234
16333.6	11661.9
39612.5	20161.6
26841.4	22134.4
66926.6	52756
1741.36	1610.38
409267	270860
69485	52702.3
243866	152786
201768	135536
30.3361	38.6494
30219.9	22595.5
25504.7	15444.9
464.206	316.006
41681.7	33237.5
174183	89552.6
147368	161936
67050.8	59507.7
1.766e+06	1.22332e+06
32219.8	25747.7
4331.23	863.369
402736	436721
8186.35	4961.67
725.514	625.115
6258.25	6158.93
155374	241730
66624.2	63218.2
5883.89	6021.24
60228.1	49400.5
494054	407417
247026	129783
692.653	591.981
164429	114834
71474.4	35322.3
5340.83	4250.04
2371.58	1768.14
19455.6	17947.8
166629	124091
100265	132864
24314	19656.8
19754.2	21760.8
77110.9	83677.9
184557	120950
4076.46	3511.41
12562.7	6810.45
237306	192438
8326.81	7469.7
35963.5	29006.1
24357.5	17062
240385	166108
2168.41	2240.32
221732	227102
213292	212366
113687	177572
57810.3	48688.1
160144	122530
1.60519e+06	1.33882e+06
39750.3	25804.3
72682.4	49676
146200	114123
756088	479617
1.18673e+06	716628
36298.6	35406.5
328827	397957
672443	593454
314527	290980
1.87422e+06	2.51111e+06
16345.3	20684.8
1.83696e+06	2.06935e+06
189723	192725
3599.21	1883.93
279.655	181.934
3.37161e+06	5.76426e+06
1.29965e+06	1.22851e+06
126390	90664.4
727701	453372
118182	95472.4
388061	273638
10195	5316.47
1.23197e+06	843896
2219.58	1412.61
236685	146024
35504.5	19805.7
268516	110244
1.11027e+06	1.07749e+06
1015.17	623.977
22579.3	13487.2
128872	118925
75526.2	54411.6
1.11457e+06	1.20788e+06
125282	95432.6
811085	589476
55330.9	21834.5
481252	785765
175447	133885
70645.2	78346
411741	471894
22654.6	12684.2
1.42748e+06	2.57972e+06
2.49943e+06	1.42392e+06
32665.2	39607.4
11103.4	12693.8
44249.2	54270.6
37149.9	26662.6
18986.6	18255.1
51765.7	42900.5
3.64864e+06	4.71741e+06
11076.8	6998.08
3.84041e+06	5.18123e+06
33634.3	26437.4
81292.8	90940.5
3316.32	1957.93
1.10712e+06	916573
62455.4	49296.7
315152	177825
890443	752004
298142	171406
129801	88443.6
76261.1	56578.8
1197.74	792.531
98562.7	102408
1.84147e+06	1.1931e+06
11269.4	3174.64
31064	21028.9
3494.76	3204.48
81383.6	54905.9
1.37e+06	4.48193e+06
1.10445e+06	1.03598e+06
4249.55	4530.14
919457	896619
236071	206865
107509	99276.2
1635.37	1346.1
119434	77751.6
21066.2	10489.7
708921	844875
234118	169533
56601.7	15765.3
202.765	122.22
569191	625967
55256.3	65668
513273	413991
493597	320737
82706.7	51867.6
1.45026e+06	929835
330059	223595
579804	540311
494304	513339
90217.4	75367.7
1.67682e+06	1.50508e+06
532855	457388
83960.7	195403
214326	235544
7393.56	16330.5
746470	763823
59590.4	52273.4
895130	715330
49.9605	38.7685
1.56904e+06	3.07774e+06
669646	518974
17838.6	14386.9
45754.2	34374.2
77.0969	76.6267
81076.8	46478.3
4767	5265.86
594354	452176
10904.8	14576.5
45737.3	19586.1
467209	275144
21404.4	11623.5
31529	24383
3.14172e+06	1.03449e+06
1.79871e+06	1.64337e+06
377782	288556
476044	411375
50444.1	65424.6
181062	143102
406187	244517
252952	205341
64568	55794
227671	182144
1.18887e+06	944437
14096.2	10997.4
4258.99	4597.11
96162.5	68026.4
33500.8	32541.2
875383	1.4724e+06
57796.2	31210
1.04174e+06	807056
79130.5	45417.3
139006	153346
3.25613e+06	1.83781e+06
488892	566540
4.75655e+06	1.15991e+07
21017.4	16068.7
264883	222409
660863	546281
297429	291884
334654	344322
332292	208325
353484	278498
11261.4	20242.2
5.94867e+06	8.14334e+06
4.22885e+06	2.9963e+06
73126.6	49171.1
22023.5	21462.4
49523.8	29600.1
193082	134865
97847.7	66478.5
76276.8	64366.7
204177	156649
423692	380530
45426.1	20257.1
875391	498598
343184	278322
835338	704572
110913	91081.6
61265.7	110637
1.64974e+06	2.84236e+06
1.38449e+06	1.04058e+06
72270.4	65187.4
49261.8	37453.5
5.90106e+06	4.12534e+06
51150.3	36549.6
3129.42	2664.69
341247	300450
522305	489847
189379	140781
35579.4	105560
249886	227877
8164.68	5142.01
1.05759e+06	683003
49673.5	104241
28034.2	24417.6
37554.6	13993.3
55974	34119.9
405.615	249.185
63534.6	38485.8
105252	139207
1.21413e+06	1.13319e+06
62058.9	42574.2
23204.1	18506.6
1.33078e+06	484226
153731	117247
13902.7	6786.65
160543	137665
112173	43994.9
269841	231535
151243	276707
59078	36430.9
45419.6	39198
33774.8	25391.1
439106	455240
124126	88243.1
823204	661674
203732	174685
9.53473e+06	6.68299e+06
228635	276252
343600	190930
105738	89974.1
760317	560397
65916.8	69462.7
220382	186057
4009.37	3512.68
302830	275306
56794	60503.2
695346	609093
48869.3	11774.8
193227	101115
32897.5	19272.2
22728.9	20864.6
170919	139095
39023.6	35317
16548.4	13005.2
3196.33	2602.93
20779.9	19762.8
81844.5	120144
28960.1	27924.3
364457	115337
274952	226618
787422	761157
181102	101983
259861	259264
55284.2	26499.9
1673.51	1419.82
227574	148426
59682.8	71574.9
59501.9	116373
45932.6	31175.1
588596	370953
2.66097e+06	5.92592e+06
1.24487e+06	691070
1.6903e+06	1.84634e+06
532828	961634
63.5861	62.289
69904	184613
32064.8	123610
304620	1.05445e+06
651679	221837
2.65676e+06	6.20842e+06
527712	1.31153e+06
35379.3	43348.3
60.6727	85.5533
4.95123e+07	56654276
155692491	111546832
8.43233e+07	2.28824e+06
4.90158e+06	512807
82107.7	79580.9
793750	815393
646947	587886
331064	211591
2.04498e+07	4.77626e+06
219633	43974.4
468199	99102.7
35936.2	60862.3
370741	454822
331453	563635
264592	392158
149818	105249
54284.4	184044
9.47676e+06	8.58445e+06
9213.27	24552.4
27295.5	24399.3
170563	159946
5.3098e+06	1.32561e+07
349262	362732
383855	889255
8.03148e+06	2.94392e+07
1.71121e+06	209685
375252	359211
35596.2	26880.6
18587931	1.6192e+07
3.97077e+06	5.29795e+06
1.19776e+06	1.43016e+06
3.84424e+06	5.81288e+06
9.1957e+06	1.52427e+07
242322	550561
545152	71181.4
1.213e+06	337281
1.60061e+07	10812133
112782	549442
107624	79085.9
2.73104e+06	160606
8424.19	7343.53
10000.8	12100
1.75039e+06	3.70732e+06
3.44215e+06	2.66198e+06
39528.6	39847.7
1370.79	470.272
71918	80343
259154	270336
537204	973180
1.13617e+07	1.64172e+07
4.4937e+06	2.5049e+06
2.85757e+07	5.951e+07
200916	77828.5
100885	190613
2.22961e+06	1.20416e+06
1.28732e+06	726853
407939	158569
82063.1	86699.5
129848	64507.6
62096.7	83862
135500	97352.1
2.88979e+06	1.76548e+06
8251.69	12160.8
100706	79486.2
912103	877364
1.06509e+06	1.12962e+06
1.51591e+06	1.24223e+06
17250317	3.66198e+07
179594	154951
1.43323e+06	1.27709e+06
24620.3	16584.8
1.11109e+06	633960
108752	167949
2.85981e+06	2.34964e+06
4.30062e+06	1.98123e+06
1.18543e+07	8.35424e+06
9088.86	11566.4
496910	594404
17826.8	11085.8
1.48887e+07	2.46976e+06
5.49803e+07	3.95755e+07
4.41017e+06	1.46061e+06
1.50642e+06	3.42774e+06
3.42858e+06	764453
24305.9	19943.2
105985	87739.3
31103.2	25536.5
47417	39536.9
93574.8	59316.8
145383	178785
1.92587e+06	2.37551e+06
278.411	352.41
1.40441e+06	1.3797e+06
1.49289e+06	1.82439e+06
2.45375e+07	11877081
1358.87	1738.45
414100	385678
303570	343063
311590	313033
1.68176e+06	1.20462e+06
2456.44	3135.95
6.47975e+06	4.46068e+06
712348	599649
431267	252044
559999	513683
102601	58751.9
3.00541e+06	2.14525e+06
412595	194324
673369	507229
795271	335997
56328.7	64257.5
927517	582434
507681	388948
7.68969e+06	4.06899e+07
44902.9	43046.7
111164	50177.8
6.38374e+06	4.16076e+06
83022.3	115337
968348	116116
127911	103620
115689	101435
48612.4	42408.7
20351.6	8526.27
3.49446e+06	1.81844e+06
249217	134336
4444.9	4157.25
27156.2	33930.6
85781.2	79368.8
380562	193000
2.25055e+06	5.23648e+06
33298.7	51326.2
4.46578e+06	2.94371e+06
3.81972e+06	1.14878e+06
18538.5	12426.8
1.56407e+06	1.17152e+06
330393	105314
131939	288549
86769.1	176473
24085.7	9424.99
201523	367698
2.81958e+06	2.66165e+06
134315	146614
3.38815e+06	2.08411e+06
4.1618e+06	2.46824e+06
86003.7	120948
5.38069e+06	3.43925e+06
1.42793e+07	2.1407e+07
3.72705e+06	2.35418e+06
5.72061e+06	3.94516e+06
444506	360593
67621.1	34967
2.48611e+07	1.25607e+07
312543	262993
3.23593e+06	1.99188e+06
2.76738e+06	1.54316e+06
3.91144e+06	2.29869e+06
115509	85781.3
353150	346150
16522.5	16469.4
255607	252218
49469.8	50647.9
503352	462979
127113	98198.4
2.7739e+07	10319823
27972.3	30139.8
11935366	1.33502e+07
1.03049e+07	1.26201e+07
85784.2	44881.7
1908.51	2754.4
166899	161311
8403.74	6210.1
16413.3	10455.6
1.50487e+06	1.25731e+06
210240	189725
25724.3	16726.5
17475.5	12820
3.22813e+07	2.54351e+07
8.13448e+06	3.13431e+06
103015	75790.9
1.14919e+07	6.4628e+06
109362	323729
1.34736e+06	876144
511577	388000
133438	107730
737541	737709
7.42394e+06	1.25954e+07
3.13753e+06	2.65427e+06
2.66374e+07	1.62323e+07
3.81658e+07	3.36265e+07
216956	53955.3
1.30456e+06	421211
377.993	360.469
601900	775785
2.38774e+06	1877009
1.13554e+06	408167
132636	89176.2
1.00771e+07	6.36445e+06
12309.8	15589.9
202033	181083
2.0188e+06	821895
547141	222949
1.03966e+07	1.6826e+07
908370	796396
1.50109e+06	1.05843e+06
124732	136051
5.25012e+06	4.29463e+06
5.22027e+06	8.80248e+06
5.20696e+06	8.9354e+06
1.00413e+06	330660
5.32773e+06	4.30233e+06
1.67739e+06	2.54265e+06
1.27469e+07	1.02891e+07
7019.43	5247.19
170899	127798
551485	562910
1.95878e+06	991214
31570.9	23028.2
121908	91803.3
7606.6	6255.48
1.3413e+06	1.35025e+06
38856	34368.4
92266.3	105533
4.91844e+06	1.15435e+07
1.14488e+06	1.46617e+06
901055	774396
71442.9	62771.7
1.57174e+06	726628
167283	172976
603144	527619
25172	18485.8
993868	662547
274743	160386
742641	324059
287943	372674
3902.5	2147.84
81502.6	64842.8
856386	1.08593e+06
276723	232267
2.14999e+06	2.65712e+06
36013.3	129146
475996	473257
1.74261e+06	1.91057e+06
189667	200209
1.40115e+06	1.53527e+06
929059	496633
215518	139719
19871.6	18479.2
181276	123233
409281	168992
5.08395e+06	2.68795e+06
30809.8	20210.1
325246	194107
1.14624e+06	915078
2.27594e+06	1.58959e+06
2.03208e+06	1.68172e+06
1.51414e+06	1012187
1.05816e+06	824975
28164	26872.6
1.75382e+06	809755
335005	182673
763713	875368
2770.74	1904.65
71066	56281.1
267566	175677
1.11574e+06	786165
200234	129190
978992	977063
103374	79010.1
375504	333148
71026.5	53869.4
940771	608708
1.96941e+06	1.42159e+06
7.76127e+07	13323463
4.08359e+06	2.49149e+06
20118.1	14797.9
252856	221737
248865	152186
969146	883925
884579	1.28707e+06
157335	178533
102584	134067
578287	224467
68891.9	46386.7
267817	196586
58808.3	43433.4
372833	189316
10647.7	5152.05
53387.4	33467.7
3116.88	2071.21
7491.05	4528.48
3460.89	2701.12
1.0547e+06	612899
40012.7	34601.8
245235	105161
474104	392266
1.28666e+06	1.91538e+06
624291	394269
27405.8	37458.1
7589.3	5166.24
271327	253348
839526	632569
2.9505e+06	1.32735e+06
624240	441307
4.1461e+06	5.31923e+06
961946	855766
234970	199548
3.11467e+06	3.88867e+06
110514	107737
286923	430412
374747	182921
52210.5	41058.7
616309	531463
18432.5	13433.9
79916	54456.9
354253	272704
20386.4	14096.3
2370.81	3469.15
10791.5	14344.6
303312	439887
1.6407e+06	877092
27487.5	22352.2
1.59421e+07	8.48498e+06
334616	505753
195222	384844
10124.1	8647.88
233944	153152
479054	339684
1.01893e+06	866634
108863	92828.7
166441	181476
53168.4	45870.1
148730	148216
159.888	131.616
506312	490054
229335	243085
1.32626e+06	823159
110844	118742
2.803e+06	5.26829e+06
226029	233530
450930	190711
1.62239e+06	1.23072e+06
6056.87	9293.01
272563	183898
287289	21987.7
8.27885e+06	6.99897e+06
439241	294200
634.341	626.491
181803	86820.8
5.26534e+06	3.38507e+06
3.66131e+06	2.60915e+06
434375	326724
61628.5	51189.9
20479.4	12229.7
108697	102004
141715	155499
515593	474225
76549.1	68431.5
232064	237659
401435	280610
5.21672e+06	5.69068e+06
202584	175681
122289	81586.4
147885	132729
44478	39653.1
32186.2	14454
682217	504940
898502	539001
210265	221749
476590	560522
6.01622e+06	4.39896e+06
1.2293e+06	3.64796e+06
10575.4	4961.29
1.37241e+06	3.22554e+06
1.08963e+06	827453
6291.63	3502.08
59030.7	65518.9
27075.2	23510.5
147866	191022
2.42324e+06	1.37504e+06
1.73236e+06	1.85436e+06
66960.1	69027.4
4851.41	2219.24
28821650	1.04898e+07
1.48925e+07	2.26172e+06
1.39328e+07	3.42477e+06
1.80789e+06	1.36641e+06
23185.3	14708.6
1.26281e+06	1.50078e+06
74072.2	81907.5
1.84268e+06	2.50777e+06
170295	154514
2.82701e+06	6.42411e+06
274133	166299
3920.36	3379.01
266500	298947
85057.2	63658.2
46431.6	25509.4
634311	518791
2.81849e+06	2.22955e+06
422634	481623
19914.6	10565.5
276061	228222
43100.7	26227.5
347625	181525
30442	22402.7
143972	115284
62856.3	66077.9
1480.17	1153.26
2.10703e+06	1.84734e+06
24303.6	22183.5
463627	274503
1.94e+06	1.39487e+06
2.50013e+06	1.28181e+06
157782	120950
238799	176361
327004	239213
86480.8	74341.2
54876.9	45514.7
127920	71294.5
1.97567e+06	3.41125e+06
3.55501e+06	2.51761e+06
3.20372e+06	1.94659e+06
954651	2.00303e+06
103151	81394.3
3.70979e+06	848144
1.90189e+06	1.18881e+06
4.09381e+06	2.66777e+06
942350	480219
7165.97	5612.25
5.24643e+06	3.8949e+06
213078	173505
1.45172e+06	876726
12434.8	11931.1
3.29106e+06	3.90079e+06
261636	197721
317331	260129
1.65723e+06	2.62816e+06
918467	692073
2.2592e+06	8.14448e+06
1.0388e+07	2.17432e+07
19333.7	10932.7
230611	185531
38720.3	35826.2
60104.1	52135.3
2.92781e+06	1.64938e+06
25528.9	24408.8
136498	144640
54085.2	59796.9
7000.93	3949.12
116528	43403.1
179713	61011.5
447269	223302
2.01589e+06	1.04072e+06
3.26818e+06	3.75412e+06
455422	293989
168177	169228
1.09972e+06	1.50988e+06
627183	396798
320809	328032
606772	239487
8.24402e+06	1.06221e+07
351633	362200
568039	371284
1.93365e+06	1.54027e+06
2.20841e+06	6.48438e+06
2.71592e+06	1.54001e+06
79893.1	59201.2
1.31473e+07	1.98478e+07
96786.7	88728.3
2.55486e+06	2.14288e+06
4.43478e+06	1.18736e+07
2.24765e+06	1.36426e+06
340711	629234
78977.1	47058.2
474969	446852
2.58471e+07	2.71508e+07
206701	165621
116667	107017
812721	593484
37763	26215.7
1.32836e+07	1.49246e+07
1.68999e+06	1.97523e+06
213387	175733
192859	115949
1365.91	766.379
22616.5	8381.44
200964	186604
9.50471e+06	3.65621e+06
4.2678e+06	4.28637e+06
3.20559e+06	5.36255e+06
613887	651431
20630.2	14947.9
31571.3	13994.3
12555.8	10301.3
620830	1.00916e+06
113984	69532.1
92932.9	28386.7
2.71346e+06	1.75656e+06
270071	269582
9042.48	7182.24
131385	99887.4
234178	263156
200750	151177
44476.9	30331.6
412868	377776
1.03716e+06	933720
69226.5	47051.4
5.04468e+06	3.10024e+06
9.54162e+06	1.28735e+07
11945.7	8021.81
543923	626453
4.50882e+06	1.54074e+06
8893.8	13379.3
7469.53	4838.53
523967	355224
44142.7	33973.6
2584.9	2558.88
389956	322265
161119	148681
227953	151455
115163	603620
129408	59326
95580.9	81098.2
2581.69	3306.73
41040.5	35556.3
241712	261928
1.69281e+06	1.30466e+06
56074	59043.3
90671.8	81021.9
329733	252287
35885.8	37466.8
187863	49619.3
15559.2	13041.7
4.90359e+06	1.02867e+07
26131.2	18023.4
124197	115156
39010.4	27299.8
372978	970409
445282	440842
4.45356e+06	4.53644e+06
727089	624767
3.93567e+06	1.36775e+07
831.934	1108.91
1.65021e+07	3.96894e+07
1.09103e+06	2.45812e+06
245554	521523
574985	817811
261091	240311
396136	323810
1.53942e+07	3.60458e+07
76066.2	61037.6
394108	989759
22058.3	26869
15593.6	2857.38
1.72657e+06	1.06536e+06
3211.08	1404.49
585506	406287
11411.6	6905.48
2303.4	1615.17
41979.2	27990.2
366464	315295
1.88463e+06	1.66753e+06
267787	208947
1.1367e+06	687699
396386	237937
3594.42	4101.82
38467.4	27214.2
287101	210220
77954.1	28180.8
311277	379497
26232.6	36534.1
5.18607e+06	3.05337e+06
188815	157812
1.17972e+06	995076
310055	265680
88863.1	69749.5
1.57836e+06	1.59802e+06
3.67195e+07	3.66362e+07
525655	105076
1.42114e+06	1.18255e+06
1446.07	1431.09
12571.2	10214.1
114033	161032
21416.6	10287.9
3976.59	2494.85
234534	161083
25471.3	20884.6
94.8556	97.4797
15617.4	14063.2
3162.45	3530.43
1.5295e+06	1.26805e+06
342420	176669
887768	570875
2.5266e+06	1.70608e+06
37694.8	19921.6
175984	137906
74991.6	56836.8
1.55111e+06	1.39751e+06
108935	94541.2
519990	431886
136385	123321
2.15271e+06	1.49134e+06
2.79421e+06	1.89591e+06
36258.8	23166.3
189509	187520
2.79896e+06	3.94393e+06
171434	171839
115543	117979
541051	502614
87943.9	106102
1.93348e+06	1.34965e+06
56186.3	35412.9
826490	629223
516848	337188
2.36496e+06	1.84537e+06
13022	30957.2
243023	174020
230028	194416
273330	222888
117841	77391.4
446892	298843
2.40162e+06	1.52773e+06
77635.4	49770.8
1.53945e+06	1.07342e+06
2.33253e+06	1.19131e+06
20600.3	14521.5
278192	239038
925274	668245
437315	293423
205862	185061
56055.3	23243.6
231005	167443
863.453	676.417
1.51107e+06	840357
215792	216757
3700.44	2754.77
52142.8	41094
428006	345639
5.55292e+06	3.211e+06
8782377	8.8784e+06
136177	115013
935904	955643
996298	1.01777e+06
351654	335465
3.82441e+06	2.4387e+06
743464	526544
478254	439336
602822	463827
714967	613307
4.2101e+06	3.80776e+06
6.25214e+06	3.59314e+06
402473	244281
267852	186915
6.31678e+06	5.44388e+06
2.67468e+06	1.97416e+06
940043	711989
3.62557e+06	2.11078e+06
240.898	190.841
4.1443e+06	2.75292e+06
6.28558e+06	3.62841e+06
513955	366140
413199	228471
138993	77078.6
246685	276819
61288	34809.2
1.28214e+06	994172
597651	428339
199909	125016
640755	486478
1.08795e+06	1.10279e+06
574601	512095
3.67467e+06	4.01104e+06
3.42923e+06	2.19367e+06
225213	172023
1.25116e+06	995286
68934.9	57198.8
2.29152e+06	1.55105e+06
1.9107e+06	1.48806e+06
358582	257690
6.43538e+07	1.47108e+07
210918	163159
2.21183e+06	1.96686e+06
3.4548e+06	2.10848e+06
6.0735e+06	3.34104e+06
202400	156201
168310	138960
7.08372e+06	4.8034e+06
2.98169e+06	1.50303e+06
2.18795e+06	1.56914e+06
3.02241e+06	3.23305e+06
902997	683650
1.52092e+06	1.14382e+06
673623	574276
368955	307259
892778	685284
2.22968e+06	1.6204e+06
490698	352322
1.16599e+07	2.83586e+07
2.64419e+06	1.77472e+06
4.54494e+06	2.84269e+06
3.30489e+06	2.47222e+06
4.12552e+06	2883230
615644	418108
8.23178e+06	5.37445e+06
1.45928e+07	9.80357e+06
742842	465884
899936	657395
24615.7	23895.5
720848	580206
46093.1	55277.6
14665227	1.08781e+07
1.61823e+06	1.29894e+06
352846	729213
134893	76066
1.01402e+07	9.62582e+06
613583	873855
312560	236361
271751	168715
425867	293962
89541.2	50680.7
5.65902e+06	3.28615e+06
47211.1	21364.1
3.50518e+06	2.10735e+06
164412	96479.4
629200	361943
317500	194076
2973577	1.8046e+06
105617	160736
2.01444e+06	1.14925e+06
162035	104218
178485	158921
4.18653e+06	2.29341e+06
2.06148e+06	1.2946e+06
135324	120470
719172	529996
2.29893e+06	3.12499e+06
132667	99278.5
1.43955e+06	1.04799e+06
1.35122e+06	1.02929e+06
4.85193e+06	3.12756e+06
112645	99923.6
4.03083e+06	2.40701e+06
4.51143e+06	1.33517e+07
2.82511e+06	2.84722e+06
2.1238e+06	1.49082e+06
395712	276644
1.17065e+06	587316
11184.1	5938.34
361763	312945
188181	114935
41379.8	32701.1
13049.9	6166.76
209951	209417
7474.47	6271.56
16994.3	13389.5
81688.3	56118.9
77067	60591.1
393.883	313.153
3.23996e+06	2.83652e+06
38063.3	29857.2
49208.1	18015.4
8696.1	6581.16
232482	127588
277410	167428
46667.3	32497.2
162270	149547
7562.52	5974.77
954600	1.29703e+06
155903	131501
804864	505259
32303.7	22504.5
262780	187340
1.55803e+06	2.3715e+06
465439	299619
51.551	43.128
189765	448143
31264.4	26398.5
182925	114850
23009.6	43200.7
120777	105195
16465.2	16931.4
1.55781e+06	1.70664e+06
56379.1	43240.4
8.37954e+06	3.90178e+06
6949.86	9687.82
321224	225148
479696	194345
8734.46	4602.5
776921	417650
1.49492e+06	789790
1.67273e+06	1106337
1.02089e+06	404807
1.95781e+06	944395
4.93542e+06	2.86318e+06
10796.9	12345.5
28084.5	28395.7
28949.6	23664
204124	216664
15013.4	19755.9
43242.6	54910.7
51366.8	51904.9
14492.3	7952.49
56700.5	41541.1
520974	383004
69437.9	55410.3
2.10904e+06	1.15286e+06
143353	80029.6
933160	677031
8.5495e+06	7.06976e+06
3.04686e+06	1.56619e+06
880988	705129
151413	117259
3.06835e+06	2.10345e+06
4.04811e+06	2.27505e+06
83539.7	88933
3141.34	3186.84
95107.5	64732.6
27196.6	21933.6
343954	132114
311612	126029
466375	633691
1.13462e+06	1.17989e+06
226218	166075
4654.53	4404.93
4.51989e+06	2.71702e+06
1.85477e+06	1.84582e+06
58242.3	39959.7
7357.52	4501.32
280422	240386
2.22922e+06	1.8626e+06
275449	198173
851565	609858
159535	152434
105929	72621.9
58103.6	39379
7495.23	5792.27
137888	112178
1.03046e+06	991303
1.65374e+06	1.40266e+06
55278.3	69246
6.07853e+06	1.43398e+07
193295	25714
3.09949e+06	1.37211e+06
140590	103562
15308.8	13898.1
120642	195798
318739	328926
178.817	103.529
128070	188752
5883.57	4953.61
255644	167905
10873.6	6466.61
45083.9	12552
6859.75	3467.25
83280.4	62954.4
114306	84950.1
1.29332e+06	426244
8.09701e+06	1.25878e+07
5245.25	4342.41
1.37204e+06	569897
765309	805836
715930	569501
185592	124794
78614.1	67212.2
12381.5	6933.88
696025	546279
277213	186377
13205.9	13948.3
75584.9	23852.5
11028.7	13311.9
5287.98	4480.71
339605	254098
1.11604e+07	6.17789e+06
560855	510329
9.91002e+06	6.66866e+06
1.03879e+07	1.61781e+07
5.21327e+06	1.20098e+07
34372.2	21825.7
38700.7	44839.9
40349.9	32559.5
6.85859e+06	1.19361e+07
2154.11	1911.27
132820	237402
629752	548014
367360	298138
84163	71015.4
267880	110458
1.36753e+06	673826
5090.05	2684.49
77707.8	62091.4
280765	302657
1.35915e+07	1.60428e+07
2.93941e+06	2.265e+06
432297	354559
2.27827e+06	1.40671e+06
1.69293e+06	1.2682e+06
1.01029e+06	1.04091e+06
357438	295522
9.04843e+06	1.60008e+07
83157.9	92730.1
217926	247474
282459	214332
436791	250421
50882.1	18493.2
65220	54021.9
16801251	3.66222e+07
23930.8	13884.2
421474	334060
179747	246184
4.65744e+06	2.96749e+06
4442.74	3410.86
11335.2	8695.45
224660	109434
247651	303763
806351	165891
409398	236983
47071.5	34250
440226	395225
4.42502e+06	2.65986e+06
88882.5	46996.5
198409	247298
105651	61418.4
35356.8	21230.3
196057	130753
5684.79	3450.97
1.76351e+06	4.8913e+06
240711	59644
27366.7	37075
236141	157300
1.43119e+06	438564
942730	1.63577e+06
309860	334757
449577	274275
89630.2	72118
299804	240463
45167.1	30749.8
23222.4	10480.5
7341.2	4854.23
215780	194319
80069	32797
1.15224e+06	2.00838e+06
34217.6	20029
19526.9	19742.4
1.23331e+06	475360
2.06117e+06	2.36823e+06
6028.79	6081.6
69425.6	59135.6
12483.9	6583.08
7678.39	7876.8
132663	93811.5
9263.13	4782.24
603658	431335
133837	141360
2220.86	1497.71
6072.09	21450
98110	67758
11077.2	18399.4
51690.5	267367
622625	622384
30128.2	29626.8
5956.13	6067.53
36224.1	67093.4
85771	45441.1
2.23027e+06	4.54737e+06
544701	551702
578753	984735
40107.7	16721.4
17148.5	14272.9
30607.1	28794.6
313914	254326
5788.17	4255.98
1090.3	593.844
79982.3	95281.9
23552	24691.3
38337.3	32003.7
192104	148022
99946.7	69265
1.58855e+06	1.41964e+06
14261.4	10843.8
56668.9	40720.7
839685	392380
236988	135373
283963	207091
209.633	186.599
348339	172946
5278.75	4094.12
81875.6	79216.2
10477.9	8536.5
21398.5	13558.7
41095.8	27332.8
349348	421769
12555	10003.3
590.682	304.693
64780.1	49221.6
218497	154167
14080.8	10342.8
205536	170976
160390	223776
299062	235270
429012	190557
318349	259268
43301.5	50350.1
242673	309829
86585.4	81282.6
611215	332230
24622.6	24948
407987	279839
263764	203673
2202.34	1460.93
29406.5	14840.3
15329.3	7252.39
2797.15	1437.47
42545.9	66462.3
1684.13	1760.36
141011	105795
3044.44	1386.1
283680	198324
200110	257288
48081.5	26170.2
46064.9	35471.7
4163.57	3343
259559	160585
504968	362741
165425	136707
495914	370604
11381.9	15611.4
402122	299952
4710.56	4577.45
62421	54006.5
17443.6	20293.3
6327.95	6021.95
38014.5	29470
191783	153763
20981.8	11714.2
535921	353091
10312.9	7650.93
114640	117743
28797.6	29074.6
62004.2	43414
31244.3	23944.6
1.24411e+06	1.72996e+06
769141	1.01273e+06
125042	92465.9
148881	87233.9
1219777	784901
516985	586243
17616.2	18737
927581	353267
404880	468138
249177	203363
13979.9	11724.5
15003	11273.2
35239.2	24668.5
47.2593	38.446
202325	306214
14985.3	15909.7
10990.7	6077.61
28650.6	22266.4
550771	420828
86814.7	82128.7
6393.4	7158.39
55069.3	49527.2
905184	884572
11417.3	11695
63781.3	62207.6
93434.3	63089.4
920152	969669
10147.6	18233.7
46688.2	33952.4
41.1916	30.5974
55436.3	59953.8
36493.9	47763.5
32967.9	41764.8
412373	2.08847e+06
34263	20863.5
45916.6	33461.4
139955	151169
218849	189777
45500.8	28025.9
26846.1	52660.7
61112.9	38085.1
7946.88	7638.21
175186	137474
180445	175250
98778.5	137066
247855	121750
56826.1	48063.6
2764.28	2693.67
25239.3	69288.7
9392.23	4611.08
85584.2	35400.8
39299.6	32156.9
987350	773731
7062.85	4987.7
24807.1	15681
2180	2051.02
5016.13	4399.17
679.918	735.683
2078.86	1627.49
2.20039e+06	1.13649e+06
207483	255008
12885.3	6969.55
246624	1.4274e+06
959700	525216
76978.8	122851
133994	99997.7
13489.5	10698.1
201733	115785
138223	79830.6
140182	95287.2
469276	468492
52790.6	44291.7
179.005	231.88
34636.3	34495.1
45794.8	27536.3
21771.1	23319.9
192.952	146.056
2.83296e+06	1.32756e+06
7996.47	11687.3
327278	298488
16904.4	12637.7
19488.8	13724.1
361472	341012
12679.2	6421.08
532434	353276
1.09014e+06	3.09705e+06
16949	12876.2
13933.3	17439.6
38162.2	26608.2
178783	133002
20603.7	18764.5
98030.5	96980.3
33122.1	56498.7
26876.4	39725.5
18205.9	29498.7
33.8193	19.3386
473061	441430
23780.1	13057.6
681065	480179
51084.6	53165.2
456.436	415.138
34410.9	26775.3
1151.89	873.65
126999	159035
284430	175371
17638.2	10382.7
6125.13	3983.6
7255.54	2657.07
374628	497386
603355	534061
8416.3	9682.3
6043.08	3718.7
623060	154696
45826.7	46710.5
2098.52	2299.7
21398.2	12069.5
15231.2	12948.4
61761.2	77587.3
560914	402332
168301	101238
194547	132135
5.10859e+06	9.99246e+06
514868	360468
2.42707e+06	1.20667e+06
82950.1	146228
436596	383795
590845	495183
2488.23	4162.14
15744.9	10631.7
4637.08	4335.05
1.79925e+06	966387
262961	350899
424461	326660
1.88726e+06	1.49854e+06
2293.57	1024.78
6413.34	12988.8
526023	314898
197522	143259
113819	92847.9
3.66488e+06	1.98289e+06
236759	288351
158809	42815.3
58937.2	51048.1
998.341	719.112
62270.1	50038.6
104164	52282.2
1286.57	900.203
308843	337657
2.13363e+06	1.23047e+06
309296	175211
70112.4	43788.2
506685	810186
50548.2	34085.4
99824	92063.2
26545.2	21605.9
651.106	445.854
9.25353e+06	1.06471e+07
3.07656e+06	4.35883e+06
1.6108e+07	2.76051e+07
551705	1.12171e+06
100888	71477.1
16605.3	9737.78
239501	147030
478115	236756
59395.5	27378.3
74300.5	190447
18691.4	26864.1
24724.4	11298.9
449831	351559
6.38703e+06	3.17832e+06
280527	185710
270914	158510
216356	159328
41249.8	17741.7
45211	43149.4
22896	15427.7
47173	51914.7
2863.37	2227.04
755.347	480.616
169534	318841
65249.6	55153.9
156734	136085
3538.34	2251.88
1.32742e+06	1.05281e+06
11464170	1.48129e+07
102317	80482.5
7153.9	4473.79
407444	271292
510730	160505
121881	41083.6
424641	314133
43758.9	36161.9
29933.9	29513.4
212342	129490
142298	149645
87947.6	65139.1
410011	411014
61888.3	42821.5
9749.88	4060.75
49944.3	67079.2
73680.5	88795.4
2.10487e+06	1.54574e+06
673.469	638.315
393741	374529
953723	1.55719e+06
40533	30622.3
228758	2076
8152.72	5603.25
1.53877e+06	3.7417e+06
16930.7	11812.3
10164	4546.26
17348.6	16826.2
92972.9	92200.7
163359	136594
240856	158210
282167	168928
12163.6	8536.24
1.18539e+06	1.0448e+06
249399	342705
87131.3	42203.3
68712	56947.6
25727.6	19262.5
20549	40101
342328	244079
225398	187158
850398	763324
2.41068e+06	1.64093e+06
272700	201678
229532	161173
1.64995e+06	962498
359537	117298
13984.4	8598.01
258463	175596
28351	39900.2
242734	254366
77275.4	86873.9
193342	192793
59958.4	56380.4
19769.1	27751.3
201984	142464
12792	7900.16
137004	120757
406609	292411
678543	504264
1536.21	1671.5
319120	549909
1.42211e+06	483418
249955	110708
6.39344e+06	2.27755e+06
1.88249e+06	3.17229e+06
1.90235e+06	821202
29031.2	17883
732563	498457
97699.7	112471
1.10663e+06	861524
62577.9	37600.1
30284.9	27258.7
40397.9	25031.3
1749.26	1855.63
49327.2	51961.5
808156	421564
83497.6	50053.1
11517.9	13487.8
23562.9	15021.9
236737	235234
270261	227467
1.0219e+06	547640
383805	327372
178318	148559
1.73677e+06	1.17481e+06
673263	716934
91054.2	52286.4
55561.6	38171.8
99317.3	72734.1
409652	286811
902483	842658
159020	111532
861520	699269
177537	224762
143474	130409
1.41648e+06	825767
348404	237853
511088	550592
496889	294363
810582	397857
9059.49	5880.23
568850	389479
36926.7	43422.2
49766.9	95805
159344	169597
262189	168893
109749	80649.4
38452.5	33156
2.12033e+07	4.20232e+07
374513	179802
53758.3	27356.8
1.3149e+06	949842
381579	262930
141998	119340
379976	309809
782455	368515
154014	117774
83112.4	66034.9
118704	81488.9
587955	783663
43122	36030.4
78120.1	70270.5
227281	215283
1.65918e+06	983885
2781.28	2798.17
679277	610351
11091.7	8714.44
2.47742e+06	1.8204e+06
248725	145642
22830.4	16920.6
42824.8	31906.4
506086	724925
899.942	625.345
82540.6	55236.4
1221.37	2411.45
282904	72313.4
1.16805e+07	1.29627e+07
105102	92829.7
6677.37	6669.07
17784	10777
278962	178463
524039	355865
326240	342608
168207	157802
88809.1	66971.5
5.10925e+06	2.18284e+06
8.05782e+07	5.67177e+07
300115	153463
2.64334e+06	2.57099e+06
13044.2	10385.4
991469	636656
127813	128863
23917.2	14526.3
45337.9	41543.8
16617.2	11510.4
1.12636e+06	826666
18634.3	15475
45966.8	37093.7
191097	127746
8846.73	5782.68
3951.91	2069.45
8863.75	8762.12
216.954	209.46
344403	267671
34019.2	25693.3
4475.28	3239.05
37573.4	26601
1209.57	922.839
28534.8	16022.6
59260.2	51860.4
1.07911e+06	560514
1.33802e+06	1.25568e+06
13210.6	5330.57
4883.05	2851.73
75623.9	46020
2405.67	929.583
161785	123551
88750.9	45113.6
8310.14	5587.88
384211	192822
342850	326209
23283.8	15492.8
77265.1	71849.4
24999.3	18501
599.433	606.9
72438	66385.7
2.63858e+06	2.3371e+06
343310	465337
15216.5	12881.2
120040	63030.1
794.734	608.037
58624.6	63591.6
18078.5	13568.6
255357	140966
47805.4	30682.6
862.47	414.559
103928	77015.8
153245	98081.4
153487	139952
50356.2	31799.7
357010	279761
10360.8	5339.77
945376	824407
970725	790639
114231	112763
333979	213715
137049	74167.4
18992.2	9183.63
2.87876e+06	4.12513e+06
515875	512310
193981	129331
83496.9	56408.8
17554.3	10170.1
23.15	18.3336
13800.6	8020.13
75272.8	58352.2
720383	227282
139348	89001.5
131897	125049
1949.01	2215.5
355438	418545
271279	184908
10346.6	10705.7
1.44462e+06	4.19047e+06
1.11343e+06	862173
116152	85331.1
104954	68472.8
196.363	161.736
302731	288002
5373.45	1536.51
231127	154498
23186.3	15314.1
11901.6	9535.45
25725.8	19314.3
19505.9	13246.1
1.06973e+06	1.04685e+06
157167	101587
111718	121366
103744	90843
139742	133677
195262	142667
25658.7	18361
456077	333838
13355.8	20559.2
123784	103010
25094.9	24668.6
127901	113983
3.05887e+06	1.84184e+06
32134.6	36966.9
144536	84738.9
23721.3	17752.7
106022	69550.8
109328	135468
33994.2	53790
106311	92230.8
148119	145907
6640.17	5509.2
12757.2	5895.1
94485.8	64474.3
295852	206198
6316.41	4155.3
22872.6	13276.1
483.077	240.831
39856.2	20239.2
5618.74	6129.4
147994	89477.2
8025.39	7532.32
11059.1	5615.56
1480951	1.33929e+06
9923.43	6612.16
684036	802183
105778	192237
87825.5	73009.8
33053.1	23901
16819.2	18081.3
3011.41	2351.54
29245.2	11170.9
22183.1	19014.2
314914	410527
2907.1	1782.42
197882	201850
20065.4	13353.2
36764.9	23389.1
61270	51358.9
80740.3	47765.9
2394.38	1501.8
40941.3	29804.5
3243.89	1684.03
67943	53806.5
1985.74	1788.13
585784	358825
29178.8	20363
395930	318472
395.922	186.918
25479.5	19208.3
350527	230122
13022.3	11358.7
311078	221209
4.03345e+06	2.89423e+06
10573.1	6604
26845.3	21557.1
14521.3	7765.8
67045.3	48729.4
1.24499e+06	1.04997e+06
3.93101e+06	2.71942e+06
528225	409047
1.31359e+06	1.13387e+06
66920.1	51352
17317.3	7496.25
1479.09	2138.22
466447	613502
328564	274944
60605.6	65378.8
238026	214890
1.90938e+06	1.57126e+06
875287	741732
379966	473980
958681	1.24913e+06
94428.2	178762
164082	99158.4
24050.3	19731
146028	82386.8
580285	467620
126417	94548.6
390957	272020
229984	229029
464686	578251
630631	435295
6828.33	6551.2
27985.7	19156.7
118438	234644
36337	31166.9
249798	176523
43811.4	24331.2
1.2551e+06	2.43306e+06
717805	556104
364001	391759
20518.9	14029.7
170401	98531
63336.1	73239.5
60050.5	37062.5
485371	371588
8598.21	7309.73
82954.9	118890
640358	334475
7557.98	4849.28
528.67	498.577
720616	458637
291553	175902
1.50895e+06	1.11943e+06
1.79118e+06	3.08228e+06
17289.8	17771.8
134867	89627.2
618541	468896
16870.2	14957.7
9765.96	6612.69
756.118	720.875
21731	34211.4
341652	346222
30595.3	31724.1
77816.4	43656.7
34629.8	20799.2
38030.7	29689
1.26375e+06	1.13193e+06
3800.58	1654.74
7206.96	72764.7
26755.3	17366.8
2832.51	2863.46
33620.1	35752.9
720.945	695.492
358996	335955
203656	164393
1726.27	1058.37
28591.7	23470.1
8658.78	5079.64
3801.8	2245.77
532310	565026
4061.41	3323.58
531155	290049
6396.92	3785.01
36945.8	34847.6
193980	148483
37070.6	28373.7
23441.5	14309.9
124821	128261
109116	70839.7
154082	116064
28585.5	22474.7
58286.3	61866.5
14572.3	11539.6
46725.5	36789.6
18366.9	13030.3
6816.81	4647.57
66.6289	51.0905
111514	84054.3
51446.6	41556.7
53921	36193.4
12214.7	9377.78
488808	559527
147643	95170.4
46936.8	23980.6
287070	225102
26028.7	58150.9
24415.5	18098.3
4164.35	2536.27
38952	35562.5
147515	124395
182666	169656
1049.93	708.777
8957.4	4858.49
535.244	175.558
7642.61	2190.24
571023	263394
2.22535e+06	2.61835e+06
3522.65	2373.38
4107.16	2393.84
152704	87677.6
5029.45	3797.14
25690.2	24501.3
46769	36556.7
3291.19	2671.38
117670	45584.7
45817.6	26813.3
29861.5	18347.2
52881.3	71211.1
197656	207121
17327.8	9286.65
33297.9	21527.7
31636.3	27564.6
[truncated: 1,889 more rows]

## Sheet: 1D
0.279141	8.14
14.9349	0.082
1.81798	0.05
0.0664506	0.082
31.7137	9.09
66.5293	0.114
10.3804	18.6
86.298	49.9
1.97063	0.046
80.1565	78.6
29.8914	231
3.04883	40.9
5.13203	0.237
3.01746	0.141
62.2834	111
1.52118	6.42
3.03528	48.1
0.675517	9.49
63.651	47.9
3.648	15.2
68.1032	60.2
280.429	138
590.855	5.21
45.5488	3.58
3.08899	3.52
17.4197	41.2
38.9848	0.073
3.43811	5.25
5.94397	8.74
6.52559	21
15.5533	3.42
0.474765	0.177
79.8538	1.79
45.0439	5.33
0.0113945	2.35
6.66153	2.22
4.5534	0.112
9.79894	41.2
17.5438	0.197
360.655	188
7.59085	126
0.254535	7.94
128.752	80.1
1.46278	1.46
71.266	1669
18.6377	109
1.77516	1.05
14.5641	226
120.113	180
38.2623	0.24
0.174526	5.2
33.855	32.8
10.4136	0.124
1.25298	0.046
5.29129	13.7
36.584	1.01
5.79514	7.4
35.6579	29.7
1.03522	5.03
2.00783	0.333
56.7339	5.05
2.20219	13.6
8.55147	21.2
5.03016	3.66
48.9715	49.5
0.660483	0.356
66.9533	495
62.6088	161
52.3511	108
14.354	1.93
36.1239	115
394.706	481
7.60753	16.6
14.6453	63.4
33.6453	9.08
141.399	49.4
10.4384	20.6
117.324	197
85.7857	111
6.09822	7.94
56.8184	78.2
0.555412	5.02
0.053637	7.29
1699.4	1671
26.7293	32.5
133.661	1.46
28.1468	295
80.6728	70.3
1.56738	0.173
248.794	68.5
5.83904	4.8
317.66	8.17
0.183959	1.5
3.97624	23.6
35.061	106
356.104	292
173.787	132
6.43715	6.8
231.656	704
39.4714	24.2
23.0977	1.61
139.122	393
3.73951	9.08
760.542	1811
419.794	255
11.6769	29.8
3.74234	128
15.9999	32.5
12.6478	47.9
1390.77	762
2.06315	0.009
1527.51	332
7.79418	3.56
26.8107	87.8
0.577229	0.345
270.221	53.3
14.5335	0.488
52.4256	46.1
221.703	65.7
50.5334	16.5
16.6804	39.7
0.233651	25.8
30.1916	60.7
351.745	242
0.935936	21.4
6.19966	55
0.944731	2.09
1321.34	1607
305.424	27.3
1.33556	10.6
264.338	66.7
60.9871	62.1
29.2682	5.41
0.396852	2.92
22.9224	34.1
3.09252	0.953
249.083	187
49.9812	134
0.0360324	0.042
19.36	173
122.051	112
94.5585	81
65.9194	17.9
159.292	490
151.341	227
22.2196	69.3
443.72	296
69.4422	192
4.81449	27.5
225.187	0.566
15.4111	1.22
210.891	139
0.0114296	3.6
907.369	768
153.002	93.9
4.2415	25.4
13.7026	1.25
1.55246	12.3
133.309	17.5
5.7743	0.532
3.42678	1.17
7.18849	40.3
304.983	151
85.0709	68.4
121.28	105
19.2882	1.86
42.1888	30.4
72.0875	25.6
16.449	46.8
53.6989	88.9
278.435	51
1.3553	4.16
20.0553	9.35
9.59367	43.8
13.3897	46.1
45.2088	320
541.817	70.6
167.025	9087
4.7373	21.3
65.5698	197
161.052	190
101.512	21.7
61.4177	65.7
82.1057	40.2
2400.79	2569
883.357	255
14.4964	112
6.32747	0.283
8.72659	23.4
18.9764	31
46.1828	37.4
112.186	46.4
82.0539	13.9
207.719	258
32.6175	168
837.972	641
306.779	135
11.0419	21.1
10.7754	14.3
0.785594	3.2
41.5044	42
31.1208	106
67.1818	25.1
1.51595	0.365
201.36	84.3
30.732	103
4.12545	3.01
10.0591	10.6
0.0734639	0.465
41.0405	54.6
334.083	456
142.758	354
2.00081	0.155
40.5858	87.6
68.2601	110
81.5776	296
10.7404	0.151
11.5562	66.1
7.48571	12.6
134.212	9.83
26.0155	47.6
195.072	120
51.5001	70.8
1970.25	1072
81.4437	198
165.214	173
20.4787	181
54.8526	41.3
1.0356	82.3
17.8373	26.4
179.57	490
3.47139	10.9
29.8104	98.5
6.15123	11.9
41.0074	43.4
10.412	37.1
3.83415	49.8
0.767386	41.4
5.82638	40.6
35.4204	134
8.23255	28
34.0031	65.3
66.8107	55.6
76.4353	44
0.418587	1.87
43.7584	31.3
21.1014	43.7
34.3085	51.9
9.19092	73
109.363	2.83
1747.06	1855
203.739	103
544.329	1197
283.505	679
0.0183638	27.4
65.4012	104
12.7798	65.5
23.4617	18.4
173.318	305
12.9644	60.9
29.2171	172
17.9432	234
134.089	76.7
166.169	64.8
115.615	18
31.0291	156
54.259	150
2530.83	542
7.23844	52.9
47.1546	81.7
3908.12	1568
8679.15	22666
61.8184	15.9
105.901	409
7.92485	2.71
1561.92	916
421.633	147
1713.73	1776
4493.78	3930
162.314	2.31
20.9854	7.04
99.4358	474
3187.59	1309
47.3492	24.3
2.16499	2.34
3.56726	7
1092.98	422
784.793	1571
11.7477	150
0.138644	0.165
79.6996	18.2
286.909	311
738.484	939
17544.5	9170
22.9451	3.37
355.005	783
46.7486	24.5
25.5604	208
19.0179	0.566
24.7239	92.9
520.492	909
3.5852	4.62
23.4338	18.7
258.661	164
333.03	175
366.229	798
10796.1	6236
376.507	205
4.88946	0.799
186.902	204
692.711	879
584.1	794
2462.97	1705
3.40996	141
175.24	524
11667.5	10068
430.611	1.82
1010.55	3832
225.373	364
5.87958	10.6
25.867	16.6
52.7086	47.1
537.86	208
3501.56	1644
113.704	331
101.14	142
92.2872	254
355.142	261
0.924529	69.4
1315.08	327
176.786	530
151.442	178
17.321	26
632.454	69.9
57.2899	14.8
149.539	25.4
18.9442	237
171.711	85.7
114.668	214
11996.1	14453
12.6909	26.3
1226.66	1979
34.0033	928
34.2329	189
30.549	18.6
29.9047	65.3
2.51368	33.9
536.107	207
1.22563	88.4
10.0033	13.5
56.8995	204
1543.8	3169
15.1318	0.689
867.852	280
338.68	230
3.66363	1.21
345.382	428
85.0689	411
52.027	387
2.77864	11.3
108.403	85.7
784.698	626
43.2242	3.68
614.43	19.1
727.677	244
35.6575	47.3
1013.95	305
6311.12	4030
694.05	255
1163.1	616
106.309	10.5
10.3088	13.3
10.3088	0.269
3703.1	1044
77.5347	133
587.237	303
454.949	898
677.692	241
25.2897	13.8
102.051	124
4.85544	3.04
74.3581	161
28.9505	584
3042.45	620
8.88569	288
3935.85	453
3720.6	2597
13.2319	14.4
0.812042	1.21
47.557	241
1.83084	7.3
3.08247	36.6
4.93123	193
3.77953	48.2
924.046	49.5
22.3444	265
1905.34	1552
1905.34	1196
95.4405	428
258.301	163
114.389	117
31.7604	164
217.489	329
3713.32	211
782.522	741
4785.54	800
9913.65	1910
15.9069	2.16
124.18	27.9
0.106272	1.58
228.714	634
553.373	217
26.2906	18
4.59616	14
53.3862	44.1
242.308	32.2
65.729	550
4960.59	3682
234.79	64.4
312.042	142
40.11	65.2
1266.13	674
2634.3	2650
97.484	5.94
1268.4	1387
749.613	2037
3033.4	1522
165.955	134
6.78909	80
27.0651	53.8
1.84422	47.9
398.077	46.6
10.1324	1.03
31.1129	41.3
3403.2	4300
432.252	142
18.5061	52.8
214.222	403
155.551	735
195.33	30.6
47.2844	303
109.87	317
320.151	363
68.476	36.2
783.363	3492
38.0745	232
139.524	484
563.267	377
452.623	287
146.415	242
41.1915	48.2
36.331	21.6
49.8216	12.9
792.451	167
5.95827	29.9
269.78	1116
468.636	398
495.799	973
298.409	389
243.216	307
238.729	70.9
258.073	553
0.561521	1.77
16.5926	102
231.774	113
38.0873	502
288.054	361
98.2173	10.4
15.8816	61.4
179.457	0.377
419.109	128
3927.97	364
734.532	790
4.36265	25.6
65.3717	250
44.8668	36.7
260.595	232
52.6344	114
39.5252	471
13.6755	19.4
57.9569	9.59
12.8049	54
55.8133	3.23
1.51891	0.387
1.33507	3.13
180.693	120
10.2012	81.9
115.646	110
564.686	911
116.237	519
11.0432	78
74.6912	26.7
186.492	295
391.325	143
130.104	36.5
130.104	1.88
1568.2	1799
58.83	23.6
31.7625	61.7
126.892	395
53.9281	85.7
12.1048	32.9
156.684	200
3.96054	0.446
16.0548	3.11
80.3974	94.4
4.15582	2.58
1.02276	0.297
4.22902	0.168
258.581	67.9
6.5898	11.3
2501.51	385
149.104	1027
113.458	157
2.54954	64.7
27.3674	265
43.6966	13.8
71.6653	8.34
242.681	302
1553.18	2304
68.8483	151
56.2247	93.3
362.837	570
54.216	54.2
2063.41	1055
86.7349	92
0.1847	1.63
997.973	4.66
15.0916	77.4
3.6055	6.25
45.8435	173
139.809	537
20.1747	8.08
70.0656	217
82.7283	0.022
1677.71	2861
51.7936	120
24.053	0.161
39.1306	20.6
11.6904	1.97
148.864	178
158.906	266
65.3752	102
165.251	150
1296.88	118
1075.48	1649
1.46267	0.796
243.946	183
19.316	76.9
6.93128	31.7
56.3164	155
405.383	251
546.695	1207
0.654267	0.692
3092.56	293
666.792	434
1009.68	244
402.838	131
4.33632	25.6
442.454	854
24.1477	118
739.331	713
45.5532	22.5
1893.93	3750
49.0275	10.9
88.1343	187
18.7675	64.4
7.5206	8.4
152.948	217
657.307	307
141.99	64.9
3.11487	16.7
7.73228	33.5
53.5165	136
6.60466	15
33.9876	12.1
19.4808	121
544.627	1379
6.54004	60.6
411.23	419
377.898	315
35.6581	110
51.994	55.6
21.917	39.7
13.4185	39.2
21.0188	6.5
1005.69	1228
742.233	220
573.887	46
573.887	3.86
590.526	871
23.9963	70.8
250.046	210
350.481	210
786.502	181
141.576	39.7
1.65458	11.8
1148.28	508
258.473	167
1150.02	831
76.6903	259
774.824	634
204.034	248
2401.12	3246
6410.24	8318
54.6974	22.8
10.5622	13.4
15.3703	43.2
7.1961	38.6
42.6421	114
17.6291	12.3
1.16426	18
12.7959	1.08
17.9872	1.24
65.833	214
306.82	415
1106.77	335
86.6728	13.3
445.136	360
116.983	191
116.983	85.9
96.709	178
70.6045	19.7
3131.56	2106
106.782	97.4
109.461	63.4
454.096	88
1911.7	3468
454.02	151
17.4535	8.27
5851.45	4705
631.756	497
402.206	284
185.508	25.1
13.8735	12.7
131.739	424
8004.48	12596
48.8278	8.5
48.8278	0.517
48.8278	0.517
48.8278	0.129
31.5503	26.9
174.969	114
7.72881	41
4400.02	2870
582.329	269
51.809	164
34.1837	19.6
34.1837	0.525
0.225941	0.228
55.0139	6.21
1077.91	2394
1580.97	1388
192.052	1.99
4.40689	0.454
3.037	5.03
297.515	1034
20.4992	2.89
79.4771	615
2.11744	23.4
77.5827	280
44.5695	132
8.94226	37.9
111.374	300
275.276	422
13.8715	4.06
914.002	56.9
3795.33	4528
2.36496	0.47
184.688	108
454.236	31
3.94443	32.9
104.726	65.8
10.016	16.4
95.009	167
43.8335	162
44.6514	34.8
177.957	247
17.4903	49.3
23.9091	29
10.4826	84.3
77.2205	43.1
384.635	369
17.4069	22.5
23.8866	30.9
74.3783	78.4
11.0458	23.2
3032.68	761
5.31359	0.356
33.9499	19.1
8.04841	5.86
286.092	355
129.967	120
1337.41	21.7
184.191	216
4032.34	979
0.326923	0.7
11701.1	2848
724.693	1957
153.753	21.6
241.104	235
70.8477	204
95.4644	292
10626.9	19611
17.9949	6.09
7.9214	35
0.842401	0.374
314.087	129
0.414066	2.75
119.78	118
2.03585	5.37
0.47618	11.8
8.25197	9.93
92.9541	126
202.745	629
70.1477	32.7
8.0232	18.5
61.9763	0.173
111.882	39.9
10.7708	56
900.182	1739
46.5256	0.052
78.3267	52.7
20.5633	6.05
471.123	4.03
10800.9	10721
0.421909	21.8
3.01129	3.5
47.4749	146
0.735523	1.27
47.49	50.3
6.15712	0.082
0.0287386	7.16
4.14605	1.66
1.04083	0.622
373.843	157
52.0847	51.1
168.303	47.9
502.98	157
40.657	54.5
412.008	315
127.327	22.2
36.3571	27
439.67	304
558.945	264
55.2839	49.1
1162.74	748
50.661	113
34.782	30.5
148.179	200
31.2805	18.7
397.9	84.3
10.4403	28.8
185.505	81.7
99.4084	93.6
544.044	342
9.12667	48.1
51.304	182
57.317	94.6
65.711	57.1
22.8162	48.2
88.1038	83.1
450.4	158
14.6732	46.1
316.461	119
351.218	178
70.4722	13.2
197.009	139
86.5058	38.3
54.559	29.5
6.8526	61.6
49.3649	33.8
247.751	18.2
63.9036	90.8
0.81215	3.1
12.1152	4.62
101.9	150
101.9	40.7
2617.49	558
33.9076	162
281.739	178
300.056	393
98.9006	104
718.967	369
155.234	271
129.523	268
136.744	120
180.813	192
1122.59	266
1059.31	160
72.0181	20.2
55.1057	6.59
1604.94	1451
582.015	186
209.906	256
622.293	233
0.0562631	292
811.604	186
1069.71	161
107.944	1.89
67.357	17.2
22.724	5.68
81.6108	19.5
10.2623	83.6
293.098	69.9
126.281	52.7
36.8567	33.1
143.421	177
150.974	165
1182.52	1960
646.728	400
50.7151	137
293.426	129
16.8631	49.1
457.276	185
438.704	119
75.9713	165
4336.99	1146
4336.99	38.1
4336.99	38.1
4336.99	1.28
4336.99	1.28
4336.99	1.28
4336.99	1.28
4336.99	1.28
4336.99	1.28
4336.99	1.28
4336.99	1.28
4336.99	1.28
4336.99	1.28
48.1019	55.5
579.861	337
621.613	205
984.992	314
46.0506	245
40.9677	120
1416.12	82.9
443.117	170
462.608	192
953.154	255
201.551	13.2
337.215	278
169.306	252
90.585	0.901
202.033	221
477.721	319
103.87	54.3
8360.57	2814
8360.57	483
523.216	87.4
838.07	619
728.851	162
850.023	233
123.265	109
1584.47	751
2890.25	846
137.35	23.7
193.811	331
7.04478	0.137
171.054	179
16.2967	66.8
3207.04	4267
382.948	505
214.984	440
22.4255	19.5
2837.85	6184
257.626	65.9
69.683	45.7
49.7398	79.3
86.6647	188
968.811	619
6.29848	0.193
621.281	499
28.4437	1.49
106.707	116
57.2167	22.4
532.024	673
47.3875	187
338.817	232
46.8526	98.1
381.669	161
35.5164	36.4
156.251	190
921.298	1011
29.2689	52
308.965	129
922.054	221
29.4591	73.2
709.625	273
3936.3	1277
839.407	1593
439.517	358
81.5591	31.3
173.15	199
1.75072	3.26
92.2612	88.8
33.8846	15.6
9.64082	11.2
61.7394	12.4
3.94743	15.3
17.8632	57.5
0.0923225	5.89
836.251	906
8.80238	12.6
5.31123	4.8
1.94023	9.03
37.6151	8.63
49.3604	41.5
9.58069	55
382.385	769
38.7686	21.8
148.959	106
55.231	0.626
699.158	1283
0.0127148	0.036
132.12	4.17
7.7827	0.931
33.8596	12.3
12.7363	0.213
31.0131	30.3
4.99166	7.67
503.145	1304
12.748	7.17
1150.31	2.99
2.85612	43.7
66.3772	18
57.2961	37.4
1.35689	6.55
123.13	163
232.843	287
326.166	170
119.344	256
844.113	315
8.3715	6.2
6.97653	36.6
63.876	123
5.82435	91.7
16.1885	104
15.3024	121
2.34452	0.186
12.247	11.8
112.916	7.53
16.3359	0.741
339.88	43.7
23.594	24.5
199.6	127
2084.28	210
461.739	22.6
207.883	84.8
34.5698	100
620.132	186
670.723	132
26.2189	218
0.939533	31.8
19.0842	6.69
6.46638	0.175
38.9494	3.89
37.1553	2.11
186.822	59.9
347.851	185
48.9615	41.8
1.29865	2.85
801.02	337
544.178	113
11.7808	34.7
1.32706	0.315
70.8696	90.1
549.124	343
58.4247	116
58.4247	23.3
179.796	1.39
44.94	22.5
21.4101	95
1.70766	4.41
33.072	189
292.252	361
20.4148	118
4227.62	1499
7.5809	38.7
404.52	106
30.5317	77.3
4.09737	15.4
57.7244	277
96.9727	279
0.030522	35.7
55.6471	63.2
1.46041	1.56
49.5011	17.5
3.70053	0.338
18.56	8.33
3711.09	4413
168.015	70.4
237.573	223
167.898	8.26
36.7912	102
19.8152	7.11
2.04422	0.278
161.052	128
54.947	42.9
3.92455	12.8
1.32099	76.2
1821.34	614
150.453	100
1966.03	502
4769.55	870
3540.67	1492
6.43456	0.341
13.2195	3.88
9.59907	14.9
3518.95	1760
69.99	189
161.563	39
87.896	40.7
20.9365	25.5
32.5649	8.66
198.655	159
18.3056	81.7
4729.68	1018
667.759	1332
104.53	54
414.722	684
373.887	128
306.876	247
4717.28	17985
27.3383	6.9
72.9592	153
73.8283	4
5.4521	0.008
10796.8	11229
4.09329	3.03
98.4862	57
72.5791	0.158
874.862	1060
1.00558	1.27
2.56356	8.47
32.2631	35.4
89.5542	220
48.9073	107
69.8663	27.3
784.169	427
72.9075	103
18.1071	9.58
6.25903	26.6
38.5482	50.7
1.0174	0.155
1442.03	1803
17.584	46.9
10.9303	161
129.296	66.4
482.25	1179
98.6918	32.8
21.2615	3.57
70.8923	117
9.06555	20.8
3.08983	0.196
57.2882	46.2
9.66907	0.548
592.102	771
5.90486	13.7
140.144	2.75
698.192	542
1.79295	0.123
127.164	318
41.6753	29.7
6.32382	1.57
19.9762	4.8
5.42445	200
78.8242	0.096
183.489	58.5
8.73445	26.9
1.78881	0.723
13.3968	6.27
1340.64	721
162.651	19.4
290.316	562
4.20789	0.132
74.9793	88.1
1.25473	60.1
0.175075	0.267
28.0906	230
7.27938	50.6
9.43522	54.6
43.6392	16.5
12.0051	25.7
115.68	207
39.9102	88.2
61.0539	42.9
0.0550125	0.294
50.9872	8.75
1.20701	1.03
23.3542	25.2
3.99732	1.68
8.05814	2.37
124.344	170
2.94915	45.3
14.5113	2.82
45.451	4.49
50.4064	33.2
65.9727	65.3
56.1793	1.59
76.4364	376
14.844	17.8
91.3425	145
23.9634	33.4
97.9468	24.3
7.35507	24.9
82.501	197
0.430707	26.1
2.13812	1.8
19.5942	0.433
0.518983	27.8
31.1901	83.4
0.408645	2.75
58.4691	35.4
75.8526	19.1
7.71539	0.391
10.4576	23.1
47.343	5.26
106.942	19.6
109.26	38.4
4.6025	0.62
88.4307	197
1.34951	5.99
15.922	70.2
5.98279	61.8
1.77537	1.79
8.68823	7.77
45.3319	40.6
3.45354	0.096
104.097	83.5
34.7125	65.1
12.7992	45
7.05925	0.332
510.02	602
298.57	96.5
25.718	20.9
231.401	2.44
172.834	373
5.52397	42.8
138.015	223
59.9548	133
3.32351	24.8
7.27268	1.62
90.277	31.9
4.69044	12.1
1.79178	1.24
6.5645	18.3
124.067	133
24.2129	22.1
2.11041	44.8
14.6014	2.84
260.786	91.5
3.44789	68.9
18.3398	3.73
5.37559	3.94
0.00902059	4
17.6753	19
12.3129	21.3
6.1509	1.15
44.5671	26.2
55.9492	24.9
8.2625	15.4
15.5252	717
2.25187	0.242
40.4093	123
35.894	3.45
14.1699	50.9
0.794138	2.32
20.4274	9.37
1.35942	0.383
9.48037	0.725
1.47046	8.56
4.62302	0.046
0.604675	0.861
1.29695	4.6
0.216891	0.183
0.479809	21.8
335.057	41.8
75.1804	148
2.05474	5.62
36.2183	60.6
23.5354	62.2
138.119	66.9
13.0579	54.2
10.1697	4.72
8.11814	0.425
6.87507	33.2
0.0430597	1.68
87.9991	418
3.72579	21
4.0461	1.28
100.536	154
1.89304	0.025
913.06	0.128
7.84453	0.086
39.211	33.4
5.53207	6.47
28.5914	32
16.6567	1.51
11.7117	147
8.69669	19.1
3.8496	0.294
141.565	56.9
15.674	25.9
0.122389	2.78
7.89379	3.85
0.257566	2.79
46.8861	93.6
51.7021	11.1
3.06098	0.046
1.17443	22.7
0.783346	5.3
146.637	6.85
1.09633	88.5
45.6069	809
13.771	87.6
0.677988	0.1
3.55828	0.164
3.81739	0.465
22.874	27.1
118.614	79.6
29.8467	0.726
38.9556	11.6
2945.94	4011
106.272	45.2
355.746	352
43.1104	0.263
113.149	108
145.988	158
1.22707	0.123
3.1344	5.5
1.27804	36
284.907	168
103.451	326
96.3047	34.6
441.793	83.3
0.30212	35.8
3.8293	125
92.8369	34.6
42.2349	164
584.589	9.87
12.6226	0.862
15.0498	1.62
0.212006	0.456
14.7522	18.9
15.4136	4.29
0.265394	4.45
362.762	346
51.6551	70.6
12.9095	29.7
10.0489	8.88
27.1417	7.41
6.36975	49.5
0.131445	0.497
3138.93	1317
8138.44	4264
330.699	201
21.0726	32.4
2.87086	3.42
43.3467	45.8
69.7995	53.1
56.1467	216
3.33109	25
937.02	75.2
54.7502	23
46.7313	9.08
46.9724	71.6
12.7211	77.4
4.54834	7.14
15.3053	32.1
0.656568	1.47
0.141693	0.103
93.9995	339
16.2602	28.1
40.12	41.6
0.663892	5.47
310.387	171
4367.07	1210
23.7275	20.6
79.9812	39.7
47.3194	3.52
12.1121	35.5
10.6611	17
8.70103	3.79
38.1758	117
44.1178	85
19.204	32.5
121.173	82.9
12.6245	29.7
19.776	0.579
26.1783	156
0.188185	13.2
110.417	91.8
9.02796	6.08
1.65193	61.3
1103.11	2334
1.34031	0.261
27.1822	3.85
40.2703	89.5
46.6429	11.3
2.51662	18.4
308.023	67.1
101.035	127
12.4422	4.77
16.7891	1.84
5.67891	57.3
71.9584	85.1
483.773	551
59.4578	98.6
47.5165	26.6
34.5812	3.88
2.53483	5.76
51.7685	119
11.7632	85.1
74.9912	87.4
25.6118	37.3
56.8385	57.3
16.6218	34.5
42.0006	55.5
2.3291	18.8
35.6012	8.76
86.2075	202
148.665	63.9
0.492787	104
142.519	132
32.6386	9.76
671.457	133
242.104	143
5.27221	102
146.953	175
33.1581	0.059
253.991	114
8.03631	29
7.37963	9.93
0.54707	18
15.3191	30.2
124.284	17.9
14.7565	53.4
3.97641	4.49
4.42871	0.284
69.3508	185
67.0611	107
161.453	124
96.5146	16.4
43.7977	0.529
346.352	197
211.364	27.9
15.4149	2.06
21.4432	18.4
84.5566	797
32.8815	3.23
206.156	903
38.4467	0.859
243.449	86.8
70.1229	61.7
162.323	194
117.295	33.4
1.73359	19.2
49.7924	46.6
23.7767	14.6
9.77492	52.6
53.0085	69.9
8.06522	27.3
280.029	353
35.1833	251
91.3366	78.4
108.644	71.1
34.7217	15.4
19.4682	59.6
24.0242	16.9
231.037	294
10.6223	79
20.7169	19.2
63.4688	145
290.065	30.5
0.824946	1.47
2.56916	31.8
536.683	70.5
42.9377	21.5
4.98847	1.82
9.40651	36.9
213.72	36.4
0.184362	4
16.2846	4.93
0.710933	4.42
21.3192	17.1
3821.62	1504
27.3677	70.2
1.96615	12.9
52.6137	83.1
104.915	174
101.006	110
46.5225	53.6
643.537	196
16721.3	164
45.2434	11.4
757.969	1414
3.06177	9
187.696	184
37.9907	78.8
4.28257	0.424
3.39346	12.1
243.715	1355
4.56229	9.98
37.6616	89.9
0.610108	0.073
2.58322	0.1
0.0617522	21.5
0.954925	0.016
15.2893	4.17
13.5674	41.2
36.4248	40.6
13.3002	23.7
56.8472	41.2
96.1717	0.711
4.56753	2.23
21.1824	54.3
5.45439	39.2
0.178924	56.7
19.5716	7.67
689.014	441
3.79757	206
18.5823	15.3
0.179259	4.76
18.7478	90.8
4.00023	0.184
41.559	21.4
0.122219	0.306
22.7055	0.105
28.916	27.5
82.4781	206
243.048	97.4
33.2442	64.6
63.0068	1.7
21.8657	12.7
1216.16	0.05
151.037	251
38.129	84.6
16.6302	71.7
2.99831	64
2.36446	3.14
17.2032	154
67.0064	0.753
26.2391	85.8
36.8666	11.8
123.394	1.68
54.5139	15.8
3.15623	17
1235.42	7654
25.157	29.9
20.1869	0.463
0.0476824	0.924
84.9075	43
0.452989	3.41
45.5486	39.6
4.51485	5.04
2.81121	16.8
5.69416	37.2
3.90517	7.53
308.629	935
29.9495	1.37
35.7808	80.2
39.4101	76.1
42.0605	8.51
5.41313	19.5
98.4209	20.5
6.0612	9.59
30.3691	105
7.2727	0.155
33.6041	52.1
543.005	84.3
24.9824	47.5
5.23378	22.8
20.5047	31.4
39.9382	58.2
15.8581	0.196
27.1911	35.3
43.0158	96.1
1.6242	0.502
60.7905	26.4
1.22505	2.33
0.071001	5.85
5.96684	0.034
1.80704	0.232
26.3793	2.78
394.843	69.4
1.94937	2.93
56.6746	457
7.0464	3.17
5.33067	0.95
0.693272	0.087
3.29336	16.9
5.6057	77.9
121.03	5.36
0.525485	6.65
6.89548	0.028
15.1414	38.9
0.442755	7.52
15.863	11.4
0.527168	0.184
105.787	121
6.00333	2.57
93.8907	275
0.0551064	8.71
67.8438	31
3.34873	3.72
65.2161	15.7
853.266	233
1.94696	1.74
6.35539	0.778
2.28948	2.86
14.3662	59.6
14.3662	3.93
309.547	138
309.547	8.22
801.729	66.9
801.729	3.85
120.594	196
334.283	129
15.1394	13.9
180.87	131
19.2747	170
63.3532	21.9
463.233	424
218.674	4.39
139.737	20.5
368.265	197
52.702	237
29.2335	14.7
5.81702	6.55
24.289	7.3
137.862	229
27.8745	5.66
80.1959	134
67.5216	62.9
170.478	346
128.332	53.3
52.0419	61.2
115.497	562
29.0485	20.6
10.9266	24.7
109.55	132
35.0507	37.4
98.6085	39.6
1.42965	9.25
0.146988	0.382
135.214	517
51.8587	67
330.026	59.9
5.23942	40
26.4235	9.05
138.238	172
4.40976	7.87
1.94953	2.16
0.212525	38.4
10.0861	69
102.072	20.4
6.13194	5.78
8.7528	23.8
333.71	115
0.487844	0.201
5.12002	0.937
0.844195	4.32
48.4657	1.2
0.312025	0.449
6.91938	44.3
1.49756	2.27
0.66209	0.712
166.579	34
0.979846	0.128
1.11588	6.28
10.2736	6.05
43.7752	48
8.36504	6.34
4.21878	1.25
37.8133	1.09
20.8847	17.3
6.6259	25.3
18.2392	11.7
3.40205	0.091
3.84156	10.2
1.37018	0.287
0.0150623	0.21
24.7806	24.2
12.2516	6.18
10.6704	2.29
2.76472	0.315
28.0578	0.338
7.06988	3.56
66.3636	28.4
5.33567	10.5
0.747735	2.58
10.4844	91.6
36.6736	337
50.0174	116
0.645717	468
77.6529	3.78
771.933	366
0.705743	7.78
1.11946	0.179
7.22339	42.1
10.7775	81.4
0.787567	0.214
7.90501	0.403
61.0627	108
2.73785	1.14
6.34672	10.5
8.12649	11.4
0.0012528	0.903
0.0197277	0.379
3.88037	77.5
68.1382	116
82.9872	210
54.0255	6.32
24.3888	4.78
1532.31	1727
1.24723	0.892
27.0063	36.5
0.525931	0.402
96.6361	73.8
57.8046	25.6
2085.89	1403
28.8942	53.3
423.744	500
80.252	199
42.7485	76.2
3.11833	5.77
22.1505	16.7
36.4667	5.08
4.37099	65.1
7.08046	12.2
71.3888	23.8
70.8956	56.3
93.5684	33.7
455.011	620
913.857	421
42.3289	98.8
4.09819	0.911
103.347	22.2
12.6492	5.95
26.6506	1.38
0.701259	21.4
24.973	73
15.9533	4.28
1.29179	0.183
41.6066	9.48
13.3484	31.5
446.878	746
4.18195	56.4
609.835	564
31.4568	25.2
1.9362	3.86
16.6434	5.59
18.8246	55.8
1296.29	1760
123.947	22.3
51.7487	14
0.649967	0.068
149.095	103
2.47754	8.99
32.4437	40.1
133.641	17.1
19.1324	0.35
284.022	139
19.6585	5.3
0.291362	4.6
6.15934	24.2
45.1979	445
5.37786	10.9
1.12502	29.7
16.3807	3.28
22.8729	2.62
15.1608	38
2.18353	0.262
37.4421	18.8
28.01	2.13
22.9708	14.9
4.37397	0.21
19.5428	24.7
76.5288	68.9
0.61591	0.169
60.7334	13
29.879	38.2
0.900757	0.044
12.1436	55.9
13.3985	32.2
121.832	120
27.3985	9.42
122.251	81
99.7807	237
2.64129	1.46
10.5057	0.316
0.636648	0.474
12.4709	2.65
289.572	649
45.3091	115
0.135841	3.39
284.393	31.7
27.1216	184
14.2034	13.9
37.1554	14.9
18.9279	10.3
914.157	1517
2.79645	0.105
45.5343	119
297.884	117
0.814231	1.83
60.8079	48.6
2.16576	1.29
3797.56	6668
120.209	203
2.90327	4.68
14.197	7.4
3.87226	3.54
35.7819	2.12
15.3637	104
15.9654	13.2
620.078	95.4
36.8585	21.2
13.9187	17.4
0.911967	0.256
2.32464	5.19
39.7185	38.5
1.54569	4.44
29.326	0.444
2.91279	24.1
68.5704	228
5.1196	4.14
29.4437	26.9
0.0480817	3.91
16.2407	2.1
0.948008	1.04
232.46	969
19.916	3.76
25.4792	1.01
6.02794	53.2
6.92427	97.4
0.612368	0.413
11.2886	37.5
3.87177	1.35
49.7458	1.85
17.8177	132
6.57124	13.9
92.2355	101
19.4301	0.454
2.9447	0.151
0.558901	33.6
11.4862	113
57.9733	3.22
10.2349	4.23
163.86	6.18
94.3777	301
7.88752	23.3
3.95171	22
12.6935	230
0.211094	0.269
210.321	73.1
134.698	455
60.7199	268
3645.11	6931
2.70041	9.8
67.506	149
3.99567	15.1
46.8349	28.1
9.92119	0.502
43.1204	10
5.28184	160
0.434602	1.6
50.7637	4.69
29.1903	6.72
10.6446	100
0.452925	1.92
61.7227	38.9
33.6346	29.7
15.7046	50.2
2.62164	8.58
41.7434	54.6
14.2434	15.1
14.2462	31.2
3.34474	65.4
520.259	167
25.7677	27.7
12.6642	8.52
2.93727	0.526
28.5265	59.2
0.666267	6.3
26.9673	14
44.6452	2.25
48.1289	32.4
5.40458	1.06
11.1976	3.92
3.44426	35.2
2.50321	71.6
4.47337	4.17
2.20391	0.634
0.0188313	0.233
20.3948	137
1.74746	0.276
3.10694	0.024
49.6903	19.6
2.35582	1.3
196.983	85.6
0.554339	0.213
1.44718	0.767
162.858	37.9
60.6899	158
3.20831	7.3
5.20645	7.8
9.25524	1.24
6.46595	0.305
16.1263	10.3
22.7022	46.5
18.5628	1.81
5.0607	28.3
14.3545	5.24
8.62704	2.74
7.70959	92.6
11.7999	0.297
1.67955	26.5
80.107	68.1
26.633	0.993
26.633	0.418
45.4485	51.5
2.45277	5.59
22.0559	3.41
1.13776	4.17
20.2081	143
995.983	1305
7.91924	44.3
2.17191	0.073
9.38576	11.3
9.13554	0.43
5.15153	2.18
2.76874	3.24
47.0313	36.6
54.6749	22.7
88.6191	53.3
36.5823	34.2
121.145	573
9.84153	3.36
176.282	12.8
26.5925	69.1
21.684	13.5
55.4175	3.09
13.8916	3.72
1.26584	0.57
0.67377	0.31
4.47747	0.586
13.7616	55.5
53.1831	226
3.5328	1.76
0.428162	0.021
0.74482	0.684
10.6803	0.251
3.02424	2.9
0.481634	5.52
15.5197	8.32
1.96367	0.837
9.06618	0.708
18.1175	11.9
92.6501	143
15.4665	15.7
1.17582	5.38
83.047	365
79.8128	9.37
95.6094	684
1.39661	0.98
369.002	264
46.4447	67.9
47.2254	26.8
10.8034	12
36.6297	56.8
7.89887	49.1
52.4667	99
11.9646	88.8
44.4557	482
3.66089	6.75
98.7807	5.93
92.3704	419
4.51976	13.7
42.3837	0.652
386.71	1446
87.455	299
56.0382	358
15.6587	12.5
10.2418	0.264
18.0129	141
45.7372	67.5
0.0984859	0.251
2.66807	6.14
12.3821	1.53
0.900589	1.09
36.6219	0.2
17.5677	33.6
0.0546885	0.228
8.41744	20.5
3.18307	8.29
0.49285	13.4
2.29233	5.65
131.042	253
20.0676	79.7
133.646	433
51.7036	157
6.04686	36.6
3.84914	8.52
119.575	6.95
6.58918	3.13
59.5368	88.8
18.3819	175
19.5732	15.6
24.9	7.54
1.05212	1.12
0.343583	7.64
108.291	253
229.456	577
3.68979	0.457
4.75553	0.551
31.4017	4.18
37.2413	1.06
50.325	15.3
2.15394	0.136
86.483	256
56.6785	95.9
78.5617	4.28
17.9193	19.1
1.58381	1.98
9.44559	8.4
38.3817	24.3
45.2306	26.7
3.62074	0.324
0.510277	0.543
72.4363	139
0.918402	12.7
320.517	772
1.1794	19.7
18.0358	21.3
0.100344	0.467
15.7647	9.74
1608.23	3165
22.2472	289
5.86973	10.9
1.16327	8.29
1.79667	1.26
1.42248	0.566
16.2648	14.3
4.73279	50.1
8.75156	16.7
37.7922	9.33
54.1145	7.18
0.459559	0.146
9.25382	79.4
115.508	48.7
0.759877	0.479
0.00757423	226
135.122	102
28.364	4.24
11.0966	37.7
1108.78	497
2.31256	0.143
11.1522	0.646
0.0748156	0.31
69.6937	331
41.5824	3.71
110.884	189
21.8402	22.8
8.93643	37.6
3.07406	8.1
0.0440705	0.959
96.4537	177
35.6839	72.7
12.0962	20.5
125.391	13.2
2.96864	83.1
129.887	809
1817.8	3409
97.4538	61
7.03683	10.7
174.778	140
22.1414	80.4
121.232	92.9
64.3447	46.2
59.911	88.7
3.47936	1.63
6.57791	127
9.396	1.65
89.7443	459
10.057	5.75
6.7109	4.24
3700.03	140
42.9648	94.7
3.5953	114
43.5256	95.9
168.703	76.2
346.03	185
57.6846	282
84.4935	153
26.2316	8.99
18.0974	168
377.129	60.2
741.766	672
[truncated: 1,167 more rows]

## Sheet: 1E
946.831	93007.7
6166.47	2733.55
5549.35	10013.7
35209.6	22559.6
1.38255e+06	106090
3491.07	5809.74
292718	23987.9
101390	44564.3
10341.5	18999.6
17407.6	12340.1
2.17393e+06	4072.01
5159.77	9669.54
6935.02	2482.94
18487.7	8768.61
2291.32	2933.46
215901	483.97
2.00415e+06	132966
154499	50208.6
59086.8	326036
132234	707.56
11661.9	33868.1
20161.6	990238
22134.4	30727.7
52756	117447
270860	4322.28
227102	137923
212366	334736
177572	3206.42
48688.1	89265.3
122530	999640
1.33882e+06	736214
25804.3	52099.7
49676	1.30219e+06
114123	119427
479617	1.83575e+06
716628	1.10474e+06
35406.5	75167.4
290980	278902
2.06935e+06	4.05853e+06
192725	11757.9
1883.93	233631
181.934	111834
5.76426e+06	940736
1.22851e+06	1.915e+06
90664.4	47569.8
453372	22425
273638	543495
843896	1.17018e+06
1412.61	17206.7
146024	487424
19805.7	99787.8
13487.2	197157
118925	86245.5
1.20788e+06	297978
95432.6	47635.1
589476	2.47093e+06
21834.5	459023
785765	113165
471894	3.77683e+06
1.42392e+06	5.66477e+06
39607.4	417408
12693.8	73876.1
54270.6	129725
26662.6	4022.96
18255.1	11022.5
4.71741e+06	2.18713e+06
6998.08	200662
5.18123e+06	161994
26437.4	101102
1957.93	39088.3
916573	679376
177825	602135
752004	325606
171406	401026
88443.6	524989
56578.8	268186
792.531	120169
102408	50630.3
1.1931e+06	2.39036e+06
3174.64	9627.53
1.03598e+06	69912.1
4530.14	6613.4
896619	129765
206865	1.37365e+06
99276.2	7081.13
77751.6	109075
10489.7	60109.8
844875	4.11321e+06
169533	118032
122.22	23571.3
625967	1.63606e+06
413991	128652
320737	1.26639e+06
51867.6	117952
929835	3.32544e+06
223595	589228
513339	184847
75367.7	349231
1.50508e+06	95421.1
457388	307015
235544	24330.7
16330.5	221790
763823	10718.5
52273.4	17466.1
715330	88500.9
38.7685	30685.4
3.07774e+06	2.03789e+06
518974	1.18175e+06
14386.9	27723.8
76.6267	173009
46478.3	410023
452176	229933
19586.1	2065.51
275144	7869.19
11623.5	68876.8
24383	101035
1.03449e+06	684091
288556	299148
411375	57199
65424.6	79806.8
143102	244904
244517	2.33315e+06
205341	495810
182144	175666
10997.4	7195.29
4597.11	260208
68026.4	29858.5
1.4724e+06	33910
31210	279441
807056	1.17425e+06
45417.3	2.48534e+06
1.83781e+06	2.47973e+06
566540	369556
1.15991e+07	369556
16068.7	173706
222409	189246
546281	1.46496e+06
291884	850317
208325	766194
2.9963e+06	3.60083e+06
49171.1	366096
29600.1	10056.4
134865	15627.3
66478.5	6007.81
64366.7	410423
156649	96260.7
380530	249639
278322	275606
704572	1.04675e+06
91081.6	559863
2.84236e+06	126192
1.04058e+06	2.83307e+06
65187.4	31883.7
36549.6	1.05329e+06
2664.69	2010.71
300450	471983
489847	736451
140781	1.5405e+06
227877	7657.05
5142.01	17448.5
683003	705676
13993.3	9055.59
34119.9	60920.9
249.185	5536.15
38485.8	51535
1.13319e+06	1.27654e+06
18506.6	43418.4
484226	228400
117247	43857.4
137665	1.24635e+06
43994.9	418932
231535	112936
39198	12765.5
25391.1	42565.8
88243.1	421982
661674	585589
174685	732651
6.68299e+06	124467
276252	219006
560397	888666
69462.7	222700
186057	303208
3512.68	24499.4
11774.8	91961.7
101115	31627.5
19272.2	27820.3
139095	215692
35317	19953.2
13005.2	62819.7
2602.93	48602.7
226618	458820
761157	2.48551e+06
1419.82	20056
148426	66285.1
370953	1.23949e+06
5.92592e+06	2.43691e+06
691070	1.99945e+06
43348.3	97645
79580.9	4127.64
815393	37437.4
587886	93058.5
105249	2870.41
8.58445e+06	45348.6
1.6192e+07	7.96933e+06
1.43016e+06	623190
5.81288e+06	508935
1.52427e+07	2.52567e+06
10812133	1.36814e+07
7343.53	13270.5
2.66198e+06	2.52764e+06
39847.7	409430
270336	172771
2.5049e+06	2.45855e+07
77828.5	472057
1.20416e+06	4.79175e+06
726853	983943
158569	1.33089e+06
1.76548e+06	4.63351e+06
79486.2	3006.24
877364	3.45686e+06
1.24223e+06	5.15233e+06
3.66198e+07	8.8686e+06
154951	378352
1.27709e+06	990238
16584.8	37495.1
633960	266583
2.34964e+06	5.90944e+06
1.98123e+06	4.6938e+06
8.35424e+06	1.07287e+07
594404	463817
1.46061e+06	30247.5
3.42774e+06	770397
19943.2	7371.39
25536.5	275501
1.82439e+06	1.01305e+07
11877081	35632178
1738.45	404576
343063	775413
1.20462e+06	42012.1
4.46068e+06	3.66202e+06
252044	948728
513683	40419.2
58751.9	478151
2.14525e+06	910192
194324	1.56164e+06
507229	265519
335997	10051
388948	482780
43046.7	215597
50177.8	2.72641e+06
4.16076e+06	12927.4
115337	114.5
1.81844e+06	3.00091e+06
79368.8	109933
5.23648e+06	386574
2.94371e+06	1.03342e+07
1.14878e+06	1.93325e+06
12426.8	1.06421e+06
105314	24883.5
176473	74178
9424.99	243649
9424.99	979.87
367698	6.75852e+06
2.08411e+06	5.77144e+06
2.46824e+06	7.28414e+06
3.43925e+06	8.19667e+06
2.1407e+07	1.18371e+06
2.35418e+06	1.59945e+07
3.94516e+06	2.70833e+06
34967	118347
262993	826920
1.99188e+06	569914
1.54316e+06	722922
2.29869e+06	9.8115e+06
85781.3	73904.5
346150	21366.1
252218	146651
98198.4	1690152
10319823	1.80489e+07
1.33502e+07	24190416
1.26201e+07	110866
44881.7	680603
161311	5035
10455.6	1.84802e+06
1.25731e+06	339191
12820	114164
3.13431e+06	214873
3.13431e+06	165771
75790.9	9642.09
6.4628e+06	2.35344e+07
388000	63566.1
107730	412755
1.25954e+07	127427
2.65427e+06	355411
1.62323e+07	1.74794e+07
3.36265e+07	4.51717e+06
53955.3	208913
421211	5.39625e+06
360.469	1528.16
775785	770150
1877009	258978
89176.2	4475.07
6.36445e+06	20728411
15589.9	1988.33
181083	7655.97
222949	598264
1.05843e+06	5.41076e+06
4.29463e+06	1.73323e+07
8.80248e+06	295842
8.9354e+06	945089
4.30233e+06	7.75264e+06
2.54265e+06	511287
23028.2	268351
91803.3	144703
6255.48	150406
105533	42861.2
1.15435e+07	405632
774396	58092.7
18485.8	64909.9
662547	135102
160386	556754
324059	2.3473e+06
2147.84	30297
64842.8	417307
1.08593e+06	272934
232267	565951
2.65712e+06	577067
473257	170953
1.91057e+06	5.62392e+06
1.53527e+06	564374
496633	280279
139719	2.0166e+06
18479.2	7733.94
123233	327136
168992	667622
2.68795e+06	5.97032e+06
20210.1	9752.76
194107	118911
915078	3498.7
1.58959e+06	212985
1.68172e+06	4.2508e+06
1012187	216687
824975	209595
809755	4.91556e+06
182673	1.09498e+06
875368	486988
1904.65	5893.49
56281.1	2.14983e+06
175677	848861
786165	67328.1
129190	1.51249e+06
977063	223040
333148	105606
53869.4	63832
608708	7587.55
1.42159e+06	4418777
13323463	6.0963e+06
2.49149e+06	6.23723e+06
221737	99103.1
152186	754706
883925	423275
178533	140873
224467	2.85339e+06
46386.7	986738
196586	99133.8
43433.4	62624.5
189316	24939.2
5152.05	94375.4
4528.48	8598.79
612899	2.64759e+06
34601.8	25344.3
105161	271028
392266	318309
394269	1.37508e+06
253348	275504
632569	961227
1.32735e+06	2.3672e+06
441307	173327
855766	1.1497e+06
199548	37060.7
3.88867e+06	352208
107737	284958
430412	168292
182921	1.4831e+06
41058.7	544663
13433.9	5750.82
54456.9	41809.1
272704	294131
14096.3	1793.14
14344.6	39204.5
877092	3.01826e+06
22352.2	17752
8.48498e+06	9.12243e+06
8647.88	20450.1
153152	74855.8
339684	1.18575e+06
866634	656525
92828.7	380401
45870.1	78746.9
148216	27985.9
490054	474694
118742	8749.15
5.26829e+06	302276
190711	2.74962e+06
1.23072e+06	1.23963e+06
183898	54460.3
21987.7	18768.8
6.99897e+06	1.25377e+07
294200	267340
626.491	9513.64
86820.8	86743.8
3.38507e+06	6.62415e+06
2.60915e+06	1.44141e+07
326724	85596.3
51189.9	312846
12229.7	33815.6
155499	626571
68431.5	463.47
237659	67894.8
5.69068e+06	2.46587e+06
175681	134011
132729	92320
39653.1	49191.1
14454	597608
504940	2.08461e+06
539001	740397
221749	289555
560522	166334
4.39896e+06	4.76537e+06
3.22554e+06	533719
827453	1.23042e+06
3502.08	72642.7
65518.9	18066.8
23510.5	23622.7
191022	258911
1.37504e+06	2.79318e+06
2219.24	70274.9
1.04898e+07	2.53204e+06
2.26172e+06	6.12167e+06
3.42477e+06	7.31975e+06
1.36641e+06	1.75435e+06
14708.6	18269.6
1.50078e+06	5.26984e+06
81907.5	750912
2.50777e+06	581450
154514	577172
6.42411e+06	207084
166299	918445
63658.2	212454
25509.4	204868
518791	919895
2.22955e+06	1.64824e+06
481623	18835
10565.5	403449
228222	93765.2
26227.5	34345
181525	509535
22402.7	8259.87
115284	90394.3
1153.26	304235
1.84734e+06	370083
22183.5	64546.6
274503	681385
1.39487e+06	1.94558e+06
1.28181e+06	1.8409e+06
120950	745864
176361	248325
239213	116319
74341.2	62876.1
45514.7	190467
71294.5	220204
3.41125e+06	56396
2.51761e+06	9.0206e+06
1.94659e+06	3.53696e+06
2.00303e+06	8514.49
81394.3	129277
848144	5.88377e+06
1.18881e+06	5.34193e+06
2.66777e+06	9.52256e+06
480219	6.41153e+06
3.8949e+06	7.55983e+06
173505	1742.19
876726	646728
3.90079e+06	9.69621e+06
197721	290840
2.62816e+06	132964
692073	215824
2.17432e+07	1.20861e+06
185531	13566.8
1.64938e+06	1.71499e+07
24408.8	39618.6
144640	12782.6
59796.9	27900.8
43403.1	564102
61011.5	459790
223302	2.38248e+06
3.75412e+06	3.38419e+06
293989	53719.2
169228	5013.91
1.50988e+06	1820.38
396798	1.98497e+06
328032	207938
239487	295365
362200	342112
371284	246072
1.54027e+06	2.66122e+06
6.48438e+06	271267
1.54001e+06	2.50268e+06
59201.2	202685
88728.3	38201.2
2.14288e+06	2.80062e+06
1.18736e+07	551046
1.36426e+06	7.11243e+06
47058.2	164280
165621	339729
107017	217535
593484	916169
26215.7	257933
1.49246e+07	8.31342e+06
175733	5582.75
115949	1.42496e+06
766.379	12177.6
186604	10543
3.65621e+06	1.72428e+07
3.65621e+06	703365
4.28637e+06	703365
5.36255e+06	39018.6
651431	7907.08
14947.9	42834.8
1.00916e+06	33231.6
28386.7	87090.8
7182.24	33364.4
99887.4	4025.09
263156	41258.8
151177	595836
30331.6	3601.7
377776	80570.5
933720	1.65127e+06
47051.4	7334.45
3.10024e+06	401756
1.28735e+07	2.29503e+06
8021.81	96151
626453	29004.4
1.54074e+06	1.25664e+06
355224	649644
33973.6	9307.53
2558.88	3555.27
322265	1.39084e+06
148681	1.10324e+06
151455	497118
59326	99866
3306.73	15031.7
35556.3	62412.6
261928	90676.5
1.30466e+06	85476.1
252287	134149
13041.7	17119.2
1.02867e+07	884715
18023.4	134537
115156	3242.95
27299.8	5506.36
970409	3786.95
4.53644e+06	149209
1108.91	143051
3.96894e+07	175040
817811	57198.2
323810	417934
3.60458e+07	6.81901e+06
61037.6	48055.9
1.06536e+06	511121
1404.49	138731
406287	1.19457e+06
6905.48	5748.04
1615.17	414.24
315295	534025
687699	2.54692e+06
237937	1.31235e+06
27214.2	21921.3
28180.8	308637
379497	75217.5
36534.1	250164
3.05337e+06	7.21949e+06
995076	60525.8
265680	258972
69749.5	9794.14
1.59802e+06	177236
105076	231995
105076	28762.9
1.18255e+06	231995
1431.09	37775.5
10214.1	4117.49
161032	102444
10287.9	1996.18
2494.85	144054
161083	484074
20884.6	3673.22
97.4797	1360.07
14063.2	351877
1.26805e+06	2.31801e+06
176669	1.54574e+06
570875	1.06556e+06
1.70608e+06	2.74928e+06
19921.6	34664.9
137906	186885
1.39751e+06	2.29528e+06
431886	2587.79
1.49134e+06	1.25493e+07
1.89591e+06	9.54132e+06
23166.3	58840.5
187520	35346.6
171839	79249
117979	300586
502614	1.94948e+06
106102	38784.3
1.34965e+06	2.1839e+06
629223	776119
337188	875663
1.84537e+06	1.7391e+06
174020	868094
194416	786494
222888	510502
77391.4	511498
298843	529166
1.52773e+06	7.2554e+06
49770.8	785099
1.07342e+06	1.19663e+07
1.19131e+06	853419
14521.5	129610
239038	875426
668245	7990.01
293423	353615
185061	533533
167443	1.50165e+06
840357	2.13982e+06
216757	221076
2754.77	53241.2
41094	72048.5
345639	399949
3.211e+06	6.22661e+06
8.8784e+06	5.41639e+06
115013	345531
955643	19551.2
1.01777e+06	751679
335465	110197
2.4387e+06	1.16444e+07
526544	2.78351e+06
439336	396282
463827	921647
613307	1.18276e+06
3.80776e+06	9.48417e+06
3.59314e+06	7.23484e+06
244281	29040.6
186915	206652
5.44388e+06	14499283
1.97416e+06	1.11676e+07
711989	6.50422e+06
2.11078e+06	9.98985e+06
190.841	2.27346e+06
2.75292e+06	7.24233e+06
3.62841e+06	8.14394e+06
228471	257458
77078.6	2.33895e+06
276819	296185
34809.2	4.36361e+06
994172	2.44041e+06
428339	2.30978e+06
125016	596245
486478	1.06145e+06
1.10279e+06	63589.3
512095	257550
4.01104e+06	8951.26
2.19367e+06	10137000
995286	4.14728e+06
57198.8	818450
1.55105e+06	8.57131e+06
1.48806e+06	4.99011e+06
257690	441426
1.47108e+07	114276756
163159	162596
1.96686e+06	1.27207e+06
2.10848e+06	1.36147e+07
3.34104e+06	6.74523e+06
156201	42988.2
138960	5.01646e+06
4.8034e+06	6.49281e+06
1.50303e+06	1.09596e+07
1.56914e+06	5.97367e+06
3.23305e+06	3.72051e+06
683650	3.70184e+06
1.14382e+06	1.30083e+06
574276	1.93685e+06
307259	233913
685284	434368
1.6204e+06	6.79107e+06
2.83586e+07	2.4896e+06
1.77472e+06	8.07747e+06
2.84269e+06	1.03385e+07
2.47222e+06	7.14497e+06
2883230	8.07049e+06
418108	1.97247e+06
5.37445e+06	2.03004e+07
9.80357e+06	3.39587e+07
465884	803163
657395	2.41672e+06
23895.5	8129.54
580206	331314
55277.6	1725.58
1.08781e+07	2.20877e+07
1.29894e+06	7.49001e+06
729213	35071.1
76066	922269
9.62582e+06	1.18506e+07
873855	6278.51
236361	851881
168715	1.40059e+06
293962	160091
3.28615e+06	1.53566e+07
2.10735e+06	8.42797e+06
96479.4	114668
361943	982456
194076	7282.51
1.8046e+06	1.50899e+07
1.14925e+06	1.16475e+07
104218	1.81696e+06
158921	240473
2.29341e+06	1.139e+07
1.2946e+06	5.12043e+06
120470	306831
529996	1.04859e+06
3.12499e+06	3.08341e+06
99278.5	608675
1.04799e+06	8.11994e+06
1.02929e+06	2.13401e+06
3.12756e+06	5.3442e+06
99923.6	141250
2.40701e+06	3.07936e+06
1.33517e+07	658353
1.49082e+06	1.34333e+06
276644	406204
587316	2.40393e+06
5938.34	1029.3
114935	965552
32701.1	15389.2
209417	41710.7
6271.56	5676.95
56118.9	47619.7
60591.1	264579
313.153	18931.2
2.83652e+06	4192354
29857.2	55369
18015.4	28840
127588	143734
167428	218247
32497.2	4637.79
149547	29903.3
1.29703e+06	2.67488e+06
131501	303753
505259	2.41156e+06
187340	3627.67
2.3715e+06	449441
43.128	1142.22
114850	58994.9
105195	147489
1.70664e+06	262918
3.90178e+06	387995
225148	81477.1
194345	1.0198e+06
417650	2.60954e+06
789790	3.34322e+06
1106337	2.52552e+06
404807	2.99661e+06
944395	4.398e+06
2.86318e+06	3.43004e+06
28395.7	29883.5
41541.1	16745.8
383004	297853
55410.3	36497
1.15286e+06	2.40149e+06
80029.6	255694
677031	639770
7.06976e+06	471974
1.56619e+06	952072
705129	326857
117259	436817
2.10345e+06	6735052
2.27505e+06	2.96529e+06
88933	110970
64732.6	45622.4
132114	552319
126029	685310
633691	28297.1
1.17989e+06	247305
4404.93	88379.4
2.71702e+06	7.32138e+06
1.84582e+06	34240.2
39959.7	52755
4501.32	23117.7
240386	301878
1.8626e+06	1.96088e+06
198173	1.78557e+06
609858	113180
152434	612522
72621.9	152229
39379	1156.4
5792.27	10865.9
112178	1.8077e+06
1.43398e+07	8769.29
1.37211e+06	7.85136e+06
13898.1	202101
195798	4080.36
328926	312029
103.529	130021
188752	1473.05
4953.61	96036.7
167905	26242.6
12552	13671.1
3467.25	5514.67
84950.1	849.02
426244	9975.86
1.25878e+07	440621
4342.41	6719.06
569897	1.14867e+06
805836	235100
569501	57918
124794	1.28518e+06
67212.2	7103.53
6933.88	1652.64
186377	147882
13948.3	52008.8
4480.71	2058.76
6.17789e+06	2.80102e+07
510329	2.25019e+06
6.66866e+06	1.19416e+07
1.61781e+07	86984.2
1.20098e+07	1.85153e+06
21825.7	47173.5
32559.5	939453
548014	261036
298138	108921
71015.4	132157
110458	410207
62091.4	48852
302657	1.02472e+06
1.60428e+07	6.64629e+06
2.265e+06	4.55543e+06
1.40671e+06	1.612e+06
1.2682e+06	41280.7
1.04091e+06	14143.4
247474	9449.44
214332	46822.8
18493.2	110449
54021.9	9303.69
3.66222e+07	4.16443e+06
334060	219408
246184	62718.6
109434	335706
303763	52183.4
236983	241949
34250	12663.6
2.65986e+06	1.75789e+06
46996.5	86622.2
247298	1218.69
61418.4	58564.7
21230.3	239044
130753	227003
3450.97	11768.1
4.8913e+06	890168
157300	120804
438564	3621.45
1.63577e+06	312016
72118	199524
72118	43615.1
30749.8	1.07532e+06
10480.5	146511
475360	214355
59135.6	11037.3
6583.08	13631.9
93811.5	63595.5
431335	441295
141360	61085.6
1497.71	7464.63
21450	12776.2
267367	2399.69
622384	44279.4
45441.1	356391
551702	17476.8
16721.4	118864
28794.6	48970.8
254326	27604.8
4255.98	52274.8
593.844	15802.8
24691.3	41090.7
32003.7	8220.94
148022	213756
69265	26606.5
1.41964e+06	237506
10843.8	9665
40720.7	17326.4
392380	330321
135373	765064
207091	786969
172946	115279
4094.12	72173.4
79216.2	74419.8
13558.7	58457.3
27332.8	27101.7
49221.6	5606.17
10342.8	7446.92
190557	831221
259268	329803
50350.1	31081.9
332230	483456
24948	11532.7
279839	378566
66462.3	2080.13
105795	32809.9
1386.1	3321.51
198324	151712
257288	388449
26170.2	99652.8
35471.7	429632
160585	273655
362741	524434
370604	149063
15611.4	7135.24
299952	49080.2
20293.3	28028.6
29470	53970.7
153763	23932
353091	301315
7650.93	7820.8
1.72996e+06	57675.7
92465.9	40158
87233.9	144314
784901	269558
586243	11398.3
468138	48416
203363	258946
11724.5	11388.6
11273.2	244707
24668.5	12051.4
38.446	26233
6077.61	27804.2
420828	392814
82128.7	30981
7158.39	2437.49
62207.6	4615.64
59953.8	9625.95
20863.5	188074
33461.4	3801.31
189777	123642
38085.1	41628
121750	190347
2693.67	619.88
4611.08	119727
35400.8	33854.1
773731	635398
4987.7	10900.6
15681	5744.88
2051.02	2870.15
735.683	854.95
1627.49	132396
1.13649e+06	225754
255008	12045.4
6969.55	182328
525216	232038
122851	16705.5
99997.7	138508
10698.1	21138.9
115785	124829
79830.6	146090
468492	21995.7
44291.7	112923
12637.7	102953
13724.1	37831.5
353276	320047
17439.6	4672.47
18764.5	1407.62
19.3386	10048.3
13057.6	110886
480179	3356.53
53165.2	19726.7
415.138	2898.02
26775.3	31734.2
873.65	32639.8
159035	18228
175371	221805
3983.6	139949
2657.07	42709.3
497386	859.58
534061	65384.4
3718.7	56165.3
46710.5	9468.64
12069.5	3503.9
12948.4	110873
402332	512315
101238	18040
9.99246e+06	115569
360468	368619
1.20667e+06	6.99582e+06
383795	467141
495183	55467.2
4335.05	24902.8
966387	3.53774e+06
326660	82828.1
1.49854e+06	1.60454e+06
1024.78	133043
12988.8	10613.4
314898	968994
143259	846354
92847.9	14002.7
1.98289e+06	1.3235e+06
51048.1	4356.05
719.112	33162
50038.6	4325.83
337657	1.42983e+06
1.23047e+06	2.2353e+06
175211	587975
43788.2	14723.2
810186	1.05216e+06
34085.4	123701
21605.9	4219.73
1.06471e+07	1.33685e+06
4.35883e+06	769744
2.76051e+07	3.89204e+06
71477.1	19356.5
9737.78	172250
147030	700005
236756	1.99787e+06
27378.3	572.09
26864.1	10559.7
11298.9	8944.75
351559	606862
351559	13067.4
3.17832e+06	553008
185710	507961
158510	157602
159328	874569
43149.4	5159.32
15427.7	18745.3
2227.04	44049.9
480.616	7143.7
318841	10565
55153.9	59460.1
136085	80220.1
2251.88	4664.68
1.05281e+06	854537
1.48129e+07	2.98549e+06
80482.5	121797
4473.79	186217
271292	80794.6
160505	405882
41083.6	933754
314133	108166
36161.9	6819.79
29513.4	11656.3
129490	8632.23
65139.1	92355.2
42821.5	68070
4060.75	48208.7
1.54574e+06	704634
638.315	40730.5
374529	1.60895e+06
1.55719e+06	185125
5603.25	22089.4
3.7417e+06	948372
11812.3	12275.8
4546.26	60735.7
92200.7	3652.72
136594	39149.8
158210	47361.2
8536.24	101910
1.0448e+06	2.93256e+06
56947.6	200261
19262.5	7830.21
40101	4900.48
244079	333609
763324	106649
1.64093e+06	2.78448e+06
201678	2.31577e+06
161173	59168.5
962498	3.14999e+06
117298	1.29076e+06
8598.01	9822.94
175596	1.1053e+06
192793	67967.8
56380.4	101949
7900.16	100572
120757	3.59511e+06
292411	107682
504264	620328
483418	97242.1
110708	745148
2.27755e+06	7.38229e+06
3.17229e+06	42348
821202	4246976
861524	467022
27258.7	4970.66
25031.3	168233
1855.63	107628
421564	1.25394e+06
50053.1	3.23634e+06
235234	1.84438e+06
547640	3.23634e+06
327372	1.48473e+06
1.17481e+06	101735
716934	1.00685e+06
52286.4	323626
38171.8	187118
72734.1	23085.4
111532	101067
699269	297762
130409	4683.99
825767	508302
237853	1.05495e+06
550592	709127
397857	805562
5880.23	65281.7
389479	236963
168893	178237
80649.4	181352
33156	362842
4.20232e+07	543497
179802	3.10155e+06
27356.8	102695
949842	1.4147e+06
262930	253767
119340	995024
309809	508957
368515	127988
117774	146102
66034.9	195819
81488.9	188880
783663	189929
36030.4	327073
215283	360470
983885	1.2269e+06
2798.17	2291.41
610351	859063
8714.44	99419.2
1.8204e+06	2.31196e+06
1.8204e+06	128660
145642	272624
16920.6	411418
31906.4	273944
724925	251745
625.345	640.06
55236.4	116021
72313.4	18147.1
1.29627e+07	3.61334e+06
92829.7	77683.8
6669.07	4092.48
178463	43106.7
355865	313984
342608	13162.5
157802	60442.1
66971.5	349506
2.18284e+06	151308
153463	1.72926e+06
2.57099e+06	825458
636656	313957
14526.3	2420.85
41543.8	39471.1
826666	2.17319e+06
15475	21735
37093.7	44781.7
127746	331713
209.46	396118
25693.3	16071.3
3239.05	2042
16022.6	39356.3
51860.4	349388
2851.73	14115.3
46020	164632
123551	60753.1
5587.88	74332.3
192822	940960
326209	5797.68
15492.8	6756.27
71849.4	62582.9
66385.7	4505.62
2.3371e+06	2.11784e+06
465337	48716.5
63030.1	104442
63591.6	849.03
140966	213497
30682.6	19991.1
414.559	5159.84
98081.4	346257
139952	20843.3
31799.7	103241
279761	4955.76
5339.77	31238.5
824407	416374
790639	141634
112763	322190
213715	2381.8
74167.4	159057
9183.63	32840.8
512310	15460.8
129331	324015
56408.8	137402
10170.1	46181.4
18.3336	113289
8020.13	58676.1
58352.2	142873
227282	3703.22
89001.5	407070
125049	469826
2215.5	15267.5
418545	20086.4
184908	305699
10705.7	7437.67
862173	30252.4
85331.1	146349
68472.8	22227
161.736	19969.4
288002	104031
15314.1	74852
9535.45	43633.6
19314.3	19817.3
13246.1	52470
1.04685e+06	297852
101587	4377.57
121366	38351.1
133677	13049.9
142667	44286
333838	61674.4
20559.2	18266.4
103010	114646
113983	55123.8
1.84184e+06	2.13818e+06
36966.9	1104.26
84738.9	137500
17752.7	74295.1
69550.8	507424
135468	16087.1
92230.8	127778
145907	25313.8
5509.2	417.8
5895.1	4127.29
64474.3	241424
206198	1.27006e+06
4155.3	21910.8
240.831	2607.79
20239.2	260792
6129.4	77320.6
89477.2	19836.8
1.33929e+06	150845
6612.16	2533.61
802183	255847
73009.8	61010.1
18081.3	10262.6
19014.2	5093.51
1782.42	20522.1
23389.1	24093
51358.9	73098.7
1501.8	17545.3
29804.5	6840.89
1684.03	10036.5
53806.5	62613.3
358825	189883
20363	120227
318472	23367.1
186.918	22949.4
19208.3	481.93
230122	241720
11358.7	1224.24
221209	467465
2.89423e+06	1.00846e+07
21557.1	375455
1.04997e+06	9.17274e+06
2.71942e+06	9.63199e+06
409047	2.29714e+06
1.13387e+06	1.6037e+06
51352	65843.2
7496.25	5593.15
613502	6558.63
274944	6129.63
65378.8	39572.8
1.57126e+06	1.37255e+06
473980	444681
1.24913e+06	99051.9
99158.4	20379.2
19731	185386
82386.8	5738.23
467620	872157
94548.6	149890
272020	638960
578251	805160
435295	287846
176523	154559
24331.2	47485.7
2.43306e+06	134063
14029.7	33470.6
98531	734214
37062.5	130037
7309.73	87548.4
118890	7744.88
334475	388068
4849.28	38054
498.577	8934.69
458637	1.58617e+06
175902	1.76445e+06
17771.8	63118.1
89627.2	155877
468896	1.46873e+06
14957.7	4035.27
6612.69	16254
346222	108271
20799.2	74073.3
29689	7501.45
1.13193e+06	29394.4
17366.8	9867.76
2863.46	19677.6
35752.9	2298.25
695.492	9769.74
335955	24994
1058.37	1400.16
23470.1	3523.52
5079.64	22593.9
565026	693943
3323.58	4336.54
290049	416767
3785.01	92797.6
148483	322558
28373.7	497147
14309.9	36190.7
70839.7	108478
116064	22635.9
22474.7	8566.08
11539.6	20475.1
13030.3	151392
51.0905	2525.13
84054.3	418724
41556.7	2220.9
9377.78	64713.3
95170.4	5796.38
23980.6	80853.3
225102	251247
18098.3	44108.7
2536.27	54258.2
35562.5	113141
124395	768468
708.777	1105.66
175.558	1813.58
2.61835e+06	40594.5
2373.38	460.89
2393.84	45040.8
36556.7	13007.8
45584.7	866.61
71211.1	53786.3
207121	84490.2
9286.65	10518.5
21527.7	61121.6
27564.6	72698.9
4.24943	258858
13162	26511.9
231121	7284.26
183251	123039
82725.4	17570.8
5.19752e+06	1.0625e+06
91603.8	38605.7
1783.93	57730.8
327784	40855.2
196070	368090
7.07524e+06	5.03502e+06
98007.5	186244
1.43732e+06	8543047
1.43732e+06	685141
272210	1.89219e+06
145001	26898
10577.2	222856
247220	19603.1
75133.2	38972.2
123693	171250
14826.2	11770.3
24016.5	12267.2
242147	49084
240474	2951.31
317379	514159
1.54337e+06	94149
143577	457904
13900.8	52873.7
350546	191678
42905.3	1231.29
90397.2	9640.64
2378.63	62236.3
84707.1	19620
68680.9	21627
61976.6	285092
54112.9	1855.77
141127	33368.7
45276.9	148416
1.51579e+06	304232
2.06853e+06	911591
106700	248061
6567.48	47589.5
63851.9	45766.3
4.39694e+06	339701
420421	209257
175529	34846.2
2204.65	44272.2
505721	564938
167028	60882.7
8403.67	10583.6
110047	96251.8
453303	146734
64896.1	92360.2
2719.19	29285.2
963385	863264
66680.4	57765.6
2183.52	4929.28
40718.1	12943.6
20892.1	44491.5
153309	18408.4
18241.4	735.11
55562.5	53786.7
77583.6	33216.9
8958.56	3858.69
51424.5	10241.1
7406.41	2975.99
127002	202774
77915.8	21053.1
14836.3	25120.6
66288.1	3035.38
259581	454802
2089.13	82130
206004	218812
101348	635705
111266	58849.8
3055.32	1687.39
41190.3	221675
45447.1	230967
413249	1.01515e+06
92934.2	485175
414669	68211.5
11010.5	28165
338451	468196
8959.11	99978.7
35634.9	4340.37
39789.3	21163.9
982213	20092.6
153686	88231
964646	1.58928e+06
91995.1	73545.7
48177.2	17010.6
126029	157425
64202.2	921794
3.10077e+06	212762
664.382	34071.3
9485.4	676.66
154450	366212
1.01041e+06	1.75003e+06
2761.83	1739.18
206257	438126
965.58	43583.2
7346.13	7244.4
1.28811e+07	424862
13134.5	46945.4
121370	12120.2
52113	26135.1
538576	1.04432e+06
54153.9	307634
2.10327e+06	4.85076e+06
125022	136966
3093.34	30721.8
7885.04	79831.6
63149.7	5362.5
134723	188226
12933.6	7695.46
5242.91	2804.6
14308.7	1215.54
9880.02	11871.8
232587	116531
3053.01	8099.85
99871.4	149301
55087.6	3131.99
3215.59	1390.45
788493	2.47387e+06
67554.1	94324.8
41618.4	58705.3
86424.2	132542
14921.1	26887.5
2077.12	7480.37
38290.3	99281.2
168735	50222.5
60436.8	571971
22289.3	21534.9
184506	89177
312858	73428.1
65905.8	9396.47
1895.76	8866.01
21077.3	16387.2
38960.6	3946.91
196642	36698.3
34716.2	331830
555806	6936.61
320124	218157
26754	77804.2
13404	77083.6
41964.3	1.02338e+06
456890	2518.68
205959	72594.4
1.2364e+07	154732
19181.5	19997.9
21569.7	197634
9159.63	27897.4
228977	599065
28955.8	17123.7
13553.1	111376
158861	6964.01
33652.1	20078.4
11018	20078.4
146262	253051
17915.7	3810.81
1474.14	3984.72
172188	19593.3
99011.9	431431
1536.3	10658.5
209360	321422
114087	55550.7
53269.2	61210.4
8892.45	37424.2
4602.58	2479.32
141591	79805.7
5242.28	8608.91
344.901	6402.75
11345.2	77821.8
87402.7	11754.4
42956.1	49011
9963.06	18324.7
96760.5	557268
2259.94	30178.5
91471.6	145115
151434	242268
8765.47	48516.2
163251	55806.7
18332	5748.97
37981.8	3415.91
15173.4	3886.11
63.8746	1156.48
69177.9	40327.4
5927.29	10341.1
10538.6	38229.4
168547	276536
7990.8	4557.91
93024.5	224525
668155	692282
1880.29	3807.43
4908.77	3767.6
552406	288756
205857	35780.1
10882.4	106313
96353.2	57898.5
31393.3	13428.6
21932.2	5553.03
54699.5	129327
281595	143443
56922.1	12893.3
77004.7	64470.9
26072.7	4133.47
2.88171e+06	116677
62963.8	14925.1
40024.6	19052.3
5696.93	84585.4
271718	71786.3
90337.7	130208
154159	129116
37919.8	1913.92
4086.7	47011.5
8319.65	35326.2
3.37832e+06	301978
26861.6	1.32209e+06
7367	5815.93
31836	10408.8
17473.7	65639.2
9391.4	2841.85
159527	10067.9
185454	1662.08
410916	1768.21
33381.9	115912
597939	25370.8
187973	352046
783999	751365
15187.3	13525.7
46678.6	4622.82
1452.3	57266.1
2526.39	494978
55783.6	3701.49
10258.1	68655.3
1633.67	48729.6
52641.9	88138.3
5410.83	47254.6
6660.68	112904
314264	101642
52461.3	48206.2
26.6176	3903.71
3988.33	168693
281691	520827
270720	82581.8
324302	159635
157538	60670.2
157538	909.94
71280	37204.8
160186	60050.4
36644.5	47929.1
124246	51819.8
26792.5	27728.1
177964	239706
12417.5	47102.2
11811.5	10236
335059	1491.27
313315	346625
444634	7628.89
15330.8	24703.3
1.3117e+06	261037
296642	13404.2
45338.2	12806.9
190078	367322
62743.5	137214
34739.7	82115.9
1.09516e+06	8950.49
155138	308611
9049.93	5351.83
59588.8	16145.4
185.501	9252.12
28551.5	10004.8
10796.8	133988
1671.72	6717.5
7775.45	101345
444486	180710
453319	26919.6
175376	721124
244692	53457.8
405592	62288.8
22350.1	24907.6
124041	51322.4
92602	25135.2
66391.2	84216.5
84459.4	63581.1
3568.74	784885
1165.42	194173
367319	97199.5
12515.5	3006.19
16130.5	5758.24
7306.03	23010.8
293346	54142.7
1255.67	52928.3
192250	1368.63
266477	9402.62
32038.9	46074.7
97966.3	24156.3
130189	249162
467405	148081
237934	148081
12281.3	46252
1730.83	21827.8
245700	14305.2
3115.17	802.63
1.08717e+06	4067.58
4000.47	20233.7
61176.6	38393.4
340.362	1328.46
53473.1	140111
5.45503e+06	308764
19909.8	26804.1
289.648	29745.7
3945.75	2788.14
6094.21	28151.6
4824.96	20283.5
55169.4	32185.8
16053.4	36603.8
29684.8	145787
128189	25906.3
183553	218401
3626.12	14451.3
1558.8	17593.1
31388.5	28733.2
7296.66	111153
391795	664991
2577.46	395266
458325	168451
37639.1	4855.76
3.76092e+06	178577
7844.09	22586.7
37827.7	14890.3
253.77	2512.89
236397	115836
141045	15781.6
692955	844.06
10427	2720.26
327166	369242
121038	215884
41029.8	160323
425320	1997.14
440570	105817
6.16587e+06	798950
330558	964493
23868.5	107249
592837	3676.1
75102.2	883254
411211	311182
218254	52289.5
203215	597063
31870.7	60603.1
34112.9	35023.7
22763	44759.7
145734	4623.81
572230	9263.36
1.17371e+06	50153.4
12619.8	52794.6
286597	377111
163117	26505.6
88976	588237
2.51603e+06	298792
2246.18	4327.3
6479.85	60706.6
321499	352639
6253.99	5367.5
816085	137989
59232.3	9469.07
56001	6696.53
106591	999.8
51176.5	3542.8
15050.8	151882
588707	1.2925e+06
72684.5	167093
92081.5	111747
13157.5	15611
21074.4	23644.8
2719.67	66367
41748.7	28865.6
22711.4	158546
10560.4	1707.11
9950.36	46749.8
736081	319524
2431.93	7371.89
49178	6494.72
729818	279271
46835.9	58978.1
11750.1	48321.4
4094.68	1758.45
17653.9	298565
249.132	7899.31
4994.16	61926.9
28206.3	207347
45584.2	157466
98527.7	4235.99
10166.6	6611.22
79369.8	168128
30210.8	36091.6
112053	1.79857e+06
475786	308526
59434.1	29683
357765	383748
8355.33	74139.3
928.145	1411.05
17256.9	6684.59
4507.57	49129.3
8046.48	1359.62
70389.5	17596.5
165836	90714.2
133437	9007.79
116440	189390
62651.7	59866.6
6341.83	36155.9
183194	195699
9718.64	125312
48785.8	10672.9
346876	8968.51
424131	4.81185e+06
11314.1	23354.3
4327.91	56684.7
4963.33	28098.5
287681	431915
1367.59	14625.2
238896	680774
283933	29189
3.61921e+06	400353
75968.1	24603.7
170327	50769
348713	269985
12715.7	848148
586810	25099.1
54999.5	39367.7
8143.72	83520.3
62553.7	234868
97123.5	5080.53
2674.44	59633.4
3286.51	67636.3
47658.5	13079.7
26513.5	16805.7
63974.1	153941
32259.5	138880
161333	40130.8
57500.9	253322
33247.3	58384.2
17.0459	46076.1
2.99773e+06	2.4303e+06
7.87432e+06	2.60192e+06
196364	555159
14498.1	11692.7
16452.9	6362.65
23485.7	25741.4
12809.8	110194
102979	48461.2
2.46393e+06	443169
166820	23995.6
7272.12	47181.6
463707	2.22574e+06
6448.46	7618.14
325767	144665
687370	12374.2
391467	722033
1.20054e+06	1.16942e+06
95854.7	377174
252269	93104.7
17685.5	21424.2
112982	133471
694034	1.58087e+06
5.60624e+06	176418
31701.6	5707.47
58581.3	410628
7936.27	243644
117915	237229
617816	1.40501e+06
221663	270041
13036.5	33360.5
284659	539079
1.14238e+06	726119
439638	81641.1
73804.7	40091.1
110985	16365.6
8.6549e+06	1.20779e+06
547614	378585
102380	29201.4
15896.8	260148
250034	26346
6777.97	134590
3008.67	339.59
395449	71288.6
3012.94	19813
61447.2	58842.1
204113	428092
16093.1	21160
660824	790405
2327.3	15456.3
115947	11567.9
2.11606e+06	146331
564299	39059.2
368587	399172
154706	1540.72
266782	1.04106e+06
23588.5	73243.1
302551	542292
35851.8	3043.62
2.84452e+06	931092
61622.6	148654
1222.91	8705.31
109634	34795.9
1579.84	9914.46
43871.4	7129.41
19063.1	114097
44602.7	3088.19
48466.7	31918.1
231146	262419
136382	10270.6
119524	134808
7048.41	7620.74
2.19355e+06	2496.86
6578.03	11912.9
203386	34938.3
26175.2	42147.7
541131	299570
52840	119934
10884.6	42548.6
641459	1.11524e+06
94316.8	803256
290538	38249.7
47221.4	59348.4
76309.7	13993.7
3.6895e+06	129252
7797.83	149920
21368.3	59926.3
28034.4	12405
19634.2	17425.2
124693	334499
136282	28267
666663	321031
47446.7	6275.69
2.39903e+06	217811
12053.9	2889.61
104609	287880
8755.88	31570.5
787.015	659423
33526.4	88381.6
19233.8	755.5
6706.38	13703.1
570453	1.97551e+06
375535	169043
3.22522e+06	37586
477672	298531
165715	51272.8
121673	203443
48115.8	252196
381664	325950
35116.7	11040
172518	549110
218613	49244
28590.9	72079.5
38624.6	8556.01
86008.3	43204.2
3176.14	50658
15293.7	54383.8
547570	1370.88
679156	622222
27011.1	46425.9
816440	548843
13985.4	45710.7
227298	1.37037e+06
187126	82796.3
5419.22	49356.7
569068	39384.4
2988.34	224126
31427.7	21326.3
227357	96760.5
101984	574649
523432	5.14968e+06
1.1859e+06	2.05656e+06
11648.2	43938.2
10695.9	110608
589543	339917
1.22273e+06	1.24456e+06
87712.4	86175.3
22747.9	34311.1
11289.7	500154
152737	10719.6
23464.2	106114
36792.7	92732.3
6278.41	36486.7
1.33392e+06	128060
4.35734e+06	2.45242e+06
997247	7.11351e+06
67607.4	317232
27941.3	172504
23612.8	289320
19538.5	125997
18416.9	271451
57756.3	676047
19239.7	76205.3
14233.2	60408.6
159120	234143
103881	355148
144550	8936.17
19764.2	11951.7
650518	327260
187414	906918
1.44613e+06	1.49402e+06
9956.25	12535.3
75914.1	271131
38126.3	372633
62541.5	99332
287538	96410.4
113392	131398
80250.3	1.43371e+06
311405	164579
6.57855e+06	465985
617165	1.64569e+06
31395.1	125257
136685	33832.2
50119.1	14244.6
234073	2.39992e+06
226562	1.47549e+06
292786	4.62722e+06
177929	55278.7
696235	70712.6
970.643	69283.9
130610	79264
119545	402873
27301.1	18634.5
1.07375e+06	176181
2.08709e+07	806312
164458	125698
568991	410741
23797	11415.2
519246	4875.71
18982.1	12382.7
1197	7040.81
8733.17	37932.2
97165.3	67780.9
663753	1.28095e+06
73733.7	290862
2.75424e+06	69396.1
5147.34	42045.8
155926	216171
19026.7	5117.35
211668	71886.5
321700	134867
107848	20009.4
[truncated: 799 more rows]

## Sheet: 2A
logFC	adj.P.Val	first_gene	second_gene	gene_group
1.6837	3.80774e-09	Pfkl	Pfkm	GlucoseMetab
2.18433	3.80774e-09	Pgam1	Pgam2	GlucoseMetab
2.3267	3.80774e-09	Eno1	Eno2	GlucoseMetab
-4.29244	9.828e-09	Myh6	Myh7	Muscle
2.00873	2.03666e-08	Eno1	Eno3	GlucoseMetab
-2.05076	2.23673e-08	Ckmt2	Ckb	Mitochondrial
2.52811	2.49616e-08	Slc2a1	Slc2a4	GlucoseMetab
-2.07035	3.33591e-08	Tnni3	Tnni1	Muscle
1.44616	4.0207e-08	Pfkp	Pfkm	GlucoseMetab
1.42535	6.05169e-08	Fbn2	Fbn1	Other
-3.41295	6.16383e-08	Myh3	Myh7	Muscle
1.02942	9.58625e-08	Serpina1b	Serpina1d	Other
3.02599	1.00556e-07	Hmgcs1	Hmgcs2	Mitochondrial
-1.27317	2.07603e-07	Pdk2	Pdk3	Mitochondrial
1.18025	3.20652e-07	Eef1a1	Eef1a2	GeneExpr
0.860538	3.20652e-07	Pmpcb	Uqcrc1	Mitochondrial
-1.4519	4.27376e-07	Pzp	A2m	Other
-1.4519	4.27376e-07	Pzp	A2m	Other
-2.0992	5.00115e-07	Tpm1	Tpm2	Muscle
-1.31312	5.20986e-07	Ppif	Ppia	Mitochondrial
0.969111	6.3273e-07	Ndrg4	Ndrg2	Other
-1.4408	7.86728e-07	Inhca	Ltf	Other
-0.977827	8.20287e-07	Tubb2a	Tubb5	Other
1.78884	8.97516e-07	Pgam1	Bpgm	GlucoseMetab
1.06524	8.97516e-07	Tuba8	Tuba4a	Other
-0.926732	9.5904e-07	Ldhb	Ldha	GlucoseMetab
-0.642203	1.05743e-06	Calu	Rcn1	Other
-1.27243	1.11025e-06	Ppa2	Ppa1	Mitochondrial
0.760938	1.28216e-06	Pdk1	Pdk2	Mitochondrial
0.760938	1.28216e-06	Pdk1	Pdk2	Mitochondrial
-0.915533	1.38708e-06	Scamp2	Scamp3	Other
1.89453	1.38708e-06	Myh7	Myh4	Muscle
-0.814901	1.62213e-06	Acot2	Acot1	Mitochondrial
-0.917927	1.62213e-06	Myh11	Myh9	Muscle
-1.61568	1.71889e-06	Pygm	Pygl	GlucoseMetab
0.844505	1.72674e-06	Rcn1	Rcn3	Other
-1.01627	1.91796e-06	Fabp3	Fabp4	Other
1.08686	2.24267e-06	Dynll1	Dynll2	Other
0.620547	3.10037e-06	Eml2	Eml1	Other
-1.03906	3.10037e-06	Anxa1	Anxa2	Other
0.688	3.63805e-06	Vapa	Vapb	Other
-2.39791	3.63805e-06	Myh6	Myh4	Muscle
-1.378	3.7512e-06	Myh11	Myh10	Muscle
0.758677	3.7512e-06	Ywhaq	Ywhag	Other
0.664575	4.81559e-06	Ehd1	Ehd4	Other
-1.33241	5.53606e-06	Pygb	Pygl	Other
-1.13307	6.12705e-06	Ckmt2	Ckm	Mitochondrial
0.568743	6.49031e-06	Ywhaq	Ywhae	Other
0.589786	6.85133e-06	Anxa4	Anxa3	Other
1.41601	6.94025e-06	Ndrg3	Ndrg2	Other
-0.855423	7.00297e-06	Ube2v2	Ube2v1	Other
-0.832929	7.12306e-06	Slc25a4	Slc25a5	Mitochondrial
-1.51842	7.75295e-06	Myh3	Myh4	Muscle
0.778007	7.75295e-06	Ywhaz	Ywhag	Other
0.555271	1.00939e-05	Ywhah	Ywhag	Other
-0.768003	1.05667e-05	Cfl2	Dstn	Other
0.917688	1.50139e-05	Ckb	Ckm	Other
2.55823	1.64859e-05	Myl4	Myl3	Muscle
-0.58519	1.65426e-05	Vdac1	Vdac2	Mitochondrial
-0.873657	2.08373e-05	Slc27a1	Slc27a4	Other
1.46416	2.08373e-05	Ndrg1	Ndrg2	Other
-0.802849	2.08373e-05	Gmpr	Gmpr2	Other
-0.588073	2.53811e-05	Ywhae	Ywhaz	Other
-0.56508	2.53811e-05	Pura	Purb	GeneExpr
-0.715586	2.89535e-05	Camk2d	Camk2g	Other
-0.715586	2.89535e-05	Camk2d	Camk2g	Other
0.744099	2.92494e-05	Cox4i2	Cox4i1	Other
-0.835438	3.31678e-05	Tubb4b	Tubb5	Other
-0.699956	3.55408e-05	Dnajb4	Dnajb1	Other
0.813219	3.62769e-05	Vim	Des	Other
-1.2302	3.77317e-05	Ndufa4	Ndufa4l2	Mitochondrial
0.763878	4.7245e-05	Cbx5	Cbx1	GeneExpr
0.519342	5.20343e-05	Lmnb1	Lmnb2	Other
1.24834	5.79228e-05	Septin6	Septin8	Other
0.663112	5.98115e-05	Pcbp2	Pcbp1	GeneExpr
1.76724	6.78925e-05	Tpm2	Tpm4	Muscle
-0.981997	6.85717e-05	Dnaja4	Dnaja1	Other
0.618176	6.85955e-05	Slc25a5	Slc25a31	Mitochondrial
0.486475	8.6567e-05	Ctnnb1	Jup	Other
-1.2166	0.000103306	Col3a1	Col5a2	Other
0.376319	0.000108394	Hnrnpa1	Hnrnpa2b1	Other
-0.499189	0.000113979	Septin5	Septin2	Other
-0.435394	0.000113979	Nucb2	Nucb1	Other
-0.793726	0.000115079	Gpd1	Gpd1l	Other
0.783008	0.000125086	Atp1a1	Atp1a2	Other
1.21192	0.000125086	Eif4ebp1	Eif4ebp2	GeneExpr
0.560698	0.000125086	Tubb2b	Tubb2a	Other
-0.907014	0.000133627	Cfl2	Cfl1	Other
1.26764	0.000156923	Adss2	Adss1	Other
-0.512232	0.000182255	Pdk1	Pdk3	Mitochondrial
-0.512232	0.000182255	Pdk1	Pdk3	Mitochondrial
0.379431	0.000217632	Csnk2a2	Csnk2a1	Other
-1.97051	0.000217632	Myl6	Myl4	Muscle
0.757597	0.000217632	Nap1l1	Nap1l4	Other
0.782296	0.000239685	Pgm2l1	Pgm2	Other
0.782296	0.000239685	Pgm2l1	Pgm2	Other
0.801916	0.000239713	Fhl3	Fhl2	Other
-0.541703	0.000241062	Prdx2	Prdx1	Other
0.554365	0.000246641	Septin11	Septin8	Other
-1.98742	0.000269986	Psmb10	Psmb7	Other
-0.727446	0.000274572	Scamp2	Scamp1	Other
1.47527	0.000305824	Rdh11	Rdh12	Other
0.574218	0.000308099	Tubb6	Tubb2a	Other
0.646971	0.00037653	Mark3	Mark4	Other
-0.365337	0.000417726	Ywhae	Ywhah	Other
-0.950815	0.000425989	Strip2	Strip1	Other
0.694489	0.000435522	Copz1	Copz2	Other
-0.476696	0.00051381	Ak3	Ak4	Other
0.621677	0.00051381	Gng2	Gng12	Other
-0.475762	0.00053022	Hmgb1	Hmgb2	Other
0.321142	0.000531547	Rdx	Msn	Other
-0.511853	0.000547417	Mthfd1	Mthfd1l	Mitochondrial
0.471607	0.000547417	Fmr1	Fxr1	GeneExpr
0.702577	0.000556175	Dnaja1	Dnaja2	Other
-0.324476	0.000567712	Capza2	Capza1	Other
-0.582595	0.000602175	Cnn1	Cnn3	Other
0.516088	0.000620206	Cpt1a	Cpt1b	Other
0.717868	0.000634154	Sfxn1	Sfxn3	Other
0.431829	0.000681544	Tubb6	Tubb4b	Other
0.369656	0.000683119	Ywhaz	Ywhab	Other
0.4984	0.000735201	Fmr1	Fxr2	GeneExpr
0.565176	0.000785676	Anxa5	Anxa3	Other
0.40835	0.000786111	Ywhab	Ywhag	Other
0.742645	0.000798741	Cav1	Cav3	Other
-0.404619	0.000817338	Cbx1	Cbx3	Other
-0.283277	0.000829586	Pygm	Pygb	GlucoseMetab
0.600798	0.000829586	Aldh2	Aldh1a2	Other
0.358101	0.000829586	Mapk1	Mapk3	Other
-0.922823	0.000829586	Cycs	Cyct	Mitochondrial
-0.417129	0.000829586	Tubb2b	Tubb5	Other
0.43103	0.000829586	Strn	Strn3	Other
0.403414	0.000829586	Gdi2	Gdi1	Other
0.403414	0.000829586	Gdi2	Gdi1	Other
-0.280928	0.000829586	Sh3glb1	Sh3glb2	Other
0.5025	0.000829586	Tars1	Tars2	Other
-0.663134	0.000920566	Cyrib	Cyria	Other
1.01548	0.000991897	Actbl2	Actr1b	Other
0.967622	0.00103194	Pkm	Pklr	GlucoseMetab
-0.607986	0.00103309	Igf2bp2	Igf2bp1	GeneExpr
-0.463272	0.00103981	Fbll1	Fbl	Other
0.356571	0.00105049	Prkacb	Prkaca	Other
0.835239	0.00110412	Rbp1	Rbp7	Other
0.835239	0.00110412	Rbp1	Rbp7	Other
0.835239	0.00110412	Rbp1	Rbp7	Other
0.350327	0.00116789	Ywhaq	Ywhab	Other
-0.679649	0.00121455	Col1a2	Col5a2	Other
-0.363125	0.00122377	Csrp3	Csrp1	Other
-0.338778	0.00122377	Prps1	Prps2	Other
-0.468273	0.00124988	Ehd4	Ehd2	Other
-0.468273	0.00124988	Ehd4	Ehd2	Other
-1.0159	0.00127689	H2ac21	H2ax	Other
0.494078	0.00130427	Myof	Dysf	Other
0.566428	0.00133604	Kras	Rras	Other
0.412467	0.00135505	Anp32e	Anp32b	Other
0.575689	0.00139522	Hdac1	Hdac2	Other
-0.634717	0.00147261	Stoml3	Stom	Other
0.416679	0.00147261	Stmn2	Stmn1	Other
0.745842	0.00153377	Chmp1b2	Chmp1a	Other
-0.625479	0.00153377	Gnai2	Gnai1	Other
0.39715	0.00153377	Camk2g	Camk2a	Other
0.380042	0.00153377	Tnpo1	Tnpo2	Other
-0.577121	0.00153377	Hmgb3	Hmgb2	Other
-0.268846	0.00153377	Fubp1	Khsrp	Other
0.612915	0.00159617	Hnrnpf	Hnrnph1	GeneExpr
0.992302	0.00176817	Actbl2	Actr1a	Other
0.504885	0.0017695	Kras	Rras2	Other
-0.506507	0.00183708	Cdc42	Rhoa	Other
0.358156	0.00186085	Mark3	Mark2	Other
0.3505	0.00186085	Ppp1ca	Ppp1cb	Other
-0.879498	0.00187644	Myh6	Myh3	Muscle
0.433754	0.00187851	Me2	Me1	Other
0.433754	0.00187851	Me2	Me1	Other
0.340211	0.00194532	Nme3	Nme2	Other
0.425425	0.00207334	Nfib	Nfia	Other
-0.394722	0.00209661	Ppp1cb	Ppp1cc	Other
0.536954	0.00211077	Col1a2	Col3a1	Other
0.508631	0.00211077	Anp32e	Anp32a	Other
0.37594	0.00224921	Rbbp7	Rbbp4	Other
-0.45565	0.00224921	Mapk12	Mapk14	Other
-0.27983	0.00226382	Vdac1	Vdac3	Mitochondrial
0.314303	0.00226382	Coro1c	Coro1b	Other
-0.44394	0.00226712	Acacb	Acaca	Other
0.743334	0.00227347	Col1a1	Col3a1	Other
-0.59695	0.00237954	Idh2	Idh1	Other
0.441894	0.002449	Sar1a	Sar1b	Other
-0.668184	0.00264715	Pls3	Pls1	Other
-0.415071	0.00272851	Csrp2	Csrp1	Other
0.473397	0.00288489	Ywhaq	Sfn	Other
0.399217	0.00301588	Rab1a	Rab8a	Other
0.3235	0.00314255	Tars3	Tars2	Other
-0.971895	0.00319359	Fkbp4	Fkbp5	Other
-0.30536	0.00332808	Vdac3	Vdac2	Other
0.509598	0.00359775	Hck	Fyn	Other
0.307654	0.00359775	Hras	Rras	Other
-0.279421	0.00359775	Dnaja4	Dnaja2	Other
0.53904	0.00359775	Gnai1	Gnaq	Other
0.266569	0.00371063	Tst	Mpst	Other
-0.403609	0.00371063	Tubb6	Tubb5	Other
0.466278	0.00385831	Ppic	Ppib	Other
-0.35069	0.00393817	Usp13	Usp5	Other
-0.406185	0.00401693	Srsf1	Srsf9	Other
0.297174	0.0041596	Ctnna1	Ctnna3	Other
-0.492727	0.00433834	Sfn	Ywhaz	Other
-0.919466	0.00456537	Septin10	Septin6	Other
0.532902	0.00462276	Mfn2	Mfn1	Mitochondrial
1.60379	0.00498114	Myl4	Myl1	Muscle
0.384257	0.00529266	Ralb	Rala	Other
0.564723	0.00553954	Rhoa	Rhoc	Other
0.69397	0.00566215	Septin6	Septin11	Other
-0.28317	0.0058307	Ppm1a	Ppm1b	Other
-0.954439	0.00585	Myl3	Myl1	Muscle
-0.322507	0.00620109	Rhog	Rhoa	Other
0.343465	0.00674197	Hnrnpa1	Hnrnpa3	Other
0.481289	0.00692709	Vim	Prph	Other
-0.313054	0.0071358	Rps27l	Rps27	Other
0.438982	0.00731077	Impa2	Impa1	Other
0.30436	0.00765416	Strn4	Strn3	Other
0.342864	0.00768855	Cand1	Cand2	Other
0.359259	0.00771994	Cbx5	Cbx3	GeneExpr
-0.815497	0.00771994	Prpsap2	Prpsap1	Other
0.264997	0.00794009	Itih3	Itih1	Other
0.445649	0.00802151	Igf2bp3	Igf2bp2	GeneExpr
-0.362621	0.00839101	Macroh2a1	Macroh2a2	Other
-0.270794	0.00866284	Shmt2	Shmt1	Other
0.413613	0.00868341	Vps26b	Vps26a	Other
0.657069	0.00887705	Stat1	Stat3	Other
-0.275297	0.00905697	Stt3a	Stt3b	Other
0.246112	0.00912742	Hras	Rras2	Other
-0.395493	0.00915567	Pgam2	Bpgm	GlucoseMetab
0.342531	0.0093086	Arpc5	Arpc5l	Other
0.630894	0.0096894	Fnbp1l	Trip10	Other
-0.485809	0.0102742	Nras	Kras	Other
-0.385744	0.0102753	Gnai2	Gnai3	Other
-0.457059	0.0102753	Nudt3	Nudt4	Other
0.47816	0.0102964	Lims2	Lims1	Other
-1.03246	0.0111421	Myh14	Myh10	Muscle
-0.460071	0.0111421	Myh9	Myh10	Other
0.484477	0.0119575	Krt2	Krt77	Other
-0.262114	0.0119888	Rab8a	Rab35	Other
-0.247296	0.0119888	Ppp4c	Ppp2ca	Other
-0.34923	0.0119888	Arpc1a	Arpc1b	Other
-0.662017	0.0124942	Hnrnph2	Hnrnpf	GeneExpr
-0.440161	0.0124942	Rap1a	Kras	Other
-0.214753	0.0127108	Slc25a4	Slc25a31	Mitochondrial
-0.473269	0.0135273	Col1a1	Col5a2	Other
0.258329	0.0139594	Rab5a	Rab5b	Other
-0.221938	0.014065	Hbb-bh1	Hbb-y	Other
0.28528	0.0141375	Sfn	Ywhag	Other
0.222736	0.0143944	Ywhaz	Ywhah	Other
-0.241692	0.0143944	Gnai2	Gna11	Other
-0.409979	0.0145501	Flnb	Flnc	Other
0.189934	0.0146194	Ywhae	Ywhag	Other
-0.403139	0.0147033	G3bp2	G3bp1	Other
0.410323	0.0164057	Krt1	Krt77	Other
-0.376681	0.016421	Coro6	Coro1c	Other
-0.469208	0.0167108	Plod1	Plod2	Other
-0.444248	0.0172985	Rap1b	Kras	Other
-0.418309	0.0173397	Tubb4b	Tubb2b	Other
0.215823	0.0173425	Rab4a	Rab14	Other
0.327756	0.0173835	Sptbn1	Sptb	Other
-0.318436	0.018592	Camk2d	Camk2a	Other
-0.318436	0.018592	Camk2d	Camk2a	Other
0.875895	0.018592	Maoa	Maob	Other
0.495044	0.0195344	Ndrg1	Ndrg4	Other
0.284299	0.01983	Ppp2cb	Ppp4c	Other
-0.384452	0.0203477	Akr1b1	Akr1b7	Other
-0.304642	0.0225095	Parvb	Parva	Other
-0.287413	0.0226219	Dcn	Bgn	Other
-0.287413	0.0226219	Dcn	Bgn	Other
0.202302	0.0226974	Calu	Rcn3	Other
-0.218416	0.0229082	Ywhae	Ywhab	Other
0.29733	0.0248947	Rab10	Rab8a	Other
0.234457	0.0254557	Ddah1	Ddah2	Other
0.446895	0.0254557	Ndrg3	Ndrg4	Other
0.203406	0.0255261	Ywhaq	Ywhah	Other
0.292804	0.0279737	Mapre1	Mapre3	Other
0.170268	0.0281307	Hsp90aa1	Hsp90ab1	Other
-0.269991	0.0281307	Sfn	Ywhah	Other
-0.237533	0.028609	Pfkp	Pfkl	GlucoseMetab
-0.243312	0.0290292	Clic4	Clic1	Other
-0.276089	0.0290292	Plod1	Plod3	Other
0.613629	0.0304437	Myo1f	Myo1e	Other
-0.572388	0.0316072	Myh14	Myh9	Muscle
0.383787	0.031862	Gnai1	Gna11	Other
0.196302	0.032027	Ehd1	Ehd2	Other
0.196302	0.032027	Ehd1	Ehd2	Other
0.151653	0.0327987	Eif4a3	Eif4a1	Other
-0.258703	0.0328021	Rab8a	Rab1b	Other
0.20123	0.0342651	Pgm5	Pgm1	Other
0.20123	0.0342651	Pgm5	Pgm1	Other
0.221044	0.0354447	Mta1	Mta2	Other
0.259818	0.0357871	Rdx	Ezr	Other
-0.221115	0.0365373	Lancl2	Lancl1	Other
0.316415	0.0366834	Homer2	Homer1	Other
-0.265158	0.0369089	Necap1	Necap2	Other
0.303865	0.0392355	Rac1	Rhoc	Other
-0.260858	0.0403194	Rac1	Rhoa	Other
0.328869	0.0403555	Septin10	Septin8	Other
0.192816	0.0408295	Lman2	Lman2l	Other
-0.227036	0.0429356	Nras	Hras	Other
-0.22998	0.0429754	Rbm3	Cirbp	Other
0.402224	0.0439225	Flnc	Flna	Other
0.39388	0.0439225	Cnn3	Cnn2	Other
0.679982	0.0439225	Dpf2	Dpf3	Other
0.313239	0.0439225	Ptbp2	Ptbp3	Other
0.409928	0.0441286	Yes1	Fyn	Other
-0.163991	0.0458302	Eif4a2	Eif4a3	Other
-0.206818	0.0464828	Rpl22	Rpl22l1	Other
-0.334267	0.0464828	Nfia	Nfic	Other
-0.477666	0.0488856	Gnao1	Gnai1	Other
-0.225496	0.0511595	Septin10	Septin11	Other
0.317972	0.0511595	Eno3	Eno2	GlucoseMetab
0.288816	0.0538348	Mark2	Mark4	Other
-0.225321	0.0538348	Kpna3	Kpna4	Other
-0.258773	0.0578842	Hras	Kras	Other
0.164329	0.0599617	Ddx17	Ddx5	Other
-0.162337	0.0607304	Igf2bp3	Igf2bp1	GeneExpr
-0.226626	0.0609536	Pds5b	Pds5a	Other
0.239914	0.064861	Arf6	Arf5	Other
0.372942	0.0657918	Aldh1b1	Aldh1a2	Other
0.220699	0.0659644	Smarcc2	Smarcc1	Other
0.229618	0.0670217	Rock1	Rock2	Other
0.206175	0.0697173	Map2k2	Map2k1	Other
0.168716	0.0724745	Arfgap3	Arfgap2	Other
0.587715	0.0724745	Myl6	Myl3	Muscle
0.299305	0.0740228	Gnai3	Gnaq	Other
-0.181387	0.0743307	Rap1a	Hras	Other
1.82131	0.075083	Krt19	Krt17	Other
-0.181036	0.0768402	Hk2	Hk1	Other
-0.20638	0.0769901	Col1a2	Col1a1	Other
-0.331929	0.0819952	Des	Prph	Other
0.12667	0.0824568	Strn	Strn4	Other
-0.528139	0.0843883	Lcp1	Pls1	Other
0.31463	0.0856401	Ptbp2	Ptbp1	Other
-0.146921	0.0856401	Ywhab	Ywhah	Other
-0.356019	0.08574	Pkn1	Pkn2	Other
-0.188683	0.0897191	Snx2	Snx1	Other
-0.183999	0.0914637	Cdc42	Rhog	Other
-0.25754	0.0934235	Spta1	Sptan1	Other
-0.245649	0.094569	Cdc42	Rac1	Other
0.133952	0.0990645	Fkbp9	Fkbp10	Other
0.140514	0.100628	Rab1a	Rab1b	Other
0.440411	0.101536	Drg1	Drg2	Other
-0.188087	0.109619	Scamp1	Scamp3	Other
0.155754	0.110918	Ppp2cb	Ppp6c	Other
0.188317	0.112626	Akr1b8	Akr1b1	Other
0.22801	0.116191	Gca	Sri	Other
0.144983	0.11953	Stk39	Oxsr1	Other
0.176566	0.12111	Arl1	Arf4	Other
-0.170264	0.123049	Tln2	Tln1	Other
0.155253	0.123244	Gna11	Gnaq	Other
-0.137197	0.12831	Crk	Crkl	Other
-0.414683	0.12831	Arhgdib	Arhgdia	Other
0.186112	0.12831	Ctps2	Ctps1	Other
0.15181	0.128812	Tmed9	Tmed4	Other
0.162584	0.129313	Arf6	Arf4	Other
1.28134	0.134241	Krt19	Krt42	Other
-0.169613	0.134796	Rab2a	Rab4a	Other
0.126267	0.144835	Rap1a	Rras	Other
-0.208755	0.148954	Gstm1	Gstm2	Other
0.137103	0.148954	Rab1a	Rab35	Other
0.206783	0.153831	Snx3	Snx12	Other
0.24684	0.162885	Cap2	Cap1	Other
0.24684	0.162885	Cap2	Cap1	Other
0.24684	0.162885	Cap2	Cap1	Other
0.24684	0.162885	Cap2	Cap1	Other
-0.503441	0.162949	Psmb8	Psmb5	Other
-0.1444	0.16464	Tom1l2	Tom1	Other
-0.215128	0.16464	Ppp2r2a	Ppp2r2d	Other
0.0875324	0.164736	Copg2	Copg1	Other
0.220641	0.164746	Ensa	Arpp19	Other
-0.33196	0.172776	Tpm1	Tpm4	Muscle
-0.328644	0.172776	Dnm3	Dnm2	Other
-0.23793	0.172776	Gnao1	Gnai3	Other
0.179	0.176916	Tars1	Tars3	Other
-0.34554	0.185372	Myh11	Myh14	Muscle
0.262057	0.187977	Ddx21	Ddx50	Other
0.19735	0.188383	Dpysl3	Dpysl2	Other
0.144052	0.19012	Gnai3	Gna11	Other
-0.239736	0.191124	Gnai3	Gnai1	Other
0.120643	0.192161	Rab5a	Rab5c	Other
0.142389	0.192161	Tubb4b	Tubb2a	Other
0.375596	0.193875	Krt76	Krt77	Other
-0.196135	0.194635	Akr1b8	Akr1b7	Other
0.417171	0.19724	Dcxr	Cbr2	Other
0.145752	0.197491	Gstm5	Gstm1	Other
0.145752	0.197491	Gstm5	Gstm1	Other
0.260032	0.198661	Tagln	Tagln2	Other
-0.253896	0.200196	Arf5	Arl1	Other
0.292718	0.211463	Ppp2r1b	Ppp2r1a	Other
-0.134295	0.212126	Gnb1	Gnb2	Other
-0.0961636	0.216558	Anp32a	Anp32b	Other
-0.193119	0.218364	Plod3	Plod2	Other
0.374222	0.218364	Top2a	Top2b	Other
-0.185475	0.218433	Rap1b	Hras	Other
-0.158839	0.226212	Sec23a	Sec23b	Other
0.205727	0.229098	Ube2d1	Ube2d3	Other
0.266147	0.241629	Akt1	Akt2	Other
0.13556	0.244833	Klc1	Klc4	Other
0.242216	0.24591	Rhog	Rhoc	Other
0.209286	0.254104	Rab1a	Rab8b	Other
-0.217539	0.256753	Actn2	Actn4	Other
0.136039	0.268981	Gng5	Gng10	Other
0.0930357	0.274173	Pitpnb	Pitpna	Other
-0.2163	0.274173	Actn2	Actn1	Other
-0.16644	0.284812	Txnrd3	Txnrd1	Other
0.121795	0.289206	Cul4b	Cul4a	Other
-0.118751	0.289206	Ppp6c	Ppp2ca	Other
-0.227856	0.291761	Aldh1b1	Aldh2	Other
0.153974	0.30912	Ppp2r5e	Ppp2r5a	Other
0.697732	0.317402	Adh1	Adh5	Other
-0.123071	0.31757	Sfn	Ywhab	Other
0.102813	0.33399	Stx12	Stx7	Other
-0.122359	0.342787	Klhl41	Klhl40	Other
0.0806183	0.345239	Nras	Rras	Other
0.137686	0.347468	Rab5c	Rab5b	Other
0.189931	0.357124	Rab8b	Rab8a	Other
-0.135343	0.359354	Pafah1b2	Pafah1b3	Other
-0.0959867	0.361067	Ybx3	Ybx1	Other
-0.147813	0.377977	Gnai2	Gnao1	Other
-0.188715	0.377977	Cnn1	Cnn2	Other
0.523888	0.382652	Coro1c	Coro1a	Other
-0.366725	0.388445	Myl6	Myl1	Muscle
0.0953458	0.395718	Sfn	Ywhae	Other
-0.128545	0.404402	Ppp4c	Ppp6c	Other
-0.101887	0.405152	Rab10	Rab1a	Other
0.122179	0.407348	Rap1b	Rras	Other
0.0653486	0.432601	Capn2	Capn1	Other
-0.086439	0.445937	Gnai2	Gnaq	Other
-0.079445	0.456381	Clasp2	Clasp1	Other
0.139012	0.460722	Cfl1	Dstn	Other
-0.0555781	0.468626	Rhot1	Rhot2	Other
-0.0864797	0.479643	Hspa12a	Hspa12b	Other
-0.0898969	0.49036	Lypla2	Lypla1	Other
0.0494453	0.503885	Hnrnpd	Hnrnpab	Other
0.116645	0.506991	Dpp8	Dpp9	Other
-0.0833178	0.506991	Gnb4	Gnb2	Other
-0.21584	0.507684	Gpc6	Gpc4	Other
0.539972	0.507684	Krt42	Krt17	Other
-0.0513938	0.512902	Slc25a13	Slc25a12	Other
0.0511965	0.515867	Slc12a4	Slc12a7	Other
-0.0938789	0.520345	Gnao1	Gna11	Other
-0.0542373	0.522313	Ap2a2	Ap2a1	Other
0.0615427	0.532511	Rras2	Rras	Other
0.0851212	0.536829	Ddx3y	Ddx3x	Other
0.127249	0.549718	Scrn3	Scrn2	Other
-0.43321	0.549718	Cdc42	Rac2	Other
-0.10136	0.550458	Hmgb3	Hmgb1	Other
0.132085	0.555846	Cox7a2	Cox7a1	Other
0.197246	0.573545	Slc8a1	Slc8a2	Other
-0.07733	0.573924	Arf5	Arf4	Other
0.491426	0.577226	Rac2	Rhoc	Other
0.0619976	0.591192	Pspc1	Nono	Other
0.0647244	0.596664	Rap1a	Rras2	Other
0.0456488	0.598757	Rap1a	Nras	Other
0.0741548	0.602554	Krt2	Krt1	Other
-0.0623784	0.605875	Coro6	Coro1b	Other
-0.0523346	0.605875	Nln	Thop1	Other
0.0911572	0.605875	Nfib	Nfic	Other
-0.0626437	0.610761	Ubqln2	Ubqln1	Other
0.0462103	0.611861	Rab2a	Rab14	Other
-0.0442218	0.616335	Ppp1ca	Ppp1cc	Other
-0.0581139	0.62183	Hspa2	Hspa1l	Other
0.0589553	0.624703	Cab39l	Cab39	Other
-0.0613239	0.624703	Msn	Ezr	Other
0.0424428	0.624703	Tra2a	Tra2b	Other
0.108881	0.624703	Krt2	Krt76	Other
0.107399	0.624703	Rab10	Rab8b	Other
-0.0530925	0.627856	Hspa2	Hspa5	Other
-0.0616494	0.635891	Rhog	Rac1	Other
0.0724359	0.640905	Gsk3b	Gsk3a	Other
0.0606366	0.645236	Rap1b	Rras2	Other
-0.0505009	0.667375	Mapk8ip3	Spag9	Other
0.140044	0.668177	Lcp1	Pls3	Other
0.0509773	0.668177	Gnb4	Gnb1	Other
0.0996701	0.67372	Hck	Yes1	Other
-0.0447203	0.683803	Bzw2	Bzw1	Other
-0.0350519	0.706732	Hspa4l	Hsph1	Other
0.0370029	0.712336	Ppp2cb	Ppp2ca	Other
-0.0519458	0.713436	Csrp2	Csrp3	Other
0.0352163	0.715995	Rab10	Rab35	Other
-0.068772	0.716757	Rab8b	Rab1b	Other
0.0698168	0.718611	Ephb1	Ephb4	Other
0.0368865	0.718611	Hspa5	Hspa8	Other
-0.0635991	0.718928	Rad23b	Rad23a	Other
-0.24921	0.718928	Rhog	Rac2	Other
-0.0535942	0.718928	Twf2	Twf1	Other
-0.0328539	0.724538	Hnrnpa2b1	Hnrnpa3	Other
0.0333545	0.724538	Snx6	Snx5	Other
-0.0721827	0.724538	Rab8b	Rab35	Other
0.209585	0.724538	Coro1b	Coro1a	Other
-0.0393102	0.724538	Acsl1	Acsl6	Other
0.0419079	0.728594	Hspa1l	Hspa8	Other
0.037756	0.761618	Add1	Add3	Other
-0.049102	0.768212	Hnrnph2	Hnrnph1	GeneExpr
0.0613741	0.768212	Gnao1	Gnaq	Other
0.0481494	0.768237	Ndrg1	Ndrg3	Other
0.038627	0.768418	Rab10	Rab1b	Other
0.041561	0.768908	Rap1b	Nras	Other
-0.0630028	0.770233	Gstm5	Gstm2	Other
-0.0630028	0.770233	Gstm5	Gstm2	Other
0.026793	0.781092	Fxr1	Fxr2	GeneExpr
0.0582162	0.793539	Cdc42	Rhoc	Other
-0.0199569	0.793539	Hspa4l	Hspa4	Other
-0.0352978	0.793539	Atp2b1	Atp2b4	Other
-0.0216705	0.793539	Btf3	Btf3l4	Other
0.0206786	0.793539	Kif5a	Kif5b	Other
-0.016206	0.804229	Hspa2	Hspa8	Other
0.0304218	0.805623	Kpna6	Kpna1	Other
0.187561	0.805623	Rac2	Rac1	Other
-0.0193296	0.808087	Ywhaq	Ywhaz	Other
0.0189117	0.808087	Ap2b1	Ap1b1	Other
0.147207	0.811701	Coro6	Coro1a	Other
0.015095	0.844022	Hsph1	Hspa4	Other
-0.0123379	0.866011	Eif4a2	Eif4a1	Other
-0.0246096	0.866011	Anxa5	Anxa4	Other
0.0190756	0.866011	Nras	Rras2	Other
-0.0231804	0.867993	Actr1b	Actr1a	Other
-0.0477803	0.86966	Fermt3	Fermt2	Other
-0.0122532	0.86966	Dync1li1	Dync1li2	Other
-0.0121286	0.87205	Hars1	Hars2	Other
-0.0121286	0.87205	Hars1	Hars2	Other
0.0347266	0.908573	Krt1	Krt76	Other
-0.0151988	0.920343	Tia1	Tial1	Other
-0.073297	0.92618	Rac2	Rhoa	Other
-0.00775479	0.935717	Flnb	Flna	Other
0.0135198	0.935717	Tubb6	Tubb2b	Other
-0.0139822	0.94239	Arf6	Arl1	Other
-0.0134459	0.946701	Ap3s1	Ap3s2	Other
-0.0444783	0.946701	Krt8	Krt7	Other
-0.00827587	0.957044	Pacsin2	Pacsin3	Other
0.00877168	0.97733	Tmod1	Tmod3	Other
-0.00419493	0.97733	Usp15	Usp4	Other
-0.00502133	0.977879	Hspa5	Hspa1l	Other
-0.00341071	0.977879	Rab1b	Rab35	Other
-0.00408785	0.979473	Rap1b	Rap1a	Other
-0.00123865	0.990701	Actn1	Actn4	Other
-0.00139097	0.990701	Ptbp1	Ptbp3	Other
-0.000986839	0.991819	Pon3	Pon2	Other
-0.000625116	0.997288	Celf1	Celf2	Other

## Sheet: 2C
P13541	E_4	0.0330054	E
P13541	P_3	0.0489348	P
P13541	P_1	0.0609154	P
P13541	E_5	0.0379327	E
P13541	E_1	0.03208	E
P13541	E_3	0.0227339	E
P13541	P_4	0.0639989	P
P13541	P_5	0.0574271	P
P13541	E_2	0.0302603	E
P13541	P_2	0.0535759	P
Q02566	E_4	0.288085	E
Q02566	P_3	0.802529	P
Q02566	P_1	0.806567	P
Q02566	E_5	0.231718	E
Q02566	E_1	0.174965	E
Q02566	E_3	0.263149	E
Q02566	P_4	0.831866	P
Q02566	P_5	0.805386	P
Q02566	E_2	0.25504	E
Q02566	P_2	0.80929	P
Q5SX39	E_4	0.0092626	E
Q5SX39	P_3	0.00653802	P
Q5SX39	P_1	0.00728336	P
Q5SX39	E_5	0.0135846	E
Q5SX39	E_1	0.0141008	E
Q5SX39	E_3	0.0117233	E
Q5SX39	P_4	0.00780526	P
Q5SX39	P_5	0.00821233	P
Q5SX39	E_2	0.00985487	E
Q5SX39	P_2	0.00736684	P
Q91Z83	E_4	0.669647	E
Q91Z83	P_3	0.141998	P
Q91Z83	P_1	0.125235	P
Q91Z83	E_5	0.716764	E
Q91Z83	E_1	0.778854	E
Q91Z83	E_3	0.702394	E
Q91Z83	P_4	0.0963302	P
Q91Z83	P_5	0.128975	P
Q91Z83	E_2	0.704844	E
Q91Z83	P_2	0.129768	P
P48787	E_4	0.380233	E
P48787	P_3	0.668134	P
P48787	P_1	0.73178	P
P48787	E_5	0.336703	E
P48787	E_1	0.359094	E
P48787	E_3	0.383275	E
P48787	P_4	0.716985	P
P48787	P_5	0.680641	P
P48787	E_2	0.343055	E
P48787	P_2	0.713953	P
Q9WUZ5	E_4	0.619767	E
Q9WUZ5	P_3	0.331865	P
Q9WUZ5	P_1	0.26822	P
Q9WUZ5	E_5	0.663297	E
Q9WUZ5	E_1	0.640907	E
Q9WUZ5	E_3	0.616725	E
Q9WUZ5	P_4	0.283015	P
Q9WUZ5	P_5	0.319359	P
Q9WUZ5	E_2	0.656945	E
Q9WUZ5	P_2	0.286047	P

## Sheet: 2D
P14142	E_4	0.334604	E
P14142	P_3	0.692068	P
P14142	P_1	0.664554	P
P14142	E_5	0.273787	E
P14142	E_1	0.293745	E
P14142	E_3	0.272429	E
P14142	P_4	0.744498	P
P14142	P_5	0.715538	P
P14142	E_2	0.27694	E
P14142	P_2	0.692388	P
P17809	E_4	0.665396	E
P17809	P_3	0.307932	P
P17809	P_1	0.335446	P
P17809	E_5	0.726213	E
P17809	E_1	0.706255	E
P17809	E_3	0.727571	E
P17809	P_4	0.255501	P
P17809	P_5	0.284462	P
P17809	E_2	0.723059	E
P17809	P_2	0.307612	P
P12382	E_4	0.102882	E
P12382	P_3	0.0455828	P
P12382	P_1	0.0445603	P
P12382	E_5	0.105472	E
P12382	E_1	0.100262	E
P12382	E_3	0.0896682	E
P12382	P_4	0.0448928	P
P12382	P_5	0.0426954	P
P12382	E_2	0.101913	E
P12382	P_2	0.044541	P
P47857	E_4	0.541526	E
P47857	P_3	0.757639	P
P47857	P_1	0.773445	P
P47857	E_5	0.540084	E
P47857	E_1	0.52687	E
P47857	E_3	0.511514	E
P47857	P_4	0.763015	P
P47857	P_5	0.769983	P
P47857	E_2	0.550906	E
P47857	P_2	0.754488	P
Q9WUA3	E_4	0.355592	E
Q9WUA3	P_3	0.196779	P
Q9WUA3	P_1	0.181994	P
Q9WUA3	E_5	0.354444	E
Q9WUA3	E_1	0.372868	E
Q9WUA3	E_3	0.398818	E
Q9WUA3	P_4	0.192092	P
Q9WUA3	P_5	0.187321	P
Q9WUA3	E_2	0.347181	E
Q9WUA3	P_2	0.200971	P
O70250	E_4	0.592693	E
O70250	P_3	0.856664	P
O70250	P_1	0.848395	P
O70250	E_5	0.617434	E
O70250	E_1	0.574604	E
O70250	E_3	0.5905	E
O70250	P_4	0.839619	P
O70250	P_5	0.855746	P
O70250	E_2	0.568482	E
O70250	P_2	0.857276	P
P15327	E_4	0.0233903	E
P15327	P_3	0.0237467	P
P15327	P_1	0.0276732	P
P15327	E_5	0.0276666	E
P15327	E_1	0.0237318	E
P15327	E_3	0.0179917	E
P15327	P_4	0.0256991	P
P15327	P_5	0.0251482	P
P15327	E_2	0.0207706	E
P15327	P_2	0.0217676	P
Q9DBJ1	E_4	0.383916	E
Q9DBJ1	P_3	0.11959	P
Q9DBJ1	P_1	0.123932	P
Q9DBJ1	E_5	0.354899	E
Q9DBJ1	E_1	0.401664	E
Q9DBJ1	E_3	0.391508	E
Q9DBJ1	P_4	0.134682	P
Q9DBJ1	P_5	0.119106	P
Q9DBJ1	E_2	0.410747	E
Q9DBJ1	P_2	0.120957	P
P06151	E_4	0.632559	E
P06151	P_3	0.457187	P
P06151	P_1	0.474992	P
P06151	E_5	0.62725	E
P06151	E_1	0.591298	E
P06151	E_3	0.607457	E
P06151	P_4	0.468521	P
P06151	P_5	0.446692	P
P06151	E_2	0.636015	E
P06151	P_2	0.457051	P
P16125	E_4	0.367441	E
P16125	P_3	0.542813	P
P16125	P_1	0.525008	P
P16125	E_5	0.37275	E
P16125	E_1	0.408702	E
P16125	E_3	0.392543	E
P16125	P_4	0.531478	P
P16125	P_5	0.553308	P
P16125	E_2	0.363985	E
P16125	P_2	0.542949	P
P17182	E_4	0.708939	E
P17182	P_3	0.347237	P
P17182	P_1	0.344611	P
P17182	E_5	0.724694	E
P17182	E_1	0.667986	E
P17182	E_3	0.666305	E
P17182	P_4	0.363392	P
P17182	P_5	0.361074	P
P17182	E_2	0.677384	E
P17182	P_2	0.355978	P
P17183	E_4	0.00846881	E
P17183	P_3	0.0163133	P
P17183	P_1	0.0169556	P
P17183	E_5	0.00680105	E
P17183	E_1	0.00644781	E
P17183	E_3	0.00625876	E
P17183	P_4	0.0205103	P
P17183	P_5	0.0184132	P
P17183	E_2	0.00707153	E
P17183	P_2	0.0181479	P
P21550	E_4	0.282593	E
P21550	P_3	0.63645	P
P21550	P_1	0.638433	P
P21550	E_5	0.268505	E
P21550	E_1	0.325566	E
P21550	E_3	0.327436	E
P21550	P_4	0.616098	P
P21550	P_5	0.620512	P
P21550	E_2	0.315544	E
P21550	P_2	0.625874	P

## Sheet: 2E
PGAM1	E17	227641
PGAM1	E17	491570
PGAM1	E17	476836
PGAM1	P1	259613
PGAM1	P1	287174
PGAM1	P1	322080
PGAM2	E17	6394.4
PGAM2	E17	26613.2
PGAM2	E17	21821.8
PGAM2	P1	158213
PGAM2	P1	145599
PGAM2	P1	146495

## Sheet: 2F
ENO1	E17	5245359
ENO1	E17	2632048
ENO1	E17	1647033
ENO1	P1	3066945
ENO1	P1	2192161
ENO1	P1	2620283
ENO3	E17	3863035
ENO3	E17	4570069
ENO3	E17	4383573
ENO3	P1	7920065
ENO3	P1	7095610
ENO3	P1	3777346

## Sheet: 3B
fetal_E17_04	-5.13401	2.5109
fetal_P1_03	5.24939	-1.42515
fetal_P1_01	4.86875	-0.917087
fetal_E17_05	-5.90498	3.24248
fetal_E17_01	-4.67291	0.126724
fetal_E17_03	-3.94322	-0.250155
fetal_P1_04	4.82475	-1.00125
fetal_P1_05	4.99932	-1.25738
fetal_E17_02	-4.43625	0.194473
fetal_P1_02	5.27789	-1.39913
gu_E10_01	-8.22318	3.72214
gu_E12_01	-6.55754	2.47901
gu_E14_01	-4.78015	1.47196
gu_E16_01	-4.234	0.513643
gu_E18_01	-2.35785	-1.35275
gu_P1_01	-1.57412	-1.57995
gu_W1_01	2.4201	-1.78638
gu_W2_01	5.59043	-1.38718
gu_W4_01	9.01073	-1.5626
gu_W8_01	10.0148	-0.380229
gu_E10_02	-8.1174	0.279235
gu_E12_02	-6.12773	-0.449381
gu_E14_02	-4.82759	-1.3276
gu_E16_02	-4.44374	-2.21472
gu_E18_02	-2.72085	-3.0942
gu_P1_02	-1.98548	-3.27602
gu_W1_02	1.86667	-3.02773
gu_W2_02	4.881	-2.17422
gu_W4_02	10.6847	7.47042
gu_W8_02	10.666	7.68458
gu_E10_03	-7.95096	3.12562
gu_E12_03	-5.97528	1.78877
gu_E14_03	-4.90855	0.504855
gu_E16_03	-3.94319	0.0339118
gu_E18_03	-2.40042	-1.26246
gu_P1_03	-1.68243	-1.72039
gu_W1_03	2.10075	-2.15163
gu_W2_03	5.51741	-1.0287
gu_W4_03	9.07542	0.110265
gu_W8_03	9.85371	0.767301

[truncated: 21 more sheets: 3C, 3D, 3E, 3F, 3G, 3H, 3I, 4C, 4D, 4E, 6B, 6C, 6D, 6F, 7, 7E, 7F, 8A, S3A, S4 …]
